# Supplementary material for: Oligomeric-solvent engineering of hierarchical hydrogen-bonding networks for multifunctional glass interlayers
Source: Nat Commun. 2026 Mar 7;17:3607. doi: 10.1038/s41467-026-70223-7 (PMC13096342; doi:10.1038/s41467-026-70223-7)
Supplement: Supplementary file 12 — Source Data [file 41467_2026_70223_MOESM12_ESM.zip]

Archive with 6 entries (5 files):
- Source Data/
- Source Data/Source Data Figure 2.xlsx
- Source Data/Source Data Figure 3.xlsx
- Source Data/Source Data Figure 4.xlsx
- Source Data/Source Data Figure 5.xlsx
- Source Data/Source Data Supporting Information.xlsx
