# Supplementary material for: Oligomeric-solvent engineering of hierarchical hydrogen-bonding networks for multifunctional glass interlayers
Source: Nat Commun. 2026 Mar 7;17:3607. doi: 10.1038/s41467-026-70223-7 (PMC13096342; doi:10.1038/s41467-026-70223-7)
Supplement: Supplementary file 12 — Source Data [file 41467_2026_70223_MOESM12_ESM.zip › Source Data/Source Data Figure 2.xlsx]

## Sheet: Fig.2a
PEM1.8		PEM2		PEM2.2		PEM2.4
Wavelength	Transmittance	Wavelength	Transmittance	Wavelength	Transmittance	Wavelength	Transmittance
400	68.4234	400	73.6036	400	69.0597	400	71.0121
401	68.5124	401	73.6703	401	69.1829	401	71.2634
402	68.7343	402	73.8417	402	69.3981	402	71.2451
403	68.6794	403	73.7258	403	69.1796	403	71.3177
404	68.829	404	73.8927	404	69.4377	404	71.3658
405	68.8576	405	73.8651	405	69.389	405	71.4045
406	68.8827	406	73.9222	406	69.5487	406	71.5517
407	68.9264	407	74.0716	407	69.5495	407	71.4929
408	68.9181	408	73.9873	408	69.4794	408	71.4092
409	68.847	409	73.9482	409	69.447	409	71.4504
410	68.9982	410	74.0171	410	69.5393	410	71.5439
411	69.0476	411	73.8603	411	69.4284	411	71.4815
412	68.9024	412	73.998	412	69.4216	412	71.423
413	68.8984	413	73.827	413	69.3549	413	71.3113
414	68.8848	414	73.8503	414	69.3578	414	71.2854
415	68.8787	415	74.0279	415	69.3051	415	71.378
416	68.9219	416	73.9538	416	69.376	416	71.4023
417	68.9039	417	73.8514	417	69.2395	417	71.3418
418	68.8811	418	73.8644	418	69.3138	418	71.2757
419	68.8329	419	73.9067	419	69.2775	419	71.3377
420	68.9758	420	73.9619	420	69.3578	420	71.4237
421	68.6854	421	73.8426	421	68.93	421	71.0647
422	68.8786	422	73.8927	422	69.1016	422	71.1585
423	68.8245	423	73.875	423	69.1048	423	71.2028
424	68.9128	424	74.0098	424	69.0302	424	71.2312
425	69.0408	425	74.0894	425	69.2326	425	71.3008
426	69.0585	426	74.041	426	69.239	426	71.385
427	69.1616	427	74.1844	427	69.3896	427	71.3409
428	69.1369	428	74.1074	428	69.3226	428	71.435
429	69.2176	429	74.0788	429	69.3862	429	71.3959
430	69.2581	430	74.2469	430	69.4004	430	71.5613
431	69.3578	431	74.2656	431	69.4364	431	71.6277
432	69.447	432	74.342	432	69.467	432	71.7071
433	69.4238	433	74.3454	433	69.5169	433	71.616
434	69.4118	434	74.2841	434	69.5107	434	71.6615
435	69.5566	435	74.3591	435	69.6473	435	71.6764
436	69.5369	436	74.4456	436	69.5948	436	71.7842
437	69.6022	437	74.4626	437	69.7273	437	71.8095
438	69.7071	438	74.6002	438	69.7967	438	71.85
439	69.7088	439	74.5613	439	69.774	439	71.9115
440	69.8401	440	74.6875	440	69.8396	440	71.9832
441	69.91	441	74.6655	441	69.9133	441	72.0049
442	70.0338	442	74.6682	442	69.9683	442	72.1028
443	70.1173	443	74.8202	443	70.0951	443	72.2115
444	70.0812	444	74.8136	444	70.1397	444	72.2063
445	70.2644	445	74.922	445	70.2281	445	72.3083
446	70.293	446	75.2042	446	70.2992	446	72.3597
447	70.3374	447	74.9798	447	70.2205	447	72.3885
448	70.4815	448	75.2225	448	70.5489	448	72.517
449	70.5955	449	75.3532	449	70.5591	449	72.6467
450	70.6645	450	75.2826	450	70.6252	450	72.7471
451	70.8537	451	75.3528	451	70.7056	451	72.8133
452	71.0168	452	75.5281	452	70.9091	452	72.9113
453	71.0441	453	75.5491	453	70.9566	453	72.9791
454	71.2256	454	75.7552	454	71.1002	454	73.1137
455	71.2986	455	75.7755	455	71.1758	455	73.3194
456	71.3482	456	75.978	456	71.2585	456	73.2522
457	71.5353	457	75.9266	457	71.389	457	73.3415
458	71.6257	458	76.0139	458	71.4474	458	73.5127
459	71.603	459	76.1805	459	71.5725	459	73.4438
460	71.8076	460	76.0636	460	71.6412	460	73.5288
461	71.8628	461	76.2112	461	71.7375	461	73.6728
462	71.959	462	76.2945	462	71.7746	462	73.6929
463	72.0215	463	76.3549	463	71.8538	463	73.8526
464	72.0366	464	76.5508	464	71.9376	464	73.8523
465	72.1108	465	76.5378	465	71.9804	465	73.9401
466	72.2716	466	76.6058	466	72.097	466	74.0251
467	72.2881	467	76.6711	467	72.0066	467	73.974
468	72.3516	468	76.6037	468	72.1832	468	74.0179
469	72.3995	469	76.6935	469	72.1281	469	74.1603
470	72.39	470	76.7167	470	72.1315	470	74.0802
471	72.4362	471	76.7574	471	72.1818	471	74.1298
472	72.4805	472	76.8833	472	72.2652	472	74.1613
473	72.4565	473	76.8223	473	72.2315	473	74.2182
474	72.3689	474	76.7711	474	72.2243	474	74.2007
475	72.5106	475	76.838	475	72.2417	475	74.1842
476	72.4417	476	76.8532	476	72.2905	476	74.1854
477	72.4461	477	76.8321	477	72.176	477	74.1474
478	72.4118	478	76.7861	478	72.2415	478	74.1112
479	72.5567	479	76.9203	479	72.2806	479	74.2236
480	72.5651	480	76.8622	480	72.2543	480	74.3081
481	72.5841	481	76.846	481	72.331	481	74.2291
482	72.6214	482	76.8948	482	72.3575	482	74.3453
483	72.5938	483	76.8831	483	72.2849	483	74.2715
484	72.7078	484	76.9536	484	72.3883	484	74.3742
485	72.7795	485	76.9388	485	72.3671	485	74.3091
486	72.8392	486	77.0365	486	72.4144	486	74.3966
487	72.7623	487	77.0136	487	72.4808	487	74.5073
488	72.8989	488	77.1874	488	72.5374	488	74.5814
489	72.8049	489	77.0865	489	72.5548	489	74.5578
490	72.9753	490	77.1932	490	72.6318	490	74.5477
491	73.0737	491	77.2804	491	72.6558	491	74.722
492	73.154	492	77.1871	492	72.7309	492	74.6863
493	73.2965	493	77.4861	493	72.7867	493	74.7977
494	73.2226	494	77.3925	494	72.9177	494	74.8327
495	73.1877	495	77.4069	495	72.8628	495	74.7904
496	73.2833	496	77.4233	496	72.9047	496	74.7737
497	73.4905	497	77.5171	497	73.0763	497	74.9691
498	73.4402	498	77.4793	498	73.0582	498	74.9227
499	73.4365	499	77.6203	499	73.0503	499	74.9196
500	73.5618	500	77.5713	500	73.0959	500	75.0001
501	73.5931	501	77.6625	501	73.1569	501	75.0658
502	73.5308	502	77.5072	502	73.1611	502	75.1402
503	73.6829	503	77.5986	503	73.1957	503	75.0665
504	73.7498	504	77.7657	504	73.3404	504	75.2314
505	73.8499	505	77.7306	505	73.4438	505	75.1934
506	73.861	506	77.8577	506	73.405	506	75.2829
507	73.9239	507	77.8582	507	73.4463	507	75.3379
508	74.0879	508	77.9018	508	73.4717	508	75.3645
509	73.9748	509	77.8051	509	73.4257	509	75.3842
510	73.9682	510	77.8091	510	73.5381	510	75.3126
511	74.2052	511	78.0221	511	73.7211	511	75.6001
512	74.1742	512	78.0136	512	73.6626	512	75.5
513	74.2395	513	78.0488	513	73.746	513	75.5973
514	74.2656	514	78.0972	514	73.7164	514	75.632
515	74.1928	515	78.0555	515	73.6651	515	75.5005
516	74.3486	516	78.0579	516	73.7126	516	75.6701
517	74.345	517	78.2076	517	73.8657	517	75.6428
518	74.4402	518	78.1753	518	73.9446	518	75.7191
519	74.4893	519	78.2287	519	73.9493	519	75.7656
520	74.4411	520	78.2977	520	73.9101	520	75.7045
521	74.6007	521	78.2397	521	74.0343	521	75.7835
522	74.6038	522	78.2114	522	73.9413	522	75.8192
523	74.5858	523	78.2242	523	74.0772	523	75.8075
524	74.6968	524	78.412	524	74.0453	524	75.9291
525	74.6756	525	78.42	525	74.1359	525	75.9877
526	74.7441	526	78.423	526	74.1818	526	75.9754
527	74.7869	527	78.32	527	74.1355	527	76.0032
528	74.7789	528	78.4182	528	74.1296	528	75.9453
529	74.8649	529	78.5059	529	74.242	529	76.0674
530	74.8257	530	78.3893	530	74.1384	530	76.0378
531	74.7107	531	78.32	531	73.932	531	75.6622
532	74.7508	532	78.5149	532	73.943	532	75.7346
533	74.852	533	78.5606	533	73.9242	533	75.9583
534	74.825	534	78.514	534	74.1111	534	75.8803
535	74.8959	535	78.4771	535	73.9709	535	75.8932
536	74.9127	536	78.4791	536	73.9848	536	75.7645
537	74.9686	537	78.4804	537	73.9286	537	75.8126
538	74.9722	538	78.6286	538	74.1538	538	75.9122
539	75.0366	539	78.5865	539	74.1324	539	76.0228
540	74.9689	540	78.6178	540	74.1863	540	76.015
541	75.0423	541	78.6009	541	74.1997	541	75.9673
542	75.222	542	78.6861	542	74.2687	542	76.0413
543	75.094	543	78.6589	543	74.2254	543	76.0419
544	75.2074	544	78.6249	544	74.2563	544	76.0403
545	75.2441	545	78.7006	545	74.2746	545	76.0458
546	75.2908	546	78.7551	546	74.3604	546	76.193
547	75.3102	547	78.8019	547	74.3586	547	76.1423
548	75.2538	548	78.8378	548	74.3727	548	76.2193
549	75.3209	549	78.748	549	74.4298	549	76.1729
550	75.3376	550	78.7631	550	74.3436	550	76.1578
551	75.4494	551	78.8175	551	74.5049	551	76.2365
552	75.4025	552	78.7939	552	74.433	552	76.2253
553	75.4971	553	78.8876	553	74.5242	553	76.2669
554	75.4944	554	78.7934	554	74.4193	554	76.2641
555	75.568	555	78.8918	555	74.624	555	76.3404
556	75.4933	556	78.8414	556	74.4699	556	76.3095
557	75.54	557	78.7896	557	74.4401	557	76.2397
558	75.5421	558	78.8436	558	74.6295	558	76.312
559	75.5464	559	78.8484	559	74.5391	559	76.272
560	75.6019	560	78.8894	560	74.5823	560	76.4063
561	75.597	561	78.8602	561	74.6149	561	76.359
562	75.6542	562	78.9414	562	74.6037	562	76.3293
563	75.5408	563	78.7884	563	74.5407	563	76.3157
564	75.6734	564	78.8146	564	74.5987	564	76.3534
565	75.6322	565	78.8661	565	74.6375	565	76.3257
566	75.712	566	78.8824	566	74.7132	566	76.3863
567	75.7012	567	78.9127	567	74.7036	567	76.3479
568	75.7742	568	78.839	568	74.6731	568	76.3743
569	75.7747	569	78.9718	569	74.7359	569	76.4064
570	75.7103	570	78.8683	570	74.6264	570	76.3642
571	75.7122	571	78.8329	571	74.5674	571	76.3096
572	75.7171	572	78.7911	572	74.6907	572	76.3504
573	75.7288	573	78.8089	573	74.5725	573	76.2662
574	75.8526	574	78.8112	574	74.6646	574	76.4948
575	75.8393	575	78.8324	575	74.6715	575	76.4021
576	75.8134	576	78.887	576	74.6742	576	76.4867
577	75.786	577	78.8128	577	74.6504	577	76.3416
578	75.8374	578	78.814	578	74.6688	578	76.4775
579	75.8734	579	78.877	579	74.6715	579	76.3715
580	75.733	580	78.7936	580	74.609	580	76.3365
581	75.8396	581	78.8227	581	74.7295	581	76.455
582	75.8879	582	78.9152	582	74.7508	582	76.3933
583	75.8093	583	78.7177	583	74.6603	583	76.3415
584	75.8676	584	78.8431	584	74.7045	584	76.3835
585	75.9485	585	78.8586	585	74.723	585	76.4327
586	75.9116	586	78.8241	586	74.7309	586	76.5115
587	76.0222	587	79.0258	587	74.8665	587	76.5035
588	76.0382	588	78.9185	588	74.8763	588	76.5045
589	75.9638	589	78.8621	589	74.7814	589	76.4231
590	76.0435	590	78.9192	590	74.9099	590	76.5353
591	76.0943	591	78.8569	591	74.8261	591	76.5806
592	76.148	592	79.043	592	74.9469	592	76.5991
593	76.124	593	78.891	593	74.9311	593	76.6107
594	76.1596	594	78.9608	594	74.9505	594	76.6152
595	76.1837	595	78.9611	595	74.9719	595	76.6112
596	76.2003	596	78.8767	596	75.0024	596	76.5796
597	76.2311	597	79.0269	597	75.0587	597	76.7094
598	76.2643	598	78.9855	598	75.0253	598	76.617
599	76.2059	599	78.8256	599	74.9315	599	76.5621
600	76.2676	600	78.944	600	75.0376	600	76.6651
601	76.1834	601	78.814	601	74.9803	601	76.5847
602	76.2404	602	78.8726	602	74.9751	602	76.6291
603	76.3284	603	78.8951	603	75.0857	603	76.6733
604	76.3484	604	78.9347	604	75.0745	604	76.7439
605	76.3971	605	78.9629	605	75.1715	605	76.6894
606	76.2835	606	78.7987	606	75.0087	606	76.6171
607	76.3253	607	78.8649	607	75.0846	607	76.6477
608	76.3101	608	78.8357	608	75.0709	608	76.6629
609	76.3191	609	78.8384	609	75.1162	609	76.6171
610	76.438	610	78.8811	610	75.1408	610	76.7053
611	76.2931	611	78.7854	611	75.0421	611	76.6244
612	76.3829	612	78.8075	612	75.0801	612	76.6429
613	76.3488	613	78.7987	613	75.0296	613	76.5922
614	76.2648	614	78.6478	614	74.8917	614	76.4613
615	76.4119	615	78.8216	615	75.016	615	76.6538
616	76.3459	616	78.6562	616	74.9601	616	76.5799
617	76.3043	617	78.7083	617	75.0056	617	76.5687
618	76.3826	618	78.7525	618	75.0772	618	76.6109
619	76.3749	619	78.6814	619	75.0894	619	76.6275
620	76.3259	620	78.6071	620	75.0454	620	76.5606
621	76.2904	621	78.6793	621	74.9852	621	76.5236
622	76.3046	622	78.6602	622	74.954	622	76.4938
623	76.3652	623	78.6487	623	75.0022	623	76.5628
624	76.3621	624	78.6454	624	75.0526	624	76.5601
625	76.2682	625	78.5651	625	74.874	625	76.4344
626	76.3537	626	78.6042	626	74.9669	626	76.5388
627	76.2998	627	78.5365	627	74.942	627	76.4796
628	76.3919	628	78.5877	628	74.888	628	76.5581
629	76.3843	629	78.5668	629	74.9829	629	76.4989
630	76.318	630	78.4829	630	74.8489	630	76.4917
631	76.2355	631	78.4848	631	74.8792	631	76.5002
632	76.3999	632	78.511	632	74.9989	632	76.4944
633	76.3517	633	78.5388	633	74.8864	633	76.4286
634	76.3037	634	78.5396	634	74.9019	634	76.4639
635	76.3054	635	78.4804	635	74.9236	635	76.368
636	76.3308	636	78.46	636	74.8972	636	76.432
637	76.3118	637	78.3928	637	74.8488	637	76.3766
638	76.2912	638	78.344	638	74.822	638	76.4286
639	76.3058	639	78.4234	639	74.8424	639	76.4567
640	76.316	640	78.4405	640	74.9027	640	76.5431
641	76.375	641	78.3801	641	74.7943	641	76.4465
642	76.4314	642	78.4123	642	74.8537	642	76.4722
643	76.4016	643	78.3363	643	74.8101	643	76.4104
644	76.3077	644	78.296	644	74.7682	644	76.2883
645	76.3527	645	78.3068	645	74.8592	645	76.3384
646	76.2844	646	78.3326	646	74.8066	646	76.3742
647	76.3154	647	78.2454	647	74.7873	647	76.3504
648	76.3221	648	78.2739	648	74.7733	648	76.3097
649	76.2254	649	78.2061	649	74.74	649	76.2213
650	76.396	650	78.2127	650	74.806	650	76.326
651	76.3608	651	78.2983	651	74.6966	651	76.2997
652	76.3144	652	78.1851	652	74.7992	652	76.2556
653	76.418	653	78.2089	653	74.7692	653	76.3021
654	76.3092	654	78.1974	654	74.7099	654	76.3209
655	76.4293	655	78.208	655	74.9327	655	76.3545
656	76.3944	656	78.2027	656	74.8136	656	76.3211
657	76.3982	657	78.1219	657	74.7515	657	76.2747
658	76.5152	658	78.1878	658	74.9022	658	76.3178
659	76.4178	659	78.2788	659	74.9019	659	76.3142
660	76.5093	660	78.1211	660	74.9006	660	76.3833
661	76.4392	661	78.1569	661	74.8415	661	76.2979
662	76.4547	662	78.2113	662	74.8638	662	76.3394
663	76.4472	663	78.1075	663	74.7551	663	76.3383
664	76.4191	664	78.0628	664	74.7745	664	76.255
665	76.3414	665	78.0413	665	74.7224	665	76.1787
666	76.3056	666	78.0015	666	74.5872	666	76.262
667	76.2621	667	78.0039	667	74.658	667	76.0988
668	76.1797	668	77.8397	668	74.4822	668	75.9603
669	76.1658	669	77.8128	669	74.4984	669	76.0242
670	75.9487	670	77.723	670	74.312	670	75.8734
671	75.936	671	77.7666	671	74.2889	671	75.9375
672	76.0064	672	77.6823	672	74.2483	672	75.8368
673	75.8498	673	77.5127	673	74.162	673	75.7235
674	75.8742	674	77.6538	674	74.2058	674	75.7645
675	75.8755	675	77.5348	675	74.2361	675	75.7656
676	75.8989	676	77.5724	676	74.1543	676	75.7757
677	75.8308	677	77.5229	677	74.1483	677	75.6611
678	75.7873	678	77.4345	678	74.0834	678	75.6896
679	75.7266	679	77.4468	679	73.9826	679	75.608
680	75.7639	680	77.3349	680	73.9788	680	75.5441
681	75.7949	681	77.3077	681	73.9701	681	75.5081
682	75.7446	682	77.2627	682	73.9187	682	75.4844
683	75.766	683	77.3535	683	73.9416	683	75.4862
684	75.686	684	77.284	684	73.9051	684	75.432
685	75.808	685	77.3481	685	73.8475	685	75.5368
686	75.6586	686	77.2337	686	73.9463	686	75.4875
687	75.7012	687	77.2723	687	73.8617	687	75.387
688	75.6308	688	77.1487	688	73.7236	688	75.3417
689	75.6129	689	77.186	689	73.7539	689	75.3667
690	75.6031	690	77.1204	690	73.7732	690	75.4398
691	75.5534	691	77.0563	691	73.7157	691	75.2682
692	75.5273	692	77.08	692	73.7325	692	75.2038
693	75.5532	693	77.0224	693	73.7102	693	75.3542
694	75.5482	694	76.9797	694	73.687	694	75.2323
695	75.5238	695	76.9383	695	73.5347	695	75.1945
696	75.5387	696	76.9837	696	73.6926	696	75.1908
697	75.5095	697	76.9343	697	73.5699	697	75.2069
698	75.4424	698	76.8253	698	73.5531	698	75.1841
699	75.4443	699	76.8438	699	73.5569	699	75.1498
700	75.475	700	76.8461	700	73.5018	700	75.1403
701	75.5452	701	76.8172	701	73.4545	701	75.0803
702	75.3886	702	76.6663	702	73.4519	702	74.9699
703	75.3583	703	76.7683	703	73.3915	703	75.0286
704	75.4812	704	76.7268	704	73.5256	704	75.0748
705	75.3877	705	76.6557	705	73.4012	705	74.9527
706	75.3257	706	76.5464	706	73.3478	706	74.9627
707	75.2722	707	76.6441	707	73.3632	707	74.8952
708	75.3143	708	76.5531	708	73.3168	708	74.9613
709	75.2866	709	76.6253	709	73.2437	709	74.8633
710	75.2834	710	76.5207	710	73.3331	710	74.9285
711	75.2349	711	76.4936	711	73.0813	711	74.7577
712	75.2467	712	76.4577	712	73.1609	712	74.7641
713	75.2717	713	76.5805	713	73.2032	713	74.8871
714	75.1562	714	76.4711	714	73.1221	714	74.8436
715	75.1863	715	76.3304	715	73.0656	715	74.7303
716	75.1216	716	76.3105	716	73.0319	716	74.663
717	75.072	717	76.2181	717	73.0312	717	74.6009
718	75.1482	718	76.2738	718	73.0173	718	74.6335
719	75.0396	719	76.2146	719	72.9167	719	74.6222
720	75.0596	720	76.1913	720	72.9131	720	74.5385
721	75.1106	721	76.3311	721	72.9062	721	74.5997
722	75.0321	722	76.0487	722	72.9272	722	74.5116
723	74.9926	723	76.075	723	72.8094	723	74.5399
724	75.0102	724	76.1654	724	72.8363	724	74.5582
725	74.9584	725	76.078	725	72.7924	725	74.5153
726	75.0089	726	75.9915	726	72.7845	726	74.4707
727	74.8161	727	75.9931	727	72.806	727	74.3218
728	74.9057	728	76.0215	728	72.7202	728	74.484
729	74.9013	729	75.8731	729	72.616	729	74.2775
730	74.9555	730	75.894	730	72.681	730	74.2941
731	74.7282	731	75.7399	731	72.6375	731	74.2062
732	74.7443	732	75.6959	732	72.5552	732	74.2395
733	74.819	733	75.7577	733	72.5211	733	74.1891
734	74.7885	734	75.6103	734	72.3907	734	74.073
735	74.5935	735	75.6512	735	72.4022	735	74.1164
736	74.6693	736	75.6182	736	72.5566	736	74.1932
737	74.6319	737	75.534	737	72.3886	737	74.0676
738	74.5609	738	75.5836	738	72.2481	738	74.0864
739	74.6576	739	75.5185	739	72.3187	739	74.0144
740	74.5824	740	75.482	740	72.3631	740	73.9907
741	74.5674	741	75.4324	741	72.3211	741	73.9581
742	74.486	742	75.4404	742	72.253	742	73.8372
743	74.504	743	75.2739	743	72.112	743	73.8212
744	74.4492	744	75.3446	744	72.1513	744	73.8141
745	74.4099	745	75.1963	745	72.0079	745	73.7783
746	74.476	746	75.3376	746	72.0722	746	73.7827
747	74.4961	747	75.2511	747	72.07	747	73.7535
748	74.3466	748	75.2227	748	72.0454	748	73.7259
749	74.2883	749	75.0842	749	71.9519	749	73.6714
750	74.3649	750	75.1472	750	71.9313	750	73.6801
751	74.3233	751	75.0172	751	71.9059	751	73.5081
752	74.2496	752	75.0963	752	71.9614	752	73.6625
753	74.2514	753	74.8967	753	71.7812	753	73.4801
754	74.1624	754	74.8775	754	71.6882	754	73.4756
755	74.1427	755	74.8621	755	71.7758	755	73.5706
756	74.1814	756	74.8003	756	71.6785	756	73.3903
757	74.0743	757	74.8966	757	71.5726	757	73.4477
758	74.1712	758	74.7974	758	71.7682	758	73.4776
759	73.9742	759	74.7487	759	71.5669	759	73.3898
760	74.0937	760	74.7573	760	71.5913	760	73.3695
761	74.1509	761	74.6653	761	71.4768	761	73.3254
762	74.0187	762	74.7249	762	71.5401	762	73.286
763	73.9474	763	74.6209	763	71.4212	763	73.24
764	74.0046	764	74.5945	764	71.4259	764	73.2451
765	73.8516	765	74.5021	765	71.3241	765	73.0993
766	73.8763	766	74.4707	766	71.4777	766	73.1552
767	73.9405	767	74.4273	767	71.319	767	73.0428
768	73.7111	768	74.4334	768	71.2333	768	72.9181
769	73.8399	769	74.3274	769	71.1005	769	72.9056
770	73.8355	770	74.3373	770	71.2246	770	73.0207
771	73.6093	771	74.3834	771	71.1845	771	72.9325
772	73.7151	772	74.2982	772	71.0237	772	72.9108
773	73.6801	773	74.1662	773	71.0522	773	72.894
774	73.6616	774	74.1185	774	70.9836	774	72.7443
775	73.6379	775	74.1265	775	71.0066	775	72.8157
776	73.5657	776	74.0486	776	71.0083	776	72.7191
777	73.6392	777	74.0628	777	70.9734	777	72.7056
778	73.5639	778	74.001	778	70.8676	778	72.5846
779	73.4903	779	73.9186	779	70.8656	779	72.5968
780	73.5443	780	73.9064	780	70.8346	780	72.5526
781	73.4288	781	73.8767	781	70.6821	781	72.5202
782	73.4858	782	73.9113	782	70.6942	782	72.5194
783	73.404	783	73.7341	783	70.6386	783	72.4339
784	73.4092	784	73.7729	784	70.7939	784	72.4554
785	73.4693	785	73.8743	785	70.7382	785	72.534
786	73.3711	786	73.7739	786	70.6139	786	72.4107
787	73.4229	787	73.7415	787	70.6411	787	72.4721
788	73.1995	788	73.7736	788	70.655	788	72.3911
789	73.368	789	73.6469	789	70.5751	789	72.4177
790	73.4063	790	73.7426	790	70.6416	790	72.4513
791	73.2091	791	73.6145	791	70.5553	791	72.3257
792	73.3587	792	73.6333	792	70.5132	792	72.3705
793	73.2732	793	73.6817	793	70.666	793	72.3342
794	73.3216	794	73.4124	794	70.4962	794	72.2915
795	73.3173	795	73.5857	795	70.5869	795	72.346
796	73.314	796	73.5589	796	70.6255	796	72.2317
797	73.1923	797	73.4847	797	70.4814	797	72.3591
798	73.2221	798	73.4631	798	70.4666	798	72.2927
799	73.2658	799	73.4415	799	70.4109	799	72.1693
800	73.1439	800	73.3529	800	70.4343	800	72.1367

## Sheet: Fig. 2b
PEG		MAA		PEM1.8		PEM2		PEM2.2		PEM2.4
ppm	Intensity	ppm	Intensity	ppm	Intensity	ppm	Intensity	ppm	Intensity	ppm	Intensity
3.00024	93319.1	2.97884	70219	2.97454	52499.1	2.97114	33372.1	2.97114	14352.5	2.97304	-6985.12
3.00054	93319.1	2.97914	70219	2.97484	52499.1	2.97144	33372.1	2.97144	14352.6	2.97334	-6985.11
3.00085	93319.1	2.97945	70219	2.97515	52499.2	2.97175	33372.2	2.97175	14352.6	2.97365	-6985.06
3.00115	93319.1	2.97975	70219	2.97545	52499.3	2.97205	33372.1	2.97205	14352.6	2.97395	-6985.08
3.00146	93319.1	2.98006	70219	2.97576	52499.3	2.97236	33372.1	2.97236	14352.6	2.97426	-6985.15
3.00177	93319.1	2.98037	70219	2.97607	52499.3	2.97267	33372	2.97267	14352.7	2.97457	-6985.17
3.00207	93319.2	2.98067	70218.9	2.97637	52499.3	2.97297	33372	2.97297	14352.8	2.97487	-6985.09
3.00238	93319.1	2.98098	70219	2.97668	52499.2	2.97328	33372.1	2.97328	14352.8	2.97518	-6985.03
3.00268	93319.1	2.98128	70219	2.97698	52499.2	2.97358	33372.1	2.97358	14352.9	2.97548	-6985.03
3.00299	93319.1	2.98159	70218.8	2.97729	52499.3	2.97389	33372.1	2.97389	14352.9	2.97579	-6985.07
3.00329	93319.1	2.98189	70218.7	2.97759	52499.4	2.97419	33372.1	2.97419	14353	2.97609	-6985.12
3.0036	93319.1	2.9822	70218.7	2.9779	52499.4	2.9745	33372.1	2.9745	14353	2.9764	-6985.15
3.0039	93319.1	2.9825	70218.8	2.9782	52499.4	2.9748	33372.1	2.9748	14353.1	2.9767	-6985.13
3.00421	93319.1	2.98281	70218.8	2.97851	52499.4	2.97511	33372.1	2.97511	14353.2	2.97701	-6985.16
3.00452	93319	2.98312	70218.9	2.97882	52499.4	2.97542	33372.1	2.97542	14353.2	2.97732	-6985.21
3.00482	93319.1	2.98342	70218.9	2.97912	52499.4	2.97572	33372.1	2.97572	14353.2	2.97762	-6985.21
3.00513	93319.1	2.98373	70218.9	2.97943	52499.4	2.97603	33372.2	2.97603	14353.2	2.97793	-6985.2
3.00543	93319	2.98403	70218.9	2.97973	52499.4	2.97633	33372.2	2.97633	14353.2	2.97823	-6985.19
3.00574	93318.9	2.98434	70218.9	2.98004	52499.4	2.97664	33372.3	2.97664	14353.1	2.97854	-6985.13
3.00604	93318.9	2.98464	70218.9	2.98034	52499.4	2.97694	33372.3	2.97694	14353.1	2.97884	-6985.05
3.00635	93319	2.98495	70219	2.98065	52499.4	2.97725	33372.3	2.97725	14353.1	2.97915	-6985.01
3.00665	93319	2.98525	70218.9	2.98095	52499.4	2.97755	33372.3	2.97755	14353.1	2.97945	-6985.01
3.00696	93319.1	2.98556	70218.8	2.98126	52499.4	2.97786	33372.3	2.97786	14353	2.97976	-6985
3.00727	93319.1	2.98587	70218.7	2.98157	52499.4	2.97817	33372.3	2.97817	14353	2.98007	-6984.97
3.00757	93319.1	2.98617	70218.6	2.98187	52499.4	2.97847	33372.3	2.97847	14353	2.98037	-6984.98
3.00788	93319.1	2.98648	70218.7	2.98218	52499.4	2.97878	33372.2	2.97878	14352.9	2.98068	-6984.99
3.00818	93319.1	2.98678	70218.7	2.98248	52499.5	2.97908	33372.3	2.97908	14352.9	2.98098	-6984.97
3.00849	93319.1	2.98709	70218.6	2.98279	52499.6	2.97939	33372.3	2.97939	14352.9	2.98129	-6984.92
3.00879	93319.1	2.98739	70218.7	2.98309	52499.7	2.97969	33372.2	2.97969	14353	2.98159	-6984.88
3.0091	93319.1	2.9877	70218.9	2.9834	52499.7	2.98	33372.3	2.98	14353	2.9819	-6984.91
3.0094	93319.1	2.988	70219	2.9837	52499.7	2.9803	33372.3	2.9803	14353	2.9822	-6984.94
3.00971	93319.1	2.98831	70219.2	2.98401	52499.7	2.98061	33372.2	2.98061	14353	2.98251	-6984.93
3.01002	93319.1	2.98862	70219.3	2.98432	52499.6	2.98092	33372.2	2.98092	14353	2.98282	-6984.87
3.01032	93319.1	2.98892	70219.3	2.98462	52499.5	2.98122	33372.1	2.98122	14353	2.98312	-6984.78
3.01063	93319.1	2.98923	70219.4	2.98493	52499.6	2.98153	33372.1	2.98153	14353	2.98343	-6984.75
3.01093	93319.2	2.98953	70219.3	2.98523	52499.6	2.98183	33372.1	2.98183	14352.9	2.98373	-6984.77
3.01124	93319.3	2.98984	70219.2	2.98554	52499.6	2.98214	33372.1	2.98214	14352.9	2.98404	-6984.74
3.01154	93319.4	2.99014	70219.1	2.98584	52499.6	2.98244	33372.1	2.98244	14352.9	2.98434	-6984.68
3.01185	93319.4	2.99045	70219.1	2.98615	52499.5	2.98275	33372.1	2.98275	14352.9	2.98465	-6984.67
3.01215	93319.4	2.99075	70219	2.98645	52499.5	2.98305	33372.1	2.98305	14352.9	2.98495	-6984.71
3.01246	93319.4	2.99106	70219	2.98676	52499.5	2.98336	33372.1	2.98336	14352.9	2.98526	-6984.72
3.01277	93319.4	2.99137	70219	2.98707	52499.5	2.98367	33372.2	2.98367	14352.9	2.98557	-6984.73
3.01307	93319.4	2.99167	70219.1	2.98737	52499.6	2.98397	33372.2	2.98397	14352.8	2.98587	-6984.69
3.01338	93319.5	2.99198	70219.3	2.98768	52499.7	2.98428	33372.2	2.98428	14352.7	2.98618	-6984.69
3.01368	93319.5	2.99228	70219.3	2.98798	52499.8	2.98458	33372.2	2.98458	14352.7	2.98648	-6984.73
3.01399	93319.4	2.99259	70219.2	2.98829	52499.8	2.98489	33372.1	2.98489	14352.7	2.98679	-6984.72
3.01429	93319.4	2.99289	70219.1	2.98859	52499.7	2.98519	33372.1	2.98519	14352.7	2.98709	-6984.71
3.0146	93319.3	2.9932	70219	2.9889	52499.7	2.9855	33372.1	2.9855	14352.7	2.9874	-6984.72
3.01491	93319.3	2.99351	70218.9	2.98921	52499.6	2.98581	33372.1	2.98581	14352.6	2.98771	-6984.71
3.01521	93319.4	2.99381	70218.9	2.98951	52499.6	2.98611	33372.1	2.98611	14352.6	2.98801	-6984.68
3.01552	93319.5	2.99412	70219	2.98982	52499.6	2.98642	33372	2.98642	14352.6	2.98832	-6984.64
3.01582	93319.5	2.99442	70219	2.99012	52499.7	2.98672	33371.9	2.98672	14352.6	2.98862	-6984.63
3.01613	93319.6	2.99473	70219	2.99043	52499.7	2.98703	33371.9	2.98703	14352.5	2.98893	-6984.63
3.01643	93319.6	2.99503	70219	2.99073	52499.6	2.98733	33371.8	2.98733	14352.5	2.98923	-6984.56
3.01674	93319.7	2.99534	70219.1	2.99104	52499.6	2.98764	33371.7	2.98764	14352.5	2.98954	-6984.51
3.01704	93319.7	2.99564	70219.1	2.99134	52499.6	2.98794	33371.7	2.98794	14352.5	2.98984	-6984.52
3.01735	93319.7	2.99595	70219	2.99165	52499.6	2.98825	33371.6	2.98825	14352.6	2.99015	-6984.58
3.01766	93319.7	2.99626	70219	2.99196	52499.6	2.98856	33371.5	2.98856	14352.6	2.99046	-6984.62
3.01796	93319.7	2.99656	70219	2.99226	52499.6	2.98886	33371.5	2.98886	14352.5	2.99076	-6984.59
3.01827	93319.6	2.99687	70219.1	2.99257	52499.7	2.98917	33371.4	2.98917	14352.5	2.99107	-6984.58
3.01857	93319.6	2.99717	70219.1	2.99287	52499.7	2.98947	33371.3	2.98947	14352.4	2.99137	-6984.58
3.01888	93319.5	2.99748	70219.1	2.99318	52499.7	2.98978	33371.2	2.98978	14352.5	2.99168	-6984.57
3.01918	93319.5	2.99778	70219.1	2.99348	52499.7	2.99008	33371.1	2.99008	14352.5	2.99198	-6984.56
3.01949	93319.5	2.99809	70219	2.99379	52499.7	2.99039	33371.1	2.99039	14352.4	2.99229	-6984.53
3.01979	93319.5	2.99839	70219	2.99409	52499.8	2.99069	33371.1	2.99069	14352.4	2.99259	-6984.45
3.0201	93319.4	2.9987	70218.9	2.9944	52499.8	2.991	33371	2.991	14352.4	2.9929	-6984.38
3.02041	93319.4	2.99901	70218.9	2.99471	52499.7	2.99131	33371	2.99131	14352.3	2.99321	-6984.32
3.02071	93319.5	2.99931	70218.9	2.99501	52499.7	2.99161	33371.1	2.99161	14352.3	2.99351	-6984.34
3.02102	93319.4	2.99962	70219	2.99532	52499.7	2.99192	33371	2.99192	14352.2	2.99382	-6984.41
3.02132	93319.4	2.99992	70219.1	2.99562	52499.7	2.99222	33371	2.99222	14352.2	2.99412	-6984.41
3.02163	93319.5	3.00023	70219.2	2.99593	52499.7	2.99253	33371	2.99253	14352.2	2.99443	-6984.35
3.02193	93319.5	3.00053	70219.2	2.99623	52499.7	2.99283	33371	2.99283	14352.2	2.99473	-6984.29
3.02224	93319.4	3.00084	70219.1	2.99654	52499.7	2.99314	33371	2.99314	14352.2	2.99504	-6984.3
3.02254	93319.4	3.00114	70219	2.99684	52499.7	2.99344	33371	2.99344	14352.2	2.99534	-6984.33
3.02285	93319.4	3.00145	70218.9	2.99715	52499.7	2.99375	33370.9	2.99375	14352.3	2.99565	-6984.35
3.02316	93319.4	3.00176	70218.9	2.99746	52499.7	2.99406	33370.8	2.99406	14352.3	2.99596	-6984.42
3.02346	93319.4	3.00206	70219	2.99776	52499.7	2.99436	33370.8	2.99436	14352.3	2.99626	-6984.45
3.02377	93319.3	3.00237	70218.9	2.99807	52499.7	2.99467	33370.8	2.99467	14352.3	2.99657	-6984.45
3.02407	93319.3	3.00267	70218.8	2.99837	52499.8	2.99497	33370.7	2.99497	14352.3	2.99687	-6984.43
3.02438	93319.3	3.00298	70218.7	2.99868	52499.8	2.99528	33370.7	2.99528	14352.3	2.99718	-6984.36
3.02468	93319.2	3.00328	70218.7	2.99898	52499.8	2.99558	33370.6	2.99558	14352.2	2.99748	-6984.33
3.02499	93319.1	3.00359	70218.8	2.99929	52499.8	2.99589	33370.6	2.99589	14352.1	2.99779	-6984.36
3.02529	93319	3.00389	70218.9	2.99959	52499.8	2.99619	33370.6	2.99619	14352.1	2.99809	-6984.43
3.0256	93318.9	3.0042	70218.9	2.9999	52499.8	2.9965	33370.7	2.9965	14352.1	2.9984	-6984.44
3.02591	93318.8	3.00451	70218.9	3.00021	52499.7	2.99681	33370.7	2.99681	14352.1	2.99871	-6984.39
3.02621	93318.8	3.00481	70218.9	3.00051	52499.7	2.99711	33370.8	2.99711	14352.1	2.99901	-6984.38
3.02652	93318.7	3.00512	70218.9	3.00082	52499.8	2.99742	33370.8	2.99742	14352.1	2.99932	-6984.38
3.02682	93318.6	3.00542	70218.8	3.00112	52499.8	2.99772	33370.8	2.99772	14352.2	2.99962	-6984.33
3.02713	93318.5	3.00573	70218.9	3.00143	52499.8	2.99803	33370.7	2.99803	14352.2	2.99993	-6984.34
3.02743	93318.4	3.00603	70219	3.00173	52499.8	2.99833	33370.7	2.99833	14352.1	3.00023	-6984.37
3.02774	93318.3	3.00634	70219.1	3.00204	52499.7	2.99864	33370.7	2.99864	14352.1	3.00054	-6984.37
3.02804	93318.3	3.00664	70219.1	3.00234	52499.7	2.99894	33370.7	2.99894	14352.1	3.00084	-6984.4
3.02835	93318.3	3.00695	70219.1	3.00265	52499.7	2.99925	33370.7	2.99925	14352.1	3.00115	-6984.46
3.02866	93318.2	3.00726	70219.1	3.00296	52499.8	2.99956	33370.7	2.99956	14352	3.00146	-6984.51
3.02896	93318.1	3.00756	70219.1	3.00326	52499.8	2.99986	33370.7	2.99986	14351.9	3.00176	-6984.52
3.02927	93318.1	3.00787	70219.1	3.00357	52499.7	3.00017	33370.8	3.00017	14351.9	3.00207	-6984.54
3.02957	93318.2	3.00817	70219.1	3.00387	52499.7	3.00047	33370.8	3.00047	14351.8	3.00237	-6984.59
3.02988	93318.2	3.00848	70219	3.00418	52499.7	3.00078	33370.8	3.00078	14351.8	3.00268	-6984.66
3.03018	93318.2	3.00878	70218.9	3.00448	52499.7	3.00108	33370.9	3.00108	14351.8	3.00298	-6984.72
3.03049	93318.1	3.00909	70218.9	3.00479	52499.8	3.00139	33370.9	3.00139	14351.8	3.00329	-6984.72
3.03079	93318	3.00939	70218.9	3.00509	52499.7	3.00169	33370.9	3.00169	14351.8	3.00359	-6984.75
3.0311	93318	3.0097	70218.9	3.0054	52499.8	3.002	33370.9	3.002	14351.8	3.0039	-6984.83
3.03141	93318	3.01001	70219	3.00571	52499.8	3.00231	33371	3.00231	14351.8	3.00421	-6984.86
3.03171	93318	3.01031	70219	3.00601	52499.8	3.00261	33371.1	3.00261	14351.8	3.00451	-6984.86
3.03202	93318	3.01062	70218.9	3.00632	52499.7	3.00292	33371.2	3.00292	14351.9	3.00482	-6984.9
3.03232	93318	3.01092	70218.9	3.00662	52499.8	3.00322	33371.2	3.00322	14351.9	3.00512	-6984.93
3.03263	93318	3.01123	70218.9	3.00693	52499.8	3.00353	33371.3	3.00353	14351.9	3.00543	-6984.95
3.03293	93318.1	3.01153	70218.9	3.00723	52499.8	3.00383	33371.4	3.00383	14351.9	3.00573	-6984.92
3.03324	93318.1	3.01184	70218.8	3.00754	52499.8	3.00414	33371.4	3.00414	14351.9	3.00604	-6984.89
3.03354	93318.1	3.01214	70218.9	3.00784	52499.8	3.00444	33371.4	3.00444	14351.9	3.00634	-6984.85
3.03385	93318.2	3.01245	70218.9	3.00815	52499.8	3.00475	33371.4	3.00475	14351.8	3.00665	-6984.9
3.03416	93318.1	3.01276	70218.9	3.00846	52499.8	3.00506	33371.5	3.00506	14351.7	3.00696	-6984.89
3.03446	93318.1	3.01306	70219	3.00876	52499.8	3.00536	33371.5	3.00536	14351.8	3.00726	-6984.88
3.03477	93318.1	3.01337	70219	3.00907	52499.8	3.00567	33371.5	3.00567	14351.8	3.00757	-6984.94
3.03507	93318.1	3.01367	70218.9	3.00937	52499.9	3.00597	33371.6	3.00597	14351.8	3.00787	-6984.96
3.03538	93318.1	3.01398	70218.8	3.00968	52499.9	3.00628	33371.7	3.00628	14351.7	3.00818	-6984.95
3.03568	93318.1	3.01428	70218.8	3.00998	52499.9	3.00658	33371.8	3.00658	14351.6	3.00848	-6984.94
3.03599	93318.2	3.01459	70218.8	3.01029	52499.9	3.00689	33371.8	3.00689	14351.6	3.00879	-6984.96
3.03629	93318.2	3.01489	70218.9	3.01059	52499.9	3.00719	33371.8	3.00719	14351.6	3.00909	-6984.96
3.0366	93318.2	3.0152	70218.8	3.0109	52499.9	3.0075	33371.8	3.0075	14351.6	3.0094	-6984.96
3.03691	93318.1	3.01551	70218.8	3.01121	52499.9	3.00781	33372	3.00781	14351.6	3.00971	-6984.94
3.03721	93318	3.01581	70218.9	3.01151	52499.9	3.00811	33372	3.00811	14351.5	3.01001	-6984.97
3.03752	93318	3.01612	70219.1	3.01182	52499.9	3.00842	33372.1	3.00842	14351.5	3.01032	-6984.98
3.03782	93317.9	3.01642	70219.1	3.01212	52499.9	3.00872	33372.2	3.00872	14351.5	3.01062	-6985
3.03813	93317.8	3.01673	70218.8	3.01243	52499.9	3.00903	33372.2	3.00903	14351.5	3.01093	-6985.04
3.03843	93317.8	3.01703	70218.7	3.01273	52499.9	3.00933	33372.3	3.00933	14351.5	3.01123	-6985.15
3.03874	93317.9	3.01734	70218.7	3.01304	52499.9	3.00964	33372.3	3.00964	14351.6	3.01154	-6985.22
3.03905	93317.9	3.01765	70218.6	3.01335	52499.9	3.00995	33372.4	3.00995	14351.7	3.01185	-6985.24
3.03935	93317.8	3.01795	70218.7	3.01365	52499.9	3.01025	33372.5	3.01025	14351.8	3.01215	-6985.18
3.03966	93317.8	3.01826	70218.8	3.01396	52499.9	3.01056	33372.5	3.01056	14351.8	3.01246	-6985.09
3.03996	93317.8	3.01856	70218.7	3.01426	52499.8	3.01086	33372.5	3.01086	14351.7	3.01276	-6985.07
3.04027	93317.8	3.01887	70218.7	3.01457	52499.8	3.01117	33372.6	3.01117	14351.8	3.01307	-6985.01
3.04057	93317.7	3.01917	70218.9	3.01487	52499.8	3.01147	33372.6	3.01147	14351.8	3.01337	-6984.96
3.04088	93317.7	3.01948	70219	3.01518	52499.8	3.01178	33372.6	3.01178	14351.9	3.01368	-6984.95
3.04118	93317.6	3.01978	70218.9	3.01548	52499.8	3.01208	33372.6	3.01208	14351.9	3.01398	-6984.98
3.04149	93317.7	3.02009	70218.9	3.01579	52499.7	3.01239	33372.7	3.01239	14351.9	3.01429	-6985.05
3.0418	93317.6	3.0204	70218.8	3.0161	52499.6	3.0127	33372.7	3.0127	14351.9	3.0146	-6985.11
3.0421	93317.5	3.0207	70218.8	3.0164	52499.6	3.013	33372.7	3.013	14352	3.0149	-6985.09
3.04241	93317.4	3.02101	70218.8	3.01671	52499.5	3.01331	33372.7	3.01331	14352.1	3.01521	-6985.06
3.04271	93317.4	3.02131	70218.9	3.01701	52499.6	3.01361	33372.7	3.01361	14352.2	3.01551	-6985.09
3.04302	93317.4	3.02162	70218.9	3.01732	52499.6	3.01392	33372.8	3.01392	14352.2	3.01582	-6985.14
3.04332	93317.4	3.02192	70218.9	3.01762	52499.6	3.01422	33372.8	3.01422	14352.3	3.01612	-6985.21
3.04363	93317.3	3.02223	70218.9	3.01793	52499.6	3.01453	33372.8	3.01453	14352.5	3.01643	-6985.23
3.04393	93317.3	3.02253	70218.9	3.01823	52499.6	3.01483	33372.9	3.01483	14352.6	3.01673	-6985.26
3.04424	93317.4	3.02284	70218.9	3.01854	52499.5	3.01514	33372.9	3.01514	14352.6	3.01704	-6985.3
3.04455	93317.5	3.02315	70218.8	3.01885	52499.4	3.01545	33372.9	3.01545	14352.6	3.01735	-6985.31
3.04485	93317.5	3.02345	70218.9	3.01915	52499.3	3.01575	33373	3.01575	14352.6	3.01765	-6985.32
3.04516	93317.6	3.02376	70218.9	3.01946	52499.3	3.01606	33373	3.01606	14352.6	3.01796	-6985.29
3.04546	93317.6	3.02406	70218.8	3.01976	52499.3	3.01636	33373	3.01636	14352.6	3.01826	-6985.24
3.04577	93317.6	3.02437	70218.9	3.02007	52499.3	3.01667	33373	3.01667	14352.6	3.01857	-6985.27
3.04607	93317.6	3.02467	70219	3.02037	52499.4	3.01697	33373	3.01697	14352.6	3.01887	-6985.32
3.04638	93317.6	3.02498	70218.9	3.02068	52499.4	3.01728	33373	3.01728	14352.6	3.01918	-6985.42
3.04668	93317.6	3.02528	70218.9	3.02098	52499.4	3.01758	33373	3.01758	14352.5	3.01948	-6985.44
3.04699	93317.5	3.02559	70218.9	3.02129	52499.5	3.01789	33373	3.01789	14352.5	3.01979	-6985.32
3.0473	93317.5	3.0259	70218.8	3.0216	52499.5	3.0182	33373	3.0182	14352.5	3.0201	-6985.24
3.0476	93317.6	3.0262	70218.9	3.0219	52499.5	3.0185	33373	3.0185	14352.6	3.0204	-6985.26
3.04791	93317.6	3.02651	70218.8	3.02221	52499.5	3.01881	33373.1	3.01881	14352.6	3.02071	-6985.27
3.04821	93317.6	3.02681	70218.8	3.02251	52499.4	3.01911	33373.1	3.01911	14352.7	3.02101	-6985.26
3.04852	93317.7	3.02712	70218.8	3.02282	52499.4	3.01942	33373	3.01942	14352.8	3.02132	-6985.32
3.04882	93317.8	3.02742	70218.9	3.02312	52499.4	3.01972	33373	3.01972	14352.9	3.02162	-6985.32
3.04913	93317.9	3.02773	70219	3.02343	52499.4	3.02003	33373.1	3.02003	14353	3.02193	-6985.3
3.04943	93318	3.02803	70218.9	3.02373	52499.3	3.02033	33373.1	3.02033	14353	3.02223	-6985.28
3.04974	93318.1	3.02834	70219	3.02404	52499.3	3.02064	33373.1	3.02064	14353.1	3.02254	-6985.29
3.05005	93318.3	3.02865	70219	3.02435	52499.3	3.02095	33373.1	3.02095	14353.1	3.02285	-6985.27
3.05035	93318.4	3.02895	70219	3.02465	52499.3	3.02125	33373.1	3.02125	14353.2	3.02315	-6985.21
3.05066	93318.5	3.02926	70219.1	3.02496	52499.3	3.02156	33373.1	3.02156	14353.2	3.02346	-6985.23
3.05096	93318.7	3.02956	70219.2	3.02526	52499.4	3.02186	33373.1	3.02186	14353.2	3.02376	-6985.32
3.05127	93318.8	3.02987	70219.2	3.02557	52499.4	3.02217	33373	3.02217	14353.2	3.02407	-6985.38
3.05157	93318.9	3.03017	70219.1	3.02587	52499.4	3.02247	33372.9	3.02247	14353.2	3.02437	-6985.32
3.05188	93319	3.03048	70219	3.02618	52499.3	3.02278	33372.9	3.02278	14353.2	3.02468	-6985.29
3.05218	93319.1	3.03078	70219.1	3.02648	52499.3	3.02308	33372.9	3.02308	14353.3	3.02498	-6985.32
3.05249	93319.1	3.03109	70219	3.02679	52499.3	3.02339	33372.9	3.02339	14353.3	3.02529	-6985.33
3.0528	93319.2	3.0314	70218.9	3.0271	52499.3	3.0237	33372.9	3.0237	14353.3	3.0256	-6985.34
3.0531	93319.3	3.0317	70218.8	3.0274	52499.3	3.024	33372.9	3.024	14353.3	3.0259	-6985.37
3.05341	93319.4	3.03201	70218.8	3.02771	52499.3	3.02431	33372.9	3.02431	14353.3	3.02621	-6985.36
3.05371	93319.6	3.03231	70219	3.02801	52499.3	3.02461	33372.9	3.02461	14353.3	3.02651	-6985.34
3.05402	93319.7	3.03262	70219.1	3.02832	52499.3	3.02492	33373	3.02492	14353.4	3.02682	-6985.3
3.05432	93319.9	3.03292	70219.1	3.02862	52499.3	3.02522	33373	3.02522	14353.4	3.02712	-6985.29
3.05463	93320	3.03323	70219.2	3.02893	52499.3	3.02553	33373	3.02553	14353.4	3.02743	-6985.26
3.05493	93320	3.03353	70219.3	3.02923	52499.3	3.02583	33373	3.02583	14353.4	3.02773	-6985.26
3.05524	93320.1	3.03384	70219.4	3.02954	52499.3	3.02614	33372.9	3.02614	14353.4	3.02804	-6985.22
3.05555	93320.2	3.03415	70219.3	3.02985	52499.3	3.02645	33372.9	3.02645	14353.3	3.02835	-6985.24
3.05585	93320.3	3.03445	70219.2	3.03015	52499.4	3.02675	33372.9	3.02675	14353.3	3.02865	-6985.27
3.05616	93320.4	3.03476	70219.1	3.03046	52499.4	3.02706	33372.9	3.02706	14353.4	3.02896	-6985.2
3.05646	93320.5	3.03506	70219.1	3.03076	52499.3	3.02736	33372.9	3.02736	14353.4	3.02926	-6985.14
3.05677	93320.6	3.03537	70219.1	3.03107	52499.4	3.02767	33372.9	3.02767	14353.4	3.02957	-6985.1
3.05707	93320.6	3.03567	70219	3.03137	52499.4	3.02797	33372.9	3.02797	14353.3	3.02987	-6985.08
3.05738	93320.7	3.03598	70219	3.03168	52499.4	3.02828	33372.9	3.02828	14353.3	3.03018	-6985.13
3.05768	93320.7	3.03628	70218.9	3.03198	52499.3	3.02858	33372.8	3.02858	14353.2	3.03048	-6985.2
3.05799	93320.7	3.03659	70218.8	3.03229	52499.3	3.02889	33372.8	3.02889	14353.2	3.03079	-6985.23
3.0583	93320.8	3.0369	70218.9	3.0326	52499.2	3.0292	33372.8	3.0292	14353.2	3.0311	-6985.17
3.0586	93320.9	3.0372	70219.1	3.0329	52499.3	3.0295	33372.8	3.0295	14353.2	3.0314	-6985.1
3.05891	93321	3.03751	70219.2	3.03321	52499.3	3.02981	33372.8	3.02981	14353.2	3.03171	-6985.01
3.05921	93321	3.03781	70219.2	3.03351	52499.4	3.03011	33372.7	3.03011	14353.2	3.03201	-6984.96
3.05952	93321.1	3.03812	70219.1	3.03382	52499.4	3.03042	33372.7	3.03042	14353.2	3.03232	-6985.01
3.05982	93321.1	3.03842	70218.9	3.03412	52499.5	3.03072	33372.6	3.03072	14353.1	3.03262	-6985.06
3.06013	93321.2	3.03873	70218.9	3.03443	52499.4	3.03103	33372.6	3.03103	14353.1	3.03293	-6985.07
3.06043	93321.3	3.03904	70218.9	3.03474	52499.4	3.03134	33372.6	3.03134	14353.1	3.03324	-6985.06
3.06074	93321.3	3.03934	70218.9	3.03504	52499.4	3.03164	33372.6	3.03164	14353	3.03354	-6985.05
3.06105	93321.3	3.03965	70219	3.03535	52499.4	3.03195	33372.5	3.03195	14353	3.03385	-6985
3.06135	93321.3	3.03995	70219.2	3.03565	52499.5	3.03225	33372.4	3.03225	14353	3.03415	-6985
3.06166	93321.3	3.04026	70219.3	3.03596	52499.5	3.03256	33372.4	3.03256	14353	3.03446	-6984.98
3.06196	93321.3	3.04056	70219.3	3.03626	52499.5	3.03286	33372.3	3.03286	14352.9	3.03476	-6984.92
3.06227	93321.3	3.04087	70219.2	3.03657	52499.6	3.03317	33372.2	3.03317	14352.9	3.03507	-6984.92
3.06257	93321.3	3.04117	70219.2	3.03687	52499.6	3.03347	33372.2	3.03347	14352.8	3.03537	-6984.89
3.06288	93321.3	3.04148	70219.2	3.03718	52499.6	3.03378	33372.2	3.03378	14352.8	3.03568	-6984.85
3.06319	93321.4	3.04179	70219.3	3.03749	52499.5	3.03409	33372.2	3.03409	14352.7	3.03599	-6984.87
3.06349	93321.4	3.04209	70219.2	3.03779	52499.5	3.03439	33372.2	3.03439	14352.6	3.03629	-6984.89
3.0638	93321.4	3.0424	70219.1	3.0381	52499.4	3.0347	33372.1	3.0347	14352.6	3.0366	-6984.89
3.0641	93321.5	3.0427	70219.2	3.0384	52499.4	3.035	33372	3.035	14352.7	3.0369	-6984.89
3.06441	93321.5	3.04301	70219.2	3.03871	52499.4	3.03531	33371.9	3.03531	14352.7	3.03721	-6984.91
3.06471	93321.5	3.04331	70219.2	3.03901	52499.5	3.03561	33371.9	3.03561	14352.7	3.03751	-6984.91
3.06502	93321.5	3.04362	70219.1	3.03932	52499.5	3.03592	33371.9	3.03592	14352.8	3.03782	-6984.87
3.06532	93321.5	3.04392	70219.1	3.03962	52499.5	3.03622	33371.8	3.03622	14352.9	3.03812	-6984.83
3.06563	93321.5	3.04423	70219.1	3.03993	52499.5	3.03653	33371.8	3.03653	14352.9	3.03843	-6984.78
3.06594	93321.5	3.04454	70219	3.04024	52499.5	3.03684	33371.7	3.03684	14352.8	3.03874	-6984.78
3.06624	93321.5	3.04484	70218.9	3.04054	52499.5	3.03714	33371.6	3.03714	14352.7	3.03904	-6984.82
3.06655	93321.5	3.04515	70218.9	3.04085	52499.5	3.03745	33371.6	3.03745	14352.7	3.03935	-6984.82
3.06685	93321.5	3.04545	70218.9	3.04115	52499.5	3.03775	33371.6	3.03775	14352.7	3.03965	-6984.78
3.06716	93321.5	3.04576	70218.9	3.04146	52499.6	3.03806	33371.6	3.03806	14352.6	3.03996	-6984.77
3.06746	93321.5	3.04606	70219	3.04176	52499.5	3.03836	33371.6	3.03836	14352.5	3.04026	-6984.83
3.06777	93321.5	3.04637	70219	3.04207	52499.5	3.03867	33371.6	3.03867	14352.6	3.04057	-6984.86
3.06807	93321.4	3.04667	70219	3.04237	52499.6	3.03897	33371.5	3.03897	14352.6	3.04087	-6984.89
3.06838	93321.4	3.04698	70219	3.04268	52499.6	3.03928	33371.4	3.03928	14352.6	3.04118	-6984.91
3.06869	93321.4	3.04729	70219.1	3.04299	52499.6	3.03959	33371.3	3.03959	14352.6	3.04149	-6984.88
3.06899	93321.3	3.04759	70219.2	3.04329	52499.5	3.03989	33371.3	3.03989	14352.6	3.04179	-6984.8
3.0693	93321.3	3.0479	70219.2	3.0436	52499.5	3.0402	33371.2	3.0402	14352.5	3.0421	-6984.76
3.0696	93321.2	3.0482	70219.1	3.0439	52499.6	3.0405	33371.2	3.0405	14352.6	3.0424	-6984.78
3.06991	93321.2	3.04851	70219.1	3.04421	52499.6	3.04081	33371.2	3.04081	14352.7	3.04271	-6984.78
3.07021	93321.1	3.04881	70219.1	3.04451	52499.7	3.04111	33371.2	3.04111	14352.8	3.04301	-6984.73
3.07052	93321.1	3.04912	70219.2	3.04482	52499.7	3.04142	33371.1	3.04142	14352.8	3.04332	-6984.69
3.07082	93321	3.04942	70219.2	3.04512	52499.8	3.04172	33371.1	3.04172	14352.9	3.04362	-6984.65
3.07113	93321	3.04973	70219	3.04543	52499.8	3.04203	33371.1	3.04203	14352.8	3.04393	-6984.57
3.07144	93321	3.05004	70218.8	3.04574	52499.8	3.04234	33371.1	3.04234	14352.8	3.04424	-6984.52
3.07174	93321	3.05034	70218.7	3.04604	52499.7	3.04264	33371.2	3.04264	14352.8	3.04454	-6984.55
3.07205	93321.1	3.05065	70218.8	3.04635	52499.7	3.04295	33371.2	3.04295	14352.7	3.04485	-6984.58
3.07235	93321	3.05095	70218.9	3.04665	52499.7	3.04325	33371.2	3.04325	14352.7	3.04515	-6984.65
3.07266	93321	3.05126	70219	3.04696	52499.7	3.04356	33371.2	3.04356	14352.8	3.04546	-6984.7
3.07296	93320.9	3.05156	70219	3.04726	52499.8	3.04386	33371.3	3.04386	14352.8	3.04576	-6984.73
3.07327	93320.8	3.05187	70219	3.04757	52499.9	3.04417	33371.3	3.04417	14352.7	3.04607	-6984.78
3.07357	93320.8	3.05217	70218.9	3.04787	52499.9	3.04447	33371.4	3.04447	14352.6	3.04637	-6984.81
3.07388	93320.8	3.05248	70218.7	3.04818	52499.9	3.04478	33371.5	3.04478	14352.6	3.04668	-6984.8
3.07419	93320.8	3.05279	70218.8	3.04849	52499.9	3.04509	33371.5	3.04509	14352.6	3.04699	-6984.75
3.07449	93320.7	3.05309	70219	3.04879	52499.9	3.04539	33371.6	3.04539	14352.7	3.04729	-6984.66
3.0748	93320.6	3.0534	70219.1	3.0491	52499.8	3.0457	33371.5	3.0457	14352.8	3.0476	-6984.63
3.0751	93320.6	3.0537	70219	3.0494	52499.8	3.046	33371.5	3.046	14352.8	3.0479	-6984.66
3.07541	93320.6	3.05401	70219	3.04971	52499.8	3.04631	33371.5	3.04631	14352.8	3.04821	-6984.7
3.07571	93320.6	3.05431	70218.9	3.05001	52499.8	3.04661	33371.6	3.04661	14352.8	3.04851	-6984.71
3.07602	93320.6	3.05462	70219	3.05032	52499.9	3.04692	33371.6	3.04692	14352.8	3.04882	-6984.72
3.07632	93320.6	3.05492	70219.2	3.05062	52499.9	3.04722	33371.6	3.04722	14352.8	3.04912	-6984.75
3.07663	93320.6	3.05523	70219.2	3.05093	52500	3.04753	33371.6	3.04753	14352.8	3.04943	-6984.69
3.07694	93320.6	3.05554	70219.1	3.05124	52499.9	3.04784	33371.6	3.04784	14352.9	3.04974	-6984.61
3.07724	93320.6	3.05584	70219.2	3.05154	52499.9	3.04814	33371.6	3.04814	14352.9	3.05004	-6984.59
3.07755	93320.6	3.05615	70219.3	3.05185	52499.9	3.04845	33371.6	3.04845	14352.8	3.05035	-6984.62
3.07785	93320.5	3.05645	70219.2	3.05215	52500	3.04875	33371.7	3.04875	14352.8	3.05065	-6984.62
3.07816	93320.4	3.05676	70219.1	3.05246	52500.1	3.04906	33371.8	3.04906	14352.8	3.05096	-6984.59
3.07846	93320.3	3.05706	70219.1	3.05276	52500.1	3.04936	33371.9	3.04936	14352.7	3.05126	-6984.58
3.07877	93320.3	3.05737	70219.2	3.05307	52500.1	3.04967	33372	3.04967	14352.8	3.05157	-6984.59
3.07907	93320.3	3.05767	70219.3	3.05337	52500	3.04997	33372	3.04997	14352.8	3.05187	-6984.57
3.07938	93320.2	3.05798	70219.1	3.05368	52500	3.05028	33372.1	3.05028	14352.8	3.05218	-6984.56
3.07969	93320.2	3.05829	70219.1	3.05399	52500	3.05059	33372.1	3.05059	14352.8	3.05249	-6984.55
3.07999	93320.2	3.05859	70219.2	3.05429	52500	3.05089	33372.1	3.05089	14352.7	3.05279	-6984.58
3.0803	93320.2	3.0589	70219.2	3.0546	52500	3.0512	33372.1	3.0512	14352.7	3.0531	-6984.62
3.0806	93320.2	3.0592	70219.2	3.0549	52500	3.0515	33372.1	3.0515	14352.8	3.0534	-6984.6
3.08091	93320.2	3.05951	70219	3.05521	52500	3.05181	33372.2	3.05181	14352.8	3.05371	-6984.53
3.08121	93320.3	3.05981	70218.9	3.05551	52500	3.05211	33372.3	3.05211	14352.8	3.05401	-6984.49
3.08152	93320.3	3.06012	70218.9	3.05582	52500	3.05242	33372.3	3.05242	14352.8	3.05432	-6984.52
3.08182	93320.3	3.06042	70219	3.05612	52500	3.05272	33372.3	3.05272	14352.8	3.05462	-6984.51
3.08213	93320.3	3.06073	70219.1	3.05643	52499.9	3.05303	33372.4	3.05303	14352.9	3.05493	-6984.43
3.08244	93320.3	3.06104	70219.1	3.05674	52499.8	3.05334	33372.4	3.05334	14352.9	3.05524	-6984.35
3.08274	93320.3	3.06134	70219	3.05704	52499.8	3.05364	33372.5	3.05364	14353	3.05554	-6984.3
3.08305	93320.3	3.06165	70219	3.05735	52499.8	3.05395	33372.6	3.05395	14353	3.05585	-6984.32
3.08335	93320.2	3.06195	70219.1	3.05765	52499.7	3.05425	33372.6	3.05425	14353	3.05615	-6984.32
3.08366	93320.3	3.06226	70219.1	3.05796	52499.7	3.05456	33372.8	3.05456	14353	3.05646	-6984.27
3.08396	93320.4	3.06256	70219.1	3.05826	52499.7	3.05486	33372.8	3.05486	14353.1	3.05676	-6984.21
3.08427	93320.4	3.06287	70219	3.05857	52499.7	3.05517	33372.9	3.05517	14353.1	3.05707	-6984.18
3.08458	93320.4	3.06318	70219	3.05888	52499.7	3.05548	33373	3.05548	14353.1	3.05738	-6984.17
3.08488	93320.4	3.06348	70219	3.05918	52499.6	3.05578	33373	3.05578	14353.1	3.05768	-6984.18
3.08519	93320.4	3.06379	70219	3.05949	52499.6	3.05609	33373	3.05609	14353.1	3.05799	-6984.12
3.08549	93320.4	3.06409	70218.9	3.05979	52499.7	3.05639	33373.1	3.05639	14353	3.05829	-6984.04
3.0858	93320.4	3.0644	70218.9	3.0601	52499.7	3.0567	33373.2	3.0567	14353.1	3.0586	-6984.03
3.0861	93320.3	3.0647	70218.9	3.0604	52499.7	3.057	33373.3	3.057	14353.1	3.0589	-6984.04
3.08641	93320.2	3.06501	70218.9	3.06071	52499.6	3.05731	33373.4	3.05731	14353.2	3.05921	-6984.07
3.08671	93320.2	3.06531	70218.8	3.06101	52499.6	3.05761	33373.4	3.05761	14353.2	3.05951	-6984.09
3.08702	93320.2	3.06562	70218.9	3.06132	52499.6	3.05792	33373.4	3.05792	14353.2	3.05982	-6984.1
3.08733	93320.1	3.06593	70218.9	3.06163	52499.6	3.05823	33373.4	3.05823	14353.3	3.06013	-6984.1
3.08763	93320	3.06623	70219	3.06193	52499.5	3.05853	33373.4	3.05853	14353.4	3.06043	-6984.13
3.08794	93319.9	3.06654	70219.1	3.06224	52499.5	3.05884	33373.5	3.05884	14353.5	3.06074	-6984.13
3.08824	93319.9	3.06684	70219.2	3.06254	52499.6	3.05914	33373.5	3.05914	14353.5	3.06104	-6984.05
3.08855	93319.9	3.06715	70219.1	3.06285	52499.6	3.05945	33373.5	3.05945	14353.5	3.06135	-6983.96
3.08885	93319.8	3.06745	70219.1	3.06315	52499.6	3.05975	33373.5	3.05975	14353.4	3.06165	-6983.94
3.08916	93319.7	3.06776	70219.3	3.06346	52499.6	3.06006	33373.6	3.06006	14353.3	3.06196	-6983.91
3.08946	93319.6	3.06806	70219.3	3.06376	52499.6	3.06036	33373.6	3.06036	14353.2	3.06226	-6983.91
3.08977	93319.6	3.06837	70219.3	3.06407	52499.7	3.06067	33373.6	3.06067	14353.2	3.06257	-6983.89
3.09008	93319.6	3.06868	70219.3	3.06438	52499.6	3.06098	33373.7	3.06098	14353.2	3.06288	-6983.86
3.09038	93319.6	3.06898	70219.3	3.06468	52499.6	3.06128	33373.7	3.06128	14353.2	3.06318	-6983.86
3.09069	93319.5	3.06929	70219.3	3.06499	52499.5	3.06159	33373.7	3.06159	14353.2	3.06349	-6983.86
3.09099	93319.5	3.06959	70219.2	3.06529	52499.5	3.06189	33373.8	3.06189	14353.2	3.06379	-6983.85
3.0913	93319.5	3.0699	70219	3.0656	52499.4	3.0622	33373.8	3.0622	14353.2	3.0641	-6983.84
3.0916	93319.5	3.0702	70219	3.0659	52499.4	3.0625	33373.9	3.0625	14353.3	3.0644	-6983.79
3.09191	93319.5	3.07051	70219.1	3.06621	52499.4	3.06281	33374	3.06281	14353.3	3.06471	-6983.7
3.09221	93319.5	3.07081	70219	3.06651	52499.4	3.06311	33374	3.06311	14353.3	3.06501	-6983.62
3.09252	93319.5	3.07112	70219	3.06682	52499.4	3.06342	33374.1	3.06342	14353.3	3.06532	-6983.67
3.09283	93319.4	3.07143	70219	3.06713	52499.5	3.06373	33374.2	3.06373	14353.4	3.06563	-6983.7
3.09313	93319.5	3.07173	70219.1	3.06743	52499.5	3.06403	33374.2	3.06403	14353.4	3.06593	-6983.75
3.09344	93319.5	3.07204	70219.2	3.06774	52499.6	3.06434	33374.2	3.06434	14353.5	3.06624	-6983.85
3.09374	93319.5	3.07234	70219.2	3.06804	52499.7	3.06464	33374.3	3.06464	14353.5	3.06654	-6983.97
3.09405	93319.4	3.07265	70219.2	3.06835	52499.7	3.06495	33374.2	3.06495	14353.6	3.06685	-6984.01
3.09435	93319.4	3.07295	70219.2	3.06865	52499.7	3.06525	33374.2	3.06525	14353.7	3.06715	-6984.01
3.09466	93319.3	3.07326	70219.2	3.06896	52499.6	3.06556	33374.3	3.06556	14353.7	3.06746	-6984.03
3.09496	93319.3	3.07356	70219.3	3.06926	52499.5	3.06586	33374.4	3.06586	14353.8	3.06776	-6984.06
3.09527	93319.3	3.07387	70219.2	3.06957	52499.5	3.06617	33374.4	3.06617	14353.8	3.06807	-6984.08
3.09558	93319.3	3.07418	70219.2	3.06988	52499.5	3.06648	33374.4	3.06648	14353.8	3.06838	-6984.04
3.09588	93319.4	3.07448	70219.2	3.07018	52499.6	3.06678	33374.5	3.06678	14353.9	3.06868	-6984.03
3.09619	93319.5	3.07479	70219.2	3.07049	52499.7	3.06709	33374.5	3.06709	14353.9	3.06899	-6984.03
3.09649	93319.5	3.07509	70219.2	3.07079	52499.7	3.06739	33374.5	3.06739	14353.9	3.06929	-6984.05
3.0968	93319.5	3.0754	70219.3	3.0711	52499.8	3.0677	33374.5	3.0677	14353.9	3.0696	-6984.09
3.0971	93319.4	3.0757	70219.2	3.0714	52499.8	3.068	33374.6	3.068	14353.9	3.0699	-6984.11
3.09741	93319.4	3.07601	70219.1	3.07171	52499.9	3.06831	33374.6	3.06831	14353.8	3.07021	-6984.16
3.09771	93319.4	3.07631	70219.1	3.07201	52499.9	3.06861	33374.5	3.06861	14353.8	3.07051	-6984.22
3.09802	93319.3	3.07662	70219	3.07232	52499.9	3.06892	33374.4	3.06892	14353.8	3.07082	-6984.25
3.09833	93319.2	3.07693	70218.9	3.07263	52499.8	3.06923	33374.4	3.06923	14353.9	3.07113	-6984.34
3.09863	93319.2	3.07723	70218.9	3.07293	52499.8	3.06953	33374.4	3.06953	14353.8	3.07143	-6984.44
3.09894	93319.1	3.07754	70218.9	3.07324	52499.9	3.06984	33374.4	3.06984	14353.8	3.07174	-6984.49
3.09924	93319.1	3.07784	70218.9	3.07354	52499.9	3.07014	33374.3	3.07014	14353.8	3.07204	-6984.54
3.09955	93319.1	3.07815	70218.9	3.07385	52499.9	3.07045	33374.3	3.07045	14353.8	3.07235	-6984.55
3.09985	93319	3.07845	70219	3.07415	52499.8	3.07075	33374.3	3.07075	14353.7	3.07265	-6984.56
3.10016	93318.9	3.07876	70219.1	3.07446	52499.9	3.07106	33374.3	3.07106	14353.7	3.07296	-6984.6
3.10046	93318.9	3.07906	70219.3	3.07476	52499.9	3.07136	33374.3	3.07136	14353.7	3.07326	-6984.59
3.10077	93318.9	3.07937	70219.4	3.07507	52500	3.07167	33374.4	3.07167	14353.6	3.07357	-6984.63
3.10108	93318.9	3.07968	70219.4	3.07538	52500	3.07198	33374.4	3.07198	14353.6	3.07388	-6984.67
3.10138	93318.8	3.07998	70219.4	3.07568	52500.1	3.07228	33374.4	3.07228	14353.6	3.07418	-6984.63
3.10169	93318.8	3.08029	70219.5	3.07599	52500.1	3.07259	33374.4	3.07259	14353.6	3.07449	-6984.64
3.10199	93318.8	3.08059	70219.5	3.07629	52500.1	3.07289	33374.5	3.07289	14353.6	3.07479	-6984.66
3.1023	93318.8	3.0809	70219.5	3.0766	52500.1	3.0732	33374.5	3.0732	14353.6	3.0751	-6984.69
3.1026	93318.8	3.0812	70219.5	3.0769	52500.1	3.0735	33374.5	3.0735	14353.6	3.0754	-6984.71
3.10291	93318.9	3.08151	70219.3	3.07721	52500.1	3.07381	33374.5	3.07381	14353.5	3.07571	-6984.73
3.10321	93318.9	3.08181	70219.4	3.07751	52500.2	3.07411	33374.5	3.07411	14353.5	3.07601	-6984.79
3.10352	93318.9	3.08212	70219.4	3.07782	52500.2	3.07442	33374.6	3.07442	14353.4	3.07632	-6984.85
3.10383	93318.9	3.08243	70219.4	3.07813	52500.2	3.07473	33374.6	3.07473	14353.4	3.07663	-6984.88
3.10413	93318.9	3.08273	70219.4	3.07843	52500.2	3.07503	33374.7	3.07503	14353.5	3.07693	-6984.85
3.10444	93318.9	3.08304	70219.4	3.07874	52500.2	3.07534	33374.7	3.07534	14353.4	3.07724	-6984.83
3.10474	93318.9	3.08334	70219.3	3.07904	52500.3	3.07564	33374.7	3.07564	14353.4	3.07754	-6984.84
3.10505	93319	3.08365	70219.3	3.07935	52500.3	3.07595	33374.6	3.07595	14353.3	3.07785	-6984.86
3.10535	93319.1	3.08395	70219.3	3.07965	52500.2	3.07625	33374.6	3.07625	14353.3	3.07815	-6984.87
3.10566	93319.1	3.08426	70219.3	3.07996	52500.2	3.07656	33374.6	3.07656	14353.3	3.07846	-6984.88
3.10596	93319.2	3.08456	70219.3	3.08026	52500.2	3.07686	33374.5	3.07686	14353.3	3.07876	-6984.85
3.10627	93319.3	3.08487	70219.4	3.08057	52500.3	3.07717	33374.6	3.07717	14353.3	3.07907	-6984.85
3.10658	93319.3	3.08518	70219.4	3.08088	52500.3	3.07748	33374.6	3.07748	14353.3	3.07938	-6984.88
3.10688	93319.4	3.08548	70219.4	3.08118	52500.3	3.07778	33374.6	3.07778	14353.1	3.07968	-6984.88
3.10719	93319.4	3.08579	70219.3	3.08149	52500.4	3.07809	33374.6	3.07809	14353.1	3.07999	-6984.83
3.10749	93319.6	3.08609	70219.2	3.08179	52500.3	3.07839	33374.6	3.07839	14353.1	3.08029	-6984.83
3.1078	93319.7	3.0864	70219.3	3.0821	52500.2	3.0787	33374.5	3.0787	14353.1	3.0806	-6984.83
3.1081	93319.7	3.0867	70219.3	3.0824	52500.2	3.079	33374.5	3.079	14353.1	3.0809	-6984.8
3.10841	93319.8	3.08701	70219.2	3.08271	52500.2	3.07931	33374.5	3.07931	14353.1	3.08121	-6984.8
3.10872	93319.9	3.08732	70219.3	3.08302	52500.2	3.07962	33374.5	3.07962	14353.1	3.08152	-6984.76
3.10902	93319.9	3.08762	70219.3	3.08332	52500.3	3.07992	33374.5	3.07992	14353.1	3.08182	-6984.75
3.10933	93320	3.08793	70219.3	3.08363	52500.3	3.08023	33374.4	3.08023	14353.1	3.08213	-6984.76
3.10963	93320.1	3.08823	70219.3	3.08393	52500.3	3.08053	33374.4	3.08053	14353.1	3.08243	-6984.73
3.10994	93320.2	3.08854	70219.3	3.08424	52500.2	3.08084	33374.3	3.08084	14353.2	3.08274	-6984.71
3.11024	93320.2	3.08884	70219.3	3.08454	52500.2	3.08114	33374.3	3.08114	14353.1	3.08304	-6984.67
3.11055	93320.2	3.08915	70219.1	3.08485	52500.2	3.08145	33374.3	3.08145	14353.1	3.08335	-6984.63
3.11085	93320.3	3.08945	70219.1	3.08515	52500.2	3.08175	33374.3	3.08175	14353.1	3.08365	-6984.57
3.11116	93320.4	3.08976	70219.1	3.08546	52500.2	3.08206	33374.2	3.08206	14353	3.08396	-6984.49
3.11147	93320.4	3.09007	70219.2	3.08577	52500.2	3.08237	33374.1	3.08237	14353	3.08427	-6984.42
3.11177	93320.4	3.09037	70219.2	3.08607	52500.1	3.08267	33374.1	3.08267	14353	3.08457	-6984.4
3.11208	93320.5	3.09068	70219.1	3.08638	52500.1	3.08298	33374.2	3.08298	14353	3.08488	-6984.43
3.11238	93320.5	3.09098	70219	3.08668	52500	3.08328	33374.2	3.08328	14353	3.08518	-6984.4
3.11269	93320.6	3.09129	70219	3.08699	52500	3.08359	33374.2	3.08359	14353.1	3.08549	-6984.38
3.11299	93320.6	3.09159	70219.1	3.08729	52500	3.08389	33374.2	3.08389	14353.1	3.08579	-6984.38
3.1133	93320.6	3.0919	70219.1	3.0876	52500.1	3.0842	33374.2	3.0842	14353.2	3.0861	-6984.36
3.1136	93320.6	3.0922	70219.1	3.0879	52500.2	3.0845	33374.2	3.0845	14353.2	3.0864	-6984.27
3.11391	93320.7	3.09251	70219.1	3.08821	52500.2	3.08481	33374.2	3.08481	14353.3	3.08671	-6984.24
3.11422	93320.7	3.09282	70219.2	3.08852	52500.2	3.08512	33374.3	3.08512	14353.3	3.08702	-6984.19
3.11452	93320.7	3.09312	70219.3	3.08882	52500.2	3.08542	33374.4	3.08542	14353.3	3.08732	-6984.16
3.11483	93320.7	3.09343	70219.3	3.08913	52500.2	3.08573	33374.4	3.08573	14353.3	3.08763	-6984.19
3.11513	93320.6	3.09373	70219.1	3.08943	52500.2	3.08603	33374.4	3.08603	14353.3	3.08793	-6984.18
3.11544	93320.6	3.09404	70218.9	3.08974	52500.1	3.08634	33374.4	3.08634	14353.3	3.08824	-6984.1
3.11574	93320.5	3.09434	70218.8	3.09004	52500.2	3.08664	33374.4	3.08664	14353.2	3.08854	-6984.04
3.11605	93320.5	3.09465	70218.7	3.09035	52500.2	3.08695	33374.4	3.08695	14353.3	3.08885	-6984.05
3.11635	93320.5	3.09495	70218.7	3.09065	52500.2	3.08725	33374.3	3.08725	14353.3	3.08915	-6984.07
3.11666	93320.4	3.09526	70218.9	3.09096	52500.1	3.08756	33374.2	3.08756	14353.3	3.08946	-6984.09
3.11697	93320.4	3.09557	70219	3.09127	52500	3.08787	33374.2	3.08787	14353.3	3.08977	-6984.06
3.11727	93320.4	3.09587	70219.1	3.09157	52500	3.08817	33374.2	3.08817	14353.3	3.09007	-6984
3.11758	93320.4	3.09618	70219	3.09188	52500	3.08848	33374.3	3.08848	14353.4	3.09038	-6983.94
3.11788	93320.3	3.09648	70219	3.09218	52500	3.08878	33374.3	3.08878	14353.4	3.09068	-6983.87
3.11819	93320.3	3.09679	70219.1	3.09249	52500	3.08909	33374.3	3.08909	14353.5	3.09099	-6983.84
3.11849	93320.3	3.09709	70219.1	3.09279	52500	3.08939	33374.2	3.08939	14353.5	3.09129	-6983.82
3.1188	93320.3	3.0974	70219.1	3.0931	52500	3.0897	33374.2	3.0897	14353.5	3.0916	-6983.78
3.1191	93320.2	3.0977	70219.1	3.0934	52500.1	3.09	33374.3	3.09	14353.6	3.0919	-6983.72
3.11941	93320.2	3.09801	70219.2	3.09371	52500.1	3.09031	33374.3	3.09031	14353.6	3.09221	-6983.66
3.11972	93320.2	3.09832	70219.1	3.09402	52500	3.09062	33374.3	3.09062	14353.6	3.09252	-6983.7
3.12002	93320.2	3.09862	70219.2	3.09432	52499.9	3.09092	33374.4	3.09092	14353.6	3.09282	-6983.78
3.12033	93320.2	3.09893	70219.3	3.09463	52499.9	3.09123	33374.4	3.09123	14353.5	3.09313	-6983.79
3.12063	93320.2	3.09923	70219.2	3.09493	52499.8	3.09153	33374.3	3.09153	14353.5	3.09343	-6983.8
3.12094	93320.2	3.09954	70219	3.09524	52499.8	3.09184	33374.3	3.09184	14353.5	3.09374	-6983.8
3.12124	93320.2	3.09984	70218.9	3.09554	52499.9	3.09214	33374.2	3.09214	14353.6	3.09404	-6983.8
3.12155	93320.3	3.10015	70218.9	3.09585	52499.9	3.09245	33374.2	3.09245	14353.6	3.09435	-6983.79
3.12185	93320.3	3.10045	70218.9	3.09615	52499.8	3.09275	33374.2	3.09275	14353.6	3.09465	-6983.72
3.12216	93320.3	3.10076	70218.8	3.09646	52499.8	3.09306	33374.1	3.09306	14353.7	3.09496	-6983.6
3.12247	93320.3	3.10107	70218.8	3.09677	52499.7	3.09337	33374.1	3.09337	14353.6	3.09527	-6983.53
3.12277	93320.4	3.10137	70218.9	3.09707	52499.6	3.09367	33374	3.09367	14353.6	3.09557	-6983.52
3.12308	93320.4	3.10168	70218.9	3.09738	52499.6	3.09398	33374	3.09398	14353.7	3.09588	-6983.53
3.12338	93320.4	3.10198	70219	3.09768	52499.6	3.09428	33374	3.09428	14353.7	3.09618	-6983.53
3.12369	93320.4	3.10229	70219	3.09799	52499.7	3.09459	33374	3.09459	14353.8	3.09649	-6983.49
3.12399	93320.5	3.10259	70219	3.09829	52499.6	3.09489	33374	3.09489	14353.8	3.09679	-6983.4
3.1243	93320.5	3.1029	70218.9	3.0986	52499.6	3.0952	33374	3.0952	14353.8	3.0971	-6983.35
3.1246	93320.5	3.1032	70218.8	3.0989	52499.7	3.0955	33374	3.0955	14353.8	3.0974	-6983.29
3.12491	93320.5	3.10351	70218.8	3.09921	52499.6	3.09581	33374	3.09581	14353.9	3.09771	-6983.28
3.12522	93320.5	3.10382	70218.8	3.09952	52499.6	3.09612	33374	3.09612	14354	3.09802	-6983.29
3.12552	93320.5	3.10412	70218.8	3.09982	52499.5	3.09642	33374	3.09642	14354	3.09832	-6983.28
3.12583	93320.5	3.10443	70219	3.10013	52499.5	3.09673	33374.1	3.09673	14354	3.09863	-6983.32
3.12613	93320.5	3.10473	70219.1	3.10043	52499.5	3.09703	33374.2	3.09703	14354	3.09893	-6983.34
3.12644	93320.5	3.10504	70219.1	3.10074	52499.5	3.09734	33374.3	3.09734	14354.1	3.09924	-6983.32
3.12674	93320.5	3.10534	70219.2	3.10104	52499.5	3.09764	33374.3	3.09764	14354.1	3.09954	-6983.29
3.12705	93320.5	3.10565	70219.2	3.10135	52499.5	3.09795	33374.3	3.09795	14354.2	3.09985	-6983.25
3.12735	93320.4	3.10595	70219.1	3.10165	52499.5	3.09825	33374.2	3.09825	14354.1	3.10015	-6983.24
3.12766	93320.4	3.10626	70219	3.10196	52499.6	3.09856	33374.2	3.09856	14354.1	3.10046	-6983.19
3.12797	93320.5	3.10657	70218.9	3.10227	52499.6	3.09887	33374.2	3.09887	14354.1	3.10077	-6983.16
3.12827	93320.5	3.10687	70218.8	3.10257	52499.6	3.09917	33374.2	3.09917	14354.1	3.10107	-6983.12
3.12858	93320.5	3.10718	70218.9	3.10288	52499.6	3.09948	33374.2	3.09948	14354.1	3.10138	-6983.1
3.12888	93320.5	3.10748	70219.1	3.10318	52499.6	3.09978	33374.2	3.09978	14354	3.10168	-6983.09
3.12919	93320.5	3.10779	70219.1	3.10349	52499.6	3.10009	33374.1	3.10009	14354	3.10199	-6983.04
3.12949	93320.5	3.10809	70219.1	3.10379	52499.7	3.10039	33374.1	3.10039	14353.9	3.10229	-6983.05
3.1298	93320.5	3.1084	70219	3.1041	52499.7	3.1007	33374.1	3.1007	14353.9	3.1026	-6983.06
3.1301	93320.6	3.10871	70218.9	3.10441	52499.7	3.10101	33374.1	3.10101	14354	3.10291	-6983.06
3.13041	93320.6	3.10901	70218.9	3.10471	52499.7	3.10131	33374.1	3.10131	14353.9	3.10321	-6983.14
3.13072	93320.7	3.10932	70219	3.10502	52499.7	3.10162	33374.1	3.10162	14353.9	3.10352	-6983.18
3.13102	93320.6	3.10962	70219.2	3.10532	52499.7	3.10192	33374	3.10192	14353.8	3.10382	-6983.19
3.13133	93320.5	3.10993	70219.3	3.10563	52499.8	3.10223	33374	3.10223	14353.8	3.10413	-6983.22
3.13163	93320.5	3.11023	70219.3	3.10593	52499.8	3.10253	33374	3.10253	14353.7	3.10443	-6983.2
3.13194	93320.5	3.11054	70219.2	3.10624	52499.8	3.10284	33374	3.10284	14353.7	3.10474	-6983.14
3.13224	93320.4	3.11084	70219.2	3.10654	52499.7	3.10314	33374.1	3.10314	14353.6	3.10504	-6983.09
3.13255	93320.4	3.11115	70219.2	3.10685	52499.7	3.10345	33374	3.10345	14353.6	3.10535	-6983
3.13286	93320.4	3.11146	70219.1	3.10716	52499.7	3.10376	33374	3.10376	14353.6	3.10566	-6982.91
3.13316	93320.4	3.11176	70219.2	3.10746	52499.7	3.10406	33374	3.10406	14353.6	3.10596	-6982.88
3.13347	93320.3	3.11207	70219.2	3.10777	52499.7	3.10437	33374.1	3.10437	14353.6	3.10627	-6982.91
3.13377	93320.3	3.11237	70219.3	3.10807	52499.7	3.10467	33374.1	3.10467	14353.5	3.10657	-6982.99
3.13408	93320.3	3.11268	70219.3	3.10838	52499.8	3.10498	33374.1	3.10498	14353.5	3.10688	-6982.96
3.13438	93320.4	3.11298	70219.2	3.10868	52499.7	3.10528	33374.1	3.10528	14353.4	3.10718	-6982.94
3.13469	93320.4	3.11329	70219.2	3.10899	52499.7	3.10559	33374.2	3.10559	14353.4	3.10749	-6983.03
3.13499	93320.4	3.11359	70219.3	3.10929	52499.8	3.10589	33374.2	3.10589	14353.4	3.10779	-6983.05
3.1353	93320.4	3.1139	70219.3	3.1096	52499.8	3.1062	33374.1	3.1062	14353.4	3.1081	-6983.02
3.13561	93320.3	3.11421	70219.3	3.10991	52499.9	3.10651	33374.1	3.10651	14353.3	3.10841	-6983
3.13591	93320.3	3.11451	70219.2	3.11021	52500	3.10681	33374.2	3.10681	14353.2	3.10871	-6982.97
3.13622	93320.2	3.11482	70219.1	3.11052	52500	3.10712	33374.2	3.10712	14353.1	3.10902	-6982.95
3.13652	93320.2	3.11512	70219	3.11082	52500.1	3.10742	33374.2	3.10742	14353.1	3.10932	-6982.97
3.13683	93320.1	3.11543	70218.9	3.11113	52500.1	3.10773	33374.2	3.10773	14353	3.10963	-6982.97
3.13713	93320.1	3.11573	70218.9	3.11143	52500.1	3.10803	33374.2	3.10803	14353	3.10993	-6982.94
3.13744	93320	3.11604	70218.9	3.11174	52500.1	3.10834	33374.3	3.10834	14353	3.11024	-6982.95
3.13774	93319.9	3.11634	70219	3.11204	52500.1	3.10864	33374.3	3.10864	14353	3.11054	-6982.98
3.13805	93319.9	3.11665	70219.1	3.11235	52500.1	3.10895	33374.3	3.10895	14353	3.11085	-6983.01
3.13836	93319.8	3.11696	70219.1	3.11266	52500.3	3.10926	33374.3	3.10926	14353	3.11116	-6983.04
3.13866	93319.8	3.11726	70219.1	3.11296	52500.3	3.10956	33374.3	3.10956	14353	3.11146	-6983.06
3.13897	93319.7	3.11757	70219.1	3.11327	52500.4	3.10987	33374.3	3.10987	14353.1	3.11177	-6983.03
3.13927	93319.6	3.11787	70219.2	3.11357	52500.4	3.11017	33374.3	3.11017	14353.1	3.11207	-6982.99
3.13958	93319.6	3.11818	70219.2	3.11388	52500.4	3.11048	33374.3	3.11048	14353.2	3.11238	-6982.91
3.13988	93319.5	3.11848	70219.1	3.11418	52500.5	3.11078	33374.2	3.11078	14353.2	3.11268	-6982.84
3.14019	93319.5	3.11879	70219	3.11449	52500.5	3.11109	33374.2	3.11109	14353.3	3.11299	-6982.86
3.14049	93319.5	3.11909	70219.2	3.11479	52500.5	3.11139	33374.2	3.11139	14353.3	3.11329	-6982.91
3.1408	93319.4	3.1194	70219.3	3.1151	52500.6	3.1117	33374.2	3.1117	14353.3	3.1136	-6982.97
3.14111	93319.3	3.11971	70219.3	3.11541	52500.6	3.11201	33374.2	3.11201	14353.3	3.11391	-6983.02
3.14141	93319.2	3.12001	70219.3	3.11571	52500.6	3.11231	33374.2	3.11231	14353.3	3.11421	-6983.02
3.14172	93319.1	3.12032	70219.2	3.11602	52500.6	3.11262	33374.2	3.11262	14353.3	3.11452	-6982.99
3.14202	93319	3.12062	70219.2	3.11632	52500.7	3.11292	33374.2	3.11292	14353.3	3.11482	-6982.97
3.14233	93318.9	3.12093	70219.3	3.11663	52500.7	3.11323	33374.2	3.11323	14353.3	3.11513	-6982.96
3.14263	93318.9	3.12123	70219.2	3.11693	52500.8	3.11353	33374.3	3.11353	14353.4	3.11543	-6982.98
3.14294	93318.8	3.12154	70219.1	3.11724	52500.8	3.11384	33374.3	3.11384	14353.4	3.11574	-6982.97
3.14324	93318.8	3.12184	70219	3.11754	52500.7	3.11414	33374.3	3.11414	14353.5	3.11604	-6982.95
3.14355	93318.8	3.12215	70218.9	3.11785	52500.8	3.11445	33374.3	3.11445	14353.5	3.11635	-6983.01
3.14386	93318.8	3.12246	70218.9	3.11816	52500.8	3.11476	33374.4	3.11476	14353.5	3.11666	-6983.09
3.14416	93318.8	3.12276	70218.9	3.11846	52500.9	3.11506	33374.4	3.11506	14353.5	3.11696	-6983.12
3.14447	93318.8	3.12307	70219	3.11877	52500.9	3.11537	33374.3	3.11537	14353.5	3.11727	-6983.12
3.14477	93318.7	3.12337	70219	3.11907	52500.9	3.11567	33374.3	3.11567	14353.5	3.11757	-6983.12
3.14508	93318.6	3.12368	70219.1	3.11938	52500.9	3.11598	33374.3	3.11598	14353.4	3.11788	-6983.14
3.14538	93318.5	3.12398	70219.2	3.11968	52500.9	3.11628	33374.4	3.11628	14353.5	3.11818	-6983.12
3.14569	93318.5	3.12429	70219.1	3.11999	52500.9	3.11659	33374.4	3.11659	14353.5	3.11849	-6983.15
3.14599	93318.4	3.12459	70219.1	3.12029	52500.9	3.11689	33374.4	3.11689	14353.5	3.11879	-6983.21
3.1463	93318.3	3.1249	70219.1	3.1206	52500.8	3.1172	33374.4	3.1172	14353.5	3.1191	-6983.22
3.14661	93318.2	3.12521	70219.2	3.12091	52500.7	3.11751	33374.5	3.11751	14353.6	3.11941	-6983.25
3.14691	93318.2	3.12551	70219.2	3.12121	52500.7	3.11781	33374.6	3.11781	14353.7	3.11971	-6983.26
3.14722	93318.1	3.12582	70219.1	3.12152	52500.7	3.11812	33374.6	3.11812	14353.7	3.12002	-6983.19
3.14752	93318	3.12612	70219	3.12182	52500.6	3.11842	33374.6	3.11842	14353.7	3.12032	-6983.09
3.14783	93318	3.12643	70219.1	3.12213	52500.5	3.11873	33374.7	3.11873	14353.9	3.12063	-6983.04
3.14813	93318	3.12673	70219.2	3.12243	52500.5	3.11903	33374.7	3.11903	14353.9	3.12093	-6983.05
3.14844	93318	3.12704	70219.2	3.12274	52500.4	3.11934	33374.7	3.11934	14353.9	3.12124	-6983.07
3.14874	93318	3.12734	70219.2	3.12304	52500.3	3.11964	33374.8	3.11964	14353.9	3.12154	-6983.1
3.14905	93318	3.12765	70219.2	3.12335	52500.3	3.11995	33374.9	3.11995	14353.9	3.12185	-6983.16
3.14936	93318	3.12796	70219.2	3.12366	52500.2	3.12026	33374.9	3.12026	14353.9	3.12216	-6983.26
3.14966	93318	3.12826	70219.2	3.12396	52500.1	3.12056	33374.9	3.12056	14354	3.12246	-6983.36
3.14997	93318	3.12857	70219.3	3.12427	52500.1	3.12087	33374.9	3.12087	14354	3.12277	-6983.43
3.15027	93318.1	3.12887	70219.5	3.12457	52500.1	3.12117	33374.9	3.12117	14354.1	3.12307	-6983.45
3.15058	93318.1	3.12918	70219.5	3.12488	52500	3.12148	33374.9	3.12148	14354.1	3.12338	-6983.49
3.15088	93318.1	3.12948	70219.4	3.12518	52500	3.12178	33375	3.12178	14354.1	3.12368	-6983.45
3.15119	93318.1	3.12979	70219.4	3.12549	52499.9	3.12209	33375.1	3.12209	14354.2	3.12399	-6983.4
3.15149	93318.2	3.13009	70219.4	3.12579	52499.8	3.12239	33375.1	3.12239	14354.2	3.12429	-6983.4
3.1518	93318.2	3.1304	70219.2	3.1261	52499.8	3.1227	33375.2	3.1227	14354.1	3.1246	-6983.38
3.15211	93318.3	3.13071	70219.1	3.12641	52499.7	3.12301	33375.2	3.12301	14354.1	3.12491	-6983.36
3.15241	93318.3	3.13101	70219.2	3.12671	52499.8	3.12331	33375.2	3.12331	14354.2	3.12521	-6983.37
3.15272	93318.3	3.13132	70219.2	3.12702	52499.8	3.12362	33375.2	3.12362	14354.2	3.12552	-6983.4
3.15302	93318.3	3.13162	70219.1	3.12732	52499.8	3.12392	33375.2	3.12392	14354.2	3.12582	-6983.39
3.15333	93318.3	3.13193	70219.1	3.12763	52499.8	3.12423	33375.2	3.12423	14354.1	3.12613	-6983.37
3.15363	93318.3	3.13223	70219.2	3.12793	52499.8	3.12453	33375.2	3.12453	14354.1	3.12643	-6983.36
3.15394	93318.3	3.13254	70219.2	3.12824	52499.8	3.12484	33375.3	3.12484	14354.1	3.12674	-6983.34
3.15425	93318.3	3.13285	70219.2	3.12855	52499.7	3.12515	33375.3	3.12515	14354.1	3.12705	-6983.38
3.15455	93318.2	3.13315	70219.1	3.12885	52499.7	3.12545	33375.3	3.12545	14354.1	3.12735	-6983.4
3.15486	93318.3	3.13346	70218.9	3.12916	52499.7	3.12576	33375.3	3.12576	14354.1	3.12766	-6983.43
3.15516	93318.3	3.13376	70218.9	3.12946	52499.7	3.12606	33375.3	3.12606	14354.1	3.12796	-6983.5
3.15547	93318.4	3.13407	70219	3.12977	52499.7	3.12637	33375.3	3.12637	14354.2	3.12827	-6983.6
3.15577	93318.4	3.13437	70219.1	3.13007	52499.6	3.12667	33375.3	3.12667	14354.3	3.12857	-6983.67
3.15608	93318.5	3.13468	70219	3.13038	52499.7	3.12698	33375.4	3.12698	14354.4	3.12888	-6983.7
3.15638	93318.6	3.13498	70219	3.13068	52499.7	3.12728	33375.5	3.12728	14354.5	3.12918	-6983.71
3.15669	93318.6	3.13529	70219.1	3.13099	52499.6	3.12759	33375.5	3.12759	14354.5	3.12949	-6983.75
3.157	93318.6	3.1356	70219.1	3.1313	52499.6	3.1279	33375.6	3.1279	14354.5	3.1298	-6983.76
3.1573	93318.6	3.1359	70219.1	3.1316	52499.6	3.1282	33375.6	3.1282	14354.6	3.1301	-6983.74
3.15761	93318.7	3.13621	70219.1	3.13191	52499.6	3.12851	33375.7	3.12851	14354.6	3.13041	-6983.72
3.15791	93318.7	3.13651	70219.2	3.13221	52499.6	3.12881	33375.8	3.12881	14354.6	3.13071	-6983.74
3.15822	93318.7	3.13682	70219.2	3.13252	52499.6	3.12912	33375.8	3.12912	14354.5	3.13102	-6983.73
3.15852	93318.7	3.13712	70219.2	3.13282	52499.7	3.12942	33375.8	3.12942	14354.5	3.13132	-6983.7
3.15883	93318.8	3.13743	70219.2	3.13313	52499.8	3.12973	33375.7	3.12973	14354.4	3.13163	-6983.72
3.15913	93318.8	3.13773	70219.2	3.13343	52499.8	3.13003	33375.8	3.13003	14354.4	3.13193	-6983.74
3.15944	93318.8	3.13804	70219.2	3.13374	52499.9	3.13034	33375.8	3.13034	14354.5	3.13224	-6983.78
3.15975	93318.9	3.13835	70219.3	3.13405	52499.9	3.13065	33375.8	3.13065	14354.5	3.13255	-6983.81
3.16005	93319	3.13865	70219.2	3.13435	52499.9	3.13095	33375.8	3.13095	14354.5	3.13285	-6983.83
3.16036	93319	3.13896	70219.1	3.13466	52500	3.13126	33375.7	3.13126	14354.5	3.13316	-6983.86
3.16066	93319.1	3.13926	70219.2	3.13496	52500.1	3.13156	33375.7	3.13156	14354.5	3.13346	-6983.89
3.16097	93319.1	3.13957	70219.2	3.13527	52500.1	3.13187	33375.6	3.13187	14354.5	3.13377	-6983.93
3.16127	93319.1	3.13987	70219.1	3.13557	52500.1	3.13217	33375.6	3.13217	14354.5	3.13407	-6983.95
3.16158	93319.1	3.14018	70219	3.13588	52500.2	3.13248	33375.6	3.13248	14354.4	3.13438	-6983.88
3.16188	93319.2	3.14048	70218.8	3.13618	52500.3	3.13278	33375.6	3.13278	14354.4	3.13468	-6983.79
3.16219	93319.2	3.14079	70218.8	3.13649	52500.3	3.13309	33375.6	3.13309	14354.4	3.13499	-6983.78
3.1625	93319.2	3.1411	70218.8	3.1368	52500.3	3.1334	33375.6	3.1334	14354.3	3.1353	-6983.81
3.1628	93319.2	3.1414	70218.9	3.1371	52500.4	3.1337	33375.7	3.1337	14354.3	3.1356	-6983.83
3.16311	93319.2	3.14171	70218.9	3.13741	52500.4	3.13401	33375.7	3.13401	14354.2	3.13591	-6983.85
3.16341	93319.2	3.14201	70218.9	3.13771	52500.5	3.13431	33375.7	3.13431	14354.2	3.13621	-6983.83
3.16372	93319.3	3.14232	70218.9	3.13802	52500.5	3.13462	33375.7	3.13462	14354.2	3.13652	-6983.81
3.16402	93319.4	3.14262	70218.9	3.13832	52500.6	3.13492	33375.7	3.13492	14354.2	3.13682	-6983.79
3.16433	93319.5	3.14293	70218.8	3.13863	52500.6	3.13523	33375.7	3.13523	14354.2	3.13713	-6983.76
3.16463	93319.6	3.14323	70218.9	3.13893	52500.7	3.13553	33375.7	3.13553	14354.2	3.13743	-6983.72
3.16494	93319.7	3.14354	70219	3.13924	52500.7	3.13584	33375.7	3.13584	14354.2	3.13774	-6983.71
3.16525	93319.7	3.14385	70219	3.13955	52500.8	3.13615	33375.6	3.13615	14354.1	3.13805	-6983.66
3.16555	93319.7	3.14415	70218.9	3.13985	52500.9	3.13645	33375.7	3.13645	14354.1	3.13835	-6983.61
3.16586	93319.8	3.14446	70218.8	3.14016	52500.9	3.13676	33375.7	3.13676	14354	3.13866	-6983.61
3.16616	93319.8	3.14476	70218.9	3.14046	52501	3.13706	33375.7	3.13706	14354	3.13896	-6983.61
3.16647	93319.8	3.14507	70219	3.14077	52501.1	3.13737	33375.7	3.13737	14354.1	3.13927	-6983.56
3.16677	93319.8	3.14537	70219.2	3.14107	52501.1	3.13767	33375.7	3.13767	14354.1	3.13957	-6983.52
3.16708	93319.8	3.14568	70219.3	3.14138	52501.1	3.13798	33375.7	3.13798	14354	3.13988	-6983.5
3.16738	93319.9	3.14598	70219.3	3.14168	52501.1	3.13828	33375.7	3.13828	14354	3.14018	-6983.46
3.16769	93320	3.14629	70219.4	3.14199	52501.2	3.13859	33375.7	3.13859	14354	3.14049	-6983.41
3.168	93320.1	3.1466	70219.5	3.1423	52501.3	3.1389	33375.6	3.1389	14354	3.1408	-6983.3
3.1683	93320.2	3.1469	70219.4	3.1426	52501.3	3.1392	33375.6	3.1392	14353.9	3.1411	-6983.16
3.16861	93320.2	3.14721	70219.4	3.14291	52501.3	3.13951	33375.6	3.13951	14354	3.14141	-6983.09
3.16891	93320.3	3.14751	70219.2	3.14321	52501.4	3.13981	33375.6	3.13981	14353.9	3.14171	-6983.08
3.16922	93320.3	3.14782	70219	3.14352	52501.4	3.14012	33375.6	3.14012	14353.9	3.14202	-6982.98
3.16952	93320.3	3.14812	70218.9	3.14382	52501.5	3.14042	33375.6	3.14042	14353.9	3.14232	-6982.93
3.16983	93320.3	3.14843	70218.9	3.14413	52501.6	3.14073	33375.6	3.14073	14353.9	3.14263	-6982.97
3.17013	93320.3	3.14873	70218.8	3.14443	52501.7	3.14103	33375.5	3.14103	14353.9	3.14293	-6983.01
3.17044	93320.4	3.14904	70218.8	3.14474	52501.7	3.14134	33375.5	3.14134	14353.9	3.14324	-6983
3.17075	93320.5	3.14935	70218.8	3.14505	52501.6	3.14165	33375.4	3.14165	14353.9	3.14355	-6982.94
3.17105	93320.6	3.14965	70218.8	3.14535	52501.6	3.14195	33375.4	3.14195	14354	3.14385	-6982.89
3.17136	93320.7	3.14996	70219	3.14566	52501.6	3.14226	33375.4	3.14226	14354	3.14416	-6982.83
3.17166	93320.8	3.15026	70219.3	3.14596	52501.5	3.14256	33375.4	3.14256	14354	3.14446	-6982.76
3.17197	93320.9	3.15057	70219.4	3.14627	52501.5	3.14287	33375.3	3.14287	14354	3.14477	-6982.71
3.17227	93321	3.15087	70219.5	3.14657	52501.5	3.14317	33375.3	3.14317	14354.1	3.14507	-6982.69
3.17258	93321.1	3.15118	70219.4	3.14688	52501.5	3.14348	33375.2	3.14348	14354.1	3.14538	-6982.66
3.17288	93321.1	3.15148	70219.2	3.14718	52501.5	3.14378	33375.2	3.14378	14354.1	3.14568	-6982.61
3.17319	93321.2	3.15179	70219.1	3.14749	52501.4	3.14409	33375.2	3.14409	14354.1	3.14599	-6982.49
3.1735	93321.2	3.1521	70219.1	3.1478	52501.3	3.1444	33375.3	3.1444	14354.1	3.1463	-6982.45
3.1738	93321.3	3.1524	70219	3.1481	52501.3	3.1447	33375.3	3.1447	14354.2	3.1466	-6982.44
3.17411	93321.3	3.15271	70219	3.14841	52501.2	3.14501	33375.3	3.14501	14354.2	3.14691	-6982.38
3.17441	93321.4	3.15301	70219.1	3.14871	52501.2	3.14531	33375.4	3.14531	14354.2	3.14721	-6982.3
3.17472	93321.5	3.15332	70219.1	3.14902	52501.2	3.14562	33375.4	3.14562	14354.2	3.14752	-6982.22
3.17502	93321.4	3.15362	70219	3.14932	52501.2	3.14592	33375.4	3.14592	14354.2	3.14782	-6982.15
3.17533	93321.5	3.15393	70219	3.14963	52501.2	3.14623	33375.4	3.14623	14354.2	3.14813	-6982.17
3.17563	93321.6	3.15423	70218.9	3.14994	52501.1	3.14654	33375.3	3.14654	14354.2	3.14844	-6982.14
3.17594	93321.7	3.15454	70218.9	3.15024	52501.2	3.14684	33375.3	3.14684	14354.1	3.14874	-6982.1
3.17625	93321.9	3.15485	70219	3.15055	52501.2	3.14715	33375.3	3.14715	14354	3.14905	-6982.17
3.17655	93321.9	3.15515	70219	3.15085	52501.3	3.14745	33375.2	3.14745	14354	3.14935	-6982.2
3.17686	93322	3.15546	70219.1	3.15116	52501.2	3.14776	33375.2	3.14776	14353.9	3.14966	-6982.16
3.17716	93322.1	3.15576	70219.1	3.15146	52501.2	3.14806	33375.3	3.14806	14353.9	3.14996	-6982.11
3.17747	93322.1	3.15607	70219	3.15177	52501.1	3.14837	33375.3	3.14837	14353.9	3.15027	-6982.07
3.17777	93322.1	3.15637	70219.1	3.15207	52501.1	3.14867	33375.3	3.14867	14353.9	3.15057	-6982.1
3.17808	93322.1	3.15668	70219.1	3.15238	52501.1	3.14898	33375.3	3.14898	14353.8	3.15088	-6982.05
3.17839	93322.2	3.15699	70219	3.15269	52501.2	3.14929	33375.2	3.14929	14353.8	3.15119	-6981.97
3.17869	93322.3	3.15729	70219	3.15299	52501.1	3.14959	33375.2	3.14959	14353.7	3.15149	-6981.89
3.179	93322.4	3.1576	70219	3.1533	52501.1	3.1499	33375.3	3.1499	14353.8	3.1518	-6981.82
3.1793	93322.5	3.1579	70219.1	3.1536	52501.1	3.1502	33375.3	3.1502	14353.8	3.1521	-6981.77
3.17961	93322.6	3.15821	70219.1	3.15391	52501.1	3.15051	33375.3	3.15051	14353.8	3.15241	-6981.77
3.17991	93322.7	3.15851	70219	3.15421	52501.1	3.15081	33375.3	3.15081	14353.8	3.15271	-6981.77
3.18022	93322.8	3.15882	70219	3.15452	52501.1	3.15112	33375.3	3.15112	14353.8	3.15302	-6981.75
3.18052	93322.9	3.15912	70218.9	3.15482	52501.1	3.15142	33375.4	3.15142	14353.9	3.15332	-6981.67
3.18083	93323	3.15943	70218.9	3.15513	52501.1	3.15173	33375.5	3.15173	14353.9	3.15363	-6981.65
3.18114	93323	3.15974	70219	3.15544	52501.1	3.15204	33375.5	3.15204	14354	3.15394	-6981.67
3.18144	93323.1	3.16004	70219.1	3.15574	52501.1	3.15234	33375.6	3.15234	14354	3.15424	-6981.71
3.18175	93323.2	3.16035	70219	3.15605	52501.1	3.15265	33375.6	3.15265	14354.1	3.15455	-6981.85
3.18205	93323.3	3.16065	70219	3.15635	52501.1	3.15295	33375.6	3.15295	14354.2	3.15485	-6981.96
3.18236	93323.3	3.16096	70219.1	3.15666	52501.2	3.15326	33375.6	3.15326	14354.3	3.15516	-6981.92
3.18266	93323.4	3.16126	70219.1	3.15696	52501.2	3.15356	33375.6	3.15356	14354.3	3.15546	-6981.87
3.18297	93323.4	3.16157	70219.1	3.15727	52501.1	3.15387	33375.7	3.15387	14354.2	3.15577	-6981.91
3.18327	93323.4	3.16187	70219.1	3.15757	52501	3.15417	33375.7	3.15417	14354.2	3.15607	-6981.94
3.18358	93323.4	3.16218	70218.9	3.15788	52500.9	3.15448	33375.6	3.15448	14354.3	3.15638	-6981.91
3.18389	93323.4	3.16249	70218.8	3.15819	52500.9	3.15479	33375.6	3.15479	14354.3	3.15669	-6981.93
3.18419	93323.4	3.16279	70218.8	3.15849	52500.9	3.15509	33375.6	3.15509	14354.3	3.15699	-6981.97
3.1845	93323.5	3.1631	70219	3.1588	52500.9	3.1554	33375.5	3.1554	14354.3	3.1573	-6981.97
3.1848	93323.6	3.1634	70219	3.1591	52501	3.1557	33375.5	3.1557	14354.3	3.1576	-6981.95
3.18511	93323.6	3.16371	70218.9	3.15941	52501	3.15601	33375.5	3.15601	14354.4	3.15791	-6981.98
3.18541	93323.6	3.16401	70218.8	3.15971	52501	3.15631	33375.5	3.15631	14354.4	3.15821	-6982
3.18572	93323.6	3.16432	70218.8	3.16002	52501	3.15662	33375.5	3.15662	14354.5	3.15852	-6981.98
3.18602	93323.5	3.16462	70218.9	3.16032	52501	3.15692	33375.5	3.15692	14354.6	3.15882	-6982.02
3.18633	93323.5	3.16493	70219.1	3.16063	52500.9	3.15723	33375.4	3.15723	14354.7	3.15913	-6982.06
3.18664	93323.5	3.16524	70219.1	3.16094	52500.9	3.15754	33375.4	3.15754	14354.8	3.15944	-6982.09
3.18694	93323.6	3.16554	70219	3.16124	52500.9	3.15784	33375.4	3.15784	14354.9	3.15974	-6982.17
3.18725	93323.7	3.16585	70219	3.16155	52500.9	3.15815	33375.4	3.15815	14354.9	3.16005	-6982.25
3.18755	93323.7	3.16615	70219	3.16185	52500.9	3.15845	33375.4	3.15845	14355	3.16035	-6982.32
3.18786	93323.7	3.16646	70219	3.16216	52500.8	3.15876	33375.5	3.15876	14355	3.16066	-6982.35
3.18816	93323.8	3.16676	70218.9	3.16246	52500.8	3.15906	33375.4	3.15906	14355	3.16096	-6982.41
3.18847	93323.7	3.16707	70218.9	3.16277	52500.8	3.15937	33375.5	3.15937	14355	3.16127	-6982.44
3.18877	93323.8	3.16737	70218.9	3.16307	52500.8	3.15967	33375.5	3.15967	14355.1	3.16157	-6982.48
3.18908	93323.8	3.16768	70218.9	3.16338	52500.9	3.15998	33375.4	3.15998	14355.2	3.16188	-6982.51
3.18939	93323.8	3.16799	70219	3.16369	52501	3.16029	33375.4	3.16029	14355.2	3.16219	-6982.49
3.18969	93323.9	3.16829	70219.2	3.16399	52501	3.16059	33375.4	3.16059	14355.3	3.16249	-6982.47
3.19	93323.8	3.1686	70219.3	3.1643	52501	3.1609	33375.4	3.1609	14355.3	3.1628	-6982.39
3.1903	93323.7	3.1689	70219.3	3.1646	52501.1	3.1612	33375.3	3.1612	14355.2	3.1631	-6982.34
3.19061	93323.7	3.16921	70219.4	3.16491	52501.1	3.16151	33375.2	3.16151	14355.2	3.16341	-6982.36
3.19091	93323.6	3.16951	70219.4	3.16521	52501.1	3.16181	33375.2	3.16181	14355.2	3.16371	-6982.43
3.19122	93323.7	3.16982	70219.3	3.16552	52501.1	3.16212	33375.2	3.16212	14355.2	3.16402	-6982.46
3.19152	93323.7	3.17012	70219.2	3.16582	52501.1	3.16242	33375.2	3.16242	14355.2	3.16432	-6982.5
3.19183	93323.7	3.17043	70219	3.16613	52501.1	3.16273	33375.2	3.16273	14355.2	3.16463	-6982.52
3.19214	93323.7	3.17074	70218.9	3.16644	52501.1	3.16304	33375.2	3.16304	14355.2	3.16494	-6982.58
3.19244	93323.7	3.17104	70219.1	3.16674	52501.2	3.16334	33375.2	3.16334	14355.1	3.16524	-6982.64
3.19275	93323.8	3.17135	70219.1	3.16705	52501.1	3.16365	33375.1	3.16365	14355.2	3.16555	-6982.62
3.19305	93323.9	3.17165	70219.2	3.16735	52501.1	3.16395	33375.1	3.16395	14355.2	3.16585	-6982.59
3.19336	93323.9	3.17196	70219.2	3.16766	52501.1	3.16426	33375	3.16426	14355.3	3.16616	-6982.6
3.19366	93323.9	3.17226	70219.2	3.16796	52501.1	3.16456	33375	3.16456	14355.3	3.16646	-6982.57
3.19397	93324	3.17257	70219.2	3.16827	52501.1	3.16487	33375	3.16487	14355.4	3.16677	-6982.49
3.19427	93324	3.17287	70219.1	3.16857	52501.2	3.16517	33375	3.16517	14355.5	3.16707	-6982.46
3.19458	93324	3.17318	70219.1	3.16888	52501.2	3.16548	33374.9	3.16548	14355.6	3.16738	-6982.47
3.19489	93324	3.17349	70219.2	3.16919	52501.2	3.16579	33374.9	3.16579	14355.7	3.16769	-6982.51
3.19519	93324	3.17379	70219.3	3.16949	52501.2	3.16609	33374.9	3.16609	14355.7	3.16799	-6982.55
3.1955	93324	3.1741	70219.3	3.1698	52501.2	3.1664	33374.9	3.1664	14355.7	3.1683	-6982.56
3.1958	93324	3.1744	70219.3	3.1701	52501.2	3.1667	33374.9	3.1667	14355.7	3.1686	-6982.6
3.19611	93324.1	3.17471	70219.4	3.17041	52501.1	3.16701	33375	3.16701	14355.6	3.16891	-6982.6
3.19641	93324.1	3.17501	70219.3	3.17071	52501.1	3.16731	33375	3.16731	14355.6	3.16921	-6982.54
3.19672	93324	3.17532	70219.3	3.17102	52501.2	3.16762	33375	3.16762	14355.5	3.16952	-6982.48
3.19702	93324	3.17562	70219.4	3.17132	52501.2	3.16792	33375	3.16792	14355.3	3.16982	-6982.47
3.19733	93324	3.17593	70219.5	3.17163	52501.2	3.16823	33375	3.16823	14355.3	3.17013	-6982.51
3.19764	93324	3.17624	70219.5	3.17194	52501.3	3.16854	33375.1	3.16854	14355.4	3.17044	-6982.53
3.19794	93324	3.17654	70219.5	3.17224	52501.2	3.16884	33375.1	3.16884	14355.4	3.17074	-6982.53
3.19825	93324	3.17685	70219.5	3.17255	52501.2	3.16915	33375.2	3.16915	14355.4	3.17105	-6982.58
3.19855	93324	3.17715	70219.4	3.17285	52501.3	3.16945	33375.3	3.16945	14355.5	3.17135	-6982.63
3.19886	93324	3.17746	70219.3	3.17316	52501.3	3.16976	33375.4	3.16976	14355.5	3.17166	-6982.66
3.19916	93324	3.17776	70219.2	3.17346	52501.3	3.17006	33375.4	3.17006	14355.6	3.17196	-6982.63
3.19947	93324	3.17807	70219.1	3.17377	52501.4	3.17037	33375.4	3.17037	14355.6	3.17227	-6982.62
3.19978	93324.1	3.17838	70219.1	3.17408	52501.4	3.17068	33375.4	3.17068	14355.6	3.17258	-6982.59
3.20008	93324.1	3.17868	70219.1	3.17438	52501.4	3.17098	33375.4	3.17098	14355.5	3.17288	-6982.56
3.20039	93324.1	3.17899	70219	3.17469	52501.4	3.17129	33375.5	3.17129	14355.5	3.17319	-6982.56
3.20069	93324.1	3.17929	70219	3.17499	52501.4	3.17159	33375.5	3.17159	14355.5	3.17349	-6982.64
3.201	93324	3.1796	70219.1	3.1753	52501.4	3.1719	33375.4	3.1719	14355.4	3.1738	-6982.74
3.2013	93324	3.1799	70219.2	3.1756	52501.4	3.1722	33375.4	3.1722	14355.3	3.1741	-6982.8
3.20161	93323.9	3.18021	70219.3	3.17591	52501.5	3.17251	33375.4	3.17251	14355.3	3.17441	-6982.82
3.20191	93323.8	3.18051	70219.4	3.17621	52501.6	3.17281	33375.4	3.17281	14355.2	3.17471	-6982.76
3.20222	93323.7	3.18082	70219.3	3.17652	52501.7	3.17312	33375.4	3.17312	14355.2	3.17502	-6982.64
3.20253	93323.6	3.18113	70219.1	3.17683	52501.8	3.17343	33375.4	3.17343	14355.1	3.17533	-6982.57
3.20283	93323.6	3.18143	70219	3.17713	52501.9	3.17373	33375.4	3.17373	14355.1	3.17563	-6982.63
3.20314	93323.5	3.18174	70219	3.17744	52502	3.17404	33375.4	3.17404	14355.2	3.17594	-6982.71
3.20344	93323.4	3.18204	70219	3.17774	52502	3.17434	33375.4	3.17434	14355.2	3.17624	-6982.77
3.20375	93323.4	3.18235	70219.1	3.17805	52501.9	3.17465	33375.5	3.17465	14355.3	3.17655	-6982.78
3.20405	93323.3	3.18265	70219.1	3.17835	52501.9	3.17495	33375.5	3.17495	14355.3	3.17685	-6982.78
3.20436	93323.3	3.18296	70219.1	3.17866	52501.9	3.17526	33375.6	3.17526	14355.3	3.17716	-6982.7
3.20466	93323.3	3.18326	70219.2	3.17896	52501.9	3.17556	33375.6	3.17556	14355.2	3.17746	-6982.66
3.20497	93323.3	3.18357	70219.2	3.17927	52501.9	3.17587	33375.5	3.17587	14355.2	3.17777	-6982.67
3.20528	93323.2	3.18388	70219.2	3.17958	52502	3.17618	33375.5	3.17618	14355.1	3.17808	-6982.64
3.20558	93323.2	3.18418	70219.1	3.17988	52502	3.17648	33375.6	3.17648	14355.1	3.17838	-6982.58
3.20589	93323.1	3.18449	70219.1	3.18019	52502	3.17679	33375.6	3.17679	14355	3.17869	-6982.56
3.20619	93323	3.18479	70219	3.18049	52502.1	3.17709	33375.7	3.17709	14355.1	3.17899	-6982.56
3.2065	93323	3.1851	70219	3.1808	52502.1	3.1774	33375.8	3.1774	14355.1	3.1793	-6982.55
3.2068	93323	3.1854	70219.1	3.1811	52502.1	3.1777	33375.9	3.1777	14355	3.1796	-6982.53
3.20711	93322.9	3.18571	70219	3.18141	52502.1	3.17801	33376	3.17801	14354.9	3.17991	-6982.5
3.20741	93322.9	3.18601	70219.1	3.18171	52502.1	3.17831	33376.1	3.17831	14354.9	3.18021	-6982.43
3.20772	93322.9	3.18632	70219.2	3.18202	52502.1	3.17862	33376.2	3.17862	14354.9	3.18052	-6982.38
3.20803	93322.8	3.18663	70219.2	3.18233	52502.1	3.17893	33376.3	3.17893	14354.8	3.18083	-6982.35
3.20833	93322.7	3.18693	70219.2	3.18263	52502.2	3.17923	33376.4	3.17923	14354.8	3.18113	-6982.29
3.20864	93322.6	3.18724	70219.2	3.18294	52502.2	3.17954	33376.5	3.17954	14354.8	3.18144	-6982.2
3.20894	93322.5	3.18754	70219.2	3.18324	52502.2	3.17984	33376.5	3.17984	14354.9	3.18174	-6982.17
3.20925	93322.4	3.18785	70219.2	3.18355	52502.2	3.18015	33376.7	3.18015	14354.9	3.18205	-6982.19
3.20955	93322.4	3.18815	70219.4	3.18385	52502.1	3.18045	33376.7	3.18045	14354.9	3.18235	-6982.18
3.20986	93322.3	3.18846	70219.4	3.18416	52502.1	3.18076	33376.8	3.18076	14354.9	3.18266	-6982.12
3.21016	93322.2	3.18876	70219.3	3.18446	52502	3.18106	33376.9	3.18106	14354.8	3.18296	-6982.04
3.21047	93322.1	3.18907	70219.3	3.18477	52502	3.18137	33376.9	3.18137	14354.8	3.18327	-6982
3.21078	93322.1	3.18938	70219.2	3.18508	52502	3.18168	33377	3.18168	14354.8	3.18358	-6981.94
3.21108	93322	3.18968	70219.3	3.18538	52502	3.18198	33377	3.18198	14354.8	3.18388	-6981.94
3.21139	93322.1	3.18999	70219.3	3.18569	52502	3.18229	33377	3.18229	14354.7	3.18419	-6981.93
3.21169	93322.1	3.19029	70219.4	3.18599	52502.1	3.18259	33377.1	3.18259	14354.8	3.18449	-6981.88
3.212	93322.1	3.1906	70219.3	3.1863	52502.3	3.1829	33377.1	3.1829	14354.7	3.1848	-6981.8
3.2123	93322	3.1909	70219.1	3.1866	52502.3	3.1832	33377.1	3.1832	14354.7	3.1851	-6981.76
3.21261	93322	3.19121	70219	3.18691	52502.2	3.18351	33377.1	3.18351	14354.7	3.18541	-6981.75
3.21291	93322	3.19151	70219	3.18721	52502.2	3.18381	33377.1	3.18381	14354.8	3.18571	-6981.73
3.21322	93321.9	3.19182	70219	3.18752	52502.2	3.18412	33377.1	3.18412	14354.7	3.18602	-6981.71
3.21353	93321.8	3.19213	70219.2	3.18783	52502.2	3.18443	33377.2	3.18443	14354.7	3.18633	-6981.66
3.21383	93321.8	3.19243	70219.5	3.18813	52502.2	3.18473	33377.3	3.18473	14354.7	3.18663	-6981.61
3.21414	93321.7	3.19274	70219.5	3.18844	52502.3	3.18504	33377.4	3.18504	14354.8	3.18694	-6981.59
3.21444	93321.7	3.19304	70219.4	3.18874	52502.3	3.18534	33377.4	3.18534	14354.8	3.18724	-6981.57
3.21475	93321.7	3.19335	70219.4	3.18905	52502.3	3.18565	33377.5	3.18565	14354.9	3.18755	-6981.56
3.21505	93321.7	3.19365	70219.4	3.18935	52502.3	3.18595	33377.6	3.18595	14355	3.18785	-6981.45
3.21536	93321.7	3.19396	70219.3	3.18966	52502.4	3.18626	33377.6	3.18626	14355	3.18816	-6981.43
3.21566	93321.8	3.19426	70219.2	3.18996	52502.5	3.18656	33377.6	3.18656	14355	3.18846	-6981.37
3.21597	93321.8	3.19457	70219.2	3.19027	52502.4	3.18687	33377.6	3.18687	14355.1	3.18877	-6981.2
3.21628	93321.7	3.19488	70219.2	3.19058	52502.4	3.18718	33377.6	3.18718	14355.1	3.18908	-6981.12
3.21658	93321.7	3.19518	70219.2	3.19088	52502.4	3.18748	33377.6	3.18748	14355.1	3.18938	-6981.08
3.21689	93321.7	3.19549	70219.1	3.19119	52502.4	3.18779	33377.7	3.18779	14355.2	3.18969	-6981.11
3.21719	93321.6	3.19579	70219.1	3.19149	52502.4	3.18809	33377.7	3.18809	14355.2	3.18999	-6981.1
3.2175	93321.6	3.1961	70219.2	3.1918	52502.4	3.1884	33377.6	3.1884	14355.1	3.1903	-6981.09
3.2178	93321.5	3.1964	70219.4	3.1921	52502.5	3.1887	33377.6	3.1887	14355.2	3.1906	-6981.09
3.21811	93321.4	3.19671	70219.5	3.19241	52502.5	3.18901	33377.6	3.18901	14355.2	3.19091	-6980.98
3.21841	93321.3	3.19701	70219.5	3.19271	52502.5	3.18931	33377.6	3.18931	14355.2	3.19121	-6980.86
3.21872	93321.1	3.19732	70219.6	3.19302	52502.5	3.18962	33377.7	3.18962	14355.3	3.19152	-6980.76
3.21903	93321.1	3.19763	70219.6	3.19333	52502.6	3.18993	33377.7	3.18993	14355.4	3.19183	-6980.67
3.21933	93321	3.19793	70219.4	3.19363	52502.6	3.19023	33377.7	3.19023	14355.5	3.19213	-6980.61
3.21964	93320.9	3.19824	70219.2	3.19394	52502.6	3.19054	33377.8	3.19054	14355.6	3.19244	-6980.53
3.21994	93320.8	3.19854	70219.1	3.19424	52502.6	3.19084	33377.8	3.19084	14355.7	3.19274	-6980.44
3.22025	93320.7	3.19885	70219.1	3.19455	52502.5	3.19115	33377.9	3.19115	14355.8	3.19305	-6980.38
3.22055	93320.7	3.19915	70219	3.19485	52502.5	3.19145	33377.9	3.19145	14355.8	3.19335	-6980.36
3.22086	93320.7	3.19946	70219	3.19516	52502.5	3.19176	33378	3.19176	14355.8	3.19366	-6980.29
3.22116	93320.6	3.19976	70219.1	3.19546	52502.5	3.19206	33378	3.19206	14355.8	3.19396	-6980.21
3.22147	93320.6	3.20007	70219.2	3.19577	52502.5	3.19237	33378.1	3.19237	14355.8	3.19427	-6980.17
3.22178	93320.5	3.20038	70219.2	3.19608	52502.4	3.19268	33378.2	3.19268	14355.9	3.19458	-6980.2
3.22208	93320.4	3.20068	70219.1	3.19638	52502.3	3.19298	33378.2	3.19298	14355.9	3.19488	-6980.23
3.22239	93320.4	3.20099	70219	3.19669	52502.3	3.19329	33378.2	3.19329	14356	3.19519	-6980.23
3.22269	93320.3	3.20129	70219	3.19699	52502.3	3.19359	33378.3	3.19359	14356	3.19549	-6980.23
3.223	93320.3	3.2016	70219	3.1973	52502.4	3.1939	33378.3	3.1939	14355.9	3.1958	-6980.18
3.2233	93320.2	3.2019	70219	3.1976	52502.4	3.1942	33378.3	3.1942	14355.9	3.1961	-6980.13
3.22361	93320	3.20221	70219	3.19791	52502.4	3.19451	33378.4	3.19451	14355.9	3.19641	-6980.14
3.22392	93319.8	3.20252	70219	3.19822	52502.4	3.19482	33378.5	3.19482	14355.8	3.19672	-6980.19
3.22422	93319.6	3.20282	70219	3.19852	52502.4	3.19512	33378.6	3.19512	14355.9	3.19702	-6980.15
3.22453	93319.5	3.20313	70219.2	3.19883	52502.4	3.19543	33378.7	3.19543	14355.9	3.19733	-6980.08
3.22483	93319.5	3.20343	70219.3	3.19913	52502.3	3.19573	33378.7	3.19573	14356	3.19763	-6980.05
3.22514	93319.5	3.20374	70219.3	3.19944	52502.3	3.19604	33378.8	3.19604	14356	3.19794	-6980.02
3.22544	93319.4	3.20404	70219.2	3.19974	52502.3	3.19634	33378.8	3.19634	14356	3.19824	-6980.07
3.22575	93319.4	3.20435	70219.2	3.20005	52502.3	3.19665	33378.9	3.19665	14356.1	3.19855	-6980.14
3.22605	93319.4	3.20465	70219.1	3.20035	52502.3	3.19695	33378.9	3.19695	14356	3.19885	-6980.14
3.22636	93319.4	3.20496	70219.1	3.20066	52502.3	3.19726	33379	3.19726	14356	3.19916	-6980.17
3.22667	93319.4	3.20527	70219.2	3.20097	52502.3	3.19757	33379.1	3.19757	14356	3.19947	-6980.19
3.22697	93319.4	3.20557	70219.2	3.20127	52502.3	3.19787	33379.2	3.19787	14356	3.19977	-6980.12
3.22728	93319.5	3.20588	70219.2	3.20158	52502.3	3.19818	33379.3	3.19818	14356	3.20008	-6980.11
3.22758	93319.5	3.20618	70219.1	3.20188	52502.4	3.19848	33379.4	3.19848	14356	3.20038	-6980.13
3.22789	93319.5	3.20649	70219.2	3.20219	52502.4	3.19879	33379.5	3.19879	14356	3.20069	-6980.09
3.22819	93319.5	3.20679	70219.2	3.20249	52502.4	3.19909	33379.5	3.19909	14356	3.20099	-6980.06
3.2285	93319.5	3.2071	70219.2	3.2028	52502.5	3.1994	33379.6	3.1994	14356	3.2013	-6980.05
3.2288	93319.5	3.2074	70219.2	3.2031	52502.5	3.1997	33379.8	3.1997	14356	3.2016	-6980.06
3.22911	93319.5	3.20771	70219.1	3.20341	52502.4	3.20001	33379.8	3.20001	14356.1	3.20191	-6980.1
3.22942	93319.5	3.20802	70219	3.20372	52502.5	3.20032	33379.8	3.20032	14356.1	3.20222	-6980.08
3.22972	93319.6	3.20832	70219	3.20402	52502.5	3.20062	33379.8	3.20062	14356.1	3.20252	-6980.04
3.23003	93319.8	3.20863	70219.1	3.20433	52502.5	3.20093	33379.8	3.20093	14356.2	3.20283	-6980.07
3.23033	93319.9	3.20893	70219.1	3.20463	52502.5	3.20123	33379.9	3.20123	14356.3	3.20313	-6980.14
3.23064	93320	3.20924	70219.1	3.20494	52502.5	3.20154	33379.9	3.20154	14356.3	3.20344	-6980.2
3.23094	93320.1	3.20954	70219.2	3.20524	52502.5	3.20184	33379.9	3.20184	14356.4	3.20374	-6980.24
3.23125	93320.3	3.20985	70219.2	3.20555	52502.6	3.20215	33380	3.20215	14356.4	3.20405	-6980.21
3.23155	93320.5	3.21015	70219.2	3.20585	52502.6	3.20245	33380	3.20245	14356.4	3.20435	-6980.17
3.23186	93320.6	3.21046	70219.2	3.20616	52502.7	3.20276	33380.1	3.20276	14356.5	3.20466	-6980.15
3.23217	93320.7	3.21077	70219.2	3.20647	52502.7	3.20307	33380.1	3.20307	14356.5	3.20497	-6980.14
3.23247	93320.8	3.21107	70219.3	3.20677	52502.7	3.20337	33380.1	3.20337	14356.6	3.20527	-6980.12
3.23278	93320.9	3.21138	70219.3	3.20708	52502.7	3.20368	33380	3.20368	14356.6	3.20558	-6980.11
3.23308	93321	3.21168	70219.4	3.20738	52502.7	3.20398	33380.1	3.20398	14356.6	3.20588	-6980.11
3.23339	93321.2	3.21199	70219.5	3.20769	52502.7	3.20429	33380.1	3.20429	14356.6	3.20619	-6980.09
3.23369	93321.3	3.21229	70219.4	3.20799	52502.7	3.20459	33380	3.20459	14356.6	3.20649	-6980.09
3.234	93321.3	3.2126	70219.2	3.2083	52502.8	3.2049	33380	3.2049	14356.6	3.2068	-6980.2
3.2343	93321.5	3.2129	70219.2	3.2086	52502.8	3.2052	33380	3.2052	14356.6	3.2071	-6980.32
3.23461	93321.6	3.21321	70219.3	3.20891	52502.9	3.20551	33380	3.20551	14356.7	3.20741	-6980.32
3.23492	93321.7	3.21352	70219.3	3.20922	52502.9	3.20582	33379.9	3.20582	14356.7	3.20772	-6980.28
3.23522	93321.7	3.21382	70219.2	3.20952	52502.9	3.20612	33379.9	3.20612	14356.8	3.20802	-6980.3
3.23553	93321.9	3.21413	70219.2	3.20983	52502.9	3.20643	33379.9	3.20643	14356.8	3.20833	-6980.33
3.23583	93322	3.21443	70219.3	3.21013	52503	3.20673	33379.8	3.20673	14356.8	3.20863	-6980.37
3.23614	93322.1	3.21474	70219.4	3.21044	52503	3.20704	33379.8	3.20704	14356.7	3.20894	-6980.39
3.23644	93322.2	3.21504	70219.6	3.21074	52503	3.20734	33379.8	3.20734	14356.7	3.20924	-6980.39
3.23675	93322.3	3.21535	70219.6	3.21105	52503.1	3.20765	33379.9	3.20765	14356.7	3.20955	-6980.39
3.23705	93322.4	3.21565	70219.5	3.21135	52503.1	3.20795	33379.9	3.20795	14356.7	3.20985	-6980.37
3.23736	93322.4	3.21596	70219.3	3.21166	52503.2	3.20826	33379.9	3.20826	14356.7	3.21016	-6980.38
3.23767	93322.5	3.21627	70219.2	3.21197	52503.2	3.20857	33379.9	3.20857	14356.7	3.21047	-6980.42
3.23797	93322.6	3.21657	70219.2	3.21227	52503.2	3.20887	33379.9	3.20887	14356.7	3.21077	-6980.44
3.23828	93322.7	3.21688	70219.3	3.21258	52503.3	3.20918	33379.9	3.20918	14356.7	3.21108	-6980.42
3.23858	93322.8	3.21718	70219.3	3.21288	52503.2	3.20948	33379.8	3.20948	14356.7	3.21138	-6980.4
3.23889	93322.9	3.21749	70219.3	3.21319	52503.1	3.20979	33379.8	3.20979	14356.8	3.21169	-6980.33
3.23919	93322.9	3.21779	70219.4	3.21349	52503.2	3.21009	33379.8	3.21009	14356.8	3.21199	-6980.29
3.2395	93323	3.2181	70219.3	3.2138	52503.2	3.2104	33379.7	3.2104	14356.9	3.2123	-6980.3
3.2398	93323.1	3.2184	70219.4	3.2141	52503.2	3.2107	33379.6	3.2107	14356.9	3.2126	-6980.32
3.24011	93323.1	3.21871	70219.3	3.21441	52503.3	3.21101	33379.6	3.21101	14356.9	3.21291	-6980.28
3.24042	93323.1	3.21902	70219.2	3.21472	52503.3	3.21132	33379.5	3.21132	14356.9	3.21322	-6980.24
3.24072	93323.1	3.21932	70219.3	3.21502	52503.4	3.21162	33379.5	3.21162	14357	3.21352	-6980.18
3.24103	93323.1	3.21963	70219.4	3.21533	52503.4	3.21193	33379.5	3.21193	14357	3.21383	-6980.14
3.24133	93323.2	3.21993	70219.4	3.21563	52503.5	3.21223	33379.5	3.21223	14357.1	3.21413	-6980.18
3.24164	93323.2	3.22024	70219.2	3.21594	52503.5	3.21254	33379.5	3.21254	14357.1	3.21444	-6980.23
3.24194	93323.1	3.22054	70219	3.21624	52503.5	3.21284	33379.6	3.21284	14357.3	3.21474	-6980.23
3.24225	93323	3.22085	70219.1	3.21655	52503.4	3.21315	33379.5	3.21315	14357.4	3.21505	-6980.19
3.24255	93322.9	3.22115	70219.2	3.21685	52503.5	3.21345	33379.5	3.21345	14357.5	3.21535	-6980.13
3.24286	93322.9	3.22146	70219.2	3.21716	52503.5	3.21376	33379.5	3.21376	14357.5	3.21566	-6980.08
3.24317	93322.8	3.22177	70219.3	3.21747	52503.6	3.21407	33379.5	3.21407	14357.6	3.21597	-6980.04
3.24347	93322.8	3.22207	70219.3	3.21777	52503.6	3.21437	33379.4	3.21437	14357.6	3.21627	-6980.04
3.24378	93322.9	3.22238	70219.3	3.21808	52503.6	3.21468	33379.3	3.21468	14357.6	3.21658	-6980.04
3.24408	93322.9	3.22268	70219.5	3.21838	52503.6	3.21498	33379.3	3.21498	14357.6	3.21688	-6979.97
3.24439	93322.9	3.22299	70219.5	3.21869	52503.7	3.21529	33379.2	3.21529	14357.6	3.21719	-6979.94
3.24469	93323	3.22329	70219.5	3.21899	52503.7	3.21559	33379.1	3.21559	14357.5	3.21749	-6979.94
3.245	93323	3.2236	70219.4	3.2193	52503.7	3.2159	33379.1	3.2159	14357.5	3.2178	-6979.93
3.2453	93323.1	3.22391	70219.3	3.21961	52503.8	3.21621	33379	3.21621	14357.4	3.21811	-6979.93
3.24561	93323	3.22421	70219.3	3.21991	52503.9	3.21651	33379	3.21651	14357.4	3.21841	-6979.91
3.24592	93323	3.22452	70219.4	3.22022	52503.9	3.21682	33379.1	3.21682	14357.3	3.21872	-6979.83
3.24622	93323	3.22482	70219.4	3.22052	52503.9	3.21712	33379.1	3.21712	14357.3	3.21902	-6979.76
3.24653	93323.1	3.22513	70219.3	3.22083	52503.9	3.21743	33379.1	3.21743	14357.3	3.21933	-6979.71
3.24683	93323.1	3.22543	70219.2	3.22113	52503.9	3.21773	33379.1	3.21773	14357.3	3.21963	-6979.68
3.24714	93323.1	3.22574	70219.2	3.22144	52503.9	3.21804	33379.1	3.21804	14357.3	3.21994	-6979.66
3.24744	93323.1	3.22604	70219.2	3.22174	52503.9	3.21834	33379.1	3.21834	14357.4	3.22024	-6979.63
3.24775	93323.1	3.22635	70219.2	3.22205	52503.9	3.21865	33379.1	3.21865	14357.4	3.22055	-6979.61
3.24806	93323.1	3.22666	70219.3	3.22236	52503.9	3.21896	33379.1	3.21896	14357.3	3.22086	-6979.59
3.24836	93323.2	3.22696	70219.3	3.22266	52503.8	3.21926	33379.2	3.21926	14357.4	3.22116	-6979.57
3.24867	93323.3	3.22727	70219.3	3.22297	52503.7	3.21957	33379.2	3.21957	14357.4	3.22147	-6979.52
3.24897	93323.3	3.22757	70219.3	3.22327	52503.6	3.21987	33379.2	3.21987	14357.4	3.22177	-6979.5
3.24928	93323.4	3.22788	70219.2	3.22358	52503.5	3.22018	33379.2	3.22018	14357.4	3.22208	-6979.54
3.24958	93323.5	3.22818	70219.1	3.22388	52503.5	3.22048	33379.3	3.22048	14357.4	3.22238	-6979.55
3.24989	93323.6	3.22849	70219.1	3.22419	52503.5	3.22079	33379.3	3.22079	14357.4	3.22269	-6979.55
3.25019	93323.6	3.22879	70219.1	3.22449	52503.5	3.22109	33379.5	3.22109	14357.4	3.22299	-6979.51
3.2505	93323.6	3.2291	70219	3.2248	52503.5	3.2214	33379.6	3.2214	14357.4	3.2233	-6979.47
3.25081	93323.7	3.22941	70219.1	3.22511	52503.6	3.22171	33379.7	3.22171	14357.4	3.22361	-6979.4
3.25111	93323.7	3.22971	70219.2	3.22541	52503.6	3.22201	33379.9	3.22201	14357.5	3.22391	-6979.37
3.25142	93323.7	3.23002	70219.1	3.22572	52503.6	3.22232	33380.1	3.22232	14357.5	3.22422	-6979.36
3.25172	93323.7	3.23032	70219	3.22602	52503.6	3.22262	33380.3	3.22262	14357.6	3.22452	-6979.31
3.25203	93323.7	3.23063	70219	3.22633	52503.6	3.22293	33380.4	3.22293	14357.7	3.22483	-6979.28
3.25233	93323.7	3.23093	70219	3.22663	52503.6	3.22323	33380.5	3.22323	14357.8	3.22513	-6979.24
3.25264	93323.8	3.23124	70219	3.22694	52503.6	3.22354	33380.6	3.22354	14357.9	3.22544	-6979.19
3.25294	93323.9	3.23154	70219	3.22724	52503.7	3.22384	33380.7	3.22384	14358	3.22574	-6979.19
3.25325	93324	3.23185	70219.1	3.22755	52503.7	3.22415	33380.9	3.22415	14358	3.22605	-6979.23
3.25356	93324	3.23216	70219.1	3.22786	52503.7	3.22446	33381	3.22446	14358	3.22636	-6979.21
3.25386	93324.1	3.23246	70219.2	3.22816	52503.7	3.22476	33381.1	3.22476	14358	3.22666	-6979.21
3.25417	93324.2	3.23277	70219.1	3.22847	52503.6	3.22507	33381.2	3.22507	14357.8	3.22697	-6979.21
3.25447	93324.3	3.23307	70219.1	3.22877	52503.7	3.22537	33381.3	3.22537	14357.7	3.22727	-6979.2
3.25478	93324.3	3.23338	70219.3	3.22908	52503.6	3.22568	33381.4	3.22568	14357.5	3.22758	-6979.17
3.25508	93324.4	3.23368	70219.4	3.22938	52503.6	3.22598	33381.6	3.22598	14357.4	3.22788	-6979.16
3.25539	93324.6	3.23399	70219.3	3.22969	52503.6	3.22629	33381.7	3.22629	14357.4	3.22819	-6979.19
3.25569	93324.5	3.23429	70219.3	3.22999	52503.6	3.22659	33381.7	3.22659	14357.4	3.22849	-6979.23
3.256	93324.5	3.2346	70219.4	3.2303	52503.6	3.2269	33381.7	3.2269	14357.3	3.2288	-6979.22
3.25631	93324.6	3.23491	70219.5	3.23061	52503.6	3.22721	33381.7	3.22721	14357.3	3.22911	-6979.19
3.25661	93324.7	3.23521	70219.5	3.23091	52503.6	3.22751	33381.8	3.22751	14357.3	3.22941	-6979.13
3.25692	93324.7	3.23552	70219.6	3.23122	52503.6	3.22782	33381.9	3.22782	14357.3	3.22972	-6979.15
3.25722	93324.7	3.23582	70219.6	3.23152	52503.6	3.22812	33381.9	3.22812	14357.4	3.23002	-6979.19
3.25753	93324.7	3.23613	70219.5	3.23183	52503.7	3.22843	33381.9	3.22843	14357.4	3.23033	-6979.19
3.25783	93324.7	3.23643	70219.5	3.23213	52503.7	3.22873	33382	3.22873	14357.4	3.23063	-6979.19
3.25814	93324.6	3.23674	70219.5	3.23244	52503.7	3.22904	33382.1	3.22904	14357.4	3.23094	-6979.14
3.25844	93324.5	3.23704	70219.4	3.23274	52503.6	3.22934	33382.2	3.22934	14357.5	3.23124	-6979.09
3.25875	93324.5	3.23735	70219.3	3.23305	52503.7	3.22965	33382.2	3.22965	14357.6	3.23155	-6979.1
3.25906	93324.4	3.23766	70219.4	3.23336	52503.6	3.22996	33382.3	3.22996	14357.7	3.23186	-6979.13
3.25936	93324.3	3.23796	70219.5	3.23366	52503.6	3.23026	33382.3	3.23026	14357.7	3.23216	-6979.15
3.25967	93324.2	3.23827	70219.6	3.23397	52503.6	3.23057	33382.4	3.23057	14357.8	3.23247	-6979.13
3.25997	93324.1	3.23857	70219.7	3.23427	52503.6	3.23087	33382.5	3.23087	14357.9	3.23277	-6979.12
3.26028	93324.1	3.23888	70219.7	3.23458	52503.5	3.23118	33382.6	3.23118	14357.9	3.23308	-6979.14
3.26058	93324	3.23918	70219.6	3.23488	52503.4	3.23148	33382.7	3.23148	14358	3.23338	-6979.18
3.26089	93323.9	3.23949	70219.6	3.23519	52503.3	3.23179	33382.8	3.23179	14358.1	3.23369	-6979.24
3.26119	93323.8	3.23979	70219.7	3.23549	52503.3	3.23209	33382.8	3.23209	14358.2	3.23399	-6979.25
3.2615	93323.7	3.2401	70219.8	3.2358	52503.2	3.2324	33382.9	3.2324	14358.3	3.2343	-6979.23
3.26181	93323.6	3.24041	70219.7	3.23611	52503.2	3.23271	33383	3.23271	14358.5	3.23461	-6979.23
3.26211	93323.5	3.24071	70219.6	3.23641	52503.3	3.23301	33383.1	3.23301	14358.6	3.23491	-6979.26
3.26242	93323.5	3.24102	70219.6	3.23672	52503.3	3.23332	33383.2	3.23332	14358.8	3.23522	-6979.32
3.26272	93323.5	3.24132	70219.5	3.23702	52503.3	3.23362	33383.2	3.23362	14358.9	3.23552	-6979.37
3.26303	93323.4	3.24163	70219.5	3.23733	52503.3	3.23393	33383.3	3.23393	14358.9	3.23583	-6979.39
3.26333	93323.3	3.24193	70219.4	3.23763	52503.3	3.23423	33383.4	3.23423	14358.9	3.23613	-6979.42
3.26364	93323.2	3.24224	70219.3	3.23794	52503.3	3.23454	33383.5	3.23454	14358.8	3.23644	-6979.43
3.26394	93323.1	3.24254	70219.4	3.23824	52503.2	3.23484	33383.6	3.23484	14358.6	3.23674	-6979.42
3.26425	93323	3.24285	70219.5	3.23855	52503.2	3.23515	33383.8	3.23515	14358.5	3.23705	-6979.43
3.26456	93322.8	3.24316	70219.6	3.23886	52503.1	3.23546	33384	3.23546	14358.5	3.23736	-6979.44
3.26486	93322.7	3.24346	70219.7	3.23916	52503.1	3.23576	33384.1	3.23576	14358.4	3.23766	-6979.46
3.26517	93322.6	3.24377	70219.6	3.23947	52503.1	3.23607	33384.2	3.23607	14358.4	3.23797	-6979.5
3.26547	93322.5	3.24407	70219.5	3.23977	52503.2	3.23637	33384.3	3.23637	14358.4	3.23827	-6979.55
3.26578	93322.4	3.24438	70219.6	3.24008	52503.2	3.23668	33384.4	3.23668	14358.5	3.23858	-6979.59
3.26608	93322.4	3.24468	70219.6	3.24038	52503.3	3.23698	33384.5	3.23698	14358.5	3.23888	-6979.6
3.26639	93322.4	3.24499	70219.7	3.24069	52503.3	3.23729	33384.6	3.23729	14358.7	3.23919	-6979.63
3.26669	93322.4	3.24529	70219.6	3.24099	52503.3	3.23759	33384.5	3.23759	14358.9	3.23949	-6979.64
3.267	93322.3	3.2456	70219.5	3.2413	52503.2	3.2379	33384.4	3.2379	14359	3.2398	-6979.65
3.26731	93322.4	3.24591	70219.4	3.24161	52503.2	3.23821	33384.3	3.23821	14359.3	3.24011	-6979.69
3.26761	93322.4	3.24621	70219.5	3.24191	52503.3	3.23851	33384.3	3.23851	14359.5	3.24041	-6979.71
3.26792	93322.4	3.24652	70219.3	3.24222	52503.3	3.23882	33384.2	3.23882	14359.8	3.24072	-6979.72
3.26822	93322.5	3.24682	70219.1	3.24252	52503.3	3.23912	33384.1	3.23912	14359.9	3.24102	-6979.72
3.26853	93322.5	3.24713	70219.2	3.24283	52503.3	3.23943	33384.1	3.23943	14359.9	3.24133	-6979.71
3.26883	93322.5	3.24743	70219.3	3.24313	52503.3	3.23973	33384.1	3.23973	14359.8	3.24163	-6979.72
3.26914	93322.5	3.24774	70219.4	3.24344	52503.3	3.24004	33384.1	3.24004	14359.7	3.24194	-6979.74
3.26945	93322.5	3.24805	70219.5	3.24375	52503.3	3.24035	33384.2	3.24035	14359.5	3.24225	-6979.73
3.26975	93322.5	3.24835	70219.4	3.24405	52503.3	3.24065	33384.3	3.24065	14359.5	3.24255	-6979.72
3.27006	93322.6	3.24866	70219.3	3.24436	52503.3	3.24096	33384.3	3.24096	14359.4	3.24286	-6979.71
3.27036	93322.6	3.24896	70219.2	3.24466	52503.3	3.24126	33384.4	3.24126	14359.4	3.24316	-6979.66
3.27067	93322.7	3.24927	70219.3	3.24497	52503.3	3.24157	33384.5	3.24157	14359.5	3.24347	-6979.64
3.27097	93322.7	3.24957	70219.3	3.24527	52503.4	3.24187	33384.5	3.24187	14359.6	3.24377	-6979.63
3.27128	93322.8	3.24988	70219.3	3.24558	52503.4	3.24218	33384.5	3.24218	14359.6	3.24408	-6979.59
3.27158	93323	3.25018	70219.3	3.24588	52503.5	3.24248	33384.5	3.24248	14359.5	3.24438	-6979.51
3.27189	93323.1	3.25049	70219.2	3.24619	52503.5	3.24279	33384.4	3.24279	14359.3	3.24469	-6979.43
3.2722	93323.3	3.2508	70219.3	3.2465	52503.6	3.2431	33384.3	3.2431	14359.3	3.245	-6979.43
3.2725	93323.5	3.2511	70219.3	3.2468	52503.7	3.2434	33384.3	3.2434	14359.2	3.2453	-6979.48
3.27281	93323.7	3.25141	70219.4	3.24711	52503.7	3.24371	33384.2	3.24371	14359.1	3.24561	-6979.49
3.27311	93323.8	3.25171	70219.4	3.24741	52503.7	3.24401	33384.1	3.24401	14359	3.24591	-6979.55
3.27342	93324	3.25202	70219.3	3.24772	52503.7	3.24432	33384.1	3.24432	14358.9	3.24622	-6979.58
3.27372	93324.1	3.25232	70219.3	3.24802	52503.8	3.24462	33384.1	3.24462	14358.9	3.24652	-6979.55
3.27403	93324.2	3.25263	70219.4	3.24833	52503.9	3.24493	33384	3.24493	14358.9	3.24683	-6979.46
3.27433	93324.3	3.25293	70219.4	3.24863	52503.9	3.24523	33383.8	3.24523	14358.8	3.24713	-6979.39
3.27464	93324.4	3.25324	70219.4	3.24894	52503.9	3.24554	33383.7	3.24554	14358.8	3.24744	-6979.38
3.27495	93324.5	3.25355	70219.5	3.24925	52503.9	3.24585	33383.6	3.24585	14358.8	3.24775	-6979.33
3.27525	93324.5	3.25385	70219.4	3.24955	52503.9	3.24615	33383.5	3.24615	14358.8	3.24805	-6979.25
3.27556	93324.6	3.25416	70219.4	3.24986	52503.9	3.24646	33383.5	3.24646	14358.7	3.24836	-6979.23
3.27586	93324.6	3.25446	70219.4	3.25016	52503.8	3.24676	33383.5	3.24676	14358.7	3.24866	-6979.23
3.27617	93324.7	3.25477	70219.3	3.25047	52503.8	3.24707	33383.5	3.24707	14358.7	3.24897	-6979.17
3.27647	93324.8	3.25507	70219.2	3.25077	52503.8	3.24737	33383.4	3.24737	14358.7	3.24927	-6979.08
3.27678	93324.9	3.25538	70219.1	3.25108	52503.8	3.24768	33383.4	3.24768	14358.7	3.24958	-6979.04
3.27708	93325	3.25568	70219	3.25138	52503.8	3.24798	33383.3	3.24798	14358.8	3.24988	-6978.97
3.27739	93325.2	3.25599	70219	3.25169	52503.9	3.24829	33383.3	3.24829	14358.9	3.25019	-6978.87
3.2777	93325.3	3.2563	70219.2	3.252	52504	3.2486	33383.3	3.2486	14358.9	3.2505	-6978.76
3.278	93325.3	3.2566	70219.3	3.2523	52504	3.2489	33383.3	3.2489	14358.9	3.2508	-6978.66
3.27831	93325.4	3.25691	70219.2	3.25261	52504.1	3.24921	33383.2	3.24921	14358.9	3.25111	-6978.55
3.27861	93325.5	3.25721	70219.1	3.25291	52504.1	3.24951	33383.2	3.24951	14358.9	3.25141	-6978.48
3.27892	93325.5	3.25752	70219.2	3.25322	52504.1	3.24982	33383.2	3.24982	14359	3.25172	-6978.53
3.27922	93325.6	3.25782	70219.2	3.25352	52504.1	3.25012	33383.3	3.25012	14359.1	3.25202	-6978.64
3.27953	93325.6	3.25813	70219.3	3.25383	52504.1	3.25043	33383.3	3.25043	14359.1	3.25233	-6978.71
3.27983	93325.7	3.25843	70219.3	3.25413	52504.1	3.25073	33383.4	3.25073	14359	3.25263	-6978.8
3.28014	93325.7	3.25874	70219.4	3.25444	52504.2	3.25104	33383.5	3.25104	14359	3.25294	-6978.9
3.28045	93325.8	3.25905	70219.5	3.25475	52504.2	3.25135	33383.5	3.25135	14359	3.25325	-6978.96
3.28075	93325.8	3.25935	70219.5	3.25505	52504.3	3.25165	33383.5	3.25165	14359	3.25355	-6979.03
3.28106	93325.8	3.25966	70219.4	3.25536	52504.4	3.25196	33383.5	3.25196	14359.1	3.25386	-6979.09
3.28136	93325.8	3.25996	70219.4	3.25566	52504.4	3.25226	33383.5	3.25226	14359.2	3.25416	-6979.08
3.28167	93325.8	3.26027	70219.3	3.25597	52504.4	3.25257	33383.5	3.25257	14359.3	3.25447	-6979.07
3.28197	93325.7	3.26057	70219.3	3.25627	52504.4	3.25287	33383.4	3.25287	14359.3	3.25477	-6979.09
3.28228	93325.7	3.26088	70219.3	3.25658	52504.3	3.25318	33383.4	3.25318	14359.4	3.25508	-6979.05
3.28258	93325.8	3.26118	70219.3	3.25688	52504.2	3.25348	33383.4	3.25348	14359.5	3.25538	-6979.03
3.28289	93325.7	3.26149	70219.4	3.25719	52504.1	3.25379	33383.4	3.25379	14359.5	3.25569	-6979
3.2832	93325.7	3.2618	70219.4	3.2575	52504	3.2541	33383.3	3.2541	14359.6	3.256	-6978.92
3.2835	93325.8	3.2621	70219.5	3.2578	52504	3.2544	33383.3	3.2544	14359.7	3.2563	-6978.86
3.28381	93325.9	3.26241	70219.5	3.25811	52503.9	3.25471	33383.3	3.25471	14359.7	3.25661	-6978.82
3.28411	93326	3.26271	70219.3	3.25841	52503.9	3.25501	33383.3	3.25501	14359.8	3.25691	-6978.78
3.28442	93326	3.26302	70219.3	3.25872	52503.9	3.25532	33383.3	3.25532	14359.9	3.25722	-6978.73
3.28472	93326	3.26332	70219.3	3.25902	52504	3.25562	33383.3	3.25562	14359.9	3.25752	-6978.68
3.28503	93325.9	3.26363	70219.2	3.25933	52503.9	3.25593	33383.3	3.25593	14360	3.25783	-6978.61
3.28533	93325.9	3.26393	70219.2	3.25963	52503.9	3.25623	33383.4	3.25623	14360.1	3.25813	-6978.54
3.28564	93325.8	3.26424	70219.2	3.25994	52504	3.25654	33383.5	3.25654	14360.2	3.25844	-6978.46
3.28595	93325.7	3.26455	70219.3	3.26025	52504	3.25685	33383.6	3.25685	14360.2	3.25875	-6978.43
3.28625	93325.7	3.26485	70219.4	3.26055	52504	3.25715	33383.6	3.25715	14360.2	3.25905	-6978.35
3.28656	93325.6	3.26516	70219.5	3.26086	52504.1	3.25746	33383.7	3.25746	14360.2	3.25936	-6978.24
3.28686	93325.6	3.26546	70219.4	3.26116	52504.1	3.25776	33383.7	3.25776	14360.2	3.25966	-6978.19
3.28717	93325.6	3.26577	70219.2	3.26147	52504.1	3.25807	33383.7	3.25807	14360.2	3.25997	-6978.12
3.28747	93325.6	3.26607	70219.1	3.26177	52504.1	3.25837	33383.7	3.25837	14360.2	3.26027	-6978.12
3.28778	93325.6	3.26638	70219	3.26208	52504.1	3.25868	33383.8	3.25868	14360.3	3.26058	-6978.08
3.28808	93325.6	3.26668	70219.1	3.26238	52504.2	3.25898	33383.8	3.25898	14360.3	3.26088	-6977.98
3.28839	93325.6	3.26699	70219.2	3.26269	52504.2	3.25929	33383.9	3.25929	14360.4	3.26119	-6977.93
3.2887	93325.6	3.2673	70219.2	3.263	52504.3	3.2596	33383.9	3.2596	14360.4	3.2615	-6977.85
3.289	93325.6	3.2676	70219	3.2633	52504.4	3.2599	33384	3.2599	14360.4	3.2618	-6977.69
3.28931	93325.6	3.26791	70218.9	3.26361	52504.4	3.26021	33384.1	3.26021	14360.5	3.26211	-6977.55
3.28961	93325.7	3.26821	70219	3.26391	52504.4	3.26051	33384.2	3.26051	14360.6	3.26241	-6977.43
3.28992	93325.7	3.26852	70219.1	3.26422	52504.4	3.26082	33384.2	3.26082	14360.6	3.26272	-6977.28
3.29022	93325.7	3.26882	70219.1	3.26452	52504.5	3.26112	33384.3	3.26112	14360.7	3.26302	-6977.1
3.29053	93325.7	3.26913	70219.1	3.26483	52504.5	3.26143	33384.4	3.26143	14360.7	3.26333	-6976.95
3.29083	93325.6	3.26943	70219.1	3.26513	52504.7	3.26173	33384.4	3.26173	14360.7	3.26363	-6976.89
3.29114	93325.6	3.26974	70219.1	3.26544	52504.8	3.26204	33384.4	3.26204	14360.8	3.26394	-6976.84
3.29145	93325.6	3.27005	70219	3.26575	52505	3.26235	33384.4	3.26235	14360.9	3.26425	-6976.82
3.29175	93325.5	3.27035	70218.9	3.26605	52505.1	3.26265	33384.4	3.26265	14361	3.26455	-6976.83
3.29206	93325.4	3.27066	70219	3.26636	52505.3	3.26296	33384.4	3.26296	14361.1	3.26486	-6976.84
3.29236	93325.3	3.27096	70219.1	3.26666	52505.4	3.26326	33384.3	3.26326	14361.1	3.26516	-6976.84
3.29267	93325.2	3.27127	70219.1	3.26697	52505.4	3.26357	33384.3	3.26357	14361.1	3.26547	-6976.89
3.29297	93325.1	3.27157	70219.1	3.26727	52505.5	3.26387	33384.3	3.26387	14361	3.26577	-6976.93
3.29328	93325.1	3.27188	70219.2	3.26758	52505.6	3.26418	33384.3	3.26418	14361	3.26608	-6976.92
3.29359	93325	3.27219	70219.2	3.26789	52505.8	3.26449	33384.3	3.26449	14361	3.26639	-6976.84
3.29389	93324.9	3.27249	70219.2	3.26819	52506	3.26479	33384.3	3.26479	14361	3.26669	-6976.78
3.2942	93324.8	3.2728	70219.2	3.2685	52506.2	3.2651	33384.3	3.2651	14360.9	3.267	-6976.74
3.2945	93324.7	3.2731	70219.3	3.2688	52506.3	3.2654	33384.4	3.2654	14360.7	3.2673	-6976.68
3.29481	93324.6	3.27341	70219.3	3.26911	52506.3	3.26571	33384.5	3.26571	14360.5	3.26761	-6976.58
3.29511	93324.6	3.27371	70219.3	3.26941	52506.3	3.26601	33384.7	3.26601	14360.5	3.26791	-6976.45
3.29542	93324.6	3.27402	70219.3	3.26972	52506.3	3.26632	33384.9	3.26632	14360.4	3.26822	-6976.34
3.29572	93324.5	3.27432	70219.3	3.27002	52506.3	3.26662	33385.1	3.26662	14360.3	3.26852	-6976.24
3.29603	93324.4	3.27463	70219.3	3.27033	52506.3	3.26693	33385.1	3.26693	14360.4	3.26883	-6976.08
3.29634	93324.4	3.27494	70219.3	3.27064	52506.3	3.26724	33385.1	3.26724	14360.4	3.26914	-6975.99
3.29664	93324.3	3.27524	70219.3	3.27094	52506.3	3.26754	33385.1	3.26754	14360.4	3.26944	-6976.03
3.29695	93324.3	3.27555	70219.4	3.27125	52506.3	3.26785	33385.2	3.26785	14360.5	3.26975	-6976.15
3.29725	93324.2	3.27585	70219.3	3.27155	52506.4	3.26815	33385.2	3.26815	14360.5	3.27005	-6976.19
3.29756	93324.2	3.27616	70219.3	3.27186	52506.5	3.26846	33385.2	3.26846	14360.6	3.27036	-6976.14
3.29786	93324.2	3.27646	70219.3	3.27216	52506.5	3.26876	33385.3	3.26876	14360.6	3.27066	-6976.01
3.29817	93324.1	3.27677	70219.3	3.27247	52506.6	3.26907	33385.3	3.26907	14360.5	3.27097	-6975.86
3.29847	93324.1	3.27707	70219.3	3.27277	52506.6	3.26937	33385.4	3.26937	14360.4	3.27127	-6975.65
3.29878	93324.1	3.27738	70219.4	3.27308	52506.7	3.26968	33385.5	3.26968	14360.4	3.27158	-6975.57
3.29909	93324.1	3.27769	70219.3	3.27339	52506.7	3.26999	33385.6	3.26999	14360.4	3.27189	-6975.6
3.29939	93324.1	3.27799	70219.3	3.27369	52506.8	3.27029	33385.7	3.27029	14360.3	3.27219	-6975.68
3.2997	93324.1	3.2783	70219.3	3.274	52506.9	3.2706	33385.8	3.2706	14360.3	3.2725	-6975.8
3.3	93324.1	3.2786	70219.2	3.2743	52506.8	3.2709	33385.9	3.2709	14360.4	3.2728	-6975.89
3.30031	93324.1	3.27891	70219.1	3.27461	52506.8	3.27121	33386	3.27121	14360.4	3.27311	-6975.97
3.30061	93324.1	3.27921	70219.2	3.27491	52506.9	3.27151	33386	3.27151	14360.4	3.27341	-6976.09
3.30092	93324.2	3.27952	70219.3	3.27522	52507	3.27182	33386	3.27182	14360.4	3.27372	-6976.14
3.30122	93324.2	3.27982	70219.2	3.27552	52507	3.27212	33386	3.27212	14360.3	3.27402	-6976.21
3.30153	93324.3	3.28013	70219.1	3.27583	52507.1	3.27243	33385.9	3.27243	14360.3	3.27433	-6976.29
3.30184	93324.4	3.28044	70219	3.27614	52507.2	3.27274	33385.9	3.27274	14360.2	3.27464	-6976.36
3.30214	93324.5	3.28074	70219	3.27644	52507.2	3.27304	33385.9	3.27304	14360.2	3.27494	-6976.38
3.30245	93324.6	3.28105	70219.2	3.27675	52507.2	3.27335	33385.9	3.27335	14360.1	3.27525	-6976.41
3.30275	93324.8	3.28135	70219.2	3.27705	52507.2	3.27365	33385.9	3.27365	14360	3.27555	-6976.37
3.30306	93324.9	3.28166	70219.3	3.27736	52507.2	3.27396	33385.9	3.27396	14360	3.27586	-6976.31
3.30336	93325	3.28196	70219.4	3.27766	52507.2	3.27426	33385.8	3.27426	14360	3.27616	-6976.26
3.30367	93325.1	3.28227	70219.3	3.27797	52507.2	3.27457	33385.8	3.27457	14359.9	3.27647	-6976.21
3.30397	93325.1	3.28257	70219.2	3.27827	52507.2	3.27487	33385.9	3.27487	14359.9	3.27677	-6976.13
3.30428	93325.2	3.28288	70219.3	3.27858	52507.3	3.27518	33385.9	3.27518	14359.8	3.27708	-6976.02
3.30459	93325.3	3.28319	70219.4	3.27889	52507.3	3.27549	33385.8	3.27549	14359.7	3.27739	-6975.99
3.30489	93325.4	3.28349	70219.4	3.27919	52507.3	3.27579	33385.8	3.27579	14359.7	3.27769	-6975.98
3.3052	93325.5	3.2838	70219.4	3.2795	52507.4	3.2761	33385.7	3.2761	14359.8	3.278	-6975.94
3.3055	93325.6	3.2841	70219.3	3.2798	52507.4	3.2764	33385.5	3.2764	14359.9	3.2783	-6975.91
3.30581	93325.7	3.28441	70219.2	3.28011	52507.5	3.27671	33385.4	3.27671	14359.9	3.27861	-6975.89
3.30611	93325.8	3.28471	70219.2	3.28041	52507.6	3.27701	33385.4	3.27701	14359.9	3.27891	-6975.86
3.30642	93325.8	3.28502	70219.1	3.28072	52507.7	3.27732	33385.3	3.27732	14359.8	3.27922	-6975.82
3.30672	93325.9	3.28532	70219.1	3.28102	52507.7	3.27762	33385.2	3.27762	14359.8	3.27952	-6975.76
3.30703	93326.1	3.28563	70219.1	3.28133	52507.7	3.27793	33385.2	3.27793	14359.8	3.27983	-6975.71
3.30734	93326.2	3.28594	70219.2	3.28164	52507.6	3.27824	33385.1	3.27824	14359.8	3.28014	-6975.64
3.30764	93326.3	3.28624	70219.3	3.28194	52507.6	3.27854	33385.1	3.27854	14359.7	3.28044	-6975.57
3.30795	93326.4	3.28655	70219.3	3.28225	52507.6	3.27885	33385.1	3.27885	14359.6	3.28075	-6975.54
3.30825	93326.5	3.28685	70219.2	3.28255	52507.7	3.27915	33385.1	3.27915	14359.6	3.28105	-6975.52
3.30856	93326.6	3.28716	70219.2	3.28286	52507.8	3.27946	33385.2	3.27946	14359.5	3.28136	-6975.49
3.30886	93326.6	3.28746	70219.1	3.28316	52507.8	3.27976	33385.3	3.27976	14359.5	3.28166	-6975.49
3.30917	93326.7	3.28777	70219.2	3.28347	52507.9	3.28007	33385.3	3.28007	14359.5	3.28197	-6975.54
3.30947	93326.7	3.28807	70219.3	3.28377	52508	3.28037	33385.4	3.28037	14359.4	3.28227	-6975.57
3.30978	93326.8	3.28838	70219.4	3.28408	52508.1	3.28068	33385.4	3.28068	14359.4	3.28258	-6975.56
3.31009	93327	3.28869	70219.4	3.28439	52508.2	3.28099	33385.4	3.28099	14359.4	3.28289	-6975.56
3.31039	93327.2	3.28899	70219.3	3.28469	52508.1	3.28129	33385.4	3.28129	14359.4	3.28319	-6975.56
3.3107	93327.2	3.2893	70219.2	3.285	52508	3.2816	33385.4	3.2816	14359.5	3.2835	-6975.59
3.311	93327.2	3.2896	70219.3	3.2853	52508	3.2819	33385.4	3.2819	14359.6	3.2838	-6975.64
3.31131	93327.3	3.28991	70219.5	3.28561	52507.9	3.28221	33385.4	3.28221	14359.8	3.28411	-6975.66
3.31161	93327.3	3.29021	70219.6	3.28591	52507.7	3.28251	33385.4	3.28251	14360.1	3.28441	-6975.68
3.31192	93327.3	3.29052	70219.6	3.28622	52507.6	3.28282	33385.4	3.28282	14360.3	3.28472	-6975.7
3.31222	93327.3	3.29082	70219.6	3.28652	52507.5	3.28312	33385.3	3.28312	14360.4	3.28502	-6975.73
3.31253	93327.2	3.29113	70219.5	3.28683	52507.4	3.28343	33385.2	3.28343	14360.4	3.28533	-6975.75
3.31284	93327.2	3.29144	70219.5	3.28714	52507.3	3.28374	33385.2	3.28374	14360.5	3.28564	-6975.77
3.31314	93327.2	3.29174	70219.4	3.28744	52507.3	3.28404	33385.2	3.28404	14360.5	3.28594	-6975.76
3.31345	93327.2	3.29205	70219.4	3.28775	52507.2	3.28435	33385.2	3.28435	14360.6	3.28625	-6975.74
3.31375	93327.3	3.29235	70219.6	3.28805	52507.3	3.28465	33385.2	3.28465	14360.6	3.28655	-6975.77
3.31406	93327.3	3.29266	70219.5	3.28836	52507.3	3.28496	33385.2	3.28496	14360.7	3.28686	-6975.78
3.31436	93327.3	3.29296	70219.5	3.28866	52507.5	3.28526	33385.2	3.28526	14360.7	3.28716	-6975.8
3.31467	93327.4	3.29327	70219.4	3.28897	52507.6	3.28557	33385.3	3.28557	14360.8	3.28747	-6975.88
3.31497	93327.4	3.29358	70219.4	3.28928	52507.6	3.28588	33385.3	3.28588	14360.9	3.28778	-6975.94
3.31528	93327.4	3.29388	70219.4	3.28958	52507.6	3.28618	33385.4	3.28618	14361	3.28808	-6975.99
3.31559	93327.4	3.29419	70219.3	3.28989	52507.6	3.28649	33385.5	3.28649	14361.1	3.28839	-6976
3.31589	93327.5	3.29449	70219.2	3.29019	52507.5	3.28679	33385.5	3.28679	14361.2	3.28869	-6976.03
3.3162	93327.5	3.2948	70219.2	3.2905	52507.5	3.2871	33385.5	3.2871	14361.4	3.289	-6976.1
3.3165	93327.4	3.2951	70219.2	3.2908	52507.5	3.2874	33385.5	3.2874	14361.5	3.2893	-6976.16
3.31681	93327.3	3.29541	70219.2	3.29111	52507.5	3.28771	33385.6	3.28771	14361.8	3.28961	-6976.22
3.31711	93327.2	3.29571	70219.2	3.29141	52507.5	3.28801	33385.7	3.28801	14361.9	3.28991	-6976.28
3.31742	93327.2	3.29602	70219.1	3.29172	52507.3	3.28832	33385.8	3.28832	14362	3.29022	-6976.31
3.31773	93327.1	3.29633	70219.1	3.29203	52507.1	3.28863	33385.9	3.28863	14362.1	3.29053	-6976.37
3.31803	93327	3.29663	70219.1	3.29233	52506.9	3.28893	33386	3.28893	14362.1	3.29083	-6976.46
3.31834	93327	3.29694	70219	3.29264	52506.8	3.28924	33386.1	3.28924	14362.1	3.29114	-6976.55
3.31864	93327	3.29724	70219	3.29294	52506.7	3.28954	33386.1	3.28954	14362.2	3.29144	-6976.65
3.31895	93326.9	3.29755	70219.1	3.29325	52506.6	3.28985	33386.2	3.28985	14362.2	3.29175	-6976.72
3.31925	93326.9	3.29785	70219.2	3.29355	52506.5	3.29015	33386.3	3.29015	14362.4	3.29205	-6976.76
3.31956	93326.7	3.29816	70219.4	3.29386	52506.5	3.29046	33386.4	3.29046	14362.5	3.29236	-6976.8
3.31986	93326.5	3.29846	70219.3	3.29416	52506.4	3.29076	33386.5	3.29076	14362.6	3.29266	-6976.86
3.32017	93326.3	3.29877	70219.2	3.29447	52506.4	3.29107	33386.6	3.29107	14362.8	3.29297	-6976.88
3.32048	93326.1	3.29908	70219.3	3.29478	52506.3	3.29138	33386.7	3.29138	14363	3.29328	-6976.89
3.32078	93325.9	3.29938	70219.3	3.29508	52506.4	3.29168	33386.7	3.29168	14363.2	3.29358	-6976.84
3.32109	93325.8	3.29969	70219.3	3.29539	52506.4	3.29199	33386.8	3.29199	14363.4	3.29389	-6976.81
3.32139	93325.7	3.29999	70219.3	3.29569	52506.4	3.29229	33387	3.29229	14363.6	3.29419	-6976.9
3.3217	93325.5	3.3003	70219.4	3.296	52506.4	3.2926	33387.1	3.2926	14363.8	3.2945	-6976.97
3.322	93325.4	3.3006	70219.3	3.2963	52506.4	3.2929	33387.3	3.2929	14364	3.2948	-6976.97
3.32231	93325.4	3.30091	70219.2	3.29661	52506.5	3.29321	33387.5	3.29321	14364.1	3.29511	-6976.99
3.32261	93325.4	3.30121	70219.2	3.29691	52506.6	3.29351	33387.8	3.29351	14364.4	3.29541	-6977.08
3.32292	93325.3	3.30152	70219.2	3.29722	52506.7	3.29382	33388.1	3.29382	14364.6	3.29572	-6977.21
3.32323	93325.2	3.30183	70219.3	3.29753	52506.8	3.29413	33388.5	3.29413	14364.9	3.29603	-6977.35
3.32353	93325.1	3.30213	70219.3	3.29783	52506.9	3.29443	33388.9	3.29443	14365.1	3.29633	-6977.43
3.32384	93325.1	3.30244	70219.2	3.29814	52506.9	3.29474	33389.4	3.29474	14365.4	3.29664	-6977.51
3.32414	93325	3.30274	70219.1	3.29844	52507	3.29504	33389.8	3.29504	14365.7	3.29694	-6977.59
3.32445	93325	3.30305	70219	3.29875	52507	3.29535	33390.2	3.29535	14366.1	3.29725	-6977.61
3.32475	93324.9	3.30335	70219.1	3.29905	52507.1	3.29565	33390.7	3.29565	14366.5	3.29755	-6977.65
3.32506	93324.8	3.30366	70219.3	3.29936	52507.2	3.29596	33391.2	3.29596	14366.9	3.29786	-6977.77
3.32536	93324.7	3.30396	70219.4	3.29966	52507.2	3.29626	33391.6	3.29626	14367.4	3.29816	-6977.87
3.32567	93324.5	3.30427	70219.3	3.29997	52507.3	3.29657	33392.1	3.29657	14368	3.29847	-6977.94
3.32598	93324.5	3.30458	70219.3	3.30028	52507.3	3.29688	33392.5	3.29688	14368.8	3.29878	-6977.95
3.32628	93324.4	3.30488	70219.1	3.30058	52507.3	3.29718	33393	3.29718	14369.6	3.29908	-6977.95
3.32659	93324.5	3.30519	70219.2	3.30089	52507.4	3.29749	33393.5	3.29749	14370.4	3.29939	-6977.97
3.32689	93324.5	3.30549	70219.3	3.30119	52507.4	3.29779	33394	3.29779	14371.4	3.29969	-6977.97
3.3272	93324.5	3.3058	70219.6	3.3015	52507.5	3.2981	33394.5	3.2981	14372.5	3.3	-6977.99
3.3275	93324.5	3.3061	70219.8	3.3018	52507.5	3.2984	33395.1	3.2984	14373.6	3.3003	-6978.04
3.32781	93324.4	3.30641	70219.8	3.30211	52507.6	3.29871	33395.8	3.29871	14374.7	3.30061	-6978.08
3.32811	93324.4	3.30671	70219.8	3.30241	52507.7	3.29901	33396.5	3.29901	14375.8	3.30091	-6978.09
3.32842	93324.3	3.30702	70219.7	3.30272	52507.8	3.29932	33397.4	3.29932	14376.8	3.30122	-6978.08
3.32873	93324.3	3.30733	70219.9	3.30303	52507.9	3.29963	33398.2	3.29963	14377.7	3.30153	-6978.06
3.32903	93324.2	3.30763	70220.2	3.30333	52508	3.29993	33399.1	3.29993	14378.4	3.30183	-6978.07
3.32934	93324.1	3.30794	70220.6	3.30364	52508.2	3.30024	33399.8	3.30024	14379	3.30214	-6978.11
3.32964	93324	3.30824	70220.8	3.30394	52508.3	3.30054	33400.4	3.30054	14379.3	3.30244	-6978.15
3.32995	93324	3.30855	70220.8	3.30425	52508.4	3.30085	33401	3.30085	14379.3	3.30275	-6978.19
3.33025	93324	3.30885	70220.8	3.30455	52508.4	3.30115	33401.3	3.30115	14378.9	3.30305	-6978.24
3.33056	93324	3.30916	70220.8	3.30486	52508.4	3.30146	33401.6	3.30146	14378.3	3.30336	-6978.26
3.33086	93324.2	3.30946	70220.8	3.30516	52508.4	3.30176	33401.7	3.30176	14377.6	3.30366	-6978.21
3.33117	93324.3	3.30977	70220.6	3.30547	52508.4	3.30207	33401.7	3.30207	14376.8	3.30397	-6978.14
3.33148	93324.3	3.31008	70220.3	3.30578	52508.4	3.30238	33401.6	3.30238	14376	3.30428	-6978.05
3.33178	93324.3	3.31038	70220.1	3.30608	52508.3	3.30268	33401.3	3.30268	14375.4	3.30458	-6977.97
3.33209	93324.3	3.31069	70219.9	3.30639	52508.3	3.30299	33401.1	3.30299	14374.9	3.30489	-6977.91
3.33239	93324.3	3.31099	70219.7	3.30669	52508.4	3.30329	33400.7	3.30329	14374.7	3.30519	-6977.78
3.3327	93324.3	3.3113	70219.6	3.307	52508.4	3.3036	33400.4	3.3036	14374.6	3.3055	-6977.69
3.333	93324.4	3.3116	70219.5	3.3073	52508.4	3.3039	33400.1	3.3039	14374.7	3.3058	-6977.64
3.33331	93324.4	3.31191	70219.5	3.30761	52508.4	3.30421	33400	3.30421	14374.9	3.30611	-6977.61
3.33361	93324.4	3.31221	70219.5	3.30791	52508.4	3.30451	33400	3.30451	14375.4	3.30641	-6977.59
3.33392	93324.5	3.31252	70219.5	3.30822	52508.4	3.30482	33400.1	3.30482	14376	3.30672	-6977.58
3.33423	93324.5	3.31283	70219.4	3.30853	52508.3	3.30513	33400.5	3.30513	14376.7	3.30703	-6977.57
3.33453	93324.6	3.31313	70219.3	3.30883	52508.3	3.30543	33401	3.30543	14377.6	3.30733	-6977.56
3.33484	93324.7	3.31344	70219.2	3.30914	52508.2	3.30574	33401.7	3.30574	14378.6	3.30764	-6977.57
3.33514	93324.8	3.31374	70219.3	3.30944	52508.1	3.30604	33402.5	3.30604	14379.6	3.30794	-6977.55
3.33545	93324.8	3.31405	70219.4	3.30975	52508.1	3.30635	33403.3	3.30635	14380.6	3.30825	-6977.51
3.33575	93324.9	3.31435	70219.3	3.31005	52508.1	3.30665	33404	3.30665	14381.4	3.30855	-6977.46
3.33606	93324.8	3.31466	70219.3	3.31036	52508.1	3.30696	33404.8	3.30696	14382	3.30886	-6977.43
3.33636	93324.8	3.31496	70219.3	3.31066	52508	3.30726	33405.5	3.30726	14382.5	3.30916	-6977.43
3.33667	93324.8	3.31527	70219.3	3.31097	52508	3.30757	33406.1	3.30757	14382.8	3.30947	-6977.39
3.33698	93324.8	3.31558	70219.3	3.31128	52508	3.30788	33406.7	3.30788	14383	3.30978	-6977.34
3.33728	93324.8	3.31588	70219.3	3.31158	52508.1	3.30818	33407	3.30818	14383.3	3.31008	-6977.24
3.33759	93324.8	3.31619	70219.2	3.31189	52508.1	3.30849	33407.3	3.30849	14383.7	3.31039	-6977.17
3.33789	93324.8	3.31649	70219.2	3.31219	52508.1	3.30879	33407.5	3.30879	14384.2	3.31069	-6977.11
3.3382	93324.7	3.3168	70219.1	3.3125	52508.1	3.3091	33407.8	3.3091	14384.8	3.311	-6977.07
3.3385	93324.7	3.3171	70219.1	3.3128	52508	3.3094	33408.1	3.3094	14385.5	3.3113	-6977.04
3.33881	93324.6	3.31741	70219.2	3.31311	52508	3.30971	33408.4	3.30971	14386.2	3.31161	-6977.02
3.33912	93324.6	3.31772	70219.4	3.31342	52507.9	3.31002	33408.9	3.31002	14386.8	3.31192	-6977.04
3.33942	93324.6	3.31802	70219.5	3.31372	52507.9	3.31032	33409.3	3.31032	14387.3	3.31222	-6977.04
3.33973	93324.7	3.31833	70219.5	3.31403	52507.9	3.31063	33409.9	3.31063	14387.7	3.31253	-6976.97
3.34003	93324.7	3.31863	70219.4	3.31433	52507.8	3.31093	33410.4	3.31093	14388.1	3.31283	-6976.87
3.34034	93324.7	3.31894	70219.3	3.31464	52507.8	3.31124	33410.9	3.31124	14388.5	3.31314	-6976.8
3.34064	93324.7	3.31924	70219.4	3.31494	52507.9	3.31154	33411.4	3.31154	14388.7	3.31344	-6976.77
3.34095	93324.7	3.31955	70219.4	3.31525	52507.9	3.31185	33411.8	3.31185	14388.7	3.31375	-6976.75
3.34125	93324.8	3.31985	70219.4	3.31555	52507.9	3.31215	33412.1	3.31215	14388.7	3.31405	-6976.65
3.34156	93324.7	3.32016	70219.4	3.31586	52507.9	3.31246	33412.3	3.31246	14388.4	3.31436	-6976.47
3.34187	93324.7	3.32047	70219.4	3.31617	52507.9	3.31277	33412.4	3.31277	14388	3.31467	-6976.33
3.34217	93324.7	3.32077	70219.4	3.31647	52507.9	3.31307	33412.4	3.31307	14387.4	3.31497	-6976.16
3.34248	93324.7	3.32108	70219.2	3.31678	52507.9	3.31338	33412.3	3.31338	14386.7	3.31528	-6975.98
3.34278	93324.7	3.32138	70219.1	3.31708	52507.9	3.31368	33412.1	3.31368	14385.9	3.31558	-6975.9
3.34309	93324.8	3.32169	70219	3.31739	52507.9	3.31399	33411.9	3.31399	14385.3	3.31589	-6975.79
3.34339	93324.7	3.32199	70219.1	3.31769	52508	3.31429	33411.7	3.31429	14384.9	3.31619	-6975.63
3.3437	93324.7	3.3223	70219.1	3.318	52508	3.3146	33411.5	3.3146	14384.5	3.3165	-6975.48
3.344	93324.5	3.3226	70219.1	3.3183	52508	3.3149	33411.3	3.3149	14384.3	3.3168	-6975.44
3.34431	93324.4	3.32291	70219.1	3.31861	52508.1	3.31521	33411.1	3.31521	14384.1	3.31711	-6975.46
3.34462	93324.2	3.32322	70219.1	3.31892	52508.2	3.31552	33411	3.31552	14384	3.31742	-6975.49
3.34492	93324.1	3.32352	70219	3.31922	52508.3	3.31582	33410.9	3.31582	14384	3.31772	-6975.47
3.34523	93324	3.32383	70219.1	3.31953	52508.4	3.31613	33410.7	3.31613	14383.9	3.31803	-6975.35
3.34553	93323.9	3.32413	70219.1	3.31983	52508.5	3.31643	33410.6	3.31643	14383.8	3.31833	-6975.28
3.34584	93323.7	3.32444	70219.2	3.32014	52508.6	3.31674	33410.6	3.31674	14383.8	3.31864	-6975.2
3.34614	93323.6	3.32474	70219.3	3.32044	52508.7	3.31704	33410.7	3.31704	14383.9	3.31894	-6975.11
3.34645	93323.4	3.32505	70219.3	3.32075	52508.8	3.31735	33410.7	3.31735	14384.2	3.31925	-6974.96
3.34675	93323.4	3.32535	70219.2	3.32105	52508.9	3.31765	33410.8	3.31765	14384.4	3.31955	-6974.75
3.34706	93323.4	3.32566	70219.2	3.32136	52509	3.31796	33410.8	3.31796	14384.6	3.31986	-6974.63
3.34737	93323.4	3.32597	70219.3	3.32167	52509.2	3.31827	33410.9	3.31827	14384.6	3.32017	-6974.52
3.34767	93323.4	3.32627	70219.4	3.32197	52509.4	3.31857	33410.9	3.31857	14384.3	3.32047	-6974.4
3.34798	93323.4	3.32658	70219.4	3.32228	52509.5	3.31888	33410.9	3.31888	14384	3.32078	-6974.29
3.34828	93323.4	3.32688	70219.3	3.32258	52509.5	3.31918	33410.9	3.31918	14383.4	3.32108	-6974.18
3.34859	93323.5	3.32719	70219.3	3.32289	52509.6	3.31949	33410.8	3.31949	14382.7	3.32139	-6973.99
3.34889	93323.6	3.32749	70219.5	3.32319	52509.7	3.31979	33410.5	3.31979	14382	3.32169	-6973.85
3.3492	93323.7	3.3278	70219.7	3.3235	52509.8	3.3201	33410.2	3.3201	14381.5	3.322	-6973.65
3.3495	93323.7	3.3281	70219.7	3.3238	52509.9	3.3204	33409.8	3.3204	14381.2	3.3223	-6973.38
3.34981	93323.7	3.32841	70219.6	3.32411	52509.9	3.32071	33409.5	3.32071	14381.1	3.32261	-6973.15
3.35012	93323.8	3.32872	70219.5	3.32442	52510	3.32102	33409.1	3.32102	14381.2	3.32292	-6972.84
3.35042	93323.9	3.32902	70219.4	3.32472	52510	3.32132	33408.8	3.32132	14381.6	3.32322	-6972.44
3.35073	93323.9	3.32933	70219.5	3.32503	52510	3.32163	33408.7	3.32163	14382.2	3.32353	-6972.07
3.35103	93324	3.32963	70219.5	3.32533	52510.1	3.32193	33408.7	3.32193	14382.8	3.32383	-6971.76
3.35134	93324.1	3.32994	70219.5	3.32564	52510.2	3.32224	33408.8	3.32224	14383.5	3.32414	-6971.43
3.35164	93324.2	3.33024	70219.5	3.32594	52510.4	3.32254	33409.1	3.32254	14384.1	3.32444	-6971.03
3.35195	93324.3	3.33055	70219.5	3.32625	52510.5	3.32285	33409.4	3.32285	14384.7	3.32475	-6970.59
3.35225	93324.3	3.33085	70219.4	3.32655	52510.5	3.32315	33409.8	3.32315	14385.2	3.32505	-6970.2
3.35256	93324.4	3.33116	70219.3	3.32686	52510.5	3.32346	33410.2	3.32346	14385.6	3.32536	-6969.81
3.35287	93324.6	3.33147	70219.2	3.32717	52510.6	3.32377	33410.5	3.32377	14385.7	3.32567	-6969.36
3.35317	93324.8	3.33177	70219.2	3.32747	52510.7	3.32407	33410.6	3.32407	14385.4	3.32597	-6968.88
3.35348	93324.9	3.33208	70219.2	3.32778	52510.8	3.32438	33410.7	3.32438	14384.8	3.32628	-6968.42
3.35378	93325.1	3.33238	70219.2	3.32808	52510.8	3.32468	33410.6	3.32468	14383.8	3.32658	-6967.97
3.35409	93325.2	3.33269	70219.1	3.32839	52510.9	3.32499	33410.2	3.32499	14382.5	3.32689	-6967.47
3.35439	93325.3	3.33299	70219.2	3.32869	52511	3.32529	33409.7	3.32529	14381.2	3.32719	-6966.92
3.3547	93325.4	3.3333	70219.3	3.329	52511	3.3256	33409	3.3256	14379.9	3.3275	-6966.4
3.355	93325.4	3.3336	70219.4	3.3293	52511.1	3.3259	33408.1	3.3259	14378.7	3.3278	-6965.84
3.35531	93325.4	3.33391	70219.5	3.32961	52511.1	3.32621	33407.1	3.32621	14377.6	3.32811	-6965.27
3.35562	93325.5	3.33422	70219.5	3.32992	52511.1	3.32652	33406.1	3.32652	14376.7	3.32842	-6964.66
3.35592	93325.5	3.33452	70219.5	3.33022	52511.1	3.32682	33405.1	3.32682	14376	3.32872	-6963.96
3.35623	93325.5	3.33483	70219.4	3.33053	52511.1	3.32713	33404.1	3.32713	14375.5	3.32903	-6963.19
3.35653	93325.5	3.33513	70219.4	3.33083	52511.2	3.32743	33403.2	3.32743	14375.1	3.32933	-6962.37
3.35684	93325.5	3.33544	70219.4	3.33114	52511.1	3.32774	33402.5	3.32774	14375	3.32964	-6961.62
3.35714	93325.6	3.33574	70219.3	3.33144	52511.2	3.32804	33401.9	3.32804	14375	3.32994	-6960.96
3.35745	93325.6	3.33605	70219.4	3.33175	52511.2	3.32835	33401.4	3.32835	14375.2	3.33025	-6960.36
3.35775	93325.7	3.33635	70219.4	3.33205	52511.2	3.32865	33401.1	3.32865	14375.6	3.33055	-6959.95
3.35806	93325.8	3.33666	70219.4	3.33236	52511.1	3.32896	33401	3.32896	14376.1	3.33086	-6959.82
3.35837	93325.8	3.33697	70219.3	3.33267	52511.1	3.32927	33401	3.32927	14376.7	3.33117	-6959.99
3.35867	93325.9	3.33727	70219.3	3.33297	52511.1	3.32957	33401	3.32957	14377.3	3.33147	-6960.41
3.35898	93326	3.33758	70219.3	3.33328	52511.1	3.32988	33401.1	3.32988	14377.8	3.33178	-6960.88
3.35928	93326.1	3.33788	70219.5	3.33358	52511.2	3.33018	33401.2	3.33018	14378.2	3.33208	-6961.34
3.35959	93326.2	3.33819	70219.6	3.33389	52511.3	3.33049	33401.2	3.33049	14378.3	3.33239	-6961.8
3.35989	93326.2	3.33849	70219.7	3.33419	52511.4	3.33079	33401	3.33079	14378	3.33269	-6962.25
3.3602	93326.3	3.3388	70219.7	3.3345	52511.5	3.3311	33400.8	3.3311	14377.5	3.333	-6962.56
3.3605	93326.4	3.3391	70219.7	3.3348	52511.6	3.3314	33400.4	3.3314	14376.9	3.3333	-6962.7
3.36081	93326.4	3.33941	70219.5	3.33511	52511.7	3.33171	33399.8	3.33171	14376.1	3.33361	-6962.72
3.36112	93326.5	3.33972	70219.4	3.33542	52511.7	3.33202	33399.1	3.33202	14375.3	3.33392	-6962.58
3.36142	93326.5	3.34002	70219.5	3.33572	52511.8	3.33232	33398.3	3.33232	14374.5	3.33422	-6962.28
3.36173	93326.5	3.34033	70219.6	3.33603	52511.9	3.33263	33397.5	3.33263	14373.9	3.33453	-6961.88
3.36203	93326.6	3.34063	70219.7	3.33633	52511.9	3.33293	33396.7	3.33293	14373.2	3.33483	-6961.31
3.36234	93326.7	3.34094	70219.7	3.33664	52511.9	3.33324	33396	3.33324	14372.6	3.33514	-6960.52
3.36264	93326.8	3.34124	70219.6	3.33694	52511.9	3.33354	33395.4	3.33354	14372.2	3.33544	-6959.64
3.36295	93326.9	3.34155	70219.4	3.33725	52511.9	3.33385	33394.9	3.33385	14371.7	3.33575	-6958.71
3.36326	93326.9	3.34186	70219.3	3.33756	52512	3.33416	33394.5	3.33416	14371.4	3.33606	-6957.82
3.36356	93326.9	3.34216	70219.2	3.33786	52512	3.33446	33394.1	3.33446	14371.2	3.33636	-6957.06
3.36387	93326.9	3.34247	70219.2	3.33817	52512	3.33477	33393.9	3.33477	14371	3.33667	-6956.52
3.36417	93327	3.34277	70219.3	3.33847	52512.1	3.33507	33393.7	3.33507	14370.8	3.33697	-6956.18
3.36448	93327.1	3.34308	70219.2	3.33878	52512.1	3.33538	33393.5	3.33538	14370.7	3.33728	-6956.03
3.36478	93327.1	3.34338	70219.2	3.33908	52512.2	3.33568	33393.4	3.33568	14370.6	3.33758	-6955.95
3.36509	93327.3	3.34369	70219.3	3.33939	52512.2	3.33599	33393.3	3.33599	14370.5	3.33789	-6955.82
3.36539	93327.4	3.34399	70219.3	3.33969	52512.3	3.33629	33393.2	3.33629	14370.5	3.33819	-6955.62
3.3657	93327.6	3.3443	70219.3	3.34	52512.4	3.3366	33393.2	3.3366	14370.5	3.3385	-6955.31
3.36601	93327.8	3.34461	70219.2	3.34031	52512.4	3.33691	33393.2	3.33691	14370.4	3.33881	-6954.97
3.36631	93327.9	3.34491	70219.3	3.34061	52512.5	3.33721	33393.3	3.33721	14370.3	3.33911	-6954.67
3.36662	93328.1	3.34522	70219.4	3.34092	52512.6	3.33752	33393.4	3.33752	14370.4	3.33942	-6954.27
3.36692	93328.2	3.34552	70219.5	3.34122	52512.8	3.33782	33393.6	3.33782	14370.4	3.33972	-6953.8
3.36723	93328.2	3.34583	70219.6	3.34153	52512.9	3.33813	33393.8	3.33813	14370.3	3.34003	-6953.37
3.36753	93328.2	3.34613	70219.6	3.34183	52513.1	3.33843	33394.1	3.33843	14370.3	3.34033	-6952.98
3.36784	93328.3	3.34644	70219.6	3.34214	52513.4	3.33874	33394.4	3.33874	14370.4	3.34064	-6952.64
3.36814	93328.3	3.34674	70219.6	3.34244	52513.7	3.33904	33394.6	3.33904	14370.5	3.34094	-6952.35
3.36845	93328.4	3.34705	70219.6	3.34275	52514	3.33935	33394.8	3.33935	14370.6	3.34125	-6952.04
3.36876	93328.4	3.34736	70219.6	3.34306	52514.2	3.33966	33395.1	3.33966	14370.6	3.34156	-6951.71
3.36906	93328.5	3.34766	70219.5	3.34336	52514.5	3.33996	33395.4	3.33996	14370.7	3.34186	-6951.45
3.36937	93328.6	3.34797	70219.3	3.34367	52514.8	3.34027	33395.8	3.34027	14370.8	3.34217	-6951.28
3.36967	93328.7	3.34827	70219.2	3.34397	52515.1	3.34057	33396.1	3.34057	14370.9	3.34247	-6951.29
3.36998	93328.7	3.34858	70219.2	3.34428	52515.4	3.34088	33396.4	3.34088	14371	3.34278	-6951.52
3.37028	93328.7	3.34888	70219.2	3.34458	52515.7	3.34118	33396.7	3.34118	14371.2	3.34308	-6951.94
3.37059	93328.7	3.34919	70219.2	3.34489	52516.2	3.34149	33396.9	3.34149	14371.4	3.34339	-6952.31
3.37089	93328.8	3.34949	70219.3	3.34519	52516.6	3.34179	33397.1	3.34179	14371.5	3.34369	-6952.67
3.3712	93328.9	3.3498	70219.4	3.3455	52517	3.3421	33397.3	3.3421	14371.5	3.344	-6953.04
3.37151	93328.9	3.35011	70219.5	3.34581	52517.6	3.34241	33397.5	3.34241	14371.5	3.34431	-6953.34
3.37181	93328.8	3.35041	70219.6	3.34611	52518.2	3.34271	33397.6	3.34271	14371.4	3.34461	-6953.49
3.37212	93328.7	3.35072	70219.6	3.34642	52518.8	3.34302	33397.7	3.34302	14371.4	3.34492	-6953.56
3.37242	93328.8	3.35102	70219.8	3.34672	52519.4	3.34332	33397.8	3.34332	14371.3	3.34522	-6953.62
3.37273	93328.8	3.35133	70219.8	3.34703	52520	3.34363	33398	3.34363	14371.2	3.34553	-6953.69
3.37303	93328.9	3.35163	70219.7	3.34733	52520.8	3.34393	33398.1	3.34393	14371	3.34583	-6953.87
3.37334	93329.1	3.35194	70219.7	3.34764	52521.6	3.34424	33398.3	3.34424	14370.9	3.34614	-6954.05
3.37364	93329.3	3.35224	70219.5	3.34794	52522.5	3.34454	33398.4	3.34454	14370.8	3.34644	-6954.13
3.37395	93329.6	3.35255	70219.5	3.34825	52523.5	3.34485	33398.6	3.34485	14370.7	3.34675	-6954.13
3.37426	93329.7	3.35286	70219.4	3.34856	52524.5	3.34516	33398.8	3.34516	14370.7	3.34706	-6954
3.37456	93329.8	3.35316	70219.2	3.34886	52525.5	3.34546	33399	3.34546	14370.9	3.34736	-6953.73
3.37487	93329.9	3.35347	70219.2	3.34917	52526.4	3.34577	33399.2	3.34577	14371	3.34767	-6953.35
3.37517	93330	3.35377	70219.2	3.34947	52527.2	3.34607	33399.4	3.34607	14371.3	3.34797	-6953.02
3.37548	93330.1	3.35408	70219.2	3.34978	52527.8	3.34638	33399.7	3.34638	14371.5	3.34828	-6952.88
3.37578	93330.2	3.35438	70219.3	3.35008	52528.2	3.34668	33400	3.34668	14371.9	3.34858	-6952.97
3.37609	93330.3	3.35469	70219.5	3.35039	52528.4	3.34699	33400.2	3.34699	14372.2	3.34889	-6953.26
3.37639	93330.3	3.35499	70219.5	3.35069	52528.3	3.34729	33400.6	3.34729	14372.6	3.34919	-6953.68
3.3767	93330.3	3.3553	70219.3	3.351	52527.9	3.3476	33401	3.3476	14373	3.3495	-6954.14
3.37701	93330.4	3.35561	70219.1	3.35131	52527.4	3.34791	33401.3	3.34791	14373.3	3.34981	-6954.54
3.37731	93330.4	3.35591	70219.1	3.35161	52526.9	3.34821	33401.7	3.34821	14373.7	3.35011	-6954.83
3.37762	93330.4	3.35622	70219.2	3.35192	52526.3	3.34852	33402	3.34852	14374.1	3.35042	-6955.01
3.37792	93330.4	3.35652	70219.2	3.35222	52525.8	3.34882	33402.5	3.34882	14374.5	3.35072	-6955.09
3.37823	93330.5	3.35683	70219.3	3.35253	52525.5	3.34913	33403	3.34913	14374.9	3.35103	-6955.14
3.37853	93330.5	3.35713	70219.3	3.35283	52525.3	3.34943	33403.6	3.34943	14375.3	3.35133	-6955.1
3.37884	93330.5	3.35744	70219.3	3.35314	52525.3	3.34974	33404.1	3.34974	14375.8	3.35164	-6954.96
3.37914	93330.5	3.35774	70219.3	3.35344	52525.4	3.35004	33404.6	3.35004	14376.4	3.35194	-6954.78
3.37945	93330.5	3.35805	70219.3	3.35375	52525.7	3.35035	33405.1	3.35035	14377	3.35225	-6954.5
3.37976	93330.5	3.35836	70219.4	3.35406	52526.2	3.35066	33405.5	3.35066	14377.6	3.35256	-6954.1
3.38006	93330.5	3.35866	70219.5	3.35436	52526.8	3.35096	33406	3.35096	14378.3	3.35286	-6953.71
3.38037	93330.6	3.35897	70219.5	3.35467	52527.6	3.35127	33406.5	3.35127	14378.9	3.35317	-6953.35
3.38067	93330.5	3.35927	70219.5	3.35497	52528.5	3.35157	33407	3.35157	14379.4	3.35347	-6953.02
3.38098	93330.5	3.35958	70219.4	3.35528	52529.4	3.35188	33407.4	3.35188	14380.1	3.35378	-6952.86
3.38128	93330.5	3.35988	70219.4	3.35558	52530.3	3.35218	33407.9	3.35218	14380.8	3.35408	-6952.99
3.38159	93330.4	3.36019	70219.5	3.35589	52531.1	3.35249	33408.3	3.35249	14381.5	3.35439	-6953.48
3.38189	93330.3	3.36049	70219.6	3.35619	52531.5	3.35279	33408.8	3.35279	14382.3	3.35469	-6954.29
3.3822	93330.2	3.3608	70219.5	3.3565	52531.7	3.3531	33409.3	3.3531	14383.1	3.355	-6955.33
3.38251	93330	3.36111	70219.4	3.35681	52531.8	3.35341	33409.8	3.35341	14383.8	3.35531	-6956.49
3.38281	93329.8	3.36141	70219.3	3.35711	52531.8	3.35371	33410.3	3.35371	14384.5	3.35561	-6957.68
3.38312	93329.7	3.36172	70219.3	3.35742	52532	3.35402	33410.9	3.35402	14385.1	3.35592	-6958.82
3.38342	93329.6	3.36202	70219.5	3.35772	52532.3	3.35432	33411.3	3.35432	14385.7	3.35622	-6959.84
3.38373	93329.5	3.36233	70219.5	3.35803	52532.6	3.35463	33411.8	3.35463	14386.3	3.35653	-6960.79
3.38403	93329.5	3.36263	70219.5	3.35833	52533.1	3.35493	33412.1	3.35493	14387	3.35683	-6961.65
3.38434	93329.6	3.36294	70219.5	3.35864	52533.5	3.35524	33412.6	3.35524	14387.7	3.35714	-6962.35
3.38465	93329.6	3.36325	70219.4	3.35895	52534.1	3.35555	33413.1	3.35555	14388.5	3.35745	-6962.87
3.38495	93329.7	3.36355	70219.5	3.35925	52534.7	3.35585	33413.7	3.35585	14389.4	3.35775	-6963.21
3.38526	93329.9	3.36386	70219.5	3.35956	52535.3	3.35616	33414.3	3.35616	14390.6	3.35806	-6963.39
3.38556	93330	3.36416	70219.5	3.35986	52535.9	3.35646	33415	3.35646	14391.7	3.35836	-6963.44
3.38587	93330.2	3.36447	70219.4	3.36017	52536.4	3.35677	33415.7	3.35677	14393	3.35867	-6963.36
3.38617	93330.4	3.36477	70219.4	3.36047	52537	3.35707	33416.4	3.35707	14394.3	3.35897	-6963.12
3.38648	93330.5	3.36508	70219.4	3.36078	52537.6	3.35738	33417.3	3.35738	14395.5	3.35928	-6962.84
3.38678	93330.6	3.36538	70219.5	3.36108	52538.1	3.35768	33418.1	3.35768	14396.7	3.35958	-6962.61
3.38709	93330.6	3.36569	70219.4	3.36139	52538.6	3.35799	33418.9	3.35799	14397.9	3.35989	-6962.64
3.3874	93330.5	3.366	70219.4	3.3617	52538.8	3.3583	33419.6	3.3583	14399.1	3.3602	-6962.92
3.3877	93330.3	3.3663	70219.5	3.362	52538.7	3.3586	33420.4	3.3586	14400.3	3.3605	-6963.48
3.38801	93330.3	3.36661	70219.5	3.36231	52538.4	3.35891	33421.2	3.35891	14401.5	3.36081	-6964.22
3.38831	93330.2	3.36691	70219.5	3.36261	52537.9	3.35921	33422.1	3.35921	14402.5	3.36111	-6965.1
3.38862	93330.1	3.36722	70219.4	3.36292	52537.3	3.35952	33422.9	3.35952	14403.5	3.36142	-6965.99
3.38892	93330.1	3.36752	70219.3	3.36322	52536.8	3.35982	33423.8	3.35982	14404.3	3.36172	-6966.84
3.38923	93330.1	3.36783	70219.4	3.36353	52536.3	3.36013	33424.7	3.36013	14405	3.36203	-6967.65
3.38953	93330.1	3.36813	70219.5	3.36383	52535.9	3.36043	33425.6	3.36043	14405.6	3.36233	-6968.35
3.38984	93330.1	3.36844	70219.6	3.36414	52535.8	3.36074	33426.4	3.36074	14406	3.36264	-6968.9
3.39015	93330.2	3.36875	70219.5	3.36445	52535.8	3.36105	33427.2	3.36105	14406.4	3.36295	-6969.3
3.39045	93330.3	3.36905	70219.4	3.36475	52535.7	3.36135	33428	3.36135	14406.6	3.36325	-6969.66
3.39076	93330.4	3.36936	70219.3	3.36506	52535.7	3.36166	33428.7	3.36166	14406.8	3.36356	-6969.92
3.39106	93330.4	3.36966	70219.3	3.36536	52535.5	3.36196	33429.3	3.36196	14406.8	3.36386	-6970.1
3.39137	93330.4	3.36997	70219.3	3.36567	52535.3	3.36227	33429.9	3.36227	14406.8	3.36417	-6970.3
3.39167	93330.4	3.37027	70219.3	3.36597	52535.2	3.36257	33430.2	3.36257	14406.9	3.36447	-6970.47
3.39198	93330.3	3.37058	70219.2	3.36628	52535.2	3.36288	33430.5	3.36288	14407	3.36478	-6970.61
3.39228	93330.4	3.37088	70219.3	3.36658	52535.4	3.36318	33430.7	3.36318	14407.2	3.36508	-6970.78
3.39259	93330.3	3.37119	70219.3	3.36689	52535.6	3.36349	33430.9	3.36349	14407.5	3.36539	-6970.94
3.3929	93330.2	3.3715	70219.3	3.3672	52535.8	3.3638	33431.1	3.3638	14408.2	3.3657	-6971.07
3.3932	93330.1	3.3718	70219.5	3.3675	52535.8	3.3641	33431.4	3.3641	14409	3.366	-6971.12
3.39351	93330.1	3.37211	70219.7	3.36781	52535.7	3.36441	33431.9	3.36441	14410	3.36631	-6971.08
3.39381	93330.1	3.37241	70219.6	3.36811	52535.3	3.36471	33432.4	3.36471	14411.2	3.36661	-6971.04
3.39412	93330	3.37272	70219.4	3.36842	52534.8	3.36502	33433	3.36502	14412.4	3.36692	-6971.03
3.39442	93329.9	3.37302	70219.4	3.36872	52534.3	3.36532	33433.7	3.36532	14413.8	3.36722	-6971.02
3.39473	93329.7	3.37333	70219.4	3.36903	52533.7	3.36563	33434.5	3.36563	14415.3	3.36753	-6970.97
3.39503	93329.5	3.37363	70219.5	3.36933	52533.3	3.36593	33435.3	3.36593	14416.6	3.36783	-6970.82
3.39534	93329.3	3.37394	70219.6	3.36964	52533.1	3.36624	33436.2	3.36624	14417.8	3.36814	-6970.68
3.39565	93329.1	3.37425	70219.5	3.36995	52533	3.36655	33437	3.36655	14418.8	3.36845	-6970.57
3.39595	93328.8	3.37455	70219.5	3.37025	52533.1	3.36685	33437.8	3.36685	14419.6	3.36875	-6970.48
3.39626	93328.5	3.37486	70219.5	3.37056	52533.3	3.36716	33438.6	3.36716	14420.4	3.36906	-6970.41
3.39656	93328.3	3.37516	70219.5	3.37086	52533.5	3.36746	33439.4	3.36746	14420.9	3.36936	-6970.38
3.39687	93328	3.37547	70219.5	3.37117	52533.8	3.36777	33440.2	3.36777	14421.3	3.36967	-6970.38
3.39717	93327.8	3.37577	70219.4	3.37147	52534.2	3.36807	33441	3.36807	14421.7	3.36997	-6970.4
3.39748	93327.7	3.37608	70219.4	3.37178	52534.6	3.36838	33441.8	3.36838	14422	3.37028	-6970.41
3.39778	93327.6	3.37638	70219.5	3.37208	52535.3	3.36868	33442.6	3.36868	14422.3	3.37058	-6970.41
3.39809	93327.5	3.37669	70219.5	3.37239	52536	3.36899	33443.3	3.36899	14422.4	3.37089	-6970.4
3.3984	93327.5	3.377	70219.4	3.3727	52536.6	3.3693	33444	3.3693	14422.5	3.3712	-6970.35
3.3987	93327.6	3.3773	70219.3	3.373	52537.1	3.3696	33444.7	3.3696	14422.5	3.3715	-6970.23
3.39901	93327.6	3.37761	70219.4	3.37331	52537.5	3.36991	33445.2	3.36991	14422.4	3.37181	-6970.12
3.39931	93327.6	3.37791	70219.5	3.37361	52537.5	3.37021	33445.7	3.37021	14422.4	3.37211	-6969.89
3.39962	93327.4	3.37822	70219.5	3.37392	52537.1	3.37052	33446.1	3.37052	14422.4	3.37242	-6969.54
3.39992	93327	3.37852	70219.4	3.37422	52536.3	3.37082	33446.4	3.37082	14422.4	3.37272	-6969.22
3.40023	93326.7	3.37883	70219.4	3.37453	52535.2	3.37113	33446.6	3.37113	14422.4	3.37303	-6968.96
3.40053	93326.3	3.37913	70219.5	3.37483	52534.1	3.37143	33446.9	3.37143	14422.4	3.37333	-6968.65
3.40084	93325.9	3.37944	70219.5	3.37514	52533	3.37174	33447.1	3.37174	14422.4	3.37364	-6968.39
3.40115	93325.6	3.37975	70219.5	3.37545	52531.9	3.37205	33447.3	3.37205	14422.4	3.37395	-6968.16
3.40145	93325.4	3.38005	70219.5	3.37575	52530.9	3.37235	33447.5	3.37235	14422.4	3.37425	-6967.96
3.40176	93325.3	3.38036	70219.4	3.37606	52529.9	3.37266	33447.9	3.37266	14422.4	3.37456	-6967.72
3.40206	93325.2	3.38066	70219.4	3.37636	52529.2	3.37296	33448.2	3.37296	14422.4	3.37486	-6967.41
3.40237	93325.1	3.38097	70219.3	3.37667	52528.6	3.37327	33448.5	3.37327	14422.3	3.37517	-6967.11
3.40267	93325.1	3.38127	70219.2	3.37697	52528.1	3.37357	33448.7	3.37357	14422.2	3.37547	-6966.76
3.40298	93325.1	3.38158	70219.2	3.37728	52527.8	3.37388	33448.8	3.37388	14422	3.37578	-6966.36
3.40328	93325	3.38188	70219.2	3.37758	52527.8	3.37418	33449	3.37418	14422	3.37608	-6965.9
3.40359	93325	3.38219	70219.2	3.37789	52528	3.37449	33449.1	3.37449	14422.1	3.37639	-6965.45
3.4039	93325	3.3825	70219.3	3.3782	52528.3	3.3748	33449.2	3.3748	14422.4	3.3767	-6964.99
3.4042	93325	3.3828	70219.2	3.3785	52528.8	3.3751	33449.4	3.3751	14422.8	3.377	-6964.44
3.40451	93324.9	3.38311	70219.2	3.37881	52529.2	3.37541	33449.5	3.37541	14423.1	3.37731	-6963.86
3.40481	93324.9	3.38341	70219.4	3.37911	52529.3	3.37571	33449.7	3.37571	14423.3	3.37761	-6963.28
3.40512	93324.8	3.38372	70219.4	3.37942	52529.1	3.37602	33449.8	3.37602	14423.5	3.37792	-6962.79
3.40542	93324.7	3.38402	70219.4	3.37972	52528.7	3.37632	33450	3.37632	14423.5	3.37822	-6962.4
3.40573	93324.5	3.38433	70219.4	3.38003	52528.1	3.37663	33450.2	3.37663	14423.4	3.37853	-6961.98
3.40603	93324.4	3.38463	70219.4	3.38033	52527.3	3.37693	33450.5	3.37693	14423.3	3.37883	-6961.54
3.40634	93324.4	3.38494	70219.3	3.38064	52526.4	3.37724	33450.8	3.37724	14423	3.37914	-6961.04
3.40665	93324.3	3.38525	70219.3	3.38095	52525.6	3.37755	33451.1	3.37755	14422.8	3.37945	-6960.5
3.40695	93324.2	3.38555	70219.3	3.38125	52524.9	3.37785	33451.2	3.37785	14422.5	3.37975	-6959.97
3.40726	93324.1	3.38586	70219.5	3.38156	52524.3	3.37816	33451.3	3.37816	14422.2	3.38006	-6959.41
3.40756	93324	3.38616	70219.6	3.38186	52523.8	3.37846	33451.3	3.37846	14422	3.38036	-6958.83
3.40787	93323.9	3.38647	70219.5	3.38217	52523.5	3.37877	33451.1	3.37877	14421.8	3.38067	-6958.29
3.40817	93324	3.38677	70219.5	3.38247	52523.2	3.37907	33450.9	3.37907	14421.6	3.38097	-6957.74
3.40848	93324	3.38708	70219.5	3.38278	52523	3.37938	33450.7	3.37938	14421.5	3.38128	-6957.16
3.40879	93324	3.38739	70219.5	3.38309	52522.8	3.37969	33450.3	3.37969	14421.5	3.38159	-6956.65
3.40909	93324	3.38769	70219.4	3.38339	52522.7	3.37999	33449.9	3.37999	14421.4	3.38189	-6956.12
3.4094	93324	3.388	70219.6	3.3837	52522.6	3.3803	33449.4	3.3803	14421.4	3.3822	-6955.47
3.4097	93324.1	3.3883	70219.5	3.384	52522.6	3.3806	33449.1	3.3806	14421.5	3.3825	-6954.77
3.41001	93324.2	3.38861	70219.4	3.38431	52522.5	3.38091	33448.8	3.38091	14421.7	3.38281	-6954.09
3.41031	93324.2	3.38891	70219.3	3.38461	52522.5	3.38121	33448.6	3.38121	14421.9	3.38311	-6953.36
3.41062	93324.2	3.38922	70219.4	3.38492	52522.4	3.38152	33448.4	3.38152	14422	3.38342	-6952.59
3.41092	93324.2	3.38952	70219.5	3.38522	52522.3	3.38182	33448.4	3.38182	14422.1	3.38372	-6951.8
3.41123	93324.3	3.38983	70219.5	3.38553	52522.3	3.38213	33448.4	3.38213	14422	3.38403	-6950.95
3.41154	93324.3	3.39014	70219.6	3.38584	52522.2	3.38244	33448.3	3.38244	14421.8	3.38434	-6950.05
3.41184	93324.4	3.39044	70219.6	3.38614	52522.2	3.38274	33448.2	3.38274	14421.3	3.38464	-6949.16
3.41215	93324.5	3.39075	70219.5	3.38645	52522.1	3.38305	33448.1	3.38305	14420.7	3.38495	-6948.37
3.41245	93324.6	3.39105	70219.3	3.38675	52522	3.38335	33447.9	3.38335	14420.1	3.38525	-6947.63
3.41276	93324.8	3.39136	70219.3	3.38706	52521.9	3.38366	33447.7	3.38366	14419.3	3.38556	-6946.81
3.41306	93325	3.39166	70219.3	3.38736	52521.8	3.38396	33447.3	3.38396	14418.5	3.38586	-6946.01
3.41337	93325.1	3.39197	70219.4	3.38767	52521.7	3.38427	33446.8	3.38427	14417.6	3.38617	-6945.25
3.41367	93325.2	3.39227	70219.5	3.38797	52521.6	3.38457	33446.2	3.38457	14416.5	3.38647	-6944.39
3.41398	93325.4	3.39258	70219.3	3.38828	52521.5	3.38488	33445.4	3.38488	14415.2	3.38678	-6943.5
3.41429	93325.6	3.39289	70219.3	3.38859	52521.5	3.38519	33444.5	3.38519	14413.7	3.38709	-6942.65
3.41459	93325.8	3.39319	70219.5	3.38889	52521.4	3.38549	33443.5	3.38549	14412.2	3.38739	-6941.73
3.4149	93326	3.3935	70219.6	3.3892	52521.4	3.3858	33442.3	3.3858	14410.6	3.3877	-6940.79
3.4152	93326.2	3.3938	70219.5	3.3895	52521.4	3.3861	33441.1	3.3861	14409.2	3.388	-6939.88
3.41551	93326.4	3.39411	70219.4	3.38981	52521.4	3.38641	33439.8	3.38641	14408.1	3.38831	-6938.94
3.41581	93326.5	3.39441	70219.3	3.39011	52521.4	3.38671	33438.4	3.38671	14407.1	3.38861	-6938.06
3.41612	93326.7	3.39472	70219.2	3.39042	52521.5	3.38702	33437.1	3.38702	14406.4	3.38892	-6937.21
3.41642	93327.1	3.39502	70219.2	3.39072	52521.6	3.38732	33435.8	3.38732	14405.8	3.38922	-6936.38
3.41673	93327.4	3.39533	70219.3	3.39103	52521.6	3.38763	33434.6	3.38763	14405.5	3.38953	-6935.53
3.41704	93327.7	3.39564	70219.4	3.39134	52521.6	3.38794	33433.7	3.38794	14405.5	3.38984	-6934.7
3.41734	93327.9	3.39594	70219.5	3.39164	52521.7	3.38824	33433	3.38824	14405.4	3.39014	-6933.94
3.41765	93328.2	3.39625	70219.4	3.39195	52521.8	3.38855	33432.5	3.38855	14405.3	3.39045	-6933.26
3.41795	93328.5	3.39655	70219.3	3.39225	52521.8	3.38885	33432	3.38885	14405.3	3.39075	-6932.62
3.41826	93328.9	3.39686	70219.2	3.39256	52521.8	3.38916	33431.8	3.38916	14405.3	3.39106	-6932.11
3.41856	93329.2	3.39716	70219.1	3.39286	52521.9	3.38946	33431.7	3.38946	14405.4	3.39136	-6931.65
3.41887	93329.5	3.39747	70219.2	3.39317	52521.9	3.38977	33431.7	3.38977	14405.4	3.39167	-6931.18
3.41917	93329.8	3.39777	70219.4	3.39347	52522.1	3.39007	33431.7	3.39007	14405.3	3.39197	-6930.78
3.41948	93330	3.39808	70219.3	3.39378	52522.1	3.39038	33431.7	3.39038	14405	3.39228	-6930.41
3.41979	93330.2	3.39839	70219.2	3.39409	52522.3	3.39069	33431.7	3.39069	14404.7	3.39259	-6930.09
3.42009	93330.5	3.39869	70219.2	3.39439	52522.4	3.39099	33431.7	3.39099	14404.1	3.39289	-6929.8
3.4204	93330.7	3.399	70219.2	3.3947	52522.6	3.3913	33431.6	3.3913	14403.5	3.3932	-6929.57
3.4207	93330.8	3.3993	70219.2	3.395	52522.7	3.3916	33431.4	3.3916	14402.8	3.3935	-6929.4
3.42101	93331	3.39961	70219.1	3.39531	52522.8	3.39191	33431.1	3.39191	14401.9	3.39381	-6929.19
3.42131	93331.1	3.39991	70219.1	3.39561	52523	3.39221	33430.8	3.39221	14401.1	3.39411	-6928.92
3.42162	93331.3	3.40022	70219.1	3.39592	52523.1	3.39252	33430.5	3.39252	14400.3	3.39442	-6928.49
3.42192	93331.4	3.40052	70219.2	3.39622	52523.3	3.39282	33430.2	3.39282	14399.7	3.39472	-6927.91
3.42223	93331.4	3.40083	70219.3	3.39653	52523.6	3.39313	33430	3.39313	14399.2	3.39503	-6927.19
3.42254	93331.5	3.40114	70219.3	3.39684	52523.8	3.39344	33429.7	3.39344	14398.9	3.39534	-6926.35
3.42284	93331.6	3.40144	70219.3	3.39714	52524.1	3.39374	33429.6	3.39374	14398.7	3.39564	-6925.46
3.42315	93331.6	3.40175	70219.3	3.39745	52524.3	3.39405	33429.5	3.39405	14398.5	3.39595	-6924.45
3.42345	93331.5	3.40205	70219.2	3.39775	52524.4	3.39435	33429.5	3.39435	14398.3	3.39625	-6923.36
3.42376	93331.5	3.40236	70219.2	3.39806	52524.5	3.39466	33429.6	3.39466	14398.3	3.39656	-6922.34
3.42406	93331.4	3.40266	70219.2	3.39836	52524.6	3.39496	33429.9	3.39496	14398.3	3.39686	-6921.43
3.42437	93331.3	3.40297	70219	3.39867	52524.6	3.39527	33430.2	3.39527	14398.4	3.39717	-6920.61
3.42467	93331.3	3.40327	70219	3.39897	52524.7	3.39557	33430.5	3.39557	14398.6	3.39747	-6919.8
3.42498	93331.3	3.40358	70219.2	3.39928	52525	3.39588	33430.9	3.39588	14398.9	3.39778	-6919.01
3.42529	93331.3	3.40389	70219.3	3.39959	52525.2	3.39619	33431.3	3.39619	14399.3	3.39809	-6918.23
3.42559	93331.4	3.40419	70219.3	3.39989	52525.5	3.39649	33431.8	3.39649	14399.9	3.39839	-6917.61
3.4259	93331.4	3.4045	70219.2	3.4002	52525.8	3.3968	33432.3	3.3968	14400.5	3.3987	-6917.18
3.4262	93331.6	3.4048	70219.3	3.4005	52526.2	3.3971	33432.9	3.3971	14401.4	3.399	-6916.84
3.42651	93331.7	3.40511	70219.4	3.40081	52526.6	3.39741	33433.6	3.39741	14402.3	3.39931	-6916.63
3.42681	93331.7	3.40541	70219.4	3.40111	52527.1	3.39771	33434.4	3.39771	14403.2	3.39961	-6916.56
3.42712	93331.8	3.40572	70219.3	3.40142	52527.6	3.39802	33435.3	3.39802	14404.2	3.39992	-6916.59
3.42742	93331.9	3.40602	70219.4	3.40172	52528.1	3.39832	33436.2	3.39832	14405.2	3.40022	-6916.66
3.42773	93331.9	3.40633	70219.6	3.40203	52528.5	3.39863	33437.1	3.39863	14406.1	3.40053	-6916.64
3.42804	93331.8	3.40664	70219.7	3.40234	52529.1	3.39894	33438.1	3.39894	14407	3.40084	-6916.58
3.42834	93331.9	3.40694	70219.6	3.40264	52529.7	3.39924	33439	3.39924	14407.8	3.40114	-6916.55
3.42865	93331.9	3.40725	70219.6	3.40295	52530.3	3.39955	33439.8	3.39955	14408.5	3.40145	-6916.53
3.42895	93332	3.40755	70219.6	3.40325	52531	3.39985	33440.4	3.39985	14409.1	3.40175	-6916.54
3.42926	93332.1	3.40786	70219.5	3.40356	52531.7	3.40016	33440.9	3.40016	14409.5	3.40206	-6916.56
3.42956	93332.2	3.40816	70219.5	3.40386	52532.4	3.40046	33441.3	3.40046	14409.7	3.40236	-6916.54
3.42987	93332.3	3.40847	70219.6	3.40417	52533.1	3.40077	33441.6	3.40077	14409.7	3.40267	-6916.54
3.43017	93332.5	3.40877	70219.6	3.40448	52533.8	3.40108	33441.8	3.40108	14409.5	3.40298	-6916.61
3.43048	93332.8	3.40908	70219.6	3.40478	52534.7	3.40138	33442	3.40138	14409.3	3.40328	-6916.74
3.43079	93333.2	3.40939	70219.5	3.40509	52535.5	3.40169	33442	3.40169	14408.9	3.40359	-6916.86
3.43109	93333.7	3.40969	70219.6	3.40539	52536.3	3.40199	33442.1	3.40199	14408.5	3.40389	-6917
3.4314	93334.3	3.41	70219.5	3.4057	52537.2	3.4023	33442.1	3.4023	14408.1	3.4042	-6917.13
3.4317	93334.9	3.4103	70219.5	3.406	52538.1	3.4026	33442	3.4026	14407.7	3.4045	-6917.27
3.43201	93335.6	3.41061	70219.5	3.40631	52539	3.40291	33442	3.40291	14407.4	3.40481	-6917.33
3.43231	93336.1	3.41091	70219.5	3.40661	52540	3.40321	33442	3.40321	14407.2	3.40511	-6917.28
3.43262	93336.5	3.41122	70219.6	3.40692	52541.1	3.40352	33442	3.40352	14407.2	3.40542	-6917.09
3.43293	93336.8	3.41153	70219.6	3.40723	52542.3	3.40383	33442.1	3.40383	14407.2	3.40573	-6916.82
3.43323	93336.9	3.41183	70219.5	3.40753	52543.5	3.40413	33442.2	3.40413	14407.4	3.40603	-6916.56
3.43354	93337	3.41214	70219.5	3.40784	52544.7	3.40444	33442.4	3.40444	14407.7	3.40634	-6916.41
3.43384	93337.1	3.41244	70219.5	3.40814	52545.9	3.40474	33442.6	3.40474	14408.1	3.40664	-6916.38
3.43415	93337.3	3.41275	70219.3	3.40845	52547.1	3.40505	33442.8	3.40505	14408.6	3.40695	-6916.35
3.43445	93337.6	3.41305	70219.3	3.40875	52548.4	3.40535	33443.2	3.40535	14409	3.40725	-6916.4
3.43476	93337.9	3.41336	70219.4	3.40906	52549.5	3.40566	33443.6	3.40566	14409.3	3.40756	-6916.53
3.43506	93338.4	3.41366	70219.5	3.40936	52550.7	3.40596	33444	3.40596	14409.7	3.40786	-6916.69
3.43537	93339	3.41397	70219.6	3.40967	52551.8	3.40627	33444.5	3.40627	14409.9	3.40817	-6916.85
3.43568	93339.6	3.41428	70219.7	3.40998	52552.8	3.40658	33445.1	3.40658	14410.2	3.40848	-6917.06
3.43598	93340	3.41458	70219.6	3.41028	52553.8	3.40688	33445.6	3.40688	14410.6	3.40878	-6917.27
3.43629	93340.2	3.41489	70219.4	3.41059	52554.7	3.40719	33446.2	3.40719	14411.2	3.40909	-6917.52
3.43659	93340.4	3.41519	70219.4	3.41089	52555.5	3.40749	33446.9	3.40749	14412	3.40939	-6917.82
3.4369	93340.5	3.4155	70219.5	3.4112	52556.2	3.4078	33447.6	3.4078	14413	3.4097	-6918.15
3.4372	93340.5	3.4158	70219.4	3.4115	52556.8	3.4081	33448.3	3.4081	14414.2	3.41	-6918.52
3.43751	93340.2	3.41611	70219.3	3.41181	52557.2	3.40841	33449	3.40841	14415.5	3.41031	-6918.87
3.43781	93339.9	3.41641	70219.3	3.41211	52557.4	3.40871	33449.8	3.40871	14416.9	3.41061	-6919.3
3.43812	93339.6	3.41672	70219.2	3.41242	52557.6	3.40902	33450.5	3.40902	14418.3	3.41092	-6919.76
3.43843	93339.2	3.41703	70219.3	3.41273	52557.6	3.40933	33451.4	3.40933	14419.6	3.41123	-6920.21
3.43873	93338.9	3.41733	70219.5	3.41303	52557.6	3.40963	33452.2	3.40963	14420.8	3.41153	-6920.55
3.43904	93338.6	3.41764	70219.5	3.41334	52557.6	3.40994	33453.1	3.40994	14421.8	3.41184	-6920.83
3.43934	93338.3	3.41794	70219.5	3.41364	52557.6	3.41024	33453.8	3.41024	14422.7	3.41214	-6921.09
3.43965	93338.2	3.41825	70219.3	3.41395	52557.6	3.41055	33454.4	3.41055	14423.3	3.41245	-6921.38
3.43995	93338	3.41855	70219.1	3.41425	52557.8	3.41085	33454.8	3.41085	14423.6	3.41275	-6921.83
3.44026	93337.9	3.41886	70219.2	3.41456	52558.3	3.41116	33455.1	3.41116	14423.5	3.41306	-6922.41
3.44056	93337.7	3.41916	70219.3	3.41486	52558.9	3.41146	33455.3	3.41146	14423.3	3.41336	-6923.13
3.44087	93337.6	3.41947	70219.4	3.41517	52559.7	3.41177	33455.5	3.41177	14422.9	3.41367	-6923.99
3.44118	93337.6	3.41978	70219.5	3.41548	52560.6	3.41208	33455.5	3.41208	14422.5	3.41398	-6924.98
3.44148	93337.6	3.42008	70219.6	3.41578	52561.6	3.41238	33455.4	3.41238	14422.3	3.41428	-6926.12
3.44179	93337.6	3.42039	70219.6	3.41609	52562.8	3.41269	33455.2	3.41269	14422.3	3.41459	-6927.38
3.44209	93337.8	3.42069	70219.4	3.41639	52564	3.41299	33455	3.41299	14422.3	3.41489	-6928.79
3.4424	93337.9	3.421	70219.4	3.4167	52565.3	3.4133	33454.9	3.4133	14422.3	3.4152	-6930.35
3.4427	93338.1	3.4213	70219.3	3.417	52566.7	3.4136	33454.8	3.4136	14422.5	3.4155	-6932.05
3.44301	93338.3	3.42161	70219.2	3.41731	52568.1	3.41391	33454.7	3.41391	14422.7	3.41581	-6933.74
3.44331	93338.6	3.42191	70219.3	3.41761	52569.3	3.41421	33454.6	3.41421	14422.8	3.41611	-6935.35
3.44362	93338.9	3.42222	70219.3	3.41792	52570.3	3.41452	33454.6	3.41452	14422.6	3.41642	-6936.84
3.44393	93339.1	3.42253	70219.4	3.41823	52571.2	3.41483	33454.7	3.41483	14422.3	3.41673	-6938.14
3.44423	93339.1	3.42283	70219.5	3.41853	52572	3.41513	33454.7	3.41513	14421.9	3.41703	-6939.25
3.44454	93339.1	3.42314	70219.4	3.41884	52572.4	3.41544	33454.7	3.41544	14421.5	3.41734	-6940.13
3.44484	93339.1	3.42344	70219.4	3.41914	52572.7	3.41574	33454.6	3.41574	14421.1	3.41764	-6940.73
3.44515	93339	3.42375	70219.3	3.41945	52572.9	3.41605	33454.5	3.41605	14420.7	3.41795	-6941.21
3.44545	93339	3.42405	70219.3	3.41975	52572.9	3.41635	33454.4	3.41635	14420.3	3.41825	-6941.59
3.44576	93339	3.42436	70219.3	3.42006	52572.8	3.41666	33454.2	3.41666	14419.9	3.41856	-6941.9
3.44606	93339	3.42466	70219.3	3.42036	52572.6	3.41696	33454.1	3.41696	14419.5	3.41886	-6942.17
3.44637	93339	3.42497	70219.3	3.42067	52572.4	3.41727	33454.1	3.41727	14419.1	3.41917	-6942.4
3.44668	93339	3.42528	70219.3	3.42098	52572.4	3.41758	33454.1	3.41758	14418.8	3.41948	-6942.64
3.44698	93339	3.42558	70219.4	3.42128	52572.5	3.41788	33454.2	3.41788	14418.7	3.41978	-6942.87
3.44729	93338.9	3.42589	70219.4	3.42159	52572.6	3.41819	33454.5	3.41819	14418.7	3.42009	-6943.05
3.44759	93338.9	3.42619	70219.3	3.42189	52572.7	3.41849	33454.9	3.41849	14419	3.42039	-6943.21
3.4479	93339	3.4265	70219.2	3.4222	52572.8	3.4188	33455.5	3.4188	14419.5	3.4207	-6943.39
3.4482	93339	3.4268	70219.3	3.4225	52572.9	3.4191	33456.2	3.4191	14420.3	3.421	-6943.7
3.44851	93339	3.42711	70219.3	3.42281	52572.9	3.41941	33456.9	3.41941	14421.2	3.42131	-6944.14
3.44881	93339	3.42741	70219.3	3.42311	52572.9	3.41971	33457.7	3.41971	14422.1	3.42161	-6944.68
3.44912	93338.9	3.42772	70219.2	3.42342	52572.8	3.42002	33458.7	3.42002	14423.1	3.42192	-6945.25
3.44943	93338.9	3.42803	70219.3	3.42373	52572.7	3.42033	33459.8	3.42033	14424	3.42223	-6945.87
3.44973	93338.8	3.42833	70219.4	3.42403	52572.6	3.42063	33460.9	3.42063	14425.1	3.42253	-6946.46
3.45004	93338.8	3.42864	70219.5	3.42434	52572.4	3.42094	33462	3.42094	14426.4	3.42284	-6946.92
3.45034	93338.7	3.42894	70219.4	3.42464	52572.2	3.42124	33463	3.42124	14427.8	3.42314	-6947.3
3.45065	93338.6	3.42925	70219.3	3.42495	52572.1	3.42155	33464	3.42155	14429.2	3.42345	-6947.5
3.45095	93338.6	3.42955	70219.3	3.42525	52572	3.42185	33464.9	3.42185	14430.4	3.42375	-6947.56
3.45126	93338.6	3.42986	70219.3	3.42556	52572	3.42216	33465.9	3.42216	14431.4	3.42406	-6947.55
3.45156	93338.6	3.43016	70219.3	3.42586	52572	3.42246	33466.8	3.42246	14432.1	3.42436	-6947.43
3.45187	93338.5	3.43047	70219.4	3.42617	52572.2	3.42277	33467.5	3.42277	14432.5	3.42467	-6947.12
3.45218	93338.5	3.43078	70219.4	3.42648	52572.4	3.42308	33468.1	3.42308	14432.8	3.42498	-6946.68
3.45248	93338.4	3.43108	70219.3	3.42678	52572.7	3.42338	33468.4	3.42338	14432.8	3.42528	-6946.14
3.45279	93338.3	3.43139	70219.3	3.42709	52573	3.42369	33468.4	3.42369	14432.6	3.42559	-6945.58
3.45309	93338.2	3.43169	70219.3	3.42739	52573.3	3.42399	33468.1	3.42399	14432.1	3.42589	-6945
3.4534	93338.1	3.432	70219.3	3.4277	52573.6	3.4243	33467.7	3.4243	14431.4	3.4262	-6944.39
3.4537	93338	3.4323	70219.4	3.428	52573.7	3.4246	33467.2	3.4246	14430.6	3.4265	-6943.85
3.45401	93337.9	3.43261	70219.5	3.42831	52573.8	3.42491	33466.6	3.42491	14429.8	3.42681	-6943.39
3.45432	93337.9	3.43292	70219.5	3.42862	52573.7	3.42522	33466	3.42522	14429.1	3.42712	-6943.01
3.45462	93337.9	3.43322	70219.4	3.42892	52573.5	3.42552	33465.4	3.42552	14428.4	3.42742	-6942.56
3.45493	93337.9	3.43353	70219.3	3.42923	52573.2	3.42583	33465	3.42583	14427.9	3.42773	-6942.04
3.45523	93337.9	3.43383	70219.4	3.42953	52572.8	3.42613	33464.6	3.42613	14427.7	3.42803	-6941.58
3.45554	93338	3.43414	70219.5	3.42984	52572.4	3.42644	33464.5	3.42644	14427.8	3.42834	-6941.28
3.45584	93338.1	3.43444	70219.6	3.43014	52572	3.42674	33464.5	3.42674	14428	3.42864	-6941.16
3.45615	93338.2	3.43475	70219.7	3.43045	52571.7	3.42705	33464.6	3.42705	14428.4	3.42895	-6941.13
3.45645	93338.3	3.43505	70219.7	3.43075	52571.3	3.42735	33464.7	3.42735	14428.6	3.42925	-6941.04
3.45676	93338.4	3.43536	70219.7	3.43106	52570.9	3.42766	33464.7	3.42766	14428.6	3.42956	-6940.91
3.45707	93338.4	3.43567	70219.6	3.43137	52570.6	3.42797	33464.8	3.42797	14428.5	3.42987	-6940.75
3.45737	93338.4	3.43597	70219.5	3.43167	52570.3	3.42827	33464.9	3.42827	14428.1	3.43017	-6940.55
3.45768	93338.4	3.43628	70219.4	3.43198	52570.1	3.42858	33464.9	3.42858	14427.7	3.43048	-6940.32
3.45798	93338.3	3.43658	70219.5	3.43228	52570.1	3.42888	33464.9	3.42888	14427.2	3.43078	-6940.15
3.45829	93338.1	3.43689	70219.6	3.43259	52570.2	3.42919	33464.9	3.42919	14426.8	3.43109	-6939.9
3.45859	93338	3.43719	70219.7	3.43289	52570.3	3.42949	33465	3.42949	14426.5	3.43139	-6939.61
3.4589	93337.9	3.4375	70219.7	3.4332	52570.2	3.4298	33465.2	3.4298	14426.4	3.4317	-6939.23
3.4592	93337.8	3.4378	70219.5	3.4335	52569.9	3.4301	33465.5	3.4301	14426.6	3.432	-6938.84
3.45951	93337.7	3.43811	70219.3	3.43381	52569.3	3.43041	33465.8	3.43041	14427	3.43231	-6938.46
3.45982	93337.7	3.43842	70219.2	3.43412	52568.7	3.43072	33466.4	3.43072	14427.5	3.43262	-6938.02
3.46012	93337.8	3.43872	70219.3	3.43442	52567.8	3.43102	33467.1	3.43102	14428.3	3.43292	-6937.57
3.46043	93337.8	3.43903	70219.5	3.43473	52566.7	3.43133	33467.9	3.43133	14429.1	3.43323	-6937.08
3.46073	93337.9	3.43933	70219.6	3.43503	52565.3	3.43163	33468.8	3.43163	14430.1	3.43353	-6936.57
3.46104	93338	3.43964	70219.6	3.43534	52563.6	3.43194	33469.8	3.43194	14431.2	3.43384	-6936.05
3.46134	93338.2	3.43994	70219.5	3.43564	52561.8	3.43224	33470.7	3.43224	14432.2	3.43414	-6935.51
3.46165	93338.3	3.44025	70219.5	3.43595	52560	3.43255	33471.7	3.43255	14433.1	3.43445	-6934.92
3.46195	93338.3	3.44055	70219.6	3.43625	52558.2	3.43285	33472.6	3.43285	14433.7	3.43475	-6934.27
3.46226	93338.4	3.44086	70219.5	3.43656	52556.6	3.43316	33473.4	3.43316	14433.9	3.43506	-6933.52
3.46257	93338.5	3.44117	70219.5	3.43687	52555.2	3.43347	33474.1	3.43347	14433.8	3.43537	-6932.7
3.46287	93338.5	3.44147	70219.4	3.43717	52553.9	3.43377	33474.7	3.43377	14433.5	3.43567	-6931.83
3.46318	93338.6	3.44178	70219.4	3.43748	52552.8	3.43408	33475.3	3.43408	14433.1	3.43598	-6930.9
3.46348	93338.6	3.44208	70219.4	3.43778	52551.9	3.43438	33475.7	3.43438	14432.8	3.43628	-6929.91
3.46379	93338.5	3.44239	70219.4	3.43809	52551.2	3.43469	33476.1	3.43469	14432.6	3.43659	-6928.86
3.46409	93338.5	3.44269	70219.2	3.43839	52550.8	3.43499	33476.6	3.43499	14432.6	3.43689	-6927.72
3.4644	93338.4	3.443	70219.2	3.4387	52550.6	3.4353	33477.2	3.4353	14432.7	3.4372	-6926.65
3.4647	93338.3	3.4433	70219.3	3.439	52550.3	3.4356	33478	3.4356	14433	3.4375	-6925.75
3.46501	93338.1	3.44361	70219.4	3.43931	52550.2	3.43591	33478.9	3.43591	14433.4	3.43781	-6925
3.46532	93338	3.44392	70219.3	3.43962	52550.1	3.43622	33480.1	3.43622	14434	3.43812	-6924.23
3.46562	93338	3.44422	70219.4	3.43992	52550	3.43652	33481.3	3.43652	14434.7	3.43842	-6923.37
3.46593	93337.9	3.44453	70219.4	3.44023	52550	3.43683	33482.7	3.43683	14435.5	3.43873	-6922.66
3.46623	93337.8	3.44483	70219.4	3.44053	52550	3.43713	33484.1	3.43713	14436.2	3.43903	-6922.3
3.46654	93337.7	3.44514	70219.4	3.44084	52549.8	3.43744	33485.6	3.43744	14436.9	3.43934	-6922.33
3.46684	93337.6	3.44544	70219.5	3.44114	52549.6	3.43774	33487.1	3.43774	14437.7	3.43964	-6922.65
3.46715	93337.5	3.44575	70219.5	3.44145	52549.2	3.43805	33488.7	3.43805	14438.5	3.43995	-6923.03
3.46745	93337.4	3.44605	70219.4	3.44175	52548.7	3.43835	33490.2	3.43835	14439.2	3.44025	-6923.37
3.46776	93337.4	3.44636	70219.4	3.44206	52548.1	3.43866	33491.8	3.43866	14439.8	3.44056	-6923.59
3.46807	93337.3	3.44667	70219.3	3.44237	52547.5	3.43897	33493.3	3.43897	14440.3	3.44087	-6923.8
3.46837	93337.2	3.44697	70219.3	3.44267	52547.1	3.43927	33494.7	3.43927	14440.9	3.44117	-6923.99
3.46868	93337	3.44728	70219.3	3.44298	52546.7	3.43958	33496.1	3.43958	14441.4	3.44148	-6924.01
3.46898	93336.9	3.44758	70219.4	3.44328	52546.5	3.43988	33497.6	3.43988	14442.1	3.44178	-6923.96
3.46929	93336.7	3.44789	70219.5	3.44359	52546.5	3.44019	33499	3.44019	14442.9	3.44209	-6923.81
3.46959	93336.6	3.44819	70219.6	3.44389	52546.7	3.44049	33500.4	3.44049	14443.7	3.44239	-6923.7
3.4699	93336.4	3.4485	70219.7	3.4442	52546.9	3.4408	33501.7	3.4408	14444.4	3.4427	-6923.74
3.4702	93336.3	3.4488	70219.7	3.4445	52547.2	3.4411	33503	3.4411	14445.2	3.443	-6923.78
3.47051	93336.2	3.44911	70219.6	3.44481	52547.5	3.44141	33504.3	3.44141	14446.1	3.44331	-6923.72
3.47082	93336.1	3.44942	70219.6	3.44512	52547.8	3.44172	33505.7	3.44172	14447	3.44362	-6923.44
3.47112	93335.9	3.44972	70219.6	3.44542	52548.1	3.44202	33507.1	3.44202	14448	3.44392	-6923.04
3.47143	93335.8	3.45003	70219.6	3.44573	52548.4	3.44233	33508.6	3.44233	14448.9	3.44423	-6922.68
3.47173	93335.6	3.45033	70219.7	3.44603	52548.6	3.44263	33510.1	3.44263	14449.9	3.44453	-6922.5
3.47204	93335.5	3.45064	70219.7	3.44634	52548.8	3.44294	33511.7	3.44294	14450.8	3.44484	-6922.52
3.47234	93335.4	3.45094	70219.7	3.44664	52548.8	3.44324	33513.3	3.44324	14451.7	3.44514	-6922.52
3.47265	93335.3	3.45125	70219.6	3.44695	52548.8	3.44355	33515	3.44355	14452.7	3.44545	-6922.47
3.47295	93335.3	3.45155	70219.5	3.44725	52548.9	3.44385	33516.7	3.44385	14453.7	3.44575	-6922.32
3.47326	93335.2	3.45186	70219.6	3.44756	52549	3.44416	33518.5	3.44416	14454.6	3.44606	-6922.03
3.47357	93335.1	3.45217	70219.7	3.44787	52549	3.44447	33520.4	3.44447	14455.5	3.44637	-6921.66
3.47387	93335.1	3.45247	70219.7	3.44817	52549	3.44477	33522.3	3.44477	14456.4	3.44667	-6921.13
3.47418	93335.1	3.45278	70219.6	3.44848	52549	3.44508	33524.3	3.44508	14457.3	3.44698	-6920.39
3.47448	93335.1	3.45308	70219.5	3.44878	52549.2	3.44538	33526.2	3.44538	14458	3.44728	-6919.6
3.47479	93335.1	3.45339	70219.4	3.44909	52549.5	3.44569	33528.1	3.44569	14458.8	3.44759	-6918.83
3.47509	93335	3.45369	70219.3	3.44939	52549.8	3.44599	33530	3.44599	14459.6	3.44789	-6918.21
3.4754	93334.9	3.454	70219.3	3.4497	52550.2	3.4463	33531.8	3.4463	14460.5	3.4482	-6917.69
3.4757	93334.7	3.4543	70219.3	3.45	52550.6	3.4466	33533.6	3.4466	14461.5	3.4485	-6917.09
3.47601	93334.5	3.45461	70219.4	3.45031	52551.1	3.44691	33535.4	3.44691	14462.6	3.44881	-6916.33
3.47632	93334.4	3.45492	70219.4	3.45062	52551.6	3.44722	33537.2	3.44722	14463.9	3.44912	-6915.43
3.47662	93334.3	3.45522	70219.5	3.45092	52552.2	3.44752	33539.1	3.44752	14465.3	3.44942	-6914.44
3.47693	93334.2	3.45553	70219.6	3.45123	52552.7	3.44783	33540.9	3.44783	14466.8	3.44973	-6913.51
3.47723	93334.4	3.45583	70219.7	3.45153	52553.2	3.44813	33542.8	3.44813	14468.4	3.45003	-6912.65
3.47754	93334.6	3.45614	70219.6	3.45184	52553.7	3.44844	33544.8	3.44844	14470.1	3.45034	-6912
3.47784	93334.8	3.45644	70219.6	3.45214	52554.3	3.44874	33546.8	3.44874	14471.8	3.45064	-6911.6
3.47815	93335	3.45675	70219.6	3.45245	52555	3.44905	33548.8	3.44905	14473.6	3.45095	-6911.4
3.47846	93335.2	3.45706	70219.7	3.45276	52555.8	3.44936	33550.8	3.44936	14475.3	3.45126	-6911.39
3.47876	93335.3	3.45736	70219.6	3.45306	52556.6	3.44966	33552.9	3.44966	14477	3.45156	-6911.56
3.47907	93335.4	3.45767	70219.6	3.45337	52557.5	3.44997	33554.9	3.44997	14478.8	3.45187	-6911.99
3.47937	93335.6	3.45797	70219.6	3.45367	52558.6	3.45027	33557	3.45027	14480.5	3.45217	-6912.61
3.47968	93335.6	3.45828	70219.6	3.45398	52559.8	3.45058	33559	3.45058	14482.2	3.45248	-6913.4
3.47998	93335.5	3.45858	70219.5	3.45428	52561.1	3.45088	33561.1	3.45088	14483.9	3.45278	-6914.32
3.48029	93335.4	3.45889	70219.5	3.45459	52562.5	3.45119	33563.3	3.45119	14485.5	3.45309	-6915.25
3.48059	93335.3	3.45919	70219.4	3.45489	52563.8	3.45149	33565.5	3.45149	14487.2	3.45339	-6916.09
3.4809	93335.2	3.4595	70219.5	3.4552	52565	3.4518	33567.8	3.4518	14489.1	3.4537	-6916.71
3.48121	93335	3.45981	70219.4	3.45551	52566.3	3.45211	33570.2	3.45211	14491.1	3.45401	-6917.07
3.48151	93335	3.46011	70219.3	3.45581	52567.5	3.45241	33572.6	3.45241	14493.4	3.45431	-6917.25
3.48182	93335	3.46042	70219.3	3.45612	52568.7	3.45272	33575.2	3.45272	14495.7	3.45462	-6917.2
3.48212	93335.1	3.46072	70219.3	3.45642	52569.8	3.45302	33577.8	3.45302	14498.3	3.45492	-6916.95
3.48243	93335.1	3.46103	70219.4	3.45673	52570.7	3.45333	33580.5	3.45333	14501	3.45523	-6916.79
3.48273	93335.3	3.46133	70219.4	3.45703	52571.2	3.45363	33583.3	3.45363	14503.7	3.45553	-6916.77
3.48304	93335.5	3.46164	70219.4	3.45734	52571.4	3.45394	33586.1	3.45394	14506.4	3.45584	-6916.91
3.48334	93335.7	3.46194	70219.4	3.45764	52571.5	3.45424	33588.8	3.45424	14509.1	3.45614	-6917.2
3.48365	93335.9	3.46225	70219.3	3.45795	52571.5	3.45455	33591.6	3.45455	14511.7	3.45645	-6917.64
3.48396	93336.1	3.46256	70219.2	3.45826	52571.5	3.45486	33594.4	3.45486	14514.3	3.45676	-6918.07
3.48426	93336.3	3.46286	70219.2	3.45856	52571.5	3.45516	33597.3	3.45516	14516.8	3.45706	-6918.51
3.48457	93336.6	3.46317	70219.4	3.45887	52571.4	3.45547	33600.2	3.45547	14519.2	3.45737	-6918.95
3.48487	93336.8	3.46347	70219.4	3.45917	52571.4	3.45577	33603.2	3.45577	14521.5	3.45767	-6919.31
3.48518	93337.1	3.46378	70219.3	3.45948	52571.5	3.45608	33606.3	3.45608	14523.7	3.45798	-6919.57
3.48548	93337.4	3.46408	70219.1	3.45978	52571.7	3.45638	33609.6	3.45638	14526	3.45828	-6919.75
3.48579	93337.8	3.46439	70219.1	3.46009	52571.9	3.45669	33612.8	3.45669	14528.3	3.45859	-6919.71
3.48609	93338.2	3.46469	70219	3.46039	52572.1	3.45699	33616.2	3.45699	14530.7	3.45889	-6919.54
3.4864	93338.6	3.465	70219.2	3.4607	52572.2	3.4573	33619.6	3.4573	14533.2	3.4592	-6919.29
3.48671	93338.9	3.46531	70219.2	3.46101	52572.2	3.45761	33623.1	3.45761	14536	3.45951	-6918.9
3.48701	93339.2	3.46561	70219.2	3.46131	52572.2	3.45791	33626.6	3.45791	14539	3.45981	-6918.41
3.48732	93339.5	3.46592	70219.2	3.46162	52572.3	3.45822	33630.2	3.45822	14542.1	3.46012	-6917.87
3.48762	93339.8	3.46622	70219.2	3.46192	52572.2	3.45852	33634	3.45852	14545.3	3.46042	-6917.27
3.48793	93340.2	3.46653	70219.3	3.46223	52572	3.45883	33637.8	3.45883	14548.5	3.46073	-6916.71
3.48823	93340.7	3.46683	70219.5	3.46253	52571.7	3.45913	33641.7	3.45913	14551.7	3.46103	-6916.29
3.48854	93341.3	3.46714	70219.5	3.46284	52571.4	3.45944	33645.7	3.45944	14555	3.46134	-6916.05
3.48884	93342	3.46744	70219.4	3.46314	52571	3.45974	33649.9	3.45974	14558.1	3.46164	-6915.94
3.48915	93342.7	3.46775	70219.3	3.46345	52570.7	3.46005	33654.3	3.46005	14561.2	3.46195	-6915.91
3.48946	93343.6	3.46806	70219.1	3.46376	52570.5	3.46036	33658.8	3.46036	14564.4	3.46226	-6915.95
3.48976	93344.5	3.46836	70219.1	3.46406	52570.5	3.46066	33663.4	3.46066	14567.5	3.46256	-6916.06
3.49007	93345.5	3.46867	70219.1	3.46437	52570.8	3.46097	33668	3.46097	14570.7	3.46287	-6916.25
3.49037	93346.6	3.46897	70219.3	3.46467	52571.2	3.46127	33672.8	3.46127	14573.8	3.46317	-6916.55
3.49068	93347.8	3.46928	70219.3	3.46498	52571.8	3.46158	33677.7	3.46158	14577.1	3.46348	-6916.91
3.49098	93349.1	3.46958	70219.4	3.46528	52572.4	3.46188	33682.7	3.46188	14580.5	3.46378	-6917.24
3.49129	93350.5	3.46989	70219.4	3.46559	52573	3.46219	33687.9	3.46219	14584	3.46409	-6917.49
3.49159	93352	3.47019	70219.4	3.46589	52573.6	3.46249	33693.1	3.46249	14587.6	3.46439	-6917.62
3.4919	93353.5	3.4705	70219.4	3.4662	52574.2	3.4628	33698.6	3.4628	14591.4	3.4647	-6917.68
3.49221	93355.2	3.47081	70219.5	3.46651	52574.8	3.46311	33704.2	3.46311	14595.3	3.46501	-6917.64
3.49251	93357.3	3.47111	70219.5	3.46681	52575.6	3.46341	33710	3.46341	14599.3	3.46531	-6917.42
3.49282	93359.8	3.47142	70219.6	3.46712	52576.5	3.46372	33716	3.46372	14603.4	3.46562	-6917.11
3.49312	93362.5	3.47172	70219.6	3.46742	52577.4	3.46402	33722.3	3.46402	14607.5	3.46592	-6916.7
3.49343	93365.5	3.47203	70219.6	3.46773	52578.3	3.46433	33728.7	3.46433	14611.8	3.46623	-6916.26
3.49373	93368.5	3.47233	70219.5	3.46803	52579.1	3.46463	33735.5	3.46463	14616.2	3.46653	-6915.83
3.49404	93371.4	3.47264	70219.4	3.46834	52579.6	3.46494	33742.5	3.46494	14620.9	3.46684	-6915.3
3.49434	93373.6	3.47294	70219.4	3.46864	52579.9	3.46524	33749.8	3.46524	14625.9	3.46714	-6914.76
3.49465	93375.1	3.47325	70219.3	3.46895	52579.9	3.46555	33757.4	3.46555	14631.2	3.46745	-6914.26
3.49496	93375.6	3.47356	70219.1	3.46926	52579.8	3.46586	33765.3	3.46586	14636.9	3.46776	-6913.78
3.49526	93375.3	3.47386	70219	3.46956	52579.4	3.46616	33773.6	3.46616	14642.8	3.46806	-6913.3
3.49557	93374.4	3.47417	70219.1	3.46987	52578.7	3.46647	33782.2	3.46647	14649.1	3.46837	-6912.85
3.49587	93373.3	3.47447	70219.2	3.47017	52577.7	3.46677	33791.3	3.46677	14655.5	3.46867	-6912.49
3.49618	93372.1	3.47478	70219.3	3.47048	52576.7	3.46708	33800.7	3.46708	14662.1	3.46898	-6912.17
3.49648	93371	3.47508	70219.5	3.47078	52575.5	3.46738	33810.7	3.46738	14669	3.46928	-6911.84
3.49679	93370	3.47539	70219.6	3.47109	52574.3	3.46769	33821.1	3.46769	14675.9	3.46959	-6911.42
3.49709	93369.3	3.47569	70219.6	3.47139	52573.3	3.46799	33832.1	3.46799	14683	3.46989	-6910.91
3.4974	93368.8	3.476	70219.5	3.4717	52572.5	3.4683	33843.7	3.4683	14690.3	3.4702	-6910.37
3.49771	93368.6	3.47631	70219.4	3.47201	52571.8	3.46861	33856	3.46861	14697.9	3.47051	-6909.75
3.49801	93368.7	3.47661	70219.3	3.47231	52571.4	3.46891	33869.1	3.46891	14705.8	3.47081	-6909
3.49832	93369.2	3.47692	70219.3	3.47262	52571.2	3.46922	33883.1	3.46922	14714.2	3.47112	-6908.18
3.49862	93369.8	3.47722	70219.3	3.47292	52571.1	3.46952	33897.9	3.46952	14723.1	3.47142	-6907.34
3.49893	93370.3	3.47753	70219.3	3.47323	52570.8	3.46983	33913.8	3.46983	14732.6	3.47173	-6906.49
3.49923	93370.8	3.47783	70219.4	3.47353	52570.4	3.47013	33930.8	3.47013	14742.9	3.47203	-6905.62
3.49954	93371	3.47814	70219.3	3.47384	52569.8	3.47044	33949.1	3.47044	14754.1	3.47234	-6904.76
3.49984	93371	3.47845	70219.3	3.47415	52569.1	3.47075	33968.8	3.47075	14766.2	3.47265	-6903.96
3.50015	93370.7	3.47875	70219.3	3.47445	52568.3	3.47105	33990.3	3.47105	14779.3	3.47295	-6903.29
3.50046	93370.4	3.47906	70219.4	3.47476	52567.4	3.47136	34013.9	3.47136	14793.5	3.47326	-6902.72
3.50076	93370	3.47936	70219.4	3.47506	52566.5	3.47166	34040	3.47166	14809.1	3.47356	-6902.16
3.50107	93369.8	3.47967	70219.4	3.47537	52565.7	3.47197	34068.9	3.47197	14826.4	3.47387	-6901.6
3.50137	93369.8	3.47997	70219.3	3.47567	52565	3.47227	34101	3.47227	14845.4	3.47417	-6900.97
3.50168	93369.9	3.48028	70219.2	3.47598	52564.5	3.47258	34136.8	3.47258	14866.7	3.47448	-6900.27
3.50198	93370.5	3.48058	70219.1	3.47628	52564.1	3.47288	34176.8	3.47288	14890.4	3.47478	-6899.58
3.50229	93371.6	3.48089	70219.1	3.47659	52564	3.47319	34221.4	3.47319	14917.3	3.47509	-6898.77
3.5026	93373.1	3.4812	70219.1	3.4769	52564	3.4735	34270.9	3.4735	14948	3.4754	-6897.9
3.5029	93375	3.4815	70219.2	3.4772	52564.1	3.4738	34325.4	3.4738	14983.1	3.4757	-6896.98
3.50321	93377.1	3.48181	70219.3	3.47751	52564.4	3.47411	34384.9	3.47411	15023.7	3.47601	-6895.92
3.50351	93379.3	3.48211	70219.4	3.47781	52564.8	3.47441	34448.9	3.47441	15070.5	3.47631	-6894.77
3.50382	93381.3	3.48242	70219.5	3.47812	52565.2	3.47472	34517.2	3.47472	15124.7	3.47662	-6893.53
3.50412	93383.1	3.48272	70219.6	3.47842	52565.6	3.47502	34589	3.47502	15187.2	3.47692	-6892.22
3.50443	93384.9	3.48303	70219.6	3.47873	52565.9	3.47533	34663.8	3.47533	15259	3.47723	-6890.97
3.50473	93386.8	3.48333	70219.5	3.47903	52566.2	3.47563	34740.8	3.47563	15341.4	3.47753	-6889.83
3.50504	93388.9	3.48364	70219.4	3.47934	52566.3	3.47594	34819.5	3.47594	15435.4	3.47784	-6888.78
3.50535	93391	3.48395	70219.4	3.47965	52566.5	3.47625	34899.3	3.47625	15542.3	3.47815	-6887.84
3.50565	93393.1	3.48425	70219.5	3.47995	52566.6	3.47655	34980.1	3.47655	15662.7	3.47845	-6887.1
3.50596	93394.8	3.48456	70219.6	3.48026	52566.8	3.47686	35062.8	3.47686	15796.6	3.47876	-6886.43
3.50626	93395.8	3.48486	70219.7	3.48056	52567.2	3.47716	35148.7	3.47716	15942.6	3.47906	-6885.69
3.50657	93396.1	3.48517	70219.8	3.48087	52567.5	3.47747	35239.5	3.47747	16097.6	3.47937	-6884.88
3.50687	93395.9	3.48547	70219.9	3.48117	52567.9	3.47777	35336	3.47777	16257.4	3.47967	-6883.98
3.50718	93395.4	3.48578	70219.9	3.48148	52568.3	3.47808	35437.9	3.47808	16417.2	3.47998	-6883.03
3.50748	93395	3.48608	70219.7	3.48178	52568.7	3.47838	35544.4	3.47838	16571.7	3.48028	-6881.95
3.50779	93394.8	3.48639	70219.5	3.48209	52569.1	3.47869	35654.3	3.47869	16713.7	3.48059	-6880.76
3.5081	93394.7	3.4867	70219.4	3.4824	52569.3	3.479	35764.9	3.479	16834.7	3.4809	-6879.49
3.5084	93394.8	3.487	70219.3	3.4827	52569.5	3.4793	35871.4	3.4793	16926.2	3.4812	-6878.13
3.50871	93394.7	3.48731	70219.4	3.48301	52569.5	3.47961	35967.9	3.47961	16980.7	3.48151	-6876.79
3.50901	93394.5	3.48761	70219.5	3.48331	52569.5	3.47991	36049.1	3.47991	16994.6	3.48181	-6875.43
3.50932	93394	3.48792	70219.6	3.48362	52569.5	3.48022	36112.4	3.48022	16970.5	3.48212	-6874.09
3.50962	93393.3	3.48822	70219.6	3.48392	52569.6	3.48052	36156.7	3.48052	16914.3	3.48242	-6872.79
3.50993	93392.5	3.48853	70219.5	3.48423	52569.7	3.48083	36180.3	3.48083	16831.5	3.48273	-6871.54
3.51023	93391.6	3.48883	70219.5	3.48453	52569.8	3.48113	36181.2	3.48113	16727.6	3.48303	-6870.37
3.51054	93390.8	3.48914	70219.3	3.48484	52570	3.48144	36159.2	3.48144	16611.5	3.48334	-6869.23
3.51085	93389.8	3.48945	70219.3	3.48515	52570.3	3.48175	36120.5	3.48175	16495.9	3.48365	-6868.12
3.51115	93388.9	3.48975	70219.2	3.48545	52570.6	3.48205	36073.9	3.48205	16392.7	3.48395	-6867
3.51146	93387.9	3.49006	70219.2	3.48576	52570.8	3.48236	36025.6	3.48236	16311.2	3.48426	-6865.86
3.51176	93386.8	3.49036	70219.3	3.48606	52571	3.48266	35979.3	3.48266	16257.4	3.48456	-6864.65
3.51207	93385.8	3.49067	70219.4	3.48637	52571.3	3.48297	35939.6	3.48297	16234.9	3.48487	-6863.35
3.51237	93384.6	3.49097	70219.4	3.48667	52571.6	3.48327	35913.8	3.48327	16245.7	3.48517	-6861.96
3.51268	93383.5	3.49128	70219.3	3.48698	52572	3.48358	35909	3.48358	16290.4	3.48548	-6860.47
3.51298	93382.5	3.49158	70219.4	3.48728	52572.5	3.48388	35929.1	3.48388	16368.6	3.48578	-6858.86
3.51329	93381.7	3.49189	70219.5	3.48759	52573.1	3.48419	35975.8	3.48419	16478.6	3.48609	-6857.21
3.5136	93381.1	3.4922	70219.5	3.4879	52573.7	3.4845	36049	3.4845	16614.8	3.4864	-6855.61
3.5139	93380.8	3.4925	70219.4	3.4882	52574.4	3.4848	36146.1	3.4848	16766.6	3.4867	-6854
3.51421	93380.7	3.49281	70219.4	3.48851	52575.1	3.48511	36261.6	3.48511	16921.4	3.48701	-6852.43
3.51451	93380.7	3.49311	70219.4	3.48881	52575.7	3.48541	36389.1	3.48541	17071.6	3.48731	-6850.92
3.51482	93381	3.49342	70219.4	3.48912	52576.3	3.48572	36523.3	3.48572	17214.3	3.48762	-6849.41
3.51512	93381.6	3.49372	70219.5	3.48942	52576.9	3.48602	36659.2	3.48602	17345.7	3.48792	-6847.8
3.51543	93382.6	3.49403	70219.6	3.48973	52577.6	3.48633	36787.6	3.48633	17459.7	3.48823	-6846.01
3.51573	93383.9	3.49433	70219.6	3.49003	52578.2	3.48663	36897.8	3.48663	17552	3.48853	-6844.09
3.51604	93385.8	3.49464	70219.6	3.49034	52578.8	3.48694	36983.6	3.48694	17626.3	3.48884	-6841.96
3.51635	93388.1	3.49495	70219.5	3.49065	52579.5	3.48725	37049.9	3.48725	17693.4	3.48915	-6839.68
3.51665	93390.8	3.49525	70219.4	3.49095	52580.2	3.48755	37105.9	3.48755	17765.1	3.48945	-6837.26
3.51696	93393.6	3.49556	70219.5	3.49126	52581	3.48786	37157.7	3.48786	17849.5	3.48976	-6834.75
3.51726	93396.5	3.49586	70219.6	3.49156	52581.8	3.48816	37207.7	3.48816	17951.4	3.49006	-6832.17
3.51757	93399	3.49617	70219.5	3.49187	52582.6	3.48847	37257.7	3.48847	18072.6	3.49037	-6829.49
3.51787	93400.7	3.49647	70219.5	3.49217	52583.5	3.48877	37312.7	3.48877	18208.3	3.49067	-6826.83
3.51818	93401.3	3.49678	70219.5	3.49248	52584.4	3.48908	37379.2	3.48908	18348.2	3.49098	-6824.24
3.51848	93400.8	3.49708	70219.6	3.49278	52585.2	3.48938	37459.3	3.48938	18480.8	3.49128	-6821.65
3.51879	93399.6	3.49739	70219.6	3.49309	52586.1	3.48969	37548.9	3.48969	18592.1	3.49159	-6819
3.5191	93398	3.4977	70219.5	3.4934	52586.9	3.49	37640.5	3.49	18668.8	3.4919	-6816.33
3.5194	93396.4	3.498	70219.5	3.4937	52587.6	3.4903	37726.7	3.4903	18706.9	3.4922	-6813.59
3.51971	93395	3.49831	70219.4	3.49401	52588.3	3.49061	37803.2	3.49061	18708.3	3.49251	-6810.71
3.52001	93393.8	3.49861	70219.5	3.49431	52589	3.49091	37864.6	3.49091	18675.1	3.49281	-6807.67
3.52032	93392.7	3.49892	70219.5	3.49462	52589.6	3.49122	37904.6	3.49122	18612.2	3.49312	-6804.37
3.52062	93391.8	3.49922	70219.5	3.49492	52590.3	3.49152	37918.1	3.49152	18527.5	3.49342	-6800.79
3.52093	93390.9	3.49953	70219.5	3.49523	52591.2	3.49183	37903.1	3.49183	18426.1	3.49373	-6796.96
3.52123	93390.2	3.49983	70219.5	3.49553	52592.1	3.49213	37862.4	3.49213	18309.6	3.49403	-6792.88
3.52154	93389.6	3.50014	70219.4	3.49584	52593.2	3.49244	37797.9	3.49244	18184.7	3.49434	-6788.52
3.52185	93389.2	3.50045	70219.4	3.49615	52594.4	3.49275	37715	3.49275	18065.4	3.49465	-6783.88
3.52215	93388.7	3.50075	70219.4	3.49645	52595.5	3.49305	37625.7	3.49305	17965.6	3.49495	-6779
3.52246	93388	3.50106	70219.4	3.49676	52596.7	3.49336	37541.4	3.49336	17893.9	3.49526	-6773.85
3.52276	93387	3.50136	70219.4	3.49706	52598	3.49366	37466.7	3.49366	17855.7	3.49556	-6768.41
3.52307	93385.7	3.50167	70219.3	3.49737	52599.1	3.49397	37402.7	3.49397	17854.5	3.49587	-6762.72
3.52337	93384	3.50197	70219.3	3.49767	52600.1	3.49427	37354.9	3.49427	17889.9	3.49617	-6756.82
3.52368	93382.3	3.50228	70219.3	3.49798	52601.3	3.49458	37330.5	3.49458	17955.5	3.49648	-6750.7
3.52399	93380.5	3.50259	70219.4	3.49829	52602.6	3.49489	37330.4	3.49489	18039.9	3.49679	-6744.25
3.52429	93378.9	3.50289	70219.5	3.49859	52603.8	3.49519	37348.3	3.49519	18123.6	3.49709	-6737.44
3.5246	93377.5	3.5032	70219.6	3.4989	52605	3.4955	37374.1	3.4955	18186.6	3.4974	-6730.26
3.5249	93376.1	3.5035	70219.5	3.4992	52606.2	3.4958	37401.6	3.4958	18223.4	3.4977	-6722.63
3.52521	93374.7	3.50381	70219.5	3.49951	52607.3	3.49611	37432.8	3.49611	18236.6	3.49801	-6714.53
3.52551	93373.4	3.50411	70219.5	3.49981	52608.5	3.49641	37469	3.49641	18229.1	3.49831	-6705.81
3.52582	93372.1	3.50442	70219.6	3.50012	52609.7	3.49672	37504	3.49672	18207	3.49862	-6696.27
3.52612	93371	3.50472	70219.7	3.50042	52610.9	3.49702	37525.9	3.49702	18175.7	3.49892	-6685.83
3.52643	93369.9	3.50503	70219.6	3.50073	52612.1	3.49733	37527.7	3.49733	18132.1	3.49923	-6674.38
3.52674	93368.9	3.50534	70219.6	3.50104	52613.3	3.49764	37513.4	3.49764	18069.3	3.49954	-6661.83
3.52704	93368	3.50564	70219.6	3.50134	52614.5	3.49794	37487.5	3.49794	17987.2	3.49984	-6647.99
3.52735	93367.3	3.50595	70219.5	3.50165	52615.9	3.49825	37453.4	3.49825	17891.6	3.50015	-6632.55
3.52765	93366.6	3.50625	70219.4	3.50195	52617.2	3.49855	37413.4	3.49855	17789.5	3.50045	-6615.13
3.52796	93366	3.50656	70219.5	3.50226	52618.6	3.49886	37367.3	3.49886	17693.7	3.50076	-6595.51
3.52826	93365.3	3.50686	70219.4	3.50256	52620.1	3.49916	37316	3.49916	17622.6	3.50106	-6573.24
3.52857	93364.8	3.50717	70219.3	3.50287	52621.6	3.49947	37264.3	3.49947	17593.1	3.50137	-6547.85
3.52887	93364.5	3.50747	70219.2	3.50317	52623.2	3.49977	37219.4	3.49977	17616.8	3.50167	-6518.98
3.52918	93364.1	3.50778	70219.4	3.50348	52624.9	3.50008	37186.8	3.50008	17698.8	3.50198	-6486.14
3.52949	93363.8	3.50809	70219.4	3.50379	52626.5	3.50039	37170	3.50039	17834.7	3.50229	-6448.83
3.52979	93363.5	3.50839	70219.3	3.50409	52628.2	3.50069	37173.2	3.50069	18008	3.50259	-6406.89
3.5301	93363.4	3.5087	70219.3	3.5044	52629.7	3.501	37197.2	3.501	18196.7	3.5029	-6360.22
3.5304	93363.3	3.509	70219.4	3.5047	52631.2	3.5013	37241	3.5013	18384.9	3.5032	-6308.83
3.53071	93363.4	3.50931	70219.5	3.50501	52632.6	3.50161	37306.3	3.50161	18563.3	3.50351	-6252.81
3.53101	93363.4	3.50961	70219.6	3.50531	52634	3.50191	37392.3	3.50191	18722.4	3.50381	-6192.48
3.53132	93363.5	3.50992	70219.6	3.50562	52635.4	3.50222	37490.7	3.50222	18853.2	3.50412	-6128.22
3.53162	93363.5	3.51022	70219.6	3.50592	52636.8	3.50252	37586.7	3.50252	18948.1	3.50442	-6060.72
3.53193	93363.7	3.51053	70219.6	3.50623	52638.3	3.50283	37667.9	3.50283	18998.6	3.50473	-5990.84
3.53224	93364	3.51084	70219.6	3.50654	52639.9	3.50314	37727.4	3.50314	18991.9	3.50504	-5919.56
3.53254	93364.3	3.51114	70219.6	3.50684	52641.6	3.50344	37758.5	3.50344	18917.3	3.50534	-5847.65
3.53285	93364.6	3.51145	70219.5	3.50715	52643.4	3.50375	37756.1	3.50375	18770	3.50565	-5775.67
3.53315	93364.9	3.51175	70219.5	3.50745	52645.2	3.50405	37716.8	3.50405	18552.6	3.50595	-5703.58
3.53346	93365	3.51206	70219.5	3.50776	52647.2	3.50436	37637.9	3.50436	18279.7	3.50626	-5630.81
3.53376	93365	3.51236	70219.5	3.50806	52649.2	3.50466	37520.6	3.50466	17976.4	3.50656	-5556.05
3.53407	93364.9	3.51267	70219.5	3.50837	52651.1	3.50497	37368.1	3.50497	17667.8	3.50687	-5477.07
3.53437	93364.6	3.51297	70219.4	3.50867	52653	3.50527	37185	3.50527	17374.6	3.50717	-5391.6
3.53468	93364.3	3.51328	70219.4	3.50898	52655	3.50558	36977.5	3.50558	17112.7	3.50748	-5298.29
3.53499	93364	3.51359	70219.4	3.50929	52657	3.50589	36754.8	3.50589	16892	3.50779	-5197.93
3.53529	93363.6	3.51389	70219.4	3.50959	52659.1	3.50619	36532.4	3.50619	16717.2	3.50809	-5093.16
3.5356	93363.3	3.5142	70219.4	3.5099	52661.3	3.5065	36325.2	3.5065	16590.2	3.5084	-4985.95
3.5359	93363	3.5145	70219.5	3.5102	52663.6	3.5068	36144.2	3.5068	16511.4	3.5087	-4878.33
3.53621	93362.7	3.51481	70219.5	3.51051	52666	3.50711	35997.1	3.50711	16480.5	3.50901	-4775.99
3.53651	93362.5	3.51511	70219.5	3.51081	52668.6	3.50741	35888	3.50741	16496.9	3.50931	-4686.86
3.53682	93362.2	3.51542	70219.5	3.51112	52671.4	3.50772	35818.7	3.50772	16558.8	3.50962	-4619.96
3.53712	93362	3.51572	70219.5	3.51142	52674.4	3.50802	35787.4	3.50802	16659	3.50992	-4583.22
3.53743	93361.8	3.51603	70219.5	3.51173	52677.4	3.50833	35788	3.50833	16781.7	3.51023	-4576.11
3.53774	93361.5	3.51634	70219.5	3.51204	52680.6	3.50864	35809.5	3.50864	16901.7	3.51054	-4591.09
3.53804	93361.4	3.51664	70219.5	3.51234	52683.8	3.50894	35838.3	3.50894	16993.7	3.51084	-4622.52
3.53835	93361.3	3.51695	70219.6	3.51265	52687.1	3.50925	35862.8	3.50925	17037.3	3.51115	-4670.51
3.53865	93361.3	3.51725	70219.5	3.51295	52690.5	3.50955	35875	3.50955	17018.6	3.51145	-4734.32
3.53896	93361.3	3.51756	70219.4	3.51326	52694	3.50986	35867.7	3.50986	16935.8	3.51176	-4804.21
3.53926	93361.2	3.51786	70219.5	3.51356	52697.8	3.51016	35833	3.51016	16799.4	3.51206	-4866.85
3.53957	93361.2	3.51817	70219.6	3.51387	52701.7	3.51047	35764.1	3.51047	16625	3.51237	-4913.6
3.53987	93361.2	3.51847	70219.7	3.51417	52705.8	3.51077	35659.2	3.51077	16429.7	3.51267	-4940.58
3.54018	93361.3	3.51878	70219.7	3.51448	52710.2	3.51108	35521.1	3.51108	16230.1	3.51298	-4945.64
3.54049	93361.5	3.51909	70219.6	3.51479	52714.7	3.51139	35359	3.51139	16038.8	3.51329	-4927.07
3.54079	93361.7	3.51939	70219.6	3.51509	52719.6	3.51169	35187.9	3.51169	15863.8	3.51359	-4883.01
3.5411	93361.9	3.5197	70219.6	3.5154	52724.8	3.512	35022	3.512	15708.8	3.5139	-4810.78
3.5414	93362.1	3.52	70219.5	3.5157	52730.4	3.5123	34870.7	3.5123	15574.9	3.5142	-4708.43
3.54171	93362.4	3.52031	70219.5	3.51601	52736.3	3.51261	34738	3.51261	15461.3	3.51451	-4577.66
3.54201	93362.7	3.52061	70219.7	3.51631	52742.5	3.51291	34623.8	3.51291	15366.1	3.51481	-4428.21
3.54232	93363	3.52092	70219.7	3.51662	52748.9	3.51322	34526.2	3.51322	15287	3.51512	-4277.64
3.54262	93363.3	3.52122	70219.7	3.51692	52755.7	3.51352	34443	3.51352	15221.5	3.51542	-4137.96
3.54293	93363.6	3.52153	70219.7	3.51723	52762.9	3.51383	34372.6	3.51383	15167.2	3.51573	-4009.26
3.54324	93363.7	3.52184	70219.6	3.51754	52770.8	3.51414	34313.3	3.51414	15122	3.51604	-3892.98
3.54354	93363.9	3.52214	70219.4	3.51784	52779.2	3.51444	34263.7	3.51444	15084.4	3.51634	-3797.32
3.54385	93363.9	3.52245	70219.4	3.51815	52788.3	3.51475	34222.3	3.51475	15052.8	3.51665	-3730.73
3.54415	93364	3.52275	70219.4	3.51845	52798.1	3.51505	34187.5	3.51505	15026.2	3.51695	-3695.06
3.54446	93364.2	3.52306	70219.5	3.51876	52808.8	3.51536	34158.5	3.51536	15003.6	3.51726	-3679.48
3.54476	93364.3	3.52336	70219.4	3.51906	52820.6	3.51566	34134.1	3.51566	14984.3	3.51756	-3665.08
3.54507	93364.5	3.52367	70219.4	3.51937	52833.5	3.51597	34113.8	3.51597	14967.6	3.51787	-3636.24
3.54537	93364.8	3.52397	70219.4	3.51967	52847.8	3.51627	34096.8	3.51627	14953.3	3.51817	-3586.6
3.54568	93365.2	3.52428	70219.5	3.51998	52863.7	3.51658	34082.8	3.51658	14941	3.51848	-3516.05
3.54599	93365.6	3.52459	70219.5	3.52029	52881.5	3.51689	34071.3	3.51689	14930.6	3.51879	-3425.4
3.54629	93366	3.52489	70219.5	3.52059	52901.2	3.51719	34062.1	3.51719	14922.1	3.51909	-3320.88
3.5466	93366.2	3.5252	70219.4	3.5209	52923.1	3.5175	34054.9	3.5175	14915.1	3.5194	-3213.54
3.5469	93366.5	3.5255	70219.3	3.5212	52947.3	3.5178	34049.6	3.5178	14909.7	3.5197	-3112.33
3.54721	93366.8	3.52581	70219.4	3.52151	52974	3.51811	34046	3.51811	14905.4	3.52001	-3031.08
3.54751	93367.1	3.52611	70219.4	3.52181	53003.4	3.51841	34043.7	3.51841	14902.2	3.52031	-2980.37
3.54782	93367.5	3.52642	70219.5	3.52212	53035.5	3.51872	34042.5	3.51872	14900	3.52062	-2956.57
3.54813	93367.9	3.52673	70219.5	3.52243	53070.4	3.51903	34042.4	3.51903	14898.5	3.52093	-2957.2
3.54843	93368.2	3.52703	70219.5	3.52273	53108.3	3.51933	34043.1	3.51933	14897.8	3.52123	-2984.5
3.54874	93368.4	3.52734	70219.4	3.52304	53149.4	3.51964	34044.6	3.51964	14897.9	3.52154	-3034.33
3.54904	93368.7	3.52764	70219.4	3.52334	53193.9	3.51994	34047.1	3.51994	14898.7	3.52184	-3100.54
3.54935	93369	3.52795	70219.4	3.52365	53242.3	3.52025	34050.3	3.52025	14900	3.52215	-3188.13
3.54965	93369.3	3.52825	70219.4	3.52395	53294.8	3.52055	34054.3	3.52055	14901.8	3.52245	-3301.98
3.54996	93369.6	3.52856	70219.3	3.52426	53352	3.52086	34059	3.52086	14903.7	3.52276	-3426.93
3.55026	93369.8	3.52886	70219.3	3.52456	53414.1	3.52116	34064.4	3.52116	14905.8	3.52306	-3539.03
3.55057	93370.1	3.52917	70219.4	3.52487	53481.8	3.52147	34070.6	3.52147	14908.2	3.52337	-3622.83
3.55088	93370.3	3.52948	70219.5	3.52518	53555.6	3.52178	34077.4	3.52178	14910.8	3.52368	-3673.73
3.55118	93370.6	3.52978	70219.5	3.52548	53636	3.52208	34085	3.52208	14913.7	3.52398	-3692.69
3.55149	93370.8	3.53009	70219.4	3.52579	53723.1	3.52239	34093.2	3.52239	14916.9	3.52429	-3678.1
3.55179	93371	3.53039	70219.3	3.52609	53817.4	3.52269	34102.2	3.52269	14920.5	3.52459	-3629.98
3.5521	93371.3	3.5307	70219.3	3.5264	53920	3.523	34111.8	3.523	14924.6	3.5249	-3558.02
3.5524	93371.6	3.531	70219.4	3.5267	54032	3.5233	34122.1	3.5233	14929.3	3.5252	-3479.92
3.55271	93372.1	3.53131	70219.5	3.52701	54153.9	3.52361	34133	3.52361	14934.4	3.52551	-3419.69
3.55301	93372.5	3.53161	70219.5	3.52731	54283.7	3.52391	34144.5	3.52391	14939.8	3.52581	-3389.52
3.55332	93373	3.53192	70219.6	3.52762	54417.9	3.52422	34156.7	3.52422	14945.6	3.52612	-3380.44
3.55363	93373.6	3.53223	70219.7	3.52793	54552.2	3.52453	34169.7	3.52453	14951.8	3.52643	-3379.56
3.55393	93374.4	3.53253	70219.7	3.52823	54682.8	3.52483	34183.5	3.52483	14958.2	3.52673	-3377.14
3.55424	93375.1	3.53284	70219.8	3.52854	54804	3.52514	34198.4	3.52514	14965	3.52704	-3371.23
3.55454	93375.9	3.53314	70219.7	3.52884	54907.5	3.52544	34214.3	3.52544	14972.1	3.52734	-3371.35
3.55485	93376.8	3.53345	70219.6	3.52915	54983.7	3.52575	34231.4	3.52575	14979.7	3.52765	-3390.84
3.55515	93377.8	3.53375	70219.6	3.52945	55027.3	3.52605	34249.9	3.52605	14987.6	3.52795	-3434.17
3.55546	93378.9	3.53406	70219.5	3.52976	55039.8	3.52636	34269.9	3.52636	14996.2	3.52826	-3494.73
3.55576	93380.2	3.53436	70219.6	3.53006	55026.5	3.52666	34291.6	3.52666	15005.6	3.52856	-3566.38
3.55607	93381.6	3.53467	70219.6	3.53037	54991.6	3.52697	34315.5	3.52697	15015.9	3.52887	-3644.39
3.55638	93383.2	3.53498	70219.5	3.53068	54936.8	3.52728	34342.3	3.52728	15027.5	3.52918	-3716.17
3.55668	93385	3.53528	70219.5	3.53098	54866.5	3.52758	34372.8	3.52758	15040.4	3.52948	-3766.66
3.55699	93387	3.53559	70219.3	3.53129	54790.1	3.52789	34406.9	3.52789	15054.5	3.52979	-3786.81
3.55729	93389.2	3.53589	70219.3	3.53159	54719.7	3.52819	34444.6	3.52819	15069.9	3.53009	-3771.35
3.5576	93391.6	3.5362	70219.4	3.5319	54664.9	3.5285	34485.4	3.5285	15086.7	3.5304	-3718.26
3.5579	93394.1	3.5365	70219.5	3.5322	54630.6	3.5288	34529.6	3.5288	15105.5	3.5307	-3636.33
3.55821	93396.6	3.53681	70219.4	3.53251	54618.4	3.52911	34578.2	3.52911	15126.7	3.53101	-3544.82
3.55851	93399.1	3.53711	70219.3	3.53281	54628.9	3.52941	34632.4	3.52941	15151.1	3.53131	-3454.62
3.55882	93401.5	3.53742	70219.3	3.53312	54664.6	3.52972	34693.4	3.52972	15179.1	3.53162	-3364.43
3.55913	93403.8	3.53773	70219.3	3.53343	54728.6	3.53003	34761.5	3.53003	15210.9	3.53193	-3274.86
3.55943	93405.9	3.53803	70219.3	3.53373	54821.5	3.53033	34832.8	3.53033	15246.9	3.53223	-3189.01
3.55974	93407.7	3.53834	70219.3	3.53404	54935.8	3.53064	34897.6	3.53064	15287.9	3.53254	-3114.51
3.56004	93409.5	3.53864	70219.4	3.53434	55057.9	3.53094	34946.3	3.53094	15335	3.53284	-3061.77
3.56035	93411.2	3.53895	70219.5	3.53465	55175.2	3.53125	34984.7	3.53125	15389.7	3.53315	-3043.96
3.56065	93412.8	3.53925	70219.5	3.53495	55284.2	3.53155	35029.8	3.53155	15453.2	3.53345	-3078.96
3.56096	93414.3	3.53956	70219.5	3.53526	55388.2	3.53186	35094.3	3.53186	15527.3	3.53376	-3176.06
3.56126	93415.9	3.53986	70219.4	3.53556	55486.9	3.53216	35182.6	3.53216	15614.6	3.53406	-3335.68
3.56157	93417.4	3.54017	70219.5	3.53587	55571.5	3.53247	35289.9	3.53247	15718.4	3.53437	-3548.98
3.56188	93418.9	3.54048	70219.5	3.53618	55632.8	3.53278	35405.8	3.53278	15842.9	3.53468	-3791.82
3.56218	93420.4	3.54078	70219.5	3.53648	55671.9	3.53308	35511.9	3.53308	15992	3.53498	-4039.62
3.56249	93421.8	3.54109	70219.5	3.53679	55702.7	3.53339	35585.7	3.53339	16165	3.53529	-4276.63
3.56279	93422.9	3.54139	70219.5	3.53709	55743.1	3.53369	35628.2	3.53369	16345.7	3.53559	-4493.97
3.5631	93423.9	3.5417	70219.5	3.5374	55805.4	3.534	35667.4	3.534	16486.2	3.5359	-4687.21
3.5634	93424.7	3.542	70219.4	3.5377	55892.7	3.5343	35715.7	3.5343	16536.4	3.5362	-4853.59
3.56371	93425.2	3.54231	70219.4	3.53801	56002.4	3.53461	35743.6	3.53461	16503.1	3.53651	-4989.89
3.56401	93425.3	3.54261	70219.3	3.53831	56129.5	3.53491	35708.8	3.53491	16424.1	3.53681	-5092.77
3.56432	93425.3	3.54292	70219.4	3.53862	56266.6	3.53522	35621.3	3.53522	16330.2	3.53712	-5158.42
3.56463	93425.2	3.54323	70219.5	3.53893	56403.6	3.53553	35535	3.53553	16241.1	3.53743	-5183.1
3.56493	93425.1	3.54353	70219.5	3.53923	56527.7	3.53583	35480.5	3.53583	16167.7	3.53773	-5164.16
3.56524	93425.2	3.54384	70219.4	3.53954	56627	3.53614	35457.3	3.53614	16115.1	3.53804	-5103.23
3.56554	93425.8	3.54414	70219.4	3.53984	56694.8	3.53644	35457.5	3.53644	16083.4	3.53834	-5013.94
3.56585	93426.7	3.54445	70219.4	3.54015	56729.6	3.53675	35474.2	3.53675	16071.1	3.53865	-4925.08
3.56615	93428.1	3.54475	70219.4	3.54045	56734.2	3.53705	35502.9	3.53705	16075.6	3.53895	-4866.55
3.56646	93429.8	3.54506	70219.4	3.54076	56713.3	3.53736	35543	3.53736	16096	3.53926	-4858.5
3.56676	93431.8	3.54536	70219.5	3.54106	56671	3.53766	35596.2	3.53766	16131.8	3.53956	-4913.78
3.56707	93433.8	3.54567	70219.7	3.54137	56605.9	3.53797	35662.3	3.53797	16182.2	3.53987	-5028.6
3.56738	93435.8	3.54598	70219.7	3.54168	56514.1	3.53828	35740.2	3.53828	16246.1	3.54018	-5184.32
3.56768	93437.8	3.54628	70219.6	3.54198	56399.5	3.53858	35828.8	3.53858	16323.2	3.54048	-5361.64
3.56799	93439.6	3.54659	70219.5	3.54229	56278.9	3.53889	35928.1	3.53889	16413.5	3.54079	-5543.48
3.56829	93441.2	3.54689	70219.5	3.54259	56175	3.53919	36038.2	3.53919	16517.7	3.54109	-5716.76
3.5686	93442.7	3.5472	70219.5	3.5429	56103	3.5395	36158.8	3.5395	16636.8	3.5414	-5873.68
3.5689	93444	3.5475	70219.4	3.5432	56067.9	3.5398	36289.7	3.5398	16771.9	3.5417	-6010.68
3.56921	93445.1	3.54781	70219.3	3.54351	56069.5	3.54011	36430.6	3.54011	16923.3	3.54201	-6126.95
3.56951	93446.1	3.54812	70219.4	3.54382	56106.8	3.54042	36581.3	3.54042	17091.1	3.54232	-6223.36
3.56982	93447.1	3.54842	70219.4	3.54412	56174.2	3.54072	36742	3.54072	17275.5	3.54262	-6302.16
3.57013	93448	3.54873	70219.5	3.54443	56256.1	3.54103	36913.2	3.54103	17477.8	3.54293	-6366.39
3.57043	93448.9	3.54903	70219.4	3.54473	56327.6	3.54133	37095.2	3.54133	17698.6	3.54323	-6418.95
3.57074	93449.8	3.54934	70219.4	3.54504	56367.6	3.54164	37288.6	3.54164	17938	3.54354	-6462.56
3.57104	93450.6	3.54964	70219.5	3.54534	56370	3.54194	37494.8	3.54194	18195	3.54384	-6499.26
3.57135	93451.3	3.54995	70219.6	3.54565	56343.9	3.54225	37715.6	3.54225	18467.4	3.54415	-6530.46
3.57165	93452	3.55025	70219.6	3.54595	56304.9	3.54255	37953.1	3.54255	18751.7	3.54445	-6557.12
3.57196	93453	3.55056	70219.5	3.54626	56264.4	3.54286	38209.2	3.54286	19042.9	3.54476	-6580.04
3.57227	93454	3.55087	70219.4	3.54657	56222	3.54317	38484.8	3.54317	19335.5	3.54507	-6599.66
3.57257	93455.3	3.55117	70219.4	3.54687	56168.7	3.54347	38779	3.54347	19625.2	3.54537	-6616.24
3.57288	93456.8	3.55148	70219.3	3.54718	56097.6	3.54378	39089.4	3.54378	19910.7	3.54568	-6630
3.57318	93458.4	3.55178	70219.3	3.54748	56012.5	3.54408	39411.9	3.54408	20193	3.54598	-6641.26
3.57349	93460.1	3.55209	70219.3	3.54779	55924	3.54439	39741	3.54439	20475.5	3.54629	-6650.3
3.57379	93461.6	3.55239	70219.4	3.54809	55841.3	3.54469	40070.3	3.54469	20765.9	3.54659	-6657.48
3.5741	93462.9	3.5527	70219.3	3.5484	55770	3.545	40394.9	3.545	21076.6	3.5469	-6662.93
3.5744	93464	3.553	70219.3	3.5487	55716.7	3.5453	40712.8	3.5453	21420.2	3.5472	-6666.99
3.57471	93465	3.55331	70219.1	3.54901	55692.4	3.54561	41024.8	3.54561	21805.1	3.54751	-6669.9
3.57502	93465.7	3.55362	70219.1	3.54932	55708.3	3.54592	41334.9	3.54592	22231	3.54782	-6671.91
3.57532	93466.1	3.55392	70219.1	3.54962	55768.3	3.54622	41651.5	3.54622	22688.1	3.54812	-6673.1
3.57563	93466.4	3.55423	70219.2	3.54993	55864	3.54653	41985.4	3.54653	23157.7	3.54843	-6673.67
3.57593	93466.8	3.55453	70219.3	3.55023	55977.6	3.54683	42344.1	3.54683	23618.4	3.54873	-6673.72
3.57624	93467.2	3.55484	70219.3	3.55054	56092.8	3.54714	42728.8	3.54714	24050.8	3.54904	-6673.31
3.57654	93468	3.55514	70219.3	3.55084	56206	3.54744	43135.1	3.54744	24440.3	3.54934	-6672.39
3.57685	93469.2	3.55545	70219.3	3.55115	56322.6	3.54775	43554.3	3.54775	24776.8	3.54965	-6670.96
3.57715	93470.7	3.55575	70219.4	3.55145	56445.4	3.54805	43972.5	3.54805	25061.2	3.54995	-6668.9
3.57746	93472.6	3.55606	70219.4	3.55176	56567.9	3.54836	44372	3.54836	25313.5	3.55026	-6666.22
3.57777	93474.8	3.55637	70219.4	3.55207	56677.2	3.54867	44736.5	3.54867	25570	3.55057	-6662.81
3.57807	93477	3.55667	70219.3	3.55237	56758.1	3.54897	45053.7	3.54897	25869.9	3.55087	-6658.64
3.57838	93479.1	3.55698	70219.3	3.55268	56793.9	3.54928	45315.5	3.54928	26244.3	3.55118	-6653.72
3.57868	93480.7	3.55728	70219.4	3.55298	56768.1	3.54958	45522.6	3.54958	26707.7	3.55148	-6648.14
3.57899	93481.9	3.55759	70219.4	3.55329	56668.7	3.54989	45691.4	3.54989	27254.5	3.55179	-6641.8
3.57929	93482.4	3.55789	70219.3	3.55359	56496.5	3.55019	45849.7	3.55019	27858	3.55209	-6634.54
3.5796	93482.5	3.5582	70219.2	3.5539	56267.7	3.5505	46024.7	3.5505	28474.1	3.5524	-6626.27
3.5799	93482.1	3.5585	70219.3	3.5542	56009.5	3.5508	46238.3	3.5508	29053.1	3.5527	-6617
3.58021	93481.5	3.55881	70219.4	3.55451	55748.5	3.55111	46507.9	3.55111	29551.8	3.55301	-6606.48
3.58052	93480.5	3.55912	70219.4	3.55482	55502.7	3.55142	46836.5	3.55142	29929.8	3.55332	-6594.36
3.58082	93479.5	3.55942	70219.3	3.55512	55281.8	3.55172	47207.1	3.55172	30138.3	3.55362	-6580.25
3.58113	93478.8	3.55973	70219.2	3.55543	55091.1	3.55203	47591	3.55203	30129.6	3.55393	-6563.83
3.58143	93478.3	3.56003	70219.2	3.55573	54933.9	3.55233	47960.6	3.55233	29886.9	3.55423	-6544.78
3.58174	93478.3	3.56034	70219.1	3.55604	54811.8	3.55264	48286.7	3.55264	29441	3.55454	-6523.52
3.58204	93478.6	3.56064	70219.2	3.55634	54725	3.55294	48531.9	3.55294	28857.3	3.55484	-6500.62
3.58235	93479.2	3.56095	70219.4	3.55665	54674.6	3.55325	48660.6	3.55325	28216.6	3.55515	-6476.05
3.58265	93479.8	3.56125	70219.4	3.55695	54663.4	3.55355	48660.3	3.55355	27600.4	3.55545	-6449.01
3.58296	93480.5	3.56156	70219.4	3.55726	54692.5	3.55386	48539	3.55386	27081	3.55576	-6418.73
3.58327	93481.2	3.56187	70219.5	3.55757	54753.4	3.55417	48299.5	3.55417	26714.6	3.55607	-6384.37
3.58357	93481.8	3.56217	70219.4	3.55787	54824	3.55447	47937.8	3.55447	26538.6	3.55637	-6345.83
3.58388	93482.6	3.56248	70219.4	3.55818	54873.9	3.55478	47484.1	3.55478	26566.7	3.55668	-6303.89
3.58418	93483.2	3.56278	70219.2	3.55848	54876.5	3.55508	47018.4	3.55508	26779.3	3.55698	-6259.65
3.58449	93483.6	3.56309	70219.2	3.55879	54818.5	3.55539	46625	3.55539	27111.2	3.55729	-6214.34
3.58479	93483.8	3.56339	70219.3	3.55909	54702.5	3.55569	46350	3.55569	27452.1	3.55759	-6171.75
3.5851	93483.7	3.5637	70219.4	3.5594	54544.1	3.556	46198.7	3.556	27677.6	3.5579	-6137.69
3.5854	93483.1	3.564	70219.4	3.5597	54364	3.5563	46147.9	3.5563	27696.5	3.5582	-6117.4
3.58571	93482.3	3.56431	70219.4	3.56001	54179.5	3.55661	46156	3.55661	27479.8	3.55851	-6104.34
3.58602	93481.1	3.56462	70219.4	3.56032	54001.4	3.55692	46178.1	3.55692	27052.9	3.55882	-6086.78
3.58632	93479.8	3.56492	70219.5	3.56062	53835.1	3.55722	46184.4	3.55722	26473.7	3.55912	-6058.94
3.58663	93478.6	3.56523	70219.4	3.56093	53684.2	3.55753	46159.4	3.55753	25811.7	3.55943	-6017.58
3.58693	93477.6	3.56553	70219.4	3.56123	53550.8	3.55783	46077.3	3.55783	25133.4	3.55973	-5957.4
3.58724	93476.9	3.56584	70219.5	3.56154	53435.8	3.55814	45891.8	3.55814	24493.8	3.56004	-5870.69
3.58754	93476.6	3.56614	70219.6	3.56184	53337.9	3.55844	45560.3	3.55844	23936.7	3.56034	-5750.97
3.58785	93476.6	3.56645	70219.6	3.56215	53255.3	3.55875	45085.7	3.55875	23497	3.56065	-5599.74
3.58815	93476.9	3.56675	70219.5	3.56245	53185.4	3.55905	44529.3	3.55905	23203.2	3.56095	-5456.73
3.58846	93477.4	3.56706	70219.4	3.56276	53125.7	3.55936	43975.1	3.55936	23075.3	3.56126	-5403.98
3.58877	93477.7	3.56737	70219.4	3.56307	53074.4	3.55967	43487	3.55967	23108	3.56157	-5454.89
3.58907	93477.9	3.56767	70219.4	3.56337	53030.2	3.55997	43094	3.55997	23244	3.56187	-5542.02
3.58938	93477.8	3.56798	70219.6	3.56368	52992	3.56028	42798	3.56028	23365.2	3.56218	-5622.94
3.58968	93477.3	3.56828	70219.7	3.56398	52959.1	3.56058	42580.1	3.56058	23348	3.56248	-5693.89
3.58999	93476.3	3.56859	70219.8	3.56429	52931	3.56089	42401.1	3.56089	23139.5	3.56279	-5758.54
3.59029	93474.9	3.56889	70219.8	3.56459	52907.2	3.56119	42217.8	3.56119	22759.8	3.56309	-5812.7
3.5906	93473.1	3.5692	70219.8	3.5649	52887	3.5615	42020.1	3.5615	22259.2	3.5634	-5853.41
3.5909	93471	3.5695	70219.7	3.5652	52870	3.5618	41829.9	3.5618	21694	3.5637	-5880.83
3.59121	93468.7	3.56981	70219.6	3.56551	52855.8	3.56211	41641.7	3.56211	21112.3	3.56401	-5894.51
3.59152	93466.1	3.57012	70219.5	3.56582	52844.1	3.56242	41390.1	3.56242	20547	3.56432	-5894.4
3.59182	93463.6	3.57042	70219.5	3.56612	52834.5	3.56272	41009.8	3.56272	20015.8	3.56462	-5882.69
3.59213	93461.2	3.57073	70219.6	3.56643	52826.8	3.56303	40519.9	3.56303	19526.4	3.56493	-5862.1
3.59243	93459	3.57103	70219.5	3.56673	52820.8	3.56333	39994.1	3.56333	19082.2	3.56523	-5835.32
3.59274	93457.1	3.57134	70219.5	3.56704	52816.2	3.56364	39486.4	3.56364	18685.2	3.56554	-5803.49
3.59304	93455.3	3.57164	70219.4	3.56734	52812.9	3.56394	39018.6	3.56394	18336.4	3.56584	-5766.11
3.59335	93453.3	3.57195	70219.4	3.56765	52810.6	3.56425	38594.8	3.56425	18034.4	3.56615	-5721.97
3.59366	93451.1	3.57226	70219.3	3.56796	52809.2	3.56456	38211.7	3.56456	17774.4	3.56646	-5670.56
3.59396	93448.7	3.57256	70219.4	3.56826	52808.7	3.56486	37864.2	3.56486	17550.4	3.56676	-5611.36
3.59427	93446.4	3.57287	70219.6	3.56857	52809.5	3.56517	37549.8	3.56517	17356	3.56707	-5543.76
3.59457	93444.3	3.57317	70219.6	3.56887	52811.8	3.56547	37269.1	3.56547	17185.5	3.56737	-5466.98
3.59488	93442.4	3.57348	70219.6	3.56918	52815.6	3.56578	37021.7	3.56578	17033.6	3.56768	-5380.77
3.59518	93440.9	3.57378	70219.6	3.56948	52821.2	3.56608	36804.5	3.56608	16896.4	3.56798	-5285.27
3.59549	93440	3.57409	70219.6	3.56979	52828.6	3.56639	36613	3.56639	16771.7	3.56829	-5181.46
3.59579	93439.5	3.57439	70219.9	3.57009	52837.9	3.56669	36442.5	3.56669	16657.9	3.56859	-5070.65
3.5961	93439.4	3.5747	70219.9	3.5704	52848.7	3.567	36289.7	3.567	16554.3	3.5689	-4952.9
3.59641	93439.6	3.57501	70219.9	3.57071	52860.5	3.56731	36152	3.56731	16460.1	3.56921	-4826.84
3.59671	93439.8	3.57531	70219.9	3.57101	52873	3.56761	36027.5	3.56761	16374.7	3.56951	-4691.44
3.59702	93440	3.57562	70219.9	3.57132	52885.9	3.56792	35913.9	3.56792	16297.3	3.56982	-4546.13
3.59732	93440	3.57592	70220	3.57162	52899.5	3.56822	35809.5	3.56822	16227	3.57012	-4390.29
3.59763	93439.7	3.57623	70220	3.57193	52914.1	3.56853	35713.6	3.56853	16162.8	3.57043	-4223.01
3.59793	93439.5	3.57653	70220	3.57223	52930.7	3.56883	35625.9	3.56883	16103.7	3.57073	-4043.29
3.59824	93439.4	3.57684	70219.9	3.57254	52949.7	3.56914	35546.1	3.56914	16048.9	3.57104	-3849.42
3.59854	93439.5	3.57714	70219.9	3.57284	52971.3	3.56944	35473.4	3.56944	15997.9	3.57134	-3639.47
3.59885	93440	3.57745	70219.8	3.57315	52994.7	3.56975	35407.3	3.56975	15950.1	3.57165	-3411.68
3.59916	93440.9	3.57776	70219.7	3.57346	53020.4	3.57006	35346.8	3.57006	15905.3	3.57196	-3164.55
3.59946	93442.3	3.57806	70219.6	3.57376	53049.1	3.57036	35291.3	3.57036	15862.8	3.57226	-2896.63
3.59977	93444.2	3.57837	70219.6	3.57407	53081.4	3.57067	35240.3	3.57067	15822.4	3.57257	-2607.74
3.60007	93446.6	3.57867	70219.6	3.57437	53116.4	3.57097	35193.3	3.57097	15784.2	3.57287	-2298.79
3.60038	93449.3	3.57898	70219.5	3.57468	53152.3	3.57128	35150	3.57128	15748.3	3.57318	-1972.5
3.60068	93452	3.57928	70219.5	3.57498	53190.3	3.57158	35110.2	3.57158	15714.9	3.57348	-1633.87
3.60099	93454.5	3.57959	70219.5	3.57529	53233.6	3.57189	35074	3.57189	15684.2	3.57379	-1290.43
3.60129	93456.3	3.57989	70219.4	3.57559	53281.1	3.57219	35041.7	3.57219	15656	3.57409	-950.936
3.6016	93457.3	3.5802	70219.4	3.5759	53330.5	3.5725	35013.4	3.5725	15630.4	3.5744	-621.946
3.60191	93457.5	3.58051	70219.5	3.57621	53381.2	3.57281	34989.4	3.57281	15607.3	3.57471	-304.436
3.60221	93456.7	3.58081	70219.5	3.57651	53442.5	3.57311	34969.5	3.57311	15586.5	3.57501	4.01368
3.60252	93455.3	3.58112	70219.5	3.57682	53531.3	3.57342	34954.1	3.57342	15568.1	3.57532	307.574
3.60282	93453.3	3.58142	70219.6	3.57712	53653.9	3.57372	34943.4	3.57372	15552	3.57562	616.624
3.60313	93451.3	3.58173	70219.6	3.57743	53784.4	3.57403	34937.7	3.57403	15538	3.57593	948.934
3.60343	93449.2	3.58203	70219.5	3.57773	53870.5	3.57433	34937.6	3.57433	15526	3.57623	1320.67
3.60374	93447.3	3.58234	70219.5	3.57804	53876.8	3.57464	34943.8	3.57464	15516.1	3.57654	1739.33
3.60404	93445.5	3.58264	70219.4	3.57834	53814.7	3.57494	34957.2	3.57494	15508.3	3.57684	2201.92
3.60435	93444	3.58295	70219.3	3.57865	53727.7	3.57525	34978.7	3.57525	15503.3	3.57715	2693.89
3.60466	93442.6	3.58326	70219.2	3.57896	53645.3	3.57556	35008.8	3.57556	15501.7	3.57746	3189.2
3.60496	93441.2	3.58356	70219.1	3.57926	53572.8	3.57586	35048.3	3.57586	15504.6	3.57776	3655.6
3.60527	93439.6	3.58387	70219	3.57957	53505.9	3.57617	35097.7	3.57617	15513.1	3.57807	4064.7
3.60557	93438	3.58417	70219	3.57987	53444.5	3.57647	35157.7	3.57647	15528.4	3.57837	4396.9
3.60588	93436.5	3.58448	70219.1	3.58018	53392.8	3.57678	35229	3.57678	15551.9	3.57868	4635.4
3.60618	93435.1	3.58478	70219.2	3.58048	53352.9	3.57708	35311.9	3.57708	15585.3	3.57898	4774.2
3.60649	93433.9	3.58509	70219.4	3.58079	53325.3	3.57739	35405.7	3.57739	15630	3.57929	4839.4
3.60679	93433	3.58539	70219.5	3.58109	53308.3	3.57769	35508	3.57769	15688.3	3.57959	4888.7
3.6071	93432.4	3.5857	70219.4	3.5814	53298.4	3.578	35615.9	3.578	15762.2	3.5799	4982.8
3.60741	93432	3.58601	70219.3	3.58171	53293.6	3.57831	35727.1	3.57831	15854.4	3.58021	5166.5
3.60771	93431.9	3.58631	70219.3	3.58201	53293.5	3.57861	35841.7	3.57861	15967.6	3.58051	5466.6
3.60802	93432.1	3.58662	70219.4	3.58232	53298.4	3.57892	35962.5	3.57892	16104.9	3.58082	5886
3.60832	93432.7	3.58692	70219.5	3.58262	53307.4	3.57922	36094.4	3.57922	16269.7	3.58112	6394.5
3.60863	93433.5	3.58723	70219.5	3.58293	53319	3.57953	36242	3.57953	16465	3.58143	6934.7
3.60893	93434.2	3.58753	70219.5	3.58323	53332.1	3.57983	36406.9	3.57983	16692.5	3.58173	7446.9
3.60924	93435	3.58784	70219.6	3.58354	53346.7	3.58014	36586.4	3.58014	16950.2	3.58204	7886.3
3.60954	93435.7	3.58814	70219.7	3.58384	53363.6	3.58044	36774.5	3.58044	17230.3	3.58234	8193.4
3.60985	93436.2	3.58845	70219.8	3.58415	53383.3	3.58075	36963.1	3.58075	17517.3	3.58265	8274
3.61016	93436.6	3.58876	70219.7	3.58446	53405.9	3.58106	37146.4	3.58106	17789.5	3.58296	8061.4
3.61046	93437.1	3.58906	70219.6	3.58476	53431.5	3.58136	37322.1	3.58136	18026.5	3.58326	7587.6
[truncated: 11,101 more rows]

## Sheet: Fig.2c
MAA		PEG-200		PEM1.8		PEM2		PEM2.2		PEM2.4
Wavenumber	Absborance	Wavenumber	Absborance	Wavenumber	Absborance	Wavenumber	Absborance	Wavenumber	Absborance	Wavenumber	Absborance
500.196	426.51	500.196	344.919	500.196	263.022	500.196	199.058	500.196	133.628	500.196	71.9415
500.437	426.312	500.437	344.617	500.437	262.545	500.437	198.903	500.437	132.65	500.437	71.2422
500.678	426.271	500.678	344.619	500.678	261.876	500.678	198.861	500.678	131.961	500.678	70.8671
500.919	426.454	500.919	344.719	500.919	260.999	500.919	198.822	500.919	131.613	500.919	70.4039
501.16	426.79	501.16	344.893	501.16	260.078	501.16	198.667	501.16	131.587	501.16	70.0109
501.401	427.399	501.401	345.35	501.401	259.289	501.401	198.401	501.401	131.899	501.401	69.6784
501.642	428.125	501.642	345.977	501.642	258.705	501.642	197.881	501.642	132.331	501.642	69.2889
501.884	428.857	501.884	346.982	501.884	258.297	501.884	196.912	501.884	132.436	501.884	68.5356
502.125	429.24	502.125	347.556	502.125	258.657	502.125	196.65	502.125	133.302	502.125	68.6719
502.366	429.424	502.366	348.402	502.366	259.037	502.366	195.882	502.366	133.3	502.366	68.2666
502.607	429.21	502.607	348.946	502.607	259.121	502.607	195.723	502.607	133.555	502.607	68.1813
502.848	428.849	502.848	349.314	502.848	259.558	502.848	195.727	502.848	133.727	502.848	68.216
503.089	428.517	503.089	349.355	503.089	260.195	503.089	196.02	503.089	133.995	503.089	68.5407
503.33	428.054	503.33	348.998	503.33	260.814	503.33	196.175	503.33	133.78	503.33	68.648
503.571	427.802	503.571	348.508	503.571	261.37	503.571	196.752	503.571	134.214	503.571	69.0794
503.812	427.775	503.812	348.055	503.812	261.702	503.812	197.423	503.812	134.92	503.812	69.5167
504.053	428.06	504.053	347.825	504.053	262.041	504.053	197.559	504.053	135.125	504.053	69.5697
504.294	428.337	504.294	347.432	504.294	262.369	504.294	197.886	504.294	135.827	504.294	69.7795
504.535	428.693	504.535	347.172	504.535	262.003	504.535	198.073	504.535	136.23	504.535	69.7065
504.776	429.209	504.776	347.114	504.776	261.366	504.776	198.153	504.776	136.476	504.776	69.497
505.017	429.827	505.017	347.225	505.017	260.534	505.017	198.033	505.017	136.254	505.017	69.0672
505.258	430.492	505.258	347.453	505.258	259.637	505.258	197.737	505.258	135.531	505.258	68.4359
505.499	431.144	505.499	347.734	505.499	258.819	505.499	197.347	505.499	134.469	505.499	67.6832
505.74	431.53	505.74	347.724	505.74	258.474	505.74	197.163	505.74	133.862	505.74	67.1183
505.981	431.967	505.981	347.971	505.981	258.255	505.981	196.782	505.981	132.896	505.981	66.3618
506.223	432.344	506.223	348.239	506.223	258.024	506.223	196.62	506.223	131.887	506.223	65.8578
506.464	432.492	506.464	348.492	506.464	258.031	506.464	196.424	506.464	131.462	506.464	65.3096
506.705	432.134	506.705	348.251	506.705	258.498	506.705	196.322	506.705	131.603	506.705	64.9443
506.946	431.606	506.946	347.838	506.946	259.097	506.946	196.366	506.946	132.098	506.946	64.8084
507.187	430.883	507.187	347.201	507.187	259.686	507.187	196.33	507.187	132.327	507.187	64.714
507.428	430.126	507.428	346.391	507.428	259.923	507.428	196.808	507.428	133.005	507.428	65.076
507.669	429.499	507.669	345.669	507.669	260.341	507.669	197.188	507.669	133.417	507.669	65.5198
507.91	428.91	507.91	344.986	507.91	260.63	507.91	197.521	507.91	133.56	507.91	66.0015
508.151	428.361	508.151	344.406	508.151	260.759	508.151	197.704	508.151	133.456	508.151	66.4226
508.392	427.887	508.392	343.9	508.392	260.697	508.392	197.545	508.392	133.147	508.392	66.5653
508.633	427.647	508.633	343.647	508.633	260.344	508.633	197.263	508.633	132.66	508.633	66.5499
508.874	427.579	508.874	343.668	508.874	259.826	508.874	196.78	508.874	132.223	508.874	66.5032
509.115	427.744	509.115	343.905	509.115	259.16	509.115	196.115	509.115	131.95	509.115	66.2958
509.356	428.134	509.356	344.325	509.356	258.42	509.356	195.348	509.356	131.911	509.356	65.9666
509.597	428.705	509.597	344.878	509.597	257.7	509.597	194.635	509.597	132.222	509.597	65.6139
509.838	429.35	509.838	345.489	509.838	257.094	509.838	194.056	509.838	132.838	509.838	65.2748
510.079	429.872	510.079	346.052	510.079	256.648	510.079	193.435	510.079	133.231	510.079	64.7609
510.32	430.012	510.32	346.282	510.32	256.655	510.32	193.167	510.32	133.591	510.32	64.621
510.562	430.162	510.562	346.648	510.562	256.652	510.562	192.853	510.562	133.719	510.562	64.0818
510.803	430.139	510.803	346.789	510.803	256.769	510.803	192.604	510.803	133.608	510.803	63.5123
511.044	430.044	511.044	346.837	511.044	256.972	511.044	192.44	511.044	133.197	511.044	63.0909
511.285	430.019	511.285	346.841	511.285	257.227	511.285	192.267	511.285	132.451	511.285	62.8034
511.526	430.184	511.526	346.846	511.526	257.449	511.526	192.054	511.526	131.43	511.526	62.6288
511.767	430.584	511.767	346.883	511.767	257.605	511.767	191.814	511.767	130.296	511.767	62.5423
512.008	431.185	512.008	346.936	512.008	257.671	512.008	191.808	512.008	129.855	512.008	62.5506
512.249	431.883	512.249	346.965	512.249	257.688	512.249	192.06	512.249	130.165	512.249	62.5976
512.49	432.522	512.49	347.044	512.49	257.82	512.49	191.771	512.49	128.99	512.49	62.536
512.731	433.012	512.731	346.997	512.731	257.947	512.731	191.603	512.731	128.273	512.731	62.3155
512.972	433.174	512.972	346.74	512.972	258.145	512.972	191.652	512.972	128.092	512.972	62.1405
513.213	432.951	513.213	346.253	513.213	258.418	513.213	191.925	513.213	128.438	513.213	62.1257
513.454	432.515	513.454	345.714	513.454	258.796	513.454	192.392	513.454	129.272	513.454	62.3731
513.695	431.715	513.695	344.898	513.695	259.155	513.695	192.992	513.695	130.3	513.695	62.9471
513.936	430.875	513.936	344.085	513.936	259.519	513.936	193.641	513.936	131.378	513.936	63.8292
514.177	430.16	514.177	343.384	514.177	259.857	514.177	194.255	514.177	132.302	514.177	64.9153
514.418	429.697	514.418	342.882	514.418	260.138	514.418	194.769	514.418	132.931	514.418	66.0342
514.659	429.488	514.659	342.578	514.659	260.317	514.659	195.141	514.659	133.201	514.659	66.9981
514.901	429.467	514.901	342.355	514.901	260.349	514.901	195.264	514.901	133.143	514.901	67.5411
515.142	429.731	515.142	342.438	515.142	260.246	515.142	195.307	515.142	132.977	515.142	67.6306
515.383	429.999	515.383	342.688	515.383	260.02	515.383	195.243	515.383	132.795	515.383	67.4568
515.624	430.274	515.624	343.084	515.624	259.678	515.624	195.056	515.624	132.762	515.624	66.9198
515.865	430.294	515.865	343.466	515.865	259.207	515.865	194.816	515.865	132.867	515.865	66.2541
516.106	430.179	516.106	343.793	516.106	258.622	516.106	194.5	516.106	133.137	516.106	65.2745
516.347	429.961	516.347	344.12	516.347	258.012	516.347	194.185	516.347	133.497	516.347	64.2071
516.588	429.729	516.588	344.45	516.588	257.461	516.588	193.922	516.588	133.813	516.588	63.1577
516.829	429.576	516.829	344.768	516.829	257.052	516.829	193.756	516.829	133.941	516.829	62.2317
517.07	429.556	517.07	345.035	517.07	256.847	517.07	193.703	517.07	133.779	517.07	61.5234
517.311	429.669	517.311	345.18	517.311	256.847	517.311	193.77	517.311	133.3	517.311	61.035
517.552	429.835	517.552	345.223	517.552	257.053	517.552	193.957	517.552	132.565	517.552	60.8716
517.793	430.586	517.793	345.978	517.793	257.116	517.793	193.949	517.793	132.456	517.793	60.8574
518.034	430.815	518.034	345.799	518.034	257.625	518.034	194.061	518.034	131.58	518.034	60.8071
518.275	431.066	518.275	345.671	518.275	258.147	518.275	194.111	518.275	130.871	518.275	60.6789
518.516	431.337	518.516	345.633	518.516	258.62	518.516	194.099	518.516	130.421	518.516	60.4098
518.758	431.64	518.758	345.724	518.758	258.973	518.758	194.009	518.758	130.283	518.758	60.0046
518.999	431.972	518.999	345.942	518.999	259.129	518.999	193.81	518.999	130.465	518.999	59.5412
519.24	432.302	519.24	346.234	519.24	259.025	519.24	193.461	519.24	130.91	519.24	59.152
519.481	432.573	519.481	346.501	519.481	258.641	519.481	192.931	519.481	131.501	519.481	58.9772
519.722	432.724	519.722	346.637	519.722	258.009	519.722	192.228	519.722	132.093	519.722	59.1004
519.963	432.717	519.963	346.566	519.963	257.217	519.963	191.417	519.963	132.559	519.963	59.4917
520.204	432.543	520.204	346.29	520.204	256.385	520.204	190.618	520.204	132.824	520.204	60.0625
520.445	432.218	520.445	345.872	520.445	255.623	520.445	189.962	520.445	132.885	520.445	60.6817
520.686	431.77	520.686	345.391	520.686	255.009	520.686	189.553	520.686	132.796	520.686	61.235
520.927	431.22	520.927	344.918	520.927	254.585	520.927	189.446	520.927	132.642	520.927	61.6737
521.168	430.707	521.168	344.626	521.168	254.409	521.168	189.635	521.168	132.573	521.168	62.0201
521.409	429.992	521.409	344.238	521.409	254.397	521.409	190.066	521.409	132.536	521.409	62.353
521.65	429.245	521.65	343.89	521.65	254.587	521.65	190.637	521.65	132.632	521.65	62.762
521.891	428.509	521.891	343.554	521.891	254.956	521.891	191.238	521.891	132.857	521.891	63.3154
522.132	427.842	522.132	343.218	522.132	255.464	522.132	191.771	522.132	133.175	522.132	64.0298
522.373	427.293	522.373	342.851	522.373	256.057	522.373	192.117	522.373	133.529	522.373	64.8269
522.615	426.939	522.615	342.561	522.615	256.637	522.615	192.409	522.615	133.885	522.615	65.6479
522.856	426.765	522.856	342.297	522.856	257.11	522.856	192.623	522.856	134.195	522.856	66.3208
523.097	426.694	523.097	342.072	523.097	257.465	523.097	192.745	523.097	134.437	523.097	66.9243
523.338	426.887	523.338	342.103	523.338	257.68	523.338	192.972	523.338	134.701	523.338	67.3856
523.579	427.315	523.579	342.338	523.579	257.775	523.579	193.283	523.579	134.987	523.579	67.6744
523.82	427.823	523.82	342.601	523.82	257.749	523.82	193.68	523.82	135.215	523.82	67.8167
524.061	428.447	524.061	342.914	524.061	257.687	524.061	194.137	524.061	135.384	524.061	67.835
524.302	429.172	524.302	343.258	524.302	257.645	524.302	194.608	524.302	135.461	524.302	67.7379
524.543	429.97	524.543	343.622	524.543	257.65	524.543	195.041	524.543	135.416	524.543	67.5185
524.784	430.794	524.784	344.008	524.784	257.693	524.784	195.381	524.784	135.247	524.784	67.1675
525.025	431.568	525.025	344.422	525.025	257.742	525.025	195.573	525.025	134.983	525.025	66.6928
525.266	432.153	525.266	344.895	525.266	257.782	525.266	195.6	525.266	134.688	525.266	66.2778
525.507	432.476	525.507	345.263	525.507	257.735	525.507	195.37	525.507	134.435	525.507	65.7328
525.748	432.418	525.748	345.476	525.748	257.631	525.748	194.921	525.748	134.288	525.748	65.2901
525.989	431.954	525.989	345.423	525.989	257.501	525.989	194.32	525.989	134.247	525.989	65.0374
526.23	431.195	526.23	345.064	526.23	257.39	526.23	193.673	526.23	134.257	526.23	64.9795
526.471	430.394	526.471	344.546	526.471	257.355	526.471	193.088	526.471	134.265	526.471	65.0606
526.712	429.622	526.712	343.958	526.712	257.393	526.712	192.664	526.712	134.155	526.712	65.3026
526.954	429.112	526.954	343.516	526.954	257.502	526.954	192.401	526.954	133.951	526.954	65.5253
527.195	428.653	527.195	343.033	527.195	257.563	527.195	192.275	527.195	133.553	527.195	65.6697
527.436	428.392	527.436	342.717	527.436	257.618	527.436	192.245	527.436	133.114	527.436	65.7135
527.677	428.278	527.677	342.532	527.677	257.665	527.677	192.276	527.677	132.72	527.677	65.6706
527.918	428.271	527.918	342.427	527.918	257.726	527.918	192.35	527.918	132.469	527.918	65.5716
528.159	428.48	528.159	342.632	528.159	257.926	528.159	192.539	528.159	132.527	528.159	65.656
528.4	428.864	528.4	342.861	528.4	258.154	528.4	192.798	528.4	132.87	528.4	65.5522
528.641	429.304	528.641	343.069	528.641	258.425	528.641	193.092	528.641	133.447	528.641	65.4185
528.882	429.736	528.882	343.256	528.882	258.656	528.882	193.492	528.882	134.158	528.882	65.2767
529.123	430.078	529.123	343.396	529.123	258.762	529.123	193.981	529.123	134.87	529.123	65.1148
529.364	430.265	529.364	343.482	529.364	258.685	529.364	194.515	529.364	135.456	529.364	64.9335
529.605	430.271	529.605	343.52	529.605	258.427	529.605	195.034	529.605	135.826	529.605	64.7501
529.846	430.118	529.846	343.529	529.846	258.059	529.846	195.483	529.846	135.95	529.846	64.5962
530.087	429.87	530.087	343.533	530.087	257.705	530.087	195.829	530.087	135.857	530.087	64.5048
530.328	429.613	530.328	343.558	530.328	257.498	530.328	196.069	530.328	135.613	530.328	64.4941
530.569	429.429	530.569	343.633	530.569	257.533	530.569	196.229	530.569	135.302	530.569	64.5597
530.811	429.366	530.811	343.778	530.811	257.827	530.811	196.349	530.811	134.999	530.811	64.6757
531.052	429.432	531.052	344.006	531.052	258.318	531.052	196.472	531.052	134.749	531.052	64.804
531.293	429.593	531.293	344.31	531.293	258.884	531.293	196.628	531.293	134.567	531.293	64.9086
531.534	429.787	531.534	344.66	531.534	259.388	531.534	196.828	531.534	134.44	531.534	64.9705
531.775	429.947	531.775	345.011	531.775	259.726	531.775	197.067	531.775	134.347	531.775	64.9962
532.016	430.007	532.016	345.265	532.016	259.864	532.016	197.263	532.016	134.26	532.016	64.9816
532.257	429.957	532.257	345.453	532.257	259.824	532.257	197.509	532.257	134.182	532.257	65.0338
532.498	429.8	532.498	345.522	532.498	259.689	532.498	197.735	532.498	134.113	532.498	65.1647
532.739	429.571	532.739	345.467	532.739	259.55	532.739	197.9	532.739	134.064	532.739	65.3804
532.98	429.323	532.98	345.312	532.98	259.475	532.98	197.966	532.98	134.044	532.98	65.6588
533.221	429.223	533.221	345.221	533.221	259.53	533.221	197.895	533.221	134.107	533.221	65.9483
533.462	429.077	533.462	344.969	533.462	259.607	533.462	197.676	533.462	134.123	533.462	66.1953
533.703	429.029	533.703	344.718	533.703	259.703	533.703	197.315	533.703	134.128	533.703	66.3343
533.944	429.064	533.944	344.416	533.944	259.776	533.944	196.747	533.944	134.095	533.944	66.2772
534.185	429.171	534.185	344.104	534.185	259.794	534.185	196.085	534.185	134.025	534.185	66.0593
534.426	429.254	534.426	343.84	534.426	259.825	534.426	195.379	534.426	133.932	534.426	65.9597
534.667	429.399	534.667	343.621	534.667	259.809	534.667	194.783	534.667	133.868	534.667	65.7348
534.908	429.51	534.908	343.449	534.908	259.826	534.908	194.287	534.908	133.848	534.908	65.5675
535.149	429.55	535.149	343.328	535.149	259.911	535.149	193.904	535.149	133.888	535.149	65.4925
535.391	429.662	535.391	343.451	535.391	260.151	535.391	193.62	535.391	134.064	535.391	65.5276
535.632	429.724	535.632	343.737	535.632	260.535	535.632	193.431	535.632	134.307	535.632	65.7478
535.873	429.7	535.873	344.188	535.873	261.059	535.873	193.371	535.873	134.58	535.873	66.2285
536.114	429.639	536.114	344.591	536.114	261.611	536.114	193.39	536.114	134.841	536.114	66.5844
536.355	429.467	536.355	344.824	536.355	262.186	536.355	193.443	536.355	135.064	536.355	66.8819
536.596	429.194	536.596	344.843	536.596	262.73	536.596	193.643	536.596	135.275	536.596	67.1254
536.837	428.849	536.837	344.615	536.837	263.211	536.837	194.038	536.837	135.524	536.837	67.2993
537.078	428.489	537.078	344.182	537.078	263.613	537.078	194.654	537.078	135.87	537.078	67.4046
537.319	428.187	537.319	343.645	537.319	263.936	537.319	195.482	537.319	136.35	537.319	67.4524
537.56	428.015	537.56	343.139	537.56	264.187	537.56	196.474	537.56	136.958	537.56	67.4587
537.801	428.024	537.801	342.793	537.801	264.367	537.801	197.549	537.801	137.638	537.801	67.4413
538.042	428.23	538.042	342.709	538.042	264.473	538.042	198.607	538.042	138.299	538.042	67.4304
538.283	428.619	538.283	342.847	538.283	264.478	538.283	199.439	538.283	138.837	538.283	67.3175
538.524	429.165	538.524	343.281	538.524	264.341	538.524	200.124	538.524	139.206	538.524	67.1829
538.765	429.733	538.765	343.963	538.765	264.103	538.765	200.575	538.765	139.392	538.765	67.224
539.006	430.346	539.006	344.805	539.006	263.762	539.006	200.744	539.006	139.48	539.006	67.2852
539.247	430.803	539.247	345.527	539.247	263.286	539.247	200.653	539.247	139.477	539.247	67.3439
539.489	431.114	539.489	346.071	539.489	262.736	539.489	200.354	539.489	139.49	539.489	67.3666
539.73	431.251	539.73	346.35	539.73	262.16	539.73	199.919	539.73	139.553	539.73	67.3227
539.971	431.224	539.971	346.352	539.971	261.619	539.971	199.425	539.971	139.66	539.971	67.1958
540.212	431.128	540.212	346.201	540.212	261.19	540.212	198.94	540.212	139.797	540.212	66.9905
540.453	431.01	540.453	346.121	540.453	260.97	540.453	198.576	540.453	139.926	540.453	66.9371
540.694	430.75	540.694	345.781	540.694	260.809	540.694	198.266	540.694	139.859	540.694	66.6602
540.935	430.442	540.935	345.452	540.935	260.805	540.935	198.03	540.935	139.632	540.935	66.4065
541.176	430.122	541.176	345.202	541.176	260.941	541.176	197.906	541.176	139.271	541.176	66.2252
541.417	429.825	541.417	345.047	541.417	261.199	541.417	197.888	541.417	138.84	541.417	66.1367
541.658	429.588	541.658	344.975	541.658	261.553	541.658	197.973	541.658	138.421	541.658	66.1487
541.899	429.445	541.899	344.958	541.899	261.975	541.899	198.153	541.899	138.086	541.899	66.2579
542.14	429.422	542.14	344.975	542.14	262.437	542.14	198.415	542.14	137.881	542.14	66.4549
542.381	429.478	542.381	344.959	542.381	262.893	542.381	198.733	542.381	137.788	542.381	66.7291
542.622	429.569	542.622	344.789	542.622	263.306	542.622	198.947	542.622	137.755	542.622	66.9461
542.863	429.848	542.863	344.784	542.863	263.691	542.863	199.214	542.863	137.837	542.863	67.1692
543.104	430.199	543.104	344.941	543.104	264.083	543.104	199.395	543.104	137.97	543.104	67.5041
543.346	430.444	543.346	345.055	543.346	264.386	543.346	199.416	543.346	138.036	543.346	67.7897
543.587	430.572	543.587	345.285	543.587	264.649	543.587	199.331	543.587	138.055	543.587	68.2014
543.828	430.645	543.828	345.492	543.828	264.781	543.828	199.087	543.828	138.027	543.828	68.3533
544.069	430.605	544.069	345.656	544.069	264.825	544.069	198.675	544.069	137.965	544.069	68.4149
544.31	430.486	544.31	345.801	544.31	264.772	544.31	198.25	544.31	137.908	544.31	68.4737
544.551	430.324	544.551	345.916	544.551	264.635	544.551	197.909	544.551	137.895	544.551	68.6006
544.792	430.166	544.792	346.013	544.792	264.45	544.792	197.739	544.792	137.969	544.792	68.8675
545.033	429.998	545.033	346.05	545.033	264.251	545.033	197.799	545.033	138.134	545.033	69.3235
545.274	429.824	545.274	346.024	545.274	264.096	545.274	198.107	545.274	138.391	545.274	69.9749
545.515	429.859	545.515	346.189	545.515	264.125	545.515	198.631	545.515	138.833	545.515	70.771
545.756	429.833	545.756	346.216	545.756	264.273	545.756	199.238	545.756	139.278	545.756	71.5822
545.997	429.81	545.997	346.237	545.997	264.544	545.997	199.928	545.997	139.699	545.997	72.3413
546.238	429.774	546.238	346.208	546.238	264.883	546.238	200.55	546.238	140.018	546.238	72.8942
546.479	429.726	546.479	346.117	546.479	265.213	546.479	201.007	546.479	140.174	546.479	73.1372
546.72	429.688	546.72	345.975	546.72	265.46	546.72	201.254	546.72	140.146	546.72	73.0231
546.961	429.69	546.961	345.812	546.961	265.587	546.961	201.295	546.961	139.949	546.961	72.5684
547.202	429.753	547.202	345.67	547.202	265.597	547.202	201.183	547.202	139.636	547.202	71.8482
547.443	429.878	547.443	345.581	547.443	265.528	547.443	200.992	547.443	139.273	547.443	70.9815
547.685	430.037	547.685	345.561	547.685	265.433	547.685	200.8	547.685	138.925	547.685	70.1086
547.926	430.183	547.926	345.608	547.926	265.361	547.926	200.657	547.926	138.64	547.926	69.3719
548.167	430.223	548.167	345.618	548.167	265.283	548.167	200.595	548.167	138.408	548.167	68.8166
548.408	430.051	548.408	345.514	548.408	265.203	548.408	200.545	548.408	138.197	548.408	68.5766
548.649	429.821	548.649	345.434	548.649	265.126	548.649	200.48	548.649	138.06	548.649	68.6039
548.89	429.455	548.89	345.232	548.89	264.98	548.89	200.32	548.89	137.902	548.89	68.8379
549.131	429.032	549.131	344.906	549.131	264.723	549.131	200.047	549.131	137.694	549.131	69.1218
549.372	428.648	549.372	344.495	549.372	264.362	549.372	199.676	549.372	137.429	549.372	69.3294
549.613	428.44	549.613	344.21	549.613	264.058	549.613	199.181	549.613	137.18	549.613	69.5877
549.854	428.278	549.854	343.924	549.854	263.786	549.854	198.728	549.854	136.885	549.854	69.9002
550.095	428.375	550.095	343.774	550.095	263.619	550.095	198.358	550.095	136.672	550.095	70.0439
550.336	428.711	550.336	343.857	550.336	263.633	550.336	198.168	550.336	136.61	550.336	70.1804
550.577	429.23	550.577	344.19	550.577	263.844	550.577	198.182	550.577	136.744	550.577	70.3746
550.818	429.84	550.818	344.728	550.818	264.23	550.818	198.369	550.818	137.081	550.818	70.6504
551.059	430.434	551.059	345.38	551.059	264.734	551.059	198.656	551.059	137.589	551.059	70.9885
551.3	430.906	551.3	346.022	551.3	265.289	551.3	198.964	551.3	138.206	551.3	71.3369
551.542	431.18	551.542	346.528	551.542	265.828	551.542	199.233	551.542	138.853	551.542	71.6358
551.783	431.221	551.783	346.799	551.783	266.301	551.783	199.439	551.783	139.456	551.783	71.8453
552.024	431.042	552.024	346.787	552.024	266.675	552.024	199.591	552.024	139.957	552.024	71.9634
552.265	430.702	552.265	346.509	552.265	266.947	552.265	199.72	552.265	140.329	552.265	72.0252
552.506	430.24	552.506	345.99	552.506	267.112	552.506	199.859	552.506	140.545	552.506	72.0874
552.747	429.71	552.747	345.305	552.747	267.185	552.747	200.018	552.747	140.608	552.747	72.2036
552.988	429.333	552.988	344.662	552.988	267.255	552.988	200.08	552.988	140.624	552.988	72.2711
553.229	429.093	553.229	344.16	553.229	267.279	553.229	200.206	553.229	140.596	553.229	72.3493
553.47	428.959	553.47	343.908	553.47	267.32	553.47	200.369	553.47	140.554	553.47	72.5994
553.711	428.942	553.711	343.798	553.711	267.352	553.711	200.4	553.711	140.516	553.711	72.7448
553.952	429.126	553.952	343.952	553.952	267.38	553.952	200.393	553.952	140.556	553.952	72.7932
554.193	429.342	554.193	344.158	554.193	267.32	554.193	200.394	554.193	140.607	554.193	72.7511
554.434	429.643	554.434	344.447	554.434	267.191	554.434	200.46	554.434	140.719	554.434	72.661
554.675	429.943	554.675	344.78	554.675	267.055	554.675	200.59	554.675	140.878	554.675	72.749
554.916	430.286	554.916	345.058	554.916	266.829	554.916	200.887	554.916	141.064	554.916	72.7427
555.157	430.549	555.157	345.263	555.157	266.615	555.157	201.274	555.157	141.232	555.157	72.8688
555.398	430.76	555.398	345.468	555.398	266.488	555.398	201.697	555.398	141.39	555.398	73.121
555.639	430.944	555.639	345.741	555.639	266.498	555.639	202.092	555.639	141.55	555.639	73.4652
555.881	430.852	555.881	345.82	555.881	266.555	555.881	202.425	555.881	141.58	555.881	73.8645
556.122	430.648	556.122	345.869	556.122	266.698	556.122	202.668	556.122	141.584	556.122	74.2661
556.363	430.379	556.363	345.855	556.363	266.909	556.363	202.756	556.363	141.608	556.363	74.5865
556.604	430.118	556.604	345.824	556.604	267.157	556.604	202.757	556.604	141.713	556.604	74.8247
556.845	429.88	556.845	345.741	556.845	267.406	556.845	202.709	556.845	141.914	556.845	74.9671
557.086	429.656	557.086	345.579	557.086	267.628	557.086	202.645	557.086	142.192	557.086	75.0085
557.327	429.567	557.327	345.49	557.327	267.863	557.327	202.582	557.327	142.566	557.327	74.9461
557.568	429.483	557.568	345.367	557.568	268.054	557.568	202.526	557.568	142.895	557.568	74.7861
557.809	429.355	557.809	345.203	557.809	268.175	557.809	202.472	557.809	143.07	557.809	74.5422
558.05	429.158	558.05	345.006	558.05	268.199	558.05	202.41	558.05	143.008	558.05	74.2401
558.291	428.893	558.291	344.798	558.291	268.117	558.291	202.338	558.291	142.684	558.291	73.9277
558.532	428.679	558.532	344.618	558.532	267.967	558.532	202.143	558.532	142.177	558.532	73.5163
558.773	428.445	558.773	344.435	558.773	267.701	558.773	202.018	558.773	141.529	558.773	73.1269
559.014	428.245	559.014	344.388	559.014	267.473	559.014	201.926	559.014	140.916	559.014	73.0023
559.255	428.135	559.255	344.446	559.255	267.318	559.255	201.831	559.255	140.474	559.255	72.9994
559.496	428.115	559.496	344.604	559.496	267.287	559.496	201.728	559.496	140.296	559.496	73.1081
559.737	428.167	559.737	344.84	559.737	267.399	559.737	201.609	559.737	140.404	559.737	73.2941
559.979	428.265	559.979	345.115	559.979	267.636	559.979	201.473	559.979	140.753	559.979	73.5053
560.22	428.265	560.22	345.235	560.22	267.903	560.22	201.337	560.22	141.17	560.22	73.6876
560.461	428.508	560.461	345.563	560.461	268.293	560.461	201.23	560.461	141.731	560.461	73.7899
560.702	428.627	560.702	345.649	560.702	268.612	560.702	201.2	560.702	142.125	560.702	73.7997
560.943	428.763	560.943	345.653	560.943	268.891	560.943	201.306	560.943	142.371	560.943	73.7422
561.184	428.908	561.184	345.586	561.184	269.126	561.184	201.583	561.184	142.462	561.184	73.6763
561.425	429.041	561.425	345.426	561.425	269.331	561.425	201.955	561.425	142.442	561.425	73.6366
561.666	429.144	561.666	345.23	561.666	269.507	561.666	202.437	561.666	142.389	561.666	73.7355
561.907	429.159	561.907	345.043	561.907	269.697	561.907	202.935	561.907	142.376	561.907	74.1813
562.148	429.186	562.148	344.877	562.148	269.807	562.148	203.465	562.148	142.475	562.148	74.7044
562.389	429.23	562.389	344.831	562.389	269.898	562.389	203.964	562.389	142.721	562.389	75.447
562.63	429.241	562.63	344.789	562.63	269.974	562.63	204.292	562.63	143.054	562.63	76.2655
562.871	429.223	562.871	344.771	562.871	270.054	562.871	204.514	562.871	143.418	562.871	77.0871
563.112	429.162	563.112	344.754	563.112	270.167	563.112	204.665	563.112	143.744	563.112	77.8035
563.353	429.048	563.353	344.722	563.353	270.334	563.353	204.791	563.353	143.979	563.353	78.3342
563.594	428.88	563.594	344.669	563.594	270.543	563.594	204.931	563.594	144.1	563.594	78.641
563.835	428.68	563.835	344.601	563.835	270.742	563.835	205.097	563.835	144.121	563.835	78.724
564.077	428.491	564.077	344.53	564.077	270.847	564.077	205.267	564.077	144.077	564.077	78.606
564.318	428.366	564.318	344.466	564.318	270.765	564.318	205.394	564.318	144.012	564.318	78.3143
564.559	428.345	564.559	344.406	564.559	270.428	564.559	205.427	564.559	143.959	564.559	77.8724
564.8	428.444	564.8	344.337	564.8	269.825	564.8	205.331	564.8	143.93	564.8	77.3023
565.041	428.641	565.041	344.241	565.041	269.007	565.041	205.099	565.041	143.917	565.041	76.6355
565.282	428.882	565.282	344.102	565.282	268.081	565.282	204.757	565.282	143.897	565.282	75.9227
565.523	429.1	565.523	343.923	565.523	267.177	565.523	204.346	565.523	143.843	565.523	75.234
565.764	429.238	565.764	343.722	565.764	266.414	565.764	203.914	565.764	143.735	565.764	74.6479
566.005	429.273	566.005	343.538	566.005	265.872	566.005	203.494	566.005	143.562	566.005	74.2319
566.246	429.217	566.246	343.409	566.246	265.586	566.246	203.106	566.246	143.327	566.246	74.0217
566.487	429.109	566.487	343.362	566.487	265.544	566.487	202.758	566.487	143.041	566.487	74.0084
566.728	429	566.728	343.395	566.728	265.701	566.728	202.461	566.728	142.723	566.728	74.14
566.969	428.923	566.969	343.473	566.969	266.001	566.969	202.235	566.969	142.397	566.969	74.34
567.21	428.88	567.21	343.496	567.21	266.399	567.21	202.041	567.21	142.084	567.21	74.4943
567.451	428.876	567.451	343.491	567.451	266.844	567.451	202.068	567.451	141.825	567.451	74.6532
567.692	428.881	567.692	343.382	567.692	267.323	567.692	202.284	567.692	141.645	567.692	74.7849
567.933	428.881	567.933	343.17	567.933	267.822	567.933	202.701	567.933	141.572	567.933	74.9329
568.174	428.877	568.174	342.911	568.174	268.328	568.174	203.316	568.174	141.634	568.174	75.177
568.416	428.894	568.416	342.664	568.416	268.81	568.416	204.069	568.416	141.849	568.416	75.5327
568.657	429.08	568.657	342.624	568.657	269.275	568.657	204.861	568.657	142.287	568.657	75.9662
568.898	429.192	568.898	342.546	568.898	269.577	568.898	205.535	568.898	142.785	568.898	76.3977
569.139	429.364	569.139	342.617	569.139	269.732	569.139	206.02	569.139	143.376	569.139	76.7674
569.38	429.567	569.38	342.816	569.38	269.724	569.38	206.237	569.38	143.989	569.38	77.0034
569.621	429.766	569.621	343.09	569.621	269.565	569.621	206.165	569.621	144.54	569.621	77.0716
569.862	429.932	569.862	343.369	569.862	269.294	569.862	205.839	569.862	144.95	569.862	76.9873
570.103	430.055	570.103	343.588	570.103	268.963	570.103	205.344	570.103	145.16	570.103	76.8025
570.344	430.143	570.344	343.706	570.344	268.624	570.344	204.788	570.344	145.14	570.344	76.5806
570.585	430.215	570.585	343.705	570.585	268.318	570.585	204.279	570.585	144.893	570.585	76.37
570.826	430.286	570.826	343.595	570.826	268.075	570.826	203.908	570.826	144.455	570.826	76.1929
571.067	430.367	571.067	343.412	571.067	267.913	571.067	203.731	571.067	143.893	571.067	76.0465
571.308	430.459	571.308	343.206	571.308	267.838	571.308	203.76	571.308	143.291	571.308	75.9157
571.549	430.561	571.549	343.04	571.549	267.849	571.549	203.965	571.549	142.742	571.549	75.7869
571.79	430.677	571.79	342.973	571.79	267.932	571.79	204.278	571.79	142.325	571.79	75.6565
572.031	430.816	572.031	343.049	572.031	268.066	572.031	204.611	572.031	142.095	572.031	75.5318
572.273	430.991	572.273	343.282	572.273	268.223	572.273	204.879	572.273	142.07	572.273	75.4244
572.514	431.201	572.514	343.619	572.514	268.376	572.514	204.959	572.514	142.231	572.514	75.3087
572.755	431.457	572.755	344.072	572.755	268.489	572.755	204.941	572.755	142.547	572.755	75.2531
572.996	431.733	572.996	344.549	572.996	268.548	572.996	204.806	572.996	142.958	572.996	75.2364
573.237	431.999	573.237	344.976	573.237	268.555	573.237	204.603	573.237	143.407	573.237	75.2611
573.478	432.225	573.478	345.299	573.478	268.526	573.478	204.404	573.478	143.843	573.478	75.3409
573.719	432.396	573.719	345.504	573.719	268.485	573.719	204.274	573.719	144.226	573.719	75.4953
573.96	432.511	573.96	345.611	573.96	268.462	573.96	204.252	573.96	144.527	573.96	75.7416
574.201	432.587	574.201	345.67	574.201	268.473	574.201	204.341	574.201	144.729	574.201	76.0861
574.442	432.643	574.442	345.736	574.442	268.523	574.442	204.51	574.442	144.826	574.442	76.5183
574.683	432.694	574.683	345.849	574.683	268.599	574.683	204.708	574.683	144.822	574.683	77.012
574.924	432.746	574.924	346.022	574.924	268.682	574.924	204.882	574.924	144.733	574.924	77.5332
575.165	432.793	575.165	346.238	575.165	268.757	575.165	204.994	575.165	144.582	575.165	78.0499
575.406	432.824	575.406	346.454	575.406	268.825	575.406	205.032	575.406	144.397	575.406	78.5389
575.647	432.833	575.647	346.618	575.647	268.91	575.647	205.015	575.647	144.208	575.647	78.9862
575.888	432.82	575.888	346.684	575.888	269.056	575.888	204.983	575.888	144.034	575.888	79.3793
576.13	432.788	576.13	346.632	576.13	269.308	576.13	204.985	576.13	143.882	576.13	79.6976
576.37	432.737	576.37	346.471	576.37	269.692	576.37	205.052	576.37	143.748	576.37	79.9086
576.612	432.655	576.612	346.236	576.612	270.193	576.612	205.185	576.612	143.624	576.612	79.9753
576.853	432.526	576.853	345.969	576.853	270.757	576.853	205.358	576.853	143.503	576.853	79.8725
577.094	432.333	577.094	345.709	577.094	271.305	577.094	205.524	577.094	143.392	577.094	79.6029
577.335	432.074	577.335	345.485	577.335	271.751	577.335	205.637	577.335	143.301	577.335	79.2038
577.576	431.761	577.576	345.318	577.576	272.024	577.576	205.662	577.576	143.241	577.576	78.7417
577.817	431.425	577.817	345.217	577.817	272.084	577.817	205.593	577.817	143.216	577.817	78.2952
578.058	431.096	578.058	345.182	578.058	271.928	578.058	205.448	578.058	143.213	578.058	77.9316
578.299	430.799	578.299	345.198	578.299	271.59	578.299	205.272	578.299	143.209	578.299	77.6865
578.54	430.54	578.54	345.234	578.54	271.132	578.54	205.122	578.54	143.176	578.54	77.554
578.781	430.302	578.781	345.252	578.781	270.631	578.781	205.05	578.781	143.101	578.781	77.4939
579.022	430.06	579.022	345.212	579.022	270.161	579.022	205.086	579.022	142.987	579.022	77.4531
579.263	429.791	579.263	345.093	579.263	269.781	579.263	205.229	579.263	142.862	579.263	77.3898
579.504	429.493	579.504	344.898	579.504	269.53	579.504	205.446	579.504	142.771	579.504	77.2907
579.745	429.185	579.745	344.658	579.745	269.426	579.745	205.678	579.745	142.757	579.745	77.173
579.986	428.907	579.986	344.424	579.986	269.46	579.986	205.855	579.986	142.852	579.986	77.0711
580.227	428.7	580.227	344.247	580.227	269.6	580.227	205.921	580.227	143.057	580.227	77.0145
580.468	428.583	580.468	344.158	580.468	269.792	580.468	205.849	580.468	143.343	580.468	77.0079
580.71	428.544	580.71	344.15	580.71	269.967	580.71	205.652	580.71	143.655	580.71	77.0248
580.951	428.543	580.951	344.181	580.951	270.063	580.951	205.382	580.951	143.936	580.951	77.0192
581.192	428.537	581.192	344.19	581.192	270.044	581.192	205.103	581.192	144.145	581.192	76.9512
581.433	428.499	581.433	344.133	581.433	269.912	581.433	204.872	581.433	144.261	581.433	76.8092
581.674	428.438	581.674	343.998	581.674	269.705	581.674	204.718	581.674	144.288	581.674	76.616
581.915	428.39	581.915	343.812	581.915	269.487	581.915	204.644	581.915	144.237	581.915	76.4189
582.156	428.405	582.156	343.629	582.156	269.326	582.156	204.633	582.156	144.123	582.156	76.2687
582.397	428.521	582.397	343.508	582.397	269.276	582.397	204.664	582.397	143.958	582.397	76.201
582.638	428.753	582.638	343.493	582.638	269.362	582.638	204.721	582.638	143.758	582.638	76.2246
582.879	429.082	582.879	343.598	582.879	269.571	582.879	204.801	582.879	143.543	582.879	76.3238
583.12	429.467	583.12	343.804	583.12	269.861	583.12	204.908	583.12	143.349	583.12	76.4703
583.361	429.85	583.361	344.062	583.361	270.173	583.361	205.046	583.361	143.211	583.361	76.6394
583.602	430.179	583.602	344.314	583.602	270.451	583.602	205.204	583.602	143.162	583.602	76.8195
583.843	430.419	583.843	344.508	583.843	270.653	583.843	205.356	583.843	143.211	583.843	77.0127
584.084	430.551	584.084	344.613	584.084	270.765	584.084	205.461	584.084	143.342	584.084	77.2245
584.325	430.579	584.325	344.625	584.325	270.795	584.325	205.477	584.325	143.507	584.325	77.4503
584.567	430.521	584.567	344.566	584.567	270.771	584.567	205.381	584.567	143.646	584.567	77.668
584.808	430.406	584.808	344.476	584.808	270.727	584.808	205.186	584.808	143.71	584.808	77.8422
585.049	430.274	585.049	344.399	585.049	270.702	585.049	204.94	585.049	143.676	585.049	77.9394
585.29	430.172	585.29	344.377	585.29	270.727	585.29	204.718	585.29	143.566	585.29	77.9458
585.531	430.146	585.531	344.44	585.531	270.824	585.531	204.594	585.531	143.429	585.531	77.8766
585.772	430.231	585.772	344.607	585.772	271	585.772	204.617	585.772	143.32	585.772	77.7698
586.013	430.439	586.013	344.883	586.013	271.244	586.013	204.793	586.013	143.278	586.013	77.6678
586.254	430.746	586.254	345.254	586.254	271.519	586.254	205.085	586.254	143.307	586.254	77.5982
586.495	431.095	586.495	345.69	586.495	271.77	586.495	205.42	586.495	143.376	586.495	77.5601
586.736	431.409	586.736	346.139	586.736	271.926	586.736	205.715	586.736	143.434	586.736	77.5263
586.977	431.607	586.977	346.537	586.977	271.917	586.977	205.904	586.977	143.445	586.977	77.4603
587.218	431.64	587.218	346.825	587.218	271.706	587.218	205.941	587.218	143.363	587.218	77.3288
587.459	431.501	587.459	346.961	587.459	271.297	587.459	205.829	587.459	143.192	587.459	77.1323
587.7	431.233	587.7	346.934	587.7	270.748	587.7	205.613	587.7	142.972	587.7	76.9061
587.941	430.909	587.941	346.769	587.941	270.159	587.941	205.362	587.941	142.759	587.941	76.7077
588.182	430.605	588.182	346.515	588.182	269.641	588.182	205.143	588.182	142.605	588.182	76.593
588.423	430.372	588.423	346.231	588.423	269.288	588.423	205.005	588.423	142.541	588.423	76.5917
588.664	430.226	588.664	345.974	588.664	269.151	588.664	204.963	588.664	142.568	588.664	76.6943
588.905	430.155	588.905	345.784	588.905	269.229	588.905	205	588.905	142.661	588.905	76.8556
589.147	430.123	589.147	345.679	589.147	269.475	589.147	205.073	589.147	142.78	589.147	77.014
589.388	430.098	589.388	345.657	589.388	269.816	589.388	205.131	589.388	142.885	589.388	77.1168
589.629	430.056	589.629	345.7	589.629	270.176	589.629	205.13	589.629	142.944	589.629	77.1407
589.87	429.988	589.87	345.779	589.87	270.501	589.87	205.045	589.87	142.939	589.87	77.0984
590.111	429.897	590.111	345.869	590.111	270.766	590.111	204.873	590.111	142.862	590.111	77.0278
590.352	429.786	590.352	345.947	590.352	270.966	590.352	204.636	590.352	142.715	590.352	76.9718
590.593	429.659	590.593	346.004	590.593	271.109	590.593	204.366	590.593	142.504	590.593	76.9586
590.834	429.521	590.834	346.042	590.834	271.198	590.834	204.106	590.834	142.245	590.834	76.9901
591.075	429.382	591.075	346.077	591.075	271.229	591.075	203.896	591.075	141.964	591.075	77.0428
591.316	429.27	591.316	346.136	591.316	271.193	591.316	203.772	591.316	141.7	591.316	77.08
591.557	429.221	591.557	346.243	591.557	271.083	591.557	203.761	591.557	141.503	591.557	77.0703
591.798	429.268	591.798	346.414	591.798	270.909	591.798	203.869	591.798	141.422	591.798	77.0029
592.039	429.421	592.039	346.641	592.039	270.695	592.039	204.086	592.039	141.489	592.039	76.8927
592.28	429.652	592.28	346.89	592.28	270.472	592.28	204.382	592.28	141.701	592.28	76.7705
592.521	429.903	592.521	347.119	592.521	270.271	592.521	204.716	592.521	142.028	592.521	76.6667
592.763	430.108	592.763	347.284	592.763	270.106	592.763	205.049	592.763	142.413	592.763	76.5982
593.004	430.216	593.004	347.365	593.004	269.98	593.004	205.345	593.004	142.797	593.004	76.5676
593.245	430.212	593.245	347.366	593.245	269.885	593.245	205.58	593.245	143.126	593.245	76.5699
593.486	430.111	593.486	347.312	593.486	269.817	593.486	205.741	593.486	143.361	593.486	76.603
593.727	429.956	593.727	347.245	593.727	269.777	593.727	205.828	593.727	143.483	593.727	76.6727
593.968	429.796	593.968	347.207	593.968	269.774	593.968	205.851	593.968	143.495	593.968	76.7905
594.209	429.672	594.209	347.23	594.209	269.817	594.209	205.821	594.209	143.417	594.209	76.9643
594.45	429.599	594.45	347.318	594.45	269.911	594.45	205.747	594.45	143.28	594.45	77.1863
594.691	429.564	594.691	347.453	594.691	270.045	594.691	205.63	594.691	143.127	594.691	77.4269
594.932	429.536	594.932	347.591	594.932	270.195	594.932	205.464	594.932	142.996	594.932	77.6381
595.173	429.484	595.173	347.688	595.173	270.333	595.173	205.243	595.173	142.918	595.173	77.7689
595.414	429.39	595.414	347.711	595.414	270.441	595.414	204.971	595.414	142.91	595.414	77.7852
595.655	429.263	595.655	347.652	595.655	270.516	595.655	204.676	595.655	142.976	595.655	77.6863
595.896	429.128	595.896	347.529	595.896	270.582	595.896	204.409	595.896	143.106	595.896	77.5098
596.137	429.017	596.137	347.377	596.137	270.68	596.137	204.237	596.137	143.279	596.137	77.3204
596.378	428.948	596.378	347.234	596.378	270.852	596.378	204.229	596.378	143.474	596.378	77.189
596.619	428.923	596.619	347.127	596.619	271.124	596.619	204.429	596.619	143.666	596.619	77.1679
596.861	428.925	596.861	347.066	596.861	271.497	596.861	204.837	596.861	143.837	596.861	77.2729
597.101	428.924	597.101	347.045	597.101	271.933	597.101	205.404	597.101	143.969	597.101	77.4788
597.343	428.893	597.343	347.044	597.343	272.367	597.343	206.038	597.343	144.051	597.343	77.7277
597.584	428.815	597.584	347.041	597.584	272.716	597.584	206.62	597.584	144.074	597.584	77.9484
597.825	428.691	597.825	347.02	597.825	272.905	597.825	207.039	597.825	144.034	597.825	78.0796
598.066	428.531	598.066	346.97	598.066	272.886	598.066	207.222	598.066	143.938	598.066	78.0888
598.307	428.357	598.307	346.893	598.307	272.649	598.307	207.153	598.307	143.805	598.307	77.979
598.548	428.19	598.548	346.792	598.548	272.234	598.548	206.873	598.548	143.667	598.548	77.7839
598.789	428.053	598.789	346.676	598.789	271.71	598.789	206.46	598.789	143.567	598.789	77.5537
599.03	427.965	599.03	346.552	599.03	271.17	599.03	206.01	599.03	143.549	599.03	77.3408
599.271	427.945	599.271	346.429	599.271	270.71	599.271	205.61	599.271	143.65	599.271	77.1883
599.512	428.009	599.512	346.317	599.512	270.409	599.512	205.326	599.512	143.886	599.512	77.1248
599.753	428.166	599.753	346.228	599.753	270.314	599.753	205.197	599.753	144.239	599.753	77.1626
599.994	428.408	599.994	346.174	599.994	270.431	599.994	205.239	599.994	144.66	599.994	77.298
600.235	428.708	600.235	346.165	600.235	270.717	600.235	205.44	600.235	145.072	600.235	77.5133
600.476	429.022	600.476	346.203	600.476	271.094	600.476	205.771	600.476	145.39	600.476	77.7791
600.717	429.303	600.717	346.281	600.717	271.469	600.717	206.189	600.717	145.545	600.717	78.0592
600.958	429.513	600.958	346.384	600.958	271.754	600.958	206.635	600.958	145.504	600.958	78.3148
601.199	429.634	601.199	346.494	601.199	271.887	601.199	207.046	601.199	145.277	601.199	78.5107
601.441	429.67	601.441	346.592	601.441	271.841	601.441	207.359	601.441	144.918	601.441	78.6204
601.682	429.641	601.682	346.661	601.682	271.626	601.682	207.523	601.682	144.512	601.682	78.6301
601.923	429.575	601.923	346.689	601.923	271.284	601.923	207.52	601.923	144.157	601.923	78.5402
602.164	429.497	602.164	346.668	602.164	270.881	602.164	207.363	602.164	143.947	602.164	78.3647
602.405	429.423	602.405	346.596	602.405	270.496	602.405	207.107	602.405	143.941	602.405	78.1267
602.646	429.357	602.646	346.477	602.646	270.206	602.646	206.827	602.646	144.157	602.646	77.8538
602.887	429.298	602.887	346.326	602.887	270.072	602.887	206.602	602.887	144.565	602.887	77.5734
603.128	429.241	603.128	346.163	603.128	270.134	603.128	206.49	603.128	145.094	603.128	77.3111
603.369	429.187	603.369	346.014	603.369	270.395	603.369	206.521	603.369	145.652	603.369	77.0905
603.61	429.141	603.61	345.908	603.61	270.826	603.61	206.687	603.61	146.148	603.61	76.9334
603.851	429.113	603.851	345.867	603.851	271.363	603.851	206.953	603.851	146.507	603.851	76.8592
604.092	429.11	604.092	345.901	604.092	271.92	604.092	207.271	604.092	146.692	604.092	76.8809
604.333	429.134	604.333	346.003	604.333	272.41	604.333	207.597	604.333	146.707	604.333	77.0012
604.574	429.176	604.574	346.148	604.574	272.765	604.574	207.897	604.574	146.594	604.574	77.2097
604.815	429.224	604.815	346.298	604.815	272.955	604.815	208.156	604.815	146.417	604.815	77.4839
605.057	429.265	605.057	346.415	605.057	273.003	605.057	208.373	605.057	146.246	605.057	77.7959
605.298	429.297	605.298	346.467	605.298	272.967	605.298	208.554	605.298	146.135	605.298	78.1197
605.539	429.327	605.539	346.443	605.539	272.928	605.539	208.708	605.539	146.116	605.539	78.4391
605.78	429.375	605.78	346.351	605.78	272.954	605.78	208.842	605.78	146.193	605.78	78.7494
606.021	429.465	606.021	346.216	606.021	273.088	606.021	208.958	606.021	146.344	606.021	79.0545
606.262	429.616	606.262	346.071	606.262	273.325	606.262	209.058	606.262	146.533	606.262	79.3592
606.503	429.831	606.503	345.949	606.503	273.625	606.503	209.135	606.503	146.714	606.503	79.661
606.744	430.098	606.744	345.87	606.744	273.926	606.744	209.177	606.744	146.839	606.744	79.945
606.985	430.387	606.985	345.842	606.985	274.165	606.985	209.163	606.985	146.864	606.985	80.1848
607.226	430.661	607.226	345.861	607.226	274.303	607.226	209.071	607.226	146.76	607.226	80.3504
607.467	430.884	607.467	345.918	607.467	274.327	607.467	208.883	607.467	146.519	607.467	80.4181
607.708	431.033	607.708	346.004	607.708	274.255	607.708	208.598	607.708	146.155	607.708	80.3809
607.949	431.105	607.949	346.115	607.949	274.12	607.949	208.239	607.949	145.713	607.949	80.2516
608.19	431.111	608.19	346.253	608.19	273.95	608.19	207.854	608.19	145.254	608.19	80.0587
608.431	431.075	608.431	346.424	608.431	273.767	608.431	207.505	608.431	144.846	608.431	79.8382
608.672	431.02	608.672	346.63	608.672	273.577	608.672	207.254	608.672	144.547	608.672	79.623
608.913	430.961	608.913	346.868	608.913	273.379	608.913	207.145	608.913	144.393	608.913	79.4362
609.154	430.905	609.154	347.125	609.154	273.172	609.154	207.193	609.154	144.387	609.154	79.2895
609.395	430.85	609.395	347.382	609.395	272.967	609.395	207.381	609.395	144.505	609.395	79.1848
609.636	430.794	609.636	347.617	609.636	272.78	609.636	207.666	609.636	144.703	609.636	79.1184
609.878	430.742	609.878	347.814	609.878	272.633	609.878	207.996	609.878	144.935	609.878	79.0841
610.119	430.705	610.119	347.961	610.119	272.542	610.119	208.322	610.119	145.166	610.119	79.0742
610.36	430.7	610.36	348.054	610.36	272.517	610.36	208.61	610.36	145.382	610.36	79.0803
610.601	430.741	610.601	348.099	610.601	272.552	610.601	208.839	610.601	145.584	610.601	79.0929
610.842	430.831	610.842	348.102	610.842	272.636	610.842	209	610.842	145.779	610.842	79.1047
611.083	430.958	611.083	348.075	611.083	272.754	611.083	209.084	611.083	145.974	611.083	79.1141
611.324	431.099	611.324	348.031	611.324	272.894	611.324	209.083	611.324	146.16	611.324	79.1294
611.565	431.225	611.565	347.986	611.565	273.051	611.565	208.988	611.565	146.32	611.565	79.17
611.806	431.32	611.806	347.957	611.806	273.222	611.806	208.8	611.806	146.436	611.806	79.2606
612.047	431.384	612.047	347.965	612.047	273.406	612.047	208.537	612.047	146.498	612.047	79.421
612.288	431.435	612.288	348.025	612.288	273.599	612.288	208.235	612.288	146.515	612.288	79.6537
612.529	431.504	612.529	348.143	612.529	273.792	612.529	207.939	612.529	146.513	612.529	79.9337
612.77	431.62	612.77	348.313	612.77	273.974	612.77	207.692	612.77	146.523	612.77	80.2086
613.011	431.796	613.011	348.518	613.011	274.126	613.011	207.518	613.011	146.568	613.011	80.4078
613.252	432.022	613.252	348.73	613.252	274.231	613.252	207.411	613.252	146.654	613.252	80.4615
613.494	432.268	613.494	348.921	613.494	274.271	613.494	207.343	613.494	146.761	613.494	80.3227
613.735	432.493	613.735	349.069	613.735	274.229	613.735	207.267	613.735	146.857	613.735	79.9851
613.976	432.663	613.976	349.163	613.976	274.097	613.976	207.147	613.976	146.91	613.976	79.4887
614.217	432.757	614.217	349.204	614.217	273.876	614.217	206.966	614.217	146.902	614.217	78.9121
614.458	432.776	614.458	349.202	614.458	273.581	614.458	206.742	614.458	146.838	614.458	78.3535
614.699	432.738	614.699	349.169	614.699	273.245	614.699	206.515	614.699	146.744	614.699	77.9086
614.94	432.668	614.94	349.113	614.94	272.916	614.94	206.345	614.94	146.653	614.94	77.6518
615.181	432.589	615.181	349.038	615.181	272.65	615.181	206.282	615.181	146.589	615.181	77.6247
615.422	432.516	615.422	348.942	615.422	272.5	615.422	206.363	615.422	146.561	615.422	77.8316
615.663	432.456	615.663	348.827	615.663	272.503	615.663	206.594	615.663	146.557	615.663	78.2421
615.904	432.408	615.904	348.696	615.904	272.664	615.904	206.955	615.904	146.552	615.904	78.797
616.145	432.372	616.145	348.559	616.145	272.952	616.145	207.404	616.145	146.522	616.145	79.4188
616.386	432.343	616.386	348.424	616.386	273.301	616.386	207.885	616.386	146.457	616.386	80.0227
616.627	432.318	616.627	348.298	616.627	273.63	616.627	208.342	616.627	146.364	616.627	80.5289
616.868	432.286	616.868	348.185	616.868	273.856	616.868	208.719	616.868	146.266	616.868	80.8725
617.109	432.236	617.109	348.083	617.109	273.921	617.109	208.971	617.109	146.19	617.109	81.0127
617.35	432.156	617.35	347.995	617.35	273.805	617.35	209.065	617.35	146.147	617.35	80.9375
617.591	432.042	617.591	347.924	617.591	273.523	617.591	208.987	617.591	146.131	617.591	80.6653
617.832	431.904	617.832	347.882	617.832	273.126	617.832	208.749	617.832	146.112	617.832	80.2407
618.074	431.761	618.074	347.879	618.074	272.682	618.074	208.391	618.074	146.052	618.074	79.7254
618.315	431.644	618.315	347.922	618.315	272.263	618.315	207.973	618.315	145.919	618.315	79.1863
618.556	431.578	618.556	348.003	618.556	271.931	618.556	207.564	618.556	145.705	618.556	78.685
618.797	431.573	618.797	348.106	618.797	271.727	618.797	207.227	618.797	145.426	618.797	78.2713
619.038	431.62	619.038	348.2	619.038	271.67	619.038	206.998	619.038	145.117	619.038	77.982
619.279	431.689	619.279	348.256	619.279	271.754	619.279	206.884	619.279	144.822	619.279	77.841
619.52	431.743	619.52	348.251	619.52	271.955	619.52	206.859	619.52	144.574	619.52	77.8589
619.761	431.752	619.761	348.184	619.761	272.233	619.761	206.879	619.761	144.394	619.761	78.0298
620.002	431.702	620.002	348.075	620.002	272.54	620.002	206.89	620.002	144.282	620.002	78.3261
620.243	431.608	620.243	347.96	620.243	272.828	620.243	206.85	620.243	144.219	620.243	78.6967
620.484	431.501	620.484	347.88	620.484	273.055	620.484	206.738	620.484	144.18	620.484	79.0709
620.725	431.42	620.725	347.864	620.725	273.193	620.725	206.561	620.725	144.138	620.725	79.3731
620.966	431.392	620.966	347.919	620.966	273.228	620.966	206.344	620.966	144.076	620.966	79.543
621.207	431.421	621.207	348.029	621.207	273.164	621.207	206.128	621.207	143.99	621.207	79.5545
621.448	431.491	621.448	348.162	621.448	273.019	621.448	205.95	621.448	143.891	621.448	79.4257
621.689	431.573	621.689	348.283	621.689	272.821	621.689	205.839	621.689	143.797	621.689	79.2126
621.931	431.639	621.931	348.368	621.931	272.607	621.931	205.811	621.931	143.734	621.931	78.9903
622.172	431.676	622.172	348.409	622.172	272.418	622.172	205.869	622.172	143.723	622.172	78.8284
622.413	431.691	622.413	348.414	622.413	272.289	622.413	206.003	622.413	143.777	622.413	78.7682
622.654	431.704	622.654	348.401	622.654	272.244	622.654	206.193	622.654	143.894	622.654	78.8115
622.895	431.745	622.895	348.389	622.895	272.29	622.895	206.409	622.895	144.058	622.895	78.9232
623.136	431.83	623.136	348.391	623.136	272.406	623.136	206.618	623.136	144.238	623.136	79.049
623.377	431.963	623.377	348.415	623.377	272.551	623.377	206.786	623.377	144.401	623.377	79.1388
623.618	432.127	623.618	348.462	623.618	272.673	623.618	206.891	623.618	144.517	623.618	79.1676
623.859	432.291	623.859	348.534	623.859	272.723	623.859	206.927	623.859	144.573	623.859	79.1441
624.1	432.419	624.1	348.632	624.1	272.671	624.1	206.908	624.1	144.577	624.1	79.105
624.341	432.482	624.341	348.754	624.341	272.521	624.341	206.868	624.341	144.558	624.341	79.0963
624.582	432.463	624.582	348.898	624.582	272.304	624.582	206.853	624.582	144.555	624.582	79.1525
624.823	432.364	624.823	349.054	624.823	272.075	624.823	206.903	624.823	144.604	624.823	79.2793
625.064	432.205	625.064	349.206	625.064	271.885	625.064	207.043	625.064	144.725	625.064	79.4507
625.305	432.018	625.305	349.339	625.305	271.769	625.305	207.273	625.305	144.909	625.305	79.6204
625.546	431.84	625.546	349.443	625.546	271.729	625.546	207.564	625.546	145.126	625.546	79.7423
625.788	431.701	625.788	349.521	625.788	271.741	625.788	207.871	625.788	145.333	625.788	79.7914
626.029	431.619	626.029	349.582	626.029	271.769	626.029	208.146	626.029	145.491	626.029	79.7736
626.27	431.594	626.27	349.64	626.27	271.788	626.27	208.356	626.27	145.581	626.27	79.7205
626.511	431.615	626.511	349.701	626.511	271.794	626.511	208.486	626.511	145.604	626.511	79.6738
626.752	431.661	626.752	349.765	626.752	271.809	626.752	208.544	626.752	145.579	626.752	79.6666
626.993	431.713	626.993	349.817	626.993	271.863	626.993	208.55	626.993	145.524	626.993	79.7106
627.234	431.756	627.234	349.844	627.234	271.982	627.234	208.53	627.234	145.451	627.234	79.7925
627.475	431.788	627.475	349.838	627.475	272.164	627.475	208.507	627.475	145.357	627.475	79.8799
627.716	431.815	627.716	349.802	627.716	272.382	627.716	208.494	627.716	145.227	627.716	79.9339
627.957	431.851	627.957	349.76	627.957	272.582	627.957	208.494	627.957	145.043	627.957	79.9231
628.198	431.903	628.198	349.738	628.198	272.71	628.198	208.498	628.198	144.798	628.198	79.8336
628.439	431.969	628.439	349.764	628.439	272.731	628.439	208.492	628.439	144.508	628.439	79.6726
628.68	432.037	628.68	349.846	628.68	272.646	628.68	208.462	628.68	144.207	628.68	79.4655
628.921	432.084	628.921	349.975	628.921	272.494	628.921	208.393	628.921	143.944	628.921	79.248
629.162	432.094	629.162	350.121	629.162	272.343	629.162	208.283	629.162	143.764	629.162	79.0581
629.403	432.063	629.403	350.247	629.403	272.26	629.403	208.137	629.403	143.695	629.403	78.9284
629.644	432.006	629.644	350.321	629.644	272.299	629.644	207.971	629.644	143.738	629.644	78.8814
629.885	431.957	629.885	350.33	629.885	272.475	629.885	207.805	629.885	143.868	629.885	78.9265
630.126	431.957	630.126	350.282	630.126	272.77	630.126	207.665	630.126	144.049	630.126	79.0579
630.368	432.037	630.368	350.201	630.368	273.136	630.368	207.572	630.368	144.243	630.368	79.2549
630.609	432.206	630.609	350.115	630.609	273.513	630.609	207.536	630.609	144.43	630.609	79.4835
630.85	432.451	630.85	350.05	630.85	273.849	630.85	207.558	630.85	144.605	630.85	79.7019
631.091	432.734	631.091	350.018	631.091	274.106	631.091	207.627	631.091	144.783	631.091	79.8696
631.332	433.012	631.332	350.024	631.332	274.272	631.332	207.73	631.332	144.984	631.332	79.9571
631.573	433.242	631.573	350.066	631.573	274.356	631.573	207.849	631.573	145.22	631.573	79.954
631.814	433.4	631.814	350.143	631.814	274.381	631.814	207.976	631.814	145.492	631.814	79.8725
632.055	433.476	632.055	350.254	632.055	274.379	632.055	208.105	632.055	145.786	632.055	79.7439
632.296	433.474	632.296	350.4	632.296	274.377	632.296	208.236	632.296	146.075	632.296	79.6097
632.537	433.406	632.537	350.573	632.537	274.394	632.537	208.366	632.537	146.331	632.537	79.509
632.778	433.284	632.778	350.757	632.778	274.436	632.778	208.49	632.778	146.534	632.778	79.4667
633.019	433.118	633.019	350.927	633.019	274.497	633.019	208.601	633.019	146.676	633.019	79.4877
633.26	432.926	633.26	351.051	633.26	274.56	633.26	208.69	633.26	146.764	633.26	79.5585
633.501	432.726	633.501	351.104	633.501	274.606	633.501	208.759	633.501	146.815	633.501	79.6562
633.742	432.546	633.742	351.077	633.742	274.623	633.742	208.819	633.742	146.853	633.742	79.7602
633.984	432.415	633.984	350.977	633.984	274.607	633.984	208.892	633.984	146.901	633.984	79.8612
634.225	432.356	634.225	350.825	634.225	274.567	634.225	209.005	634.225	146.978	634.225	79.9635
634.466	432.377	634.466	350.651	634.466	274.52	634.466	209.181	634.466	147.096	634.466	80.0811
634.707	432.473	634.707	350.483	634.707	274.479	634.707	209.423	634.707	147.262	634.707	80.2283
634.948	432.615	634.948	350.346	634.948	274.451	634.948	209.711	634.948	147.467	634.948	80.4097
635.189	432.761	635.189	350.252	635.189	274.427	635.189	210.001	635.189	147.688	635.189	80.6133
635.43	432.868	635.43	350.203	635.43	274.388	635.43	210.235	635.43	147.89	635.43	80.8114
635.671	432.899	635.671	350.193	635.671	274.314	635.671	210.365	635.671	148.031	635.671	80.97
635.912	432.832	635.912	350.207	635.912	274.195	635.912	210.367	635.912	148.077	635.912	81.0625
636.153	432.667	636.153	350.23	636.153	274.038	636.153	210.252	636.153	148.01	636.153	81.0811
636.394	432.415	636.394	350.247	636.394	273.865	636.394	210.06	636.394	147.84	636.394	81.0403
636.635	432.102	636.635	350.247	636.635	273.707	636.635	209.85	636.635	147.603	636.635	80.9721
636.876	431.759	636.876	350.227	636.876	273.59	636.876	209.674	636.876	147.35	636.876	80.9149
637.117	431.429	637.117	350.192	637.117	273.527	637.117	209.572	637.117	147.139	637.117	80.9011
637.358	431.156	637.358	350.157	637.358	273.513	637.358	209.559	637.358	147.015	637.358	80.9472
637.599	430.983	637.599	350.141	637.599	273.531	637.599	209.623	637.599	147.005	637.599	81.0474
637.84	430.941	637.84	350.165	637.84	273.561	637.84	209.737	637.84	147.102	637.84	81.1761
638.081	431.035	638.081	350.241	638.081	273.592	638.081	209.862	638.081	147.278	638.081	81.295
638.322	431.24	638.322	350.364	638.322	273.624	638.322	209.961	638.322	147.484	638.322	81.3669
638.563	431.504	638.563	350.514	638.563	273.665	638.563	210.006	638.563	147.67	638.563	81.3676
638.805	431.763	638.805	350.655	638.805	273.722	638.805	209.984	638.805	147.795	638.805	81.295
639.046	431.955	639.046	350.751	639.046	273.791	639.046	209.896	639.046	147.837	639.046	81.1706
639.287	432.043	639.287	350.77	639.287	273.854	639.287	209.755	639.287	147.793	639.287	81.0341
639.528	432.018	639.528	350.702	639.528	273.882	639.528	209.58	639.528	147.673	639.528	80.933
639.769	431.899	639.769	350.555	639.769	273.851	639.769	209.398	639.769	147.503	639.769	80.91
640.01	431.717	640.01	350.353	640.01	273.759	640.01	209.232	640.01	147.313	640.01	80.9913
640.251	431.501	640.251	350.123	640.251	273.636	640.251	209.106	640.251	147.141	640.251	81.1809
640.492	431.265	640.492	349.892	640.492	273.538	640.492	209.033	640.492	147.022	640.492	81.4606
640.733	431.009	640.733	349.675	640.733	273.531	640.733	209.021	640.733	146.992	640.733	81.7965
640.974	430.731	640.974	349.483	640.974	273.666	640.974	209.066	640.974	147.073	640.974	82.1485
641.215	430.437	641.215	349.324	641.215	273.958	641.215	209.16	641.215	147.269	641.215	82.4792
641.456	430.151	641.456	349.204	641.456	274.377	641.456	209.289	641.456	147.564	641.456	82.7608
641.697	429.911	641.697	349.131	641.697	274.853	641.697	209.435	641.697	147.918	641.697	82.978
641.938	429.757	641.938	349.112	641.938	275.298	641.938	209.586	641.938	148.277	641.938	83.1271
642.179	429.717	642.179	349.144	642.179	275.632	642.179	209.733	642.179	148.588	642.179	83.2134
642.42	429.789	642.42	349.211	642.42	275.81	642.42	209.872	642.42	148.812	642.42	83.2469
642.662	429.941	642.662	349.292	642.662	275.827	642.662	210.003	642.662	148.941	642.662	83.2387
642.903	430.121	642.903	349.362	642.903	275.722	642.903	210.133	642.903	148.995	642.903	83.1981
643.144	430.27	643.144	349.404	643.144	275.555	643.144	210.264	643.144	149.013	643.144	83.1329
643.385	430.346	643.385	349.419	643.385	275.389	643.385	210.398	643.385	149.036	643.385	83.0501
643.626	430.336	643.626	349.423	643.626	275.276	643.626	210.533	643.626	149.09	643.626	82.9582
643.867	430.257	643.867	349.443	643.867	275.242	643.867	210.658	643.867	149.178	643.867	82.8678
644.108	430.142	644.108	349.501	644.108	275.296	644.108	210.765	644.108	149.278	644.108	82.7927
644.349	430.027	644.349	349.607	644.349	275.431	644.349	210.845	644.349	149.355	644.349	82.7471
644.59	429.935	644.59	349.752	644.59	275.628	644.59	210.898	644.59	149.382	644.59	82.7429
644.831	429.871	644.831	349.91	644.831	275.867	644.831	210.931	644.831	149.348	644.831	82.7864
645.072	429.828	645.072	350.052	645.072	276.122	645.072	210.965	645.072	149.265	645.072	82.8754
645.313	429.794	645.313	350.159	645.313	276.368	645.313	211.022	645.313	149.16	645.313	82.9991
645.554	429.765	645.554	350.227	645.554	276.578	645.554	211.126	645.554	149.064	645.554	83.1393
645.795	429.743	645.795	350.266	645.795	276.729	645.795	211.285	645.795	148.995	645.795	83.2748
646.036	429.735	646.036	350.294	646.036	276.808	646.036	211.491	646.036	148.952	646.036	83.3851
646.277	429.741	646.277	350.32	646.277	276.814	646.277	211.721	646.277	148.918	646.277	83.4554
646.519	429.753	646.519	350.342	646.519	276.761	646.519	211.935	646.519	148.87	646.519	83.4801
646.76	429.749	646.76	350.338	646.76	276.674	646.76	212.095	646.76	148.797	646.76	83.4637
647	429.704	647	350.283	647	276.579	647	212.175	647	148.705	647	83.4198
647.242	429.602	647.242	350.157	647.242	276.499	647.242	212.167	647.242	148.624	647.242	83.3668
647.483	429.441	647.483	349.958	647.483	276.449	647.483	212.087	647.483	148.592	647.483	83.3227
647.724	429.243	647.724	349.711	647.724	276.435	647.724	211.964	647.724	148.642	647.724	83.3005
647.965	429.044	647.965	349.456	647.965	276.454	647.965	211.832	647.965	148.786	647.965	83.3044
648.206	428.885	648.206	349.241	648.206	276.499	648.206	211.716	648.206	149.01	648.206	83.3291
648.447	428.801	648.447	349.104	648.447	276.56	648.447	211.627	648.447	149.269	648.447	83.3616
648.688	428.809	648.688	349.063	648.688	276.622	648.688	211.561	648.688	149.505	648.688	83.3852
648.929	428.906	648.929	349.117	648.929	276.663	648.929	211.508	648.929	149.664	648.929	83.3843
649.17	429.076	649.17	349.246	649.17	276.659	649.17	211.46	649.17	149.711	649.17	83.3494
649.411	429.298	649.411	349.424	649.411	276.584	649.411	211.418	649.411	149.637	649.411	83.2788
649.652	429.55	649.652	349.631	649.652	276.42	649.652	211.393	649.652	149.464	649.652	83.1794
649.893	429.819	649.893	349.856	649.893	276.164	649.893	211.398	649.893	149.231	649.893	83.0638
650.134	430.097	650.134	350.096	650.134	275.833	650.134	211.441	650.134	148.982	650.134	82.9471
650.375	430.378	650.375	350.354	650.375	275.463	650.375	211.519	650.375	148.758	650.375	82.8442
650.616	430.655	650.616	350.627	650.616	275.105	650.616	211.619	650.616	148.586	650.616	82.7679
650.857	430.919	650.857	350.904	650.857	274.812	650.857	211.72	650.857	148.482	650.857	82.7278
651.099	431.158	651.099	351.168	651.099	274.631	651.099	211.806	651.099	148.45	651.099	82.7304
651.34	431.365	651.34	351.398	651.34	274.593	651.34	211.877	651.34	148.486	651.34	82.7784
651.581	431.534	651.581	351.574	651.581	274.707	651.581	211.944	651.581	148.582	651.581	82.8695
651.822	431.668	651.822	351.683	651.822	274.96	651.822	212.033	651.822	148.722	651.822	82.9954
652.063	431.77	652.063	351.723	652.063	275.317	652.063	212.168	652.063	148.89	652.063	83.1408
652.304	431.844	652.304	351.695	652.304	275.732	652.304	212.361	652.304	149.068	652.304	83.2848
652.545	431.891	652.545	351.608	652.545	276.15	652.545	212.605	652.545	149.239	652.545	83.403
652.786	431.905	652.786	351.475	652.786	276.518	652.786	212.871	652.786	149.394	652.786	83.4721
653.027	431.883	653.027	351.31	653.027	276.789	653.027	213.12	653.027	149.531	653.027	83.4745
653.268	431.822	653.268	351.13	653.268	276.937	653.268	213.312	653.268	149.655	653.268	83.4035
653.509	431.725	653.509	350.954	653.509	276.96	653.509	213.422	653.509	149.773	653.509	83.2656
653.75	431.603	653.75	350.8	653.75	276.883	653.75	213.442	653.75	149.894	653.75	83.0808
653.991	431.471	653.991	350.683	653.991	276.753	653.991	213.381	653.991	150.021	653.991	82.8805
654.232	431.344	654.232	350.615	654.232	276.63	654.232	213.262	654.232	150.151	654.232	82.7028
654.473	431.236	654.473	350.596	654.473	276.568	654.473	213.112	654.473	150.277	654.473	82.5883
654.714	431.154	654.714	350.623	654.714	276.597	654.714	212.954	654.714	150.387	654.714	82.5741
654.956	431.103	654.956	350.687	654.956	276.72	654.956	212.809	654.956	150.47	654.956	82.6893
655.197	431.08	655.197	350.781	655.197	276.907	655.197	212.692	655.197	150.521	655.197	82.9494
655.438	431.085	655.438	350.898	655.438	277.111	655.438	212.617	655.438	150.533	655.438	83.3509
655.679	431.115	655.679	351.037	655.679	277.282	655.679	212.594	655.679	150.504	655.679	83.8679
655.92	431.171	655.92	351.197	655.92	277.389	655.92	212.63	655.92	150.433	655.92	84.4506
656.161	431.253	656.161	351.375	656.161	277.421	656.161	212.721	656.161	150.32	656.161	85.0296
656.402	431.36	656.402	351.564	656.402	277.395	656.402	212.854	656.402	150.17	656.402	85.5254
656.643	431.487	656.643	351.751	656.643	277.342	656.643	213.007	656.643	149.994	656.643	85.8619
656.884	431.629	656.884	351.916	656.884	277.292	656.884	213.151	656.884	149.809	656.884	85.9833
657.125	431.779	657.125	352.042	657.125	277.263	657.125	213.262	657.125	149.638	657.125	85.8669
657.366	431.931	657.366	352.114	657.366	277.256	657.366	213.326	657.366	149.506	657.366	85.5305
657.607	432.083	657.607	352.128	657.607	277.266	657.607	213.345	657.607	149.432	657.607	85.0309
657.848	432.235	657.848	352.09	657.848	277.284	657.848	213.33	657.848	149.425	657.848	84.4532
658.089	432.39	658.089	352.018	658.089	277.314	658.089	213.306	658.089	149.487	658.089	83.8948
658.33	432.549	658.33	351.934	658.33	277.374	658.33	213.298	658.33	149.611	658.33	83.4481
658.571	432.709	658.571	351.861	658.571	277.489	658.571	213.332	658.571	149.79	658.571	83.186
658.812	432.858	658.812	351.814	658.812	277.681	658.812	213.425	658.812	150.018	658.812	83.1511
659.053	432.978	659.053	351.799	659.053	277.951	659.053	213.586	659.053	150.297	659.053	83.3506
659.295	433.051	659.295	351.806	659.295	278.277	659.295	213.814	659.295	150.631	659.295	83.7562
659.536	433.058	659.536	351.812	659.536	278.61	659.536	214.089	659.536	151.02	659.536	84.3091
659.777	432.989	659.777	351.792	659.777	278.891	659.777	214.377	659.777	151.447	659.777	84.9305
660.018	432.85	660.018	351.72	660.018	279.069	660.018	214.631	660.018	151.882	660.018	85.5342
660.259	432.655	660.259	351.58	660.259	279.121	660.259	214.8	660.259	152.276	660.259	86.0413
660.5	432.424	660.5	351.374	660.5	279.057	660.5	214.84	660.5	152.579	660.5	86.3925
660.741	432.179	660.741	351.117	660.741	278.922	660.741	214.727	660.741	152.747	660.741	86.5571
660.982	431.937	660.982	350.84	660.982	278.777	660.982	214.47	660.982	152.762	660.982	86.537
661.223	431.71	661.223	350.578	661.223	278.685	661.223	214.112	661.223	152.637	661.223	86.364
661.464	431.5	661.464	350.366	661.464	278.687	661.464	213.72	661.464	152.415	661.464	86.0916
661.705	431.312	661.705	350.231	661.705	278.795	661.705	213.369	661.705	152.153	661.705	85.7816
661.946	431.146	661.946	350.185	661.946	278.989	661.946	213.119	661.946	151.909	661.946	85.4903
662.187	431.007	662.187	350.225	662.187	279.224	662.187	213.004	662.187	151.72	662.187	85.2577
662.428	430.899	662.428	350.335	662.428	279.444	662.428	213.02	662.428	151.594	662.428	85.1034
662.669	430.829	662.669	350.493	662.669	279.597	662.669	213.134	662.669	151.512	662.669	85.0287
662.91	430.796	662.91	350.677	662.91	279.65	662.91	213.296	662.91	151.433	662.91	85.0235
663.152	430.796	663.152	350.868	663.152	279.594	663.152	213.459	663.152	151.318	663.152	85.0733
663.393	430.822	663.393	351.059	663.393	279.449	663.393	213.59	663.393	151.141	663.393	85.1641
663.634	430.866	663.634	351.251	663.634	279.25	663.634	213.676	663.634	150.9	663.634	85.2824
663.875	430.92	663.875	351.448	663.875	279.041	663.875	213.718	663.875	150.619	663.875	85.4119
664.116	430.983	664.116	351.658	664.116	278.856	664.116	213.723	664.116	150.331	664.116	85.5293
664.357	431.056	664.357	351.881	664.357	278.711	664.357	213.693	664.357	150.068	664.357	85.6038
664.598	431.139	664.598	352.109	664.598	278.6	664.598	213.623	664.598	149.852	664.598	85.6023
664.839	431.227	664.839	352.328	664.839	278.5	664.839	213.51	664.839	149.685	664.839	85.4996
665.08	431.312	665.08	352.514	665.08	278.378	665.08	213.353	665.08	149.555	665.08	85.2893
665.321	431.383	665.321	352.649	665.321	278.208	665.321	213.166	665.321	149.442	665.321	84.99
665.562	431.435	665.562	352.723	665.562	277.98	665.562	212.972	665.562	149.324	665.562	84.6404
665.803	431.473	665.803	352.739	665.803	277.705	665.803	212.796	665.803	149.193	665.803	84.2866
666.044	431.515	666.044	352.716	666.044	277.408	666.044	212.657	666.044	149.047	666.044	83.9682
666.285	431.584	666.285	352.68	666.285	277.124	666.285	212.561	666.285	148.898	666.285	83.7109
666.526	431.7	666.526	352.652	666.526	276.885	666.526	212.504	666.526	148.765	666.526	83.5277
666.767	431.864	666.767	352.645	666.767	276.72	666.767	212.479	666.767	148.676	666.767	83.4255
667.008	432.05	667.008	352.659	667.008	276.65	667.008	212.474	667.008	148.672	667.008	83.4115
667.25	432.197	667.25	352.676	667.25	276.693	667.25	212.483	667.25	148.803	667.25	83.4918
667.49	432.227	667.49	352.684	667.49	276.85	667.49	212.492	667.49	149.095	667.49	83.65
667.732	432.118	667.732	352.689	667.732	277.056	667.732	212.469	667.732	149.452	667.732	83.809
667.973	431.986	667.973	352.699	667.973	277.125	667.973	212.371	667.973	149.602	667.973	83.8435
668.214	432.01	668.214	352.712	668.214	276.964	668.214	212.233	668.214	149.414	668.214	83.7122
668.455	432.251	668.455	352.791	668.455	276.824	668.455	212.178	668.455	149.237	668.455	83.5189
668.696	432.552	668.696	352.896	668.696	276.849	668.696	212.232	668.696	149.31	668.696	83.3934
668.937	432.737	668.937	352.896	668.937	276.896	668.937	212.308	668.937	149.505	668.937	83.3872
669.178	432.786	669.178	352.791	669.178	276.891	669.178	212.327	669.178	149.716	669.178	83.473
669.419	432.752	669.419	352.656	669.419	276.845	669.419	212.256	669.419	149.921	669.419	83.6049
669.66	432.672	669.66	352.546	669.66	276.785	669.66	212.101	669.66	150.115	669.66	83.7504
669.901	432.558	669.901	352.485	669.901	276.728	669.901	211.891	669.901	150.292	669.901	83.8928
670.142	432.408	670.142	352.474	670.142	276.691	670.142	211.676	670.142	150.438	670.142	84.0252
670.383	432.22	670.383	352.502	670.383	276.697	670.383	211.51	670.383	150.542	670.383	84.1449
670.624	431.998	670.624	352.556	670.624	276.77	670.624	211.441	670.624	150.596	670.624	84.25
670.865	431.757	670.865	352.624	670.865	276.932	670.865	211.504	670.865	150.598	670.865	84.3382
671.106	431.52	671.106	352.699	671.106	277.189	671.106	211.703	671.106	150.556	671.106	84.4067
671.347	431.313	671.347	352.78	671.347	277.525	671.347	212.016	671.347	150.482	671.347	84.452
671.588	431.165	671.588	352.869	671.588	277.898	671.588	212.395	671.588	150.389	671.588	84.4688
671.83	431.105	671.83	352.968	671.83	278.246	671.83	212.776	671.83	150.288	671.83	84.4493
672.071	431.151	672.071	353.08	672.071	278.501	672.071	213.09	672.071	150.179	672.071	84.3837
672.312	431.316	672.312	353.209	672.312	278.61	672.312	213.278	672.312	150.061	672.312	84.2635
672.553	431.596	672.553	353.357	672.553	278.548	672.553	213.305	672.553	149.928	672.553	84.0872
672.794	431.969	672.794	353.524	672.794	278.331	672.794	213.173	672.794	149.783	672.794	83.8665
673.035	432.4	673.035	353.711	673.035	278.013	673.035	212.915	673.035	149.642	673.035	83.6291
673.276	432.841	673.276	353.919	673.276	277.666	673.276	212.596	673.276	149.529	673.276	83.4167
673.517	433.247	673.517	354.142	673.517	277.368	673.517	212.292	673.517	149.478	673.517	83.2766
673.758	433.586	673.758	354.377	673.758	277.179	673.758	212.08	673.758	149.518	673.758	83.2496
673.999	433.844	673.999	354.612	673.999	277.134	673.999	212.015	673.999	149.664	673.999	83.3573
674.24	434.031	674.24	354.834	674.24	277.238	674.24	212.122	674.24	149.909	674.24	83.595
674.481	434.166	674.481	355.024	674.481	277.469	674.481	212.39	674.481	150.221	674.481	83.9312
674.722	434.269	674.722	355.163	674.722	277.786	674.722	212.774	674.722	150.55	674.722	84.3161
674.963	434.344	674.963	355.23	674.963	278.142	674.963	213.204	674.963	150.841	674.963	84.695
675.204	434.379	675.204	355.207	675.204	278.482	675.204	213.603	675.204	151.043	675.204	85.0214
675.445	434.355	675.445	355.091	675.445	278.76	675.445	213.901	675.445	151.131	675.445	85.2665
675.687	434.257	675.687	354.889	675.687	278.933	675.687	214.048	675.687	151.101	675.687	85.4221
675.928	434.086	675.928	354.625	675.928	278.972	675.928	214.025	675.928	150.977	675.928	85.4967
676.169	433.868	676.169	354.335	676.169	278.866	676.169	213.85	676.169	150.798	676.169	85.5085
676.41	433.644	676.41	354.058	676.41	278.627	676.41	213.567	676.41	150.606	676.41	85.4779
676.651	433.456	676.651	353.827	676.651	278.285	676.651	213.237	676.651	150.434	676.651	85.4233
676.892	433.33	676.892	353.662	676.892	277.892	676.892	212.923	676.892	150.298	676.892	85.3587
677.133	433.269	677.133	353.573	677.133	277.504	677.133	212.673	677.133	150.196	677.133	85.2944
677.374	433.25	677.374	353.557	677.374	277.175	677.374	212.516	677.374	150.116	677.374	85.2366
677.615	433.241	677.615	353.605	677.615	276.942	677.615	212.451	677.615	150.041	677.615	85.187
677.856	433.209	677.856	353.708	677.856	276.821	677.856	212.455	677.856	149.958	677.856	85.141
678.097	433.141	678.097	353.854	678.097	276.8	678.097	212.49	678.097	149.86	678.097	85.0884
678.338	433.042	678.338	354.03	678.338	276.848	678.338	212.516	678.338	149.751	678.338	85.0167
678.579	432.932	678.579	354.219	678.579	276.928	678.579	212.505	678.579	149.643	678.579	84.9176
678.82	432.834	678.82	354.396	678.82	277.004	678.82	212.447	678.82	149.551	678.82	84.7927
679.061	432.758	679.061	354.533	679.061	277.059	679.061	212.355	679.061	149.485	679.061	84.657
679.302	432.701	679.302	354.603	679.302	277.091	679.302	212.251	679.302	149.451	679.302	84.5359
679.543	432.646	679.543	354.591	679.543	277.118	679.543	212.166	679.543	149.444	679.543	84.4563
679.784	432.578	679.784	354.496	679.784	277.161	679.784	212.117	679.784	149.451	679.784	84.4357
680.026	432.488	680.026	354.34	680.026	277.236	680.026	212.11	680.026	149.454	680.026	84.4746
680.267	432.386	680.267	354.156	680.267	277.349	680.267	212.131	680.267	149.434	680.267	84.5544
680.508	432.291	680.508	353.982	680.508	277.49	680.508	212.157	680.508	149.379	680.508	84.6435
680.749	432.226	680.749	353.847	680.749	277.637	680.749	212.161	680.749	149.288	680.749	84.7092
680.99	432.203	680.99	353.766	680.99	277.763	680.99	212.124	680.99	149.171	680.99	84.7294
681.231	432.224	681.231	353.733	681.231	277.84	681.231	212.035	681.231	149.051	681.231	84.6999
681.472	432.274	681.472	353.731	681.472	277.853	681.472	211.902	681.472	148.952	681.472	84.6343
681.713	432.333	681.713	353.743	681.713	277.793	681.713	211.741	681.713	148.901	681.713	84.5565
681.954	432.387	681.954	353.759	681.954	277.666	681.954	211.578	681.954	148.911	681.954	84.4901
682.195	432.431	682.195	353.779	682.195	277.485	682.195	211.439	682.195	148.986	682.195	84.451
682.436	432.473	682.436	353.813	682.436	277.272	682.436	211.352	682.436	149.114	682.436	84.4452
682.677	432.524	682.677	353.874	682.677	277.056	682.677	211.343	682.677	149.279	682.677	84.4731
682.918	432.594	682.918	353.965	682.918	276.872	682.918	211.432	682.918	149.46	682.918	84.5369
683.159	432.681	683.159	354.079	683.159	276.759	683.159	211.634	683.159	149.644	683.159	84.6446
683.4	432.773	683.4	354.196	683.4	276.76	683.4	211.954	683.4	149.823	683.4	84.8085
683.641	432.854	683.641	354.295	683.641	276.909	683.641	212.384	683.641	150.001	683.641	85.0381
683.883	432.908	683.883	354.358	683.883	277.223	683.883	212.9	683.883	150.183	683.883	85.3293
684.124	432.931	684.124	354.38	684.124	277.695	684.124	213.46	684.124	150.377	684.124	85.6581
684.365	432.928	684.365	354.372	684.365	278.283	684.365	214.012	684.365	150.582	684.365	85.9811
684.606	432.912	684.606	354.35	684.606	278.917	684.606	214.498	684.606	150.788	684.606	86.245
684.847	432.895	684.847	354.333	684.847	279.51	684.847	214.861	684.847	150.975	684.847	86.4025
685.088	432.878	685.088	354.332	685.088	279.97	685.088	215.06	685.088	151.118	685.088	86.4272
685.329	432.854	685.329	354.348	685.329	280.232	685.329	215.074	685.329	151.193	685.329	86.3224
685.57	432.804	685.57	354.375	685.57	280.266	685.57	214.907	685.57	151.184	685.57	86.1183
685.811	432.714	685.811	354.403	685.811	280.086	685.811	214.588	685.811	151.089	685.811	85.8601
686.052	432.574	686.052	354.428	686.052	279.749	686.052	214.166	686.052	150.924	686.052	85.5914
686.293	432.393	686.293	354.454	686.293	279.334	686.293	213.703	686.293	150.722	686.293	85.3416
686.534	432.187	686.534	354.488	686.534	278.925	686.534	213.256	686.534	150.525	686.534	85.1207
686.775	431.982	686.775	354.538	686.775	278.588	686.775	212.879	686.775	150.376	686.775	84.9243
687.016	431.802	687.016	354.603	687.016	278.359	687.016	212.603	687.016	150.312	687.016	84.7434
687.257	431.661	687.257	354.675	687.257	278.243	687.257	212.441	687.257	150.353	687.257	84.5756
687.498	431.561	687.498	354.735	687.498	278.217	687.498	212.388	687.498	150.494	687.498	84.4316
687.739	431.495	687.739	354.76	687.739	278.244	687.739	212.422	687.739	150.708	687.739	84.3352
687.981	431.447	687.981	354.733	687.981	278.286	687.981	212.52	687.981	150.949	687.981	84.3163
688.222	431.402	688.222	354.649	688.222	278.321	688.222	212.661	688.222	151.166	688.222	84.4011
688.463	431.353	688.463	354.522	688.463	278.345	688.463	212.837	688.463	151.314	688.463	84.6027
688.704	431.302	688.704	354.379	688.704	278.376	688.704	213.046	688.704	151.368	688.704	84.916
688.945	431.261	688.945	354.26	688.945	278.439	688.945	213.293	688.945	151.331	688.945	85.317
689.186	431.248	689.186	354.202	689.186	278.561	689.186	213.575	689.186	151.226	689.186	85.7671
689.427	431.28	689.427	354.233	689.427	278.756	689.427	213.877	689.427	151.092	689.427	86.2189
689.668	431.368	689.668	354.366	689.668	279.018	689.668	214.172	689.668	150.968	689.668	86.6239
689.909	431.51	689.909	354.592	689.909	279.323	689.909	214.425	689.909	150.882	689.909	86.9391
690.15	431.691	690.15	354.885	690.15	279.63	690.15	214.605	690.15	150.844	690.15	87.1327
690.391	431.887	690.391	355.208	690.391	279.899	690.391	214.694	690.391	150.85	690.391	87.1881
690.632	432.069	690.632	355.519	690.632	280.092	690.632	214.694	690.632	150.887	690.632	87.106
690.873	432.208	690.873	355.784	690.873	280.19	690.873	214.626	690.873	150.947	690.873	86.9052
691.114	432.289	691.114	355.98	691.114	280.19	691.114	214.521	691.114	151.029	691.114	86.6196
691.355	432.307	691.355	356.102	691.355	280.105	691.355	214.407	691.355	151.142	691.355	86.2928
691.596	432.272	691.596	356.163	691.596	279.957	691.596	214.3	691.596	151.298	691.596	85.9707
691.837	432.205	691.837	356.187	691.837	279.774	691.837	214.194	691.837	151.499	691.837	85.6931
692.078	432.129	692.078	356.203	692.078	279.579	692.078	214.071	692.078	151.73	692.078	85.4863
692.319	432.066	692.319	356.236	692.319	279.385	692.319	213.904	692.319	151.959	692.319	85.3602
692.561	432.031	692.561	356.302	692.561	279.205	692.561	213.672	692.561	152.141	692.561	85.3081
692.802	432.034	692.802	356.407	692.802	279.043	692.802	213.373	692.802	152.233	692.802	85.3113
693.043	432.081	693.043	356.549	693.043	278.907	693.043	213.028	693.043	152.211	693.043	85.343
693.284	432.176	693.284	356.719	693.284	278.807	693.284	212.679	693.284	152.076	693.284	85.3749
693.525	432.318	693.525	356.907	693.525	278.753	693.525	212.374	693.525	151.86	693.525	85.3818
693.766	432.499	693.766	357.099	693.766	278.748	693.766	212.163	693.766	151.617	693.766	85.345
694.007	432.703	694.007	357.279	694.007	278.785	694.007	212.079	694.007	151.406	694.007	85.2553
694.248	432.903	694.248	357.428	694.248	278.848	694.248	212.134	694.248	151.27	694.248	85.1147
694.489	433.066	694.489	357.523	694.489	278.909	694.489	212.318	694.489	151.23	694.489	84.9361
694.73	433.161	694.73	357.543	694.73	278.942	694.73	212.606	694.73	151.276	694.73	84.7421
694.971	433.174	694.971	357.481	694.971	278.931	694.971	212.963	694.971	151.378	694.971	84.5601
695.212	433.108	695.212	357.343	695.212	278.877	695.212	213.352	695.212	151.494	695.212	84.4171
695.453	432.99	695.453	357.156	695.453	278.804	695.453	213.734	695.453	151.586	695.453	84.3322
695.694	432.86	695.694	356.96	695.694	278.748	695.694	214.074	695.694	151.626	695.694	84.3127
695.935	432.756	695.935	356.799	695.935	278.743	695.935	214.338	695.935	151.6	695.935	84.3518
696.177	432.704	696.177	356.706	696.177	278.812	696.177	214.498	696.177	151.506	696.177	84.4323
696.418	432.703	696.418	356.694	696.418	278.951	696.418	214.531	696.418	151.346	696.418	84.5324
696.659	432.734	696.659	356.754	696.659	279.132	696.659	214.429	696.659	151.13	696.659	84.6333
696.9	432.76	696.9	356.852	696.9	279.312	696.9	214.203	696.9	150.871	696.9	84.725
697.141	432.749	697.141	356.946	697.141	279.447	697.141	213.883	697.141	150.595	697.141	84.8086
697.382	432.683	697.382	356.997	697.382	279.508	697.382	213.521	697.382	150.335	697.382	84.8938
697.623	432.57	697.623	356.984	697.623	279.492	697.623	213.176	697.623	150.133	697.623	84.993
697.864	432.435	697.864	356.907	697.864	279.42	697.864	212.902	697.864	150.032	697.864	85.1145
698.105	432.314	698.105	356.785	698.105	279.327	698.105	212.734	698.105	150.059	698.105	85.2575
698.346	432.233	698.346	356.647	698.346	279.244	698.346	212.679	698.346	150.217	698.346	85.4099
698.587	432.205	698.587	356.522	698.587	279.187	698.587	212.718	698.587	150.481	698.587	85.5516
698.828	432.222	698.828	356.429	698.828	279.155	698.828	212.809	698.828	150.802	698.828	85.6591
699.069	432.267	699.069	356.378	699.069	279.128	699.069	212.908	699.069	151.122	699.069	85.713
699.31	432.319	699.31	356.371	699.31	279.085	699.31	212.978	699.31	151.387	699.31	85.7035
699.551	432.367	699.551	356.405	699.551	279.012	699.551	213.001	699.551	151.566	699.551	85.6329
699.792	432.413	699.792	356.476	699.792	278.911	699.792	212.98	699.792	151.652	699.792	85.5155
700.033	432.467	700.033	356.579	700.033	278.799	700.033	212.93	700.033	151.662	700.033	85.3735
700.274	432.541	700.274	356.707	700.274	278.703	700.274	212.87	700.274	151.622	700.274	85.232
700.515	432.641	700.515	356.846	700.515	278.646	700.515	212.813	700.515	151.558	700.515	85.1137
700.757	432.761	700.757	356.979	700.757	278.645	700.757	212.761	700.757	151.483	700.757	85.0349
700.998	432.882	700.998	357.089	700.998	278.702	700.998	212.714	700.998	151.4	700.998	85.0043
701.239	432.988	701.239	357.161	701.239	278.811	701.239	212.671	701.239	151.307	701.239	85.0234
701.48	433.066	701.48	357.193	701.48	278.959	701.48	212.644	701.48	151.208	701.48	85.0886
701.721	433.118	701.721	357.194	701.721	279.131	701.721	212.66	701.721	151.115	701.721	85.1936
701.962	433.157	701.962	357.186	701.962	279.315	701.962	212.751	701.962	151.05	701.962	85.3305
702.203	433.206	702.203	357.197	702.203	279.494	702.203	212.943	702.203	151.034	702.203	85.4894
702.444	433.286	702.444	357.249	702.444	279.648	702.444	213.24	702.444	151.076	702.444	85.6567
702.685	433.406	702.685	357.359	702.685	279.753	702.685	213.614	702.685	151.164	702.685	85.8136
702.926	433.563	702.926	357.526	702.926	279.781	702.926	214.008	702.926	151.264	702.926	85.9366
703.167	433.743	703.167	357.738	703.167	279.716	703.167	214.35	703.167	151.331	703.167	86.0006
703.408	433.924	703.408	357.975	703.408	279.555	703.408	214.574	703.408	151.324	703.408	85.9851
703.649	434.087	703.649	358.213	703.649	279.322	703.649	214.645	703.649	151.228	703.649	85.8817
703.89	434.222	703.89	358.43	703.89	279.057	703.89	214.57	703.89	151.058	703.89	85.6981
704.131	434.322	704.131	358.609	704.131	278.811	704.131	214.392	704.131	150.86	704.131	85.4584
704.372	434.383	704.372	358.734	704.372	278.627	704.372	214.178	704.372	150.69	704.372	85.1977
704.614	434.396	704.614	358.794	704.614	278.531	704.614	213.991	704.614	150.599	704.614	84.9524
704.855	434.344	704.855	358.774	704.855	278.524	704.855	213.872	704.855	150.614	704.855	84.75
705.096	434.202	705.096	358.667	705.096	278.58	705.096	213.828	705.096	150.727	705.096	84.6015
705.337	433.952	705.337	358.472	705.337	278.658	705.337	213.836	705.337	150.901	705.337	84.499
705.578	433.588	705.578	358.2	705.578	278.716	705.578	213.854	705.578	151.083	705.578	84.4201
705.819	433.134	705.819	357.88	705.819	278.717	705.819	213.837	705.819	151.222	705.819	84.3377
706.06	432.638	706.06	357.555	706.06	278.643	706.06	213.757	706.06	151.281	706.06	84.2322
706.301	432.17	706.301	357.273	706.301	278.492	706.301	213.605	706.301	151.254	706.301	84.1001
706.542	431.805	706.542	357.082	706.542	278.278	706.542	213.39	706.542	151.153	706.542	83.9574
706.783	431.6	706.783	357.015	706.783	278.025	706.783	213.136	706.783	151.008	706.783	83.8344
707.024	431.583	707.024	357.084	707.024	277.765	707.024	212.87	707.024	150.848	707.024	83.7668
707.265	431.744	707.265	357.277	707.265	277.53	707.265	212.617	707.265	150.701	707.265	83.7836
707.506	432.033	707.506	357.557	707.506	277.356	707.506	212.402	707.506	150.58	707.506	83.8977
707.747	432.376	707.747	357.867	707.747	277.273	707.747	212.244	707.747	150.491	707.747	84.1008
707.988	432.691	707.988	358.145	707.988	277.301	707.988	212.161	707.988	150.429	707.988	84.3645
708.229	432.913	708.229	358.338	708.229	277.446	708.229	212.157	708.229	150.384	708.229	84.6468
708.471	433.008	708.471	358.414	708.471	277.692	708.471	212.226	708.471	150.344	708.471	84.9018
708.712	432.984	708.712	358.37	708.712	278.008	708.712	212.348	708.712	150.303	708.712	85.0894
708.953	432.88	708.953	358.233	708.953	278.354	708.953	212.488	708.953	150.261	708.953	85.1843
709.194	432.75	709.194	358.049	709.194	278.69	709.194	212.609	709.194	150.228	709.194	85.1814
709.435	432.645	709.435	357.868	709.435	278.987	709.435	212.682	709.435	150.226	709.435	85.0954
709.676	432.595	709.676	357.734	709.676	279.235	709.676	212.692	709.676	150.281	709.676	84.9562
709.917	432.605	709.917	357.67	709.917	279.436	709.917	212.646	709.917	150.415	709.917	84.8001
710.158	432.657	710.158	357.68	710.158	279.596	710.158	212.568	710.158	150.632	710.158	84.6589
710.399	432.722	710.399	357.745	710.399	279.715	710.399	212.482	710.399	150.908	710.399	84.5502
710.64	432.768	710.64	357.837	710.64	279.779	710.64	212.409	710.64	151.192	710.64	84.4718
710.881	432.775	710.881	357.924	710.881	279.762	710.881	212.351	710.881	151.414	710.881	84.4034
711.122	432.737	711.122	357.984	711.122	279.638	711.122	212.298	711.122	151.503	711.122	84.3136
711.363	432.66	711.363	358.006	711.363	279.391	711.363	212.237	711.363	151.418	711.363	84.1723
711.604	432.561	711.604	357.994	711.604	279.033	711.604	212.158	711.604	151.159	711.604	83.9626
711.845	432.454	711.845	357.962	711.845	278.605	711.845	212.065	711.845	150.777	711.845	83.6894
712.086	432.354	712.086	357.932	712.086	278.17	712.086	211.978	712.086	150.357	712.086	83.3799
712.327	432.271	712.327	357.923	712.327	277.794	712.327	211.92	712.327	149.998	712.327	83.0777
712.568	432.211	712.568	357.955	712.568	277.534	712.568	211.91	712.568	149.78	712.568	82.8321
712.809	432.177	712.809	358.037	712.809	277.418	712.809	211.95	712.809	149.742	712.809	82.6867
713.051	432.173	713.051	358.174	713.051	277.448	713.051	212.025	713.051	149.874	713.051	82.6701
713.292	432.198	713.292	358.358	713.292	277.595	713.292	212.11	713.292	150.124	713.292	82.7907
713.533	432.252	713.533	358.574	713.533	277.817	713.533	212.18	713.533	150.416	713.533	83.0364
713.774	432.328	713.774	358.798	713.774	278.067	713.774	212.222	713.774	150.68	713.774	83.377
714.015	432.417	714.015	359.005	714.015	278.304	714.015	212.241	714.015	150.868	714.015	83.7704
714.256	432.506	714.256	359.171	714.256	278.498	714.256	212.256	714.256	150.968	714.256	84.169
714.497	432.582	714.497	359.278	714.497	278.634	714.497	212.292	714.497	150.998	714.497	84.5274
714.738	432.634	714.738	359.322	714.738	278.702	714.738	212.363	714.738	150.995	714.738	84.8092
714.979	432.656	714.979	359.312	714.979	278.703	714.979	212.468	714.979	150.992	714.979	84.9935
715.22	432.642	715.22	359.269	715.22	278.647	715.22	212.591	715.22	151.012	715.22	85.0791
715.461	432.595	715.461	359.218	715.461	278.552	715.461	212.71	715.461	151.057	715.461	85.0845
715.702	432.521	715.702	359.184	715.702	278.45	715.702	212.808	715.702	151.114	715.702	85.0432
715.943	432.433	715.943	359.19	715.943	278.375	715.943	212.88	715.943	151.165	715.943	84.9928
716.184	432.346	716.184	359.244	716.184	278.362	716.184	212.933	716.184	151.192	716.184	84.9618
716.425	432.275	716.425	359.345	716.425	278.429	716.425	212.979	716.425	151.184	716.425	84.9583
716.666	432.233	716.666	359.484	716.666	278.573	716.666	213.026	716.666	151.137	716.666	84.9648
716.908	432.228	716.908	359.642	716.908	278.761	716.908	213.067	716.908	151.053	716.908	84.9432
717.149	432.256	717.149	359.797	717.149	278.943	717.149	213.082	717.149	150.934	717.149	84.8484
717.39	432.309	717.39	359.931	717.39	279.059	717.39	213.045	717.39	150.785	717.39	84.646
717.631	432.372	717.631	360.029	717.631	279.061	717.631	212.935	717.631	150.609	717.631	84.3275
717.872	432.433	717.872	360.087	717.872	278.924	717.872	212.749	717.872	150.412	717.872	83.9159
718.113	432.483	718.113	360.111	718.113	278.652	718.113	212.503	718.113	150.205	718.113	83.4598
718.354	432.521	718.354	360.114	718.354	278.279	718.354	212.226	718.354	150	718.354	83.0174
718.595	432.55	718.595	360.115	718.595	277.854	718.595	211.953	718.595	149.814	718.595	82.6394
718.836	432.575	718.836	360.131	718.836	277.432	718.836	211.712	718.836	149.667	718.836	82.3561
719.077	432.594	719.077	360.172	719.077	277.055	719.077	211.516	719.077	149.577	719.077	82.1746
719.318	432.599	719.318	360.234	719.318	276.754	719.318	211.368	719.318	149.562	719.318	82.0841
719.559	432.579	719.559	360.302	719.559	276.54	719.559	211.263	719.559	149.637	719.559	82.0671
719.8	432.524	719.8	360.355	719.8	276.415	719.8	211.196	719.8	149.802	719.8	82.1084
720.041	432.431	720.041	360.371	720.041	276.369	720.041	211.169	720.041	150.043	720.041	82.1984
720.282	432.311	720.282	360.338	720.282	276.39	720.282	211.187	720.282	150.323	720.282	82.3297
720.523	432.184	720.523	360.256	720.523	276.461	720.523	211.252	720.523	150.587	720.523	82.4888
720.764	432.073	720.764	360.138	720.764	276.563	720.764	211.355	720.764	150.773	720.764	82.6505
721.005	431.994	721.005	360.008	721.005	276.682	721.005	211.477	721.005	150.828	721.005	82.779
721.246	431.951	721.246	359.89	721.246	276.806	721.246	211.589	721.246	150.725	721.246	82.8378
721.488	431.94	721.488	359.808	721.488	276.933	721.488	211.665	721.488	150.473	721.488	82.8028
721.729	431.953	721.729	359.778	721.729	277.065	721.729	211.689	721.729	150.117	721.729	82.6736
721.97	431.982	721.97	359.808	721.97	277.206	721.97	211.661	721.97	149.72	721.97	82.4763
722.211	432.032	722.211	359.902	722.211	277.358	722.211	211.6	722.211	149.355	722.211	82.2565
722.452	432.114	722.452	360.059	722.452	277.517	722.452	211.531	722.452	149.08	722.452	82.0655
722.693	432.243	722.693	360.274	722.693	277.673	722.693	211.48	722.693	148.926	722.693	81.9444
722.934	432.428	722.934	360.54	722.934	277.808	722.934	211.462	722.934	148.9	722.934	81.9129
723.175	432.667	723.175	360.839	723.175	277.903	723.175	211.481	723.175	148.979	723.175	81.9663
723.416	432.937	723.416	361.148	723.416	277.943	723.416	211.527	723.416	149.129	723.416	82.0817
723.657	433.206	723.657	361.436	723.657	277.926	723.657	211.588	723.657	149.311	723.657	82.2306
723.898	433.437	723.898	361.669	723.898	277.859	723.898	211.654	723.898	149.495	723.898	82.3891
724.139	433.605	724.139	361.822	724.139	277.763	724.139	211.722	724.139	149.664	724.139	82.5444
724.38	433.699	724.38	361.879	724.38	277.661	724.38	211.8	724.38	149.809	724.38	82.6928
724.621	433.728	724.621	361.842	724.621	277.577	724.621	211.895	724.621	149.931	724.621	82.8338
724.862	433.708	724.862	361.724	724.862	277.526	724.862	212.014	724.862	150.03	724.862	82.9634
725.104	433.655	725.104	361.544	725.104	277.513	725.104	212.155	725.104	150.107	725.104	83.0725
725.345	433.574	725.345	361.321	725.345	277.537	725.345	212.309	725.345	150.161	725.345	83.1504
725.586	433.456	725.586	361.067	725.586	277.595	725.586	212.456	725.586	150.195	725.586	83.1922
725.827	433.29	725.827	360.791	725.827	277.685	725.827	212.579	725.827	150.209	725.827	83.2043
726.068	433.068	726.068	360.499	726.068	277.808	726.068	212.66	726.068	150.205	726.068	83.2053
726.309	432.8	726.309	360.205	726.309	277.964	726.309	212.688	726.309	150.186	726.309	83.2196
726.55	432.512	726.55	359.928	726.55	278.147	726.55	212.659	726.55	150.148	726.55	83.2669
726.791	432.244	726.791	359.694	726.791	278.336	726.791	212.571	726.791	150.089	726.791	83.3521
727.032	432.038	727.032	359.531	727.032	278.504	727.032	212.431	727.032	150.005	727.032	83.4602
727.273	431.923	727.273	359.457	727.273	278.611	727.273	212.248	727.273	149.892	727.273	83.5604
727.514	431.907	727.514	359.477	727.514	278.629	727.514	212.038	727.514	149.754	727.514	83.6163
727.755	431.978	727.755	359.579	727.755	278.541	727.755	211.823	727.755	149.599	727.755	83.5997
727.996	432.106	727.996	359.738	727.996	278.361	727.996	211.632	727.996	149.44	727.996	83.5009
728.237	432.259	728.237	359.922	728.237	278.126	728.237	211.492	728.237	149.29	728.237	83.3323
728.478	432.411	728.478	360.102	728.478	277.89	728.478	211.428	728.478	149.161	728.478	83.1235
728.719	432.548	728.719	360.262	728.719	277.711	728.719	211.454	728.719	149.063	728.719	82.9114
728.96	432.671	728.96	360.395	728.96	277.629	728.96	211.57	728.96	149.003	728.96	82.7286
729.202	432.787	729.202	360.507	729.202	277.659	729.202	211.76	729.202	148.987	729.202	82.5966
729.442	432.905	729.442	360.604	729.442	277.785	729.442	211.991	729.442	149.018	729.442	82.5224
729.684	433.026	729.684	360.695	729.684	277.971	729.684	212.224	729.684	149.094	729.684	82.5009
729.925	433.142	729.925	360.779	729.925	278.168	729.925	212.414	729.925	149.205	729.925	82.5188
730.166	433.242	730.166	360.85	730.166	278.335	730.166	212.52	730.166	149.329	730.166	82.5595
730.407	433.313	730.407	360.902	730.407	278.444	730.407	212.513	730.407	149.438	730.407	82.6055
730.648	433.346	730.648	360.927	730.648	278.486	730.648	212.381	730.648	149.502	730.648	82.6398
730.889	433.34	730.889	360.926	730.889	278.464	730.889	212.133	730.889	149.496	730.889	82.6473
731.13	433.302	731.13	360.903	731.13	278.385	731.13	211.794	731.13	149.414	731.13	82.6147
731.371	433.245	731.371	360.869	731.371	278.251	731.371	211.404	731.371	149.266	731.371	82.5324
731.612	433.183	731.612	360.836	731.612	278.054	731.612	211.005	731.612	149.079	731.612	82.3963
731.853	433.133	731.853	360.817	731.853	277.781	731.853	210.634	731.853	148.885	731.853	82.2084
732.094	433.106	732.094	360.825	732.094	277.427	732.094	210.316	732.094	148.707	732.094	81.9769
732.335	433.109	732.335	360.866	732.335	277.001	732.335	210.059	732.335	148.556	732.335	81.715
732.576	433.143	732.576	360.944	732.576	276.535	732.576	209.854	732.576	148.427	732.576	81.439
732.817	433.203	732.817	361.055	732.817	276.081	732.817	209.682	732.817	148.3	732.817	81.1656
733.058	433.277	733.058	361.191	733.058	275.696	733.058	209.52	733.058	148.158	733.058	80.9105
733.299	433.352	733.299	361.334	733.299	275.426	733.299	209.349	733.299	147.989	733.299	80.686
733.54	433.412	733.54	361.467	733.54	275.293	733.54	209.156	733.54	147.795	733.54	80.4994
733.782	433.447	733.782	361.57	733.782	275.284	733.782	208.944	733.782	147.587	733.782	80.3515
734.023	433.454	734.023	361.63	734.023	275.356	734.023	208.722	734.023	147.382	734.023	80.2363
734.264	433.437	734.264	361.645	734.264	275.451	734.264	208.505	734.264	147.195	734.264	80.1426
734.505	433.409	734.505	361.624	734.505	275.513	734.505	208.312	734.505	147.032	734.505	80.0574
734.746	433.381	734.746	361.589	734.746	275.505	734.746	208.159	734.746	146.893	734.746	79.9714
734.987	433.365	734.987	361.564	734.987	275.423	734.987	208.057	734.987	146.773	734.987	79.8828
735.228	433.364	735.228	361.573	735.228	275.293	735.228	208.014	735.228	146.674	735.228	79.799
735.469	433.376	735.469	361.629	735.469	275.155	735.469	208.029	735.469	146.601	735.469	79.7319
735.71	433.396	735.71	361.735	735.71	275.048	735.71	208.092	735.71	146.564	735.71	79.6911
735.951	433.416	735.951	361.883	735.951	274.992	735.951	208.186	735.951	146.571	735.951	79.6736
736.192	433.434	736.192	362.056	736.192	274.983	736.192	208.286	736.192	146.618	736.192	79.6586
736.433	433.452	736.433	362.236	736.433	274.992	736.433	208.362	736.433	146.687	736.433	79.6085
736.674	433.476	736.674	362.41	736.674	274.977	736.674	208.387	736.674	146.747	736.674	79.4791
736.915	433.514	736.915	362.57	736.915	274.904	736.915	208.344	736.915	146.766	736.915	79.2354
737.156	433.572	737.156	362.715	737.156	274.76	737.156	208.233	737.156	146.717	737.156	78.8684
737.398	433.653	737.398	362.846	737.398	274.557	737.398	208.073	737.398	146.593	737.398	78.4041
737.639	433.755	737.639	362.968	737.639	274.333	737.639	207.895	737.639	146.402	737.639	77.9008
737.88	433.871	737.88	363.083	737.88	274.135	737.88	207.736	737.88	146.167	737.88	77.4343
738.121	433.993	738.121	363.192	738.121	274.008	738.121	207.628	738.121	145.915	738.121	77.0755
738.362	434.112	738.362	363.294	738.362	273.977	738.362	207.584	738.362	145.662	738.362	76.8699
738.603	434.217	738.603	363.386	738.603	274.044	738.603	207.599	738.603	145.411	738.603	76.8246
738.844	434.3	738.844	363.468	738.844	274.183	738.844	207.644	738.844	145.155	738.844	76.9083
739.085	434.359	739.085	363.542	739.085	274.355	739.085	207.681	739.085	144.882	739.085	77.064
739.326	434.39	739.326	363.608	739.326	274.514	739.326	207.665	739.326	144.586	739.326	77.2289
739.567	434.396	739.567	363.671	739.567	274.618	739.567	207.564	739.567	144.276	739.567	77.3541
739.808	434.383	739.808	363.733	739.808	274.64	739.808	207.36	739.808	143.976	739.808	77.4168
740.049	434.355	740.049	363.794	740.049	274.57	740.049	207.061	740.049	143.716	740.049	77.4221
740.29	434.317	740.29	363.85	740.29	274.414	740.29	206.688	740.29	143.528	740.29	77.3932
740.531	434.27	740.531	363.899	740.531	274.191	740.531	206.28	740.531	143.426	740.531	77.3585
740.772	434.211	740.772	363.933	740.772	273.926	740.772	205.879	740.772	143.41	740.772	77.3389
741.013	434.136	741.013	363.95	741.013	273.653	741.013	205.52	741.013	143.457	741.013	77.3409
741.254	434.039	741.254	363.949	741.254	273.402	741.254	205.231	741.254	143.532	741.254	77.3573
741.495	433.921	741.495	363.934	741.495	273.2	741.495	205.024	741.495	143.593	741.495	77.3726
741.736	433.79	741.736	363.917	741.736	273.064	741.736	204.897	741.736	143.6	741.736	77.3693
741.977	433.66	741.977	363.912	741.977	272.995	741.977	204.836	741.977	143.525	741.977	77.3337
742.219	433.549	742.219	363.935	742.219	272.978	742.219	204.82	742.219	143.354	742.219	77.2571
742.46	433.476	742.46	363.998	742.46	272.983	742.46	204.829	742.46	143.088	742.46	77.1345
742.701	433.452	742.701	364.104	742.701	272.971	742.701	204.844	742.701	142.743	742.701	76.9629
742.942	433.48	742.942	364.247	742.942	272.904	742.942	204.853	742.942	142.347	742.942	76.7397
743.183	433.55	743.183	364.408	743.183	272.757	743.183	204.847	743.183	141.934	743.183	76.4643
743.424	433.642	743.424	364.564	743.424	272.519	743.424	204.819	743.424	141.54	743.424	76.1405
743.665	433.734	743.665	364.688	743.665	272.199	743.665	204.762	743.665	141.199	743.665	75.7785
743.906	433.803	743.906	364.761	743.906	271.824	743.906	204.67	743.906	140.935	743.906	75.3963
744.147	433.832	744.147	364.774	744.147	271.428	744.147	204.538	744.147	140.761	744.147	75.0183
744.388	433.813	744.388	364.731	744.388	271.051	744.388	204.371	744.388	140.682	744.388	74.6716
744.629	433.747	744.629	364.647	744.629	270.724	744.629	204.181	744.629	140.693	744.629	74.3827
744.87	433.638	744.87	364.543	744.87	270.474	744.87	203.99	744.87	140.786	744.87	74.1733
745.111	433.496	745.111	364.44	745.111	270.319	745.111	203.826	745.111	140.952	745.111	74.0585
745.352	433.326	745.352	364.349	745.352	270.266	745.352	203.713	745.352	141.184	745.352	74.0451
745.593	433.133	745.593	364.273	745.593	270.315	745.593	203.664	745.593	141.471	745.593	74.1314
745.835	432.921	745.835	364.204	745.835	270.455	745.835	203.677	745.835	141.797	745.835	74.3062
746.076	432.696	746.076	364.132	746.076	270.669	746.076	203.732	746.076	142.136	746.076	74.5495
746.317	432.465	746.317	364.048	746.317	270.928	746.317	203.804	746.317	142.454	746.317	74.8332
746.558	432.244	746.558	363.949	746.558	271.201	746.558	203.867	746.558	142.71	746.558	75.1247
746.799	432.05	746.799	363.843	746.799	271.455	746.799	203.911	746.799	142.866	746.799	75.3913
747.04	431.902	747.04	363.741	747.04	271.667	747.04	203.942	747.04	142.893	747.04	75.6066
747.281	431.812	747.281	363.66	747.281	271.822	747.281	203.984	747.281	142.784	747.281	75.7552
747.522	431.783	747.522	363.612	747.522	271.919	747.522	204.067	747.522	142.553	747.522	75.8349
747.763	431.805	747.763	363.6	747.763	271.964	747.763	204.214	747.763	142.238	747.763	75.8553
748.004	431.857	748.004	363.62	748.004	271.967	748.004	204.427	748.004	141.891	748.004	75.8339
748.245	431.915	748.245	363.658	748.245	271.934	748.245	204.685	748.245	141.569	748.245	75.7905
748.486	431.954	748.486	363.699	748.486	271.869	748.486	204.945	748.486	141.327	748.486	75.7425
748.727	431.962	748.727	363.731	748.727	271.772	748.727	205.16	748.727	141.202	748.727	75.7026
748.968	431.937	748.968	363.746	748.968	271.646	748.968	205.289	748.968	141.215	748.968	75.6784
749.209	431.892	749.209	363.745	749.209	271.504	749.209	205.314	749.209	141.362	749.209	75.6733
749.45	431.845	749.45	363.734	749.45	271.364	749.45	205.245	749.45	141.617	749.45	75.6881
749.691	431.815	749.691	363.719	749.691	271.251	749.691	205.116	749.691	141.939	749.691	75.7206
749.933	431.815	749.933	363.709	749.933	271.189	749.933	204.975	749.933	142.28	749.933	75.7652
750.173	431.847	750.173	363.709	750.173	271.189	750.173	204.867	750.173	142.592	750.173	75.8124
750.415	431.906	750.415	363.724	750.415	271.247	750.415	204.824	750.415	142.838	750.415	75.8493
750.656	431.987	750.656	363.76	750.656	271.344	750.656	204.857	750.656	143.001	750.656	75.8627
750.897	432.084	750.897	363.824	750.897	271.452	750.897	204.954	750.897	143.083	750.897	75.8431
751.138	432.197	751.138	363.924	751.138	271.539	751.138	205.091	751.138	143.106	751.138	75.7899
751.379	432.328	751.379	364.064	751.379	271.585	751.379	205.231	751.379	143.101	751.379	75.7141
751.62	432.481	751.62	364.244	751.62	271.579	751.62	205.346	751.62	143.1	751.62	75.6372
751.861	432.652	751.861	364.45	751.861	271.528	751.861	205.413	751.861	143.125	751.861	75.5862
752.102	432.834	752.102	364.661	752.102	271.444	752.102	205.425	752.102	143.186	752.102	75.5849
752.343	433.013	752.343	364.849	752.343	271.347	752.343	205.39	752.343	143.276	752.343	75.6458
752.584	433.177	752.584	364.99	752.584	271.258	752.584	205.322	752.584	143.383	752.584	75.7643
752.825	433.321	752.825	365.068	752.825	271.199	752.825	205.245	752.825	143.49	752.825	75.9181
753.066	433.448	753.066	365.082	753.066	271.191	753.066	205.18	753.066	143.588	753.066	76.0734
753.307	433.573	753.307	365.046	753.307	271.252	753.307	205.144	753.307	143.672	753.307	76.1936
753.548	433.706	753.548	364.981	753.548	271.396	753.548	205.145	753.548	143.747	753.548	76.2512
753.789	433.852	753.789	364.908	753.789	271.624	753.789	205.182	753.789	143.817	753.789	76.2361
754.03	434.001	754.03	364.841	754.03	271.919	754.03	205.245	754.03	143.886	754.03	76.1589
754.271	434.128	754.271	364.782	754.271	272.245	754.271	205.317	754.271	143.952	754.271	76.0485
754.513	434.204	754.513	364.727	754.513	272.555	754.513	205.376	754.513	144.01	754.513	75.9441
754.754	434.206	754.754	364.667	754.754	272.799	754.754	205.405	754.754	144.056	754.754	75.8839
754.995	434.126	754.995	364.599	754.995	272.936	754.995	205.388	754.995	144.088	754.995	75.8949
755.236	433.98	755.236	364.53	755.236	272.952	755.236	205.32	755.236	144.109	755.236	75.9861
755.477	433.801	755.477	364.474	755.477	272.852	755.477	205.206	755.477	144.125	755.477	76.1471
755.718	433.628	755.718	364.45	755.718	272.665	755.718	205.062	755.718	144.141	755.718	76.3519
755.959	433.496	755.959	364.469	755.959	272.424	755.959	204.912	755.959	144.157	755.959	76.5659
756.2	433.425	756.2	364.536	756.2	272.158	756.2	204.787	756.2	144.161	756.2	76.7538
756.441	433.419	756.441	364.64	756.441	271.889	756.441	204.716	756.441	144.139	756.441	76.8871
756.682	433.467	756.682	364.763	756.682	271.627	756.682	204.722	756.682	144.068	756.682	76.9473
756.923	433.557	756.923	364.886	756.923	271.383	756.923	204.812	756.923	143.937	756.923	76.9274
757.164	433.675	757.164	364.994	757.164	271.175	757.164	204.98	757.164	143.742	757.164	76.8303
757.405	433.817	757.405	365.087	757.405	271.031	757.405	205.197	757.405	143.499	757.405	76.666
757.646	433.981	757.646	365.172	757.646	270.984	757.646	205.426	757.646	143.235	757.646	76.449
757.887	434.163	757.887	365.263	757.887	271.056	757.887	205.625	757.887	142.983	757.887	76.1966
758.129	434.351	758.129	365.373	758.129	271.247	758.129	205.757	758.129	142.772	758.129	75.9274
758.37	434.526	758.37	365.504	758.37	271.525	758.37	205.802	758.37	142.619	758.37	75.6607
758.611	434.661	758.611	365.651	758.611	271.83	758.611	205.757	758.611	142.521	758.611	75.4149
758.852	434.735	758.852	365.799	758.852	272.091	758.852	205.639	758.852	142.463	758.852	75.2048
759.093	434.736	759.093	365.932	759.093	272.249	759.093	205.477	759.093	142.422	759.093	75.0399
759.334	434.67	759.334	366.037	759.334	272.281	759.334	205.303	759.334	142.377	759.334	74.922
759.575	434.555	759.575	366.11	759.575	272.2	759.575	205.147	759.575	142.321	759.575	74.8459
759.816	434.418	759.816	366.156	759.816	272.057	759.816	205.027	759.816	142.262	759.816	74.8014
760.057	434.285	760.057	366.188	760.057	271.916	760.057	204.957	760.057	142.221	760.057	74.7765
760.298	434.175	760.298	366.218	760.298	271.831	760.298	204.939	760.298	142.22	760.298	74.7618
760.539	434.096	760.539	366.258	760.539	271.83	760.539	204.975	760.539	142.276	760.539	74.7529
760.78	434.05	760.78	366.314	760.78	271.909	760.78	205.064	760.78	142.387	760.78	74.7516
761.021	434.036	761.021	366.388	761.021	272.04	761.021	205.204	761.021	142.538	761.021	74.7647
761.262	434.054	761.262	366.479	761.262	272.188	761.262	205.384	761.262	142.696	761.262	74.8011
761.503	434.104	761.503	366.584	761.503	272.323	761.503	205.588	761.503	142.831	761.503	74.8691
761.744	434.184	761.744	366.698	761.744	272.433	761.744	205.79	761.744	142.918	761.744	74.9726
761.985	434.289	761.985	366.815	761.985	272.518	761.985	205.957	761.985	142.952	761.985	75.1091
762.226	434.401	762.226	366.929	762.226	272.582	762.226	206.061	762.226	142.944	762.226	75.2691
762.467	434.498	762.467	367.029	762.467	272.621	762.467	206.08	762.467	142.915	762.467	75.4371
762.709	434.553	762.709	367.108	762.709	272.621	762.709	206.009	762.709	142.889	762.709	75.5943
762.95	434.546	762.95	367.158	762.95	272.561	762.95	205.857	762.95	142.879	762.95	75.7223
763.191	434.465	763.191	367.173	763.191	272.427	763.191	205.65	763.191	142.885	763.191	75.8067
763.432	434.312	763.432	367.153	763.432	272.221	763.432	205.42	763.432	142.893	763.432	75.8407
763.673	434.099	763.673	367.1	763.673	271.97	763.673	205.195	763.673	142.887	763.673	75.8255
763.914	433.847	763.914	367.017	763.914	271.721	763.914	204.998	763.914	142.855	763.914	75.7695
764.155	433.578	764.155	366.91	764.155	271.523	764.155	204.836	764.155	142.798	764.155	75.6845
764.396	433.311	764.396	366.784	764.396	271.409	764.396	204.702	764.396	142.729	764.396	75.5803
764.637	433.059	764.637	366.644	764.637	271.385	764.637	204.582	764.637	142.671	764.637	75.4613
764.878	432.831	764.878	366.498	764.878	271.428	764.878	204.454	764.878	142.643	764.878	75.3245
765.119	432.632	765.119	366.356	765.119	271.491	765.119	204.302	765.119	142.651	765.119	75.161
765.36	432.464	765.36	366.226	765.36	271.524	765.36	204.114	765.36	142.682	765.36	74.9611
765.601	432.326	765.601	366.12	765.601	271.493	765.601	203.889	765.601	142.709	765.601	74.7199
765.842	432.213	765.842	366.042	765.842	271.387	765.842	203.637	765.842	142.694	765.842	74.4424
766.083	432.12	766.083	365.995	766.083	271.224	766.083	203.378	766.083	142.601	766.083	74.1445
766.324	432.035	766.324	365.973	766.324	271.037	766.324	203.136	766.324	142.414	766.324	73.851
766.566	431.951	766.566	365.966	766.566	270.866	766.566	202.94	766.566	142.135	766.566	73.5894
766.807	431.863	766.807	365.96	766.807	270.739	766.807	202.812	766.807	141.791	766.807	73.3844
767.048	431.769	767.048	365.945	767.048	270.675	767.048	202.768	767.048	141.429	767.048	73.2522
767.289	431.677	767.289	365.912	767.289	270.673	767.289	202.81	767.289	141.099	767.289	73.1997
767.53	431.597	767.53	365.862	767.53	270.725	767.53	202.929	767.53	140.849	767.53	73.2251
767.771	431.542	767.771	365.805	767.771	270.818	767.771	203.106	767.771	140.711	767.771	73.3212
768.012	431.519	768.012	365.753	768.012	270.935	768.012	203.318	768.012	140.695	768.012	73.4786
768.253	431.531	768.253	365.722	768.253	271.058	768.253	203.537	768.253	140.787	768.253	73.6866
768.494	431.574	768.494	365.722	768.494	271.167	768.494	203.741	768.494	140.954	768.494	73.9332
768.735	431.634	768.735	365.758	768.735	271.246	768.735	203.912	768.735	141.148	768.735	74.2041
768.976	431.693	768.976	365.823	768.976	271.279	768.976	204.041	768.976	141.323	768.976	74.4825
769.217	431.733	769.217	365.903	769.217	271.26	769.217	204.122	769.217	141.438	769.217	74.7497
769.458	431.734	769.458	365.976	769.458	271.196	769.458	204.155	769.458	141.473	769.458	74.9878
769.699	431.686	769.699	366.023	769.699	271.104	769.699	204.142	769.699	141.427	769.699	75.1825
769.94	431.585	769.94	366.029	769.94	271.005	769.94	204.09	769.94	141.32	769.94	75.324
770.181	431.44	770.181	365.992	770.181	270.917	770.181	204.003	770.181	141.183	770.181	75.4067
770.422	431.272	770.422	365.921	770.422	270.846	770.422	203.892	770.422	141.049	770.422	75.4278
770.663	431.108	770.663	365.836	770.663	270.788	770.663	203.763	770.663	140.943	770.663	75.3853
770.904	430.976	770.904	365.76	770.904	270.727	770.904	203.629	770.904	140.876	770.904	75.2797
771.146	430.897	771.146	365.715	771.146	270.649	771.146	203.498	771.146	140.846	771.146	75.116
771.387	430.879	771.387	365.713	771.387	270.551	771.387	203.379	771.387	140.841	771.387	74.9077
771.628	430.912	771.628	365.755	771.628	270.445	771.628	203.278	771.628	140.846	771.628	74.6788
771.869	430.973	771.869	365.826	771.869	270.356	771.869	203.202	771.869	140.849	771.869	74.4617
772.11	431.026	772.11	365.9	772.11	270.312	772.11	203.149	772.11	140.842	772.11	74.2903
772.351	431.039	772.351	365.951	772.351	270.328	772.351	203.118	772.351	140.821	772.351	74.1905
772.592	430.992	772.592	365.952	772.592	270.4	772.592	203.1	772.592	140.786	772.592	74.1705
772.833	430.883	772.833	365.891	772.833	270.501	772.833	203.079	772.833	140.737	772.833	74.2162
773.074	430.731	773.074	365.773	773.074	270.586	773.074	203.04	773.074	140.672	773.074	74.294
773.315	430.575	773.315	365.616	773.315	270.612	773.315	202.966	773.315	140.595	773.315	74.3615
773.556	430.455	773.556	365.456	773.556	270.553	773.556	202.85	773.556	140.511	773.556	74.3813
773.797	430.411	773.797	365.332	773.797	270.407	773.797	202.696	773.797	140.433	773.797	74.3335
774.038	430.467	774.038	365.28	774.038	270.199	774.038	202.52	774.038	140.377	774.038	74.2201
774.279	430.629	774.279	365.326	774.279	269.972	774.279	202.352	774.279	140.358	774.279	74.0614
774.52	430.882	774.52	365.476	774.52	269.766	774.52	202.228	774.52	140.388	774.52	73.886
774.761	431.194	774.761	365.716	774.761	269.611	774.761	202.18	774.761	140.466	774.761	73.7192
775.003	431.522	775.003	366.009	775.003	269.514	775.003	202.228	775.003	140.584	775.003	73.5757
775.244	431.824	775.244	366.303	775.244	269.466	775.244	202.378	775.244	140.728	775.244	73.4592
775.485	432.063	775.485	366.543	775.485	269.45	775.485	202.618	775.485	140.882	775.485	73.3671
775.726	432.216	775.726	366.682	775.726	269.45	775.726	202.919	775.726	141.031	775.726	73.2984
775.967	432.279	775.967	366.695	775.967	269.465	775.967	203.247	775.967	141.169	775.967	73.2582
776.208	432.262	776.208	366.583	776.208	269.504	776.208	203.562	776.208	141.288	776.208	73.2569
776.449	432.194	776.449	366.374	776.449	269.583	776.449	203.83	776.449	141.383	776.449	73.3044
776.69	432.107	776.69	366.118	776.69	269.718	776.69	204.021	776.69	141.442	776.69	73.4012
776.931	432.033	776.931	365.87	776.931	269.908	776.931	204.113	776.931	141.453	776.931	73.533
777.172	431.995	777.172	365.68	777.172	270.138	777.172	204.095	777.172	141.405	777.172	73.6718
777.413	432.006	777.413	365.581	777.413	270.377	777.413	203.967	777.413	141.296	777.413	73.7838
777.654	432.067	777.654	365.584	777.654	270.59	777.654	203.746	777.654	141.139	777.654	73.841
777.895	432.17	777.895	365.682	777.895	270.746	777.895	203.46	777.895	140.96	777.895	73.8307
778.136	432.299	778.136	365.851	778.136	270.828	778.136	203.153	778.136	140.793	778.136	73.7587
778.377	432.441	778.377	366.061	778.377	270.835	778.377	202.867	778.377	140.669	778.377	73.6433
778.618	432.583	778.618	366.281	778.618	270.779	778.618	202.637	778.618	140.606	778.618	73.5053
778.86	432.718	778.86	366.489	778.86	270.677	778.86	202.48	778.86	140.604	778.86	73.3568
779.101	432.841	779.101	366.671	779.101	270.545	779.101	202.385	779.101	140.643	779.101	73.1968
779.342	432.953	779.342	366.822	779.342	270.394	779.342	202.322	779.342	140.695	779.342	73.0148
779.583	433.052	779.583	366.943	779.583	270.228	779.583	202.247	779.583	140.73	779.583	72.8004
779.824	433.142	779.824	367.04	779.824	270.047	779.824	202.123	779.824	140.727	779.824	72.5545
780.065	433.223	780.065	367.121	780.065	269.855	780.065	201.928	780.065	140.676	780.065	72.2963
780.306	433.3	780.306	367.195	780.306	269.656	780.306	201.67	780.306	140.58	780.306	72.061
780.547	433.379	780.547	367.27	780.547	269.461	780.547	201.385	780.547	140.446	780.547	71.8903
780.788	433.467	780.788	367.351	780.788	269.281	780.788	201.123	780.788	140.282	780.788	71.8169
781.029	433.569	781.029	367.439	781.029	269.127	781.029	200.933	781.029	140.095	781.029	71.8526
781.27	433.685	781.27	367.529	781.27	269.004	781.27	200.847	781.27	139.892	781.27	71.9821
781.511	433.811	781.511	367.611	781.511	268.913	781.511	200.871	781.511	139.68	781.511	72.1665
781.752	433.936	781.752	367.668	781.752	268.852	781.752	200.98	781.752	139.473	781.752	72.3538
781.993	434.043	781.993	367.683	781.993	268.811	781.993	201.127	781.993	139.286	781.993	72.4931
782.234	434.114	782.234	367.641	782.234	268.78	782.234	201.263	782.234	139.135	782.234	72.5478
782.475	434.133	782.475	367.536	782.475	268.747	782.475	201.344	782.475	139.026	782.475	72.5019
782.716	434.091	782.716	367.376	782.716	268.698	782.716	201.346	782.716	138.954	782.716	72.3612
782.957	433.989	782.957	367.178	782.957	268.619	782.957	201.267	782.957	138.901	782.957	72.1468
783.198	433.837	783.198	366.975	783.198	268.498	783.198	201.122	783.198	138.846	783.198	71.8875
783.44	433.658	783.44	366.799	783.44	268.328	783.44	200.938	783.44	138.768	783.44	71.6119
783.681	433.478	783.681	366.682	783.681	268.113	783.681	200.74	783.681	138.658	783.681	71.3431
783.922	433.327	783.922	366.642	783.922	267.866	783.922	200.548	783.922	138.519	783.922	71.0971
784.163	433.228	784.163	366.678	784.163	267.613	784.163	200.374	784.163	138.368	784.163	70.8825
784.404	433.195	784.404	366.774	784.404	267.385	784.404	200.222	784.404	138.22	784.404	70.7018
784.645	433.228	784.645	366.898	784.645	267.211	784.645	200.091	784.645	138.09	784.645	70.5532
784.886	433.311	784.886	367.013	784.886	267.109	784.886	199.971	784.886	137.982	784.886	70.4319
785.127	433.419	785.127	367.085	785.127	267.077	785.127	199.847	785.127	137.888	785.127	70.3323
785.368	433.521	785.368	367.092	785.368	267.096	785.368	199.701	785.368	137.796	785.368	70.2493
785.609	433.589	785.609	367.029	785.609	267.127	785.609	199.512	785.609	137.694	785.609	70.179
785.85	433.601	785.85	366.906	785.85	267.13	785.85	199.261	785.85	137.576	785.85	70.118
786.091	433.55	786.091	366.746	786.091	267.072	786.091	198.942	786.091	137.439	786.091	70.0625
786.332	433.441	786.332	366.577	786.332	266.937	786.332	198.564	786.332	137.284	786.332	70.0072
786.573	433.287	786.573	366.423	786.573	266.733	786.573	198.151	786.573	137.114	786.573	69.945
786.814	433.108	786.814	366.3	786.814	266.488	786.814	197.745	786.814	136.926	786.814	69.8688
787.056	432.923	787.056	366.211	787.056	266.243	787.056	197.391	787.056	136.717	787.056	69.774
787.297	432.746	787.297	366.153	787.297	266.036	787.297	197.128	787.297	136.486	787.297	69.6608
787.538	432.591	787.538	366.114	787.538	265.894	787.538	196.976	787.538	136.238	787.538	69.5343
787.779	432.463	787.779	366.084	787.779	265.822	787.779	196.928	787.779	135.986	787.779	69.4018
788.02	432.365	788.02	366.053	788.02	265.806	788.02	196.95	788.02	135.747	788.02	69.2676
788.261	432.297	788.261	366.015	788.261	265.815	788.261	196.992	788.261	135.536	788.261	69.1287
788.502	432.253	788.502	365.968	788.502	265.81	788.502	196.997	788.502	135.359	788.502	68.9729
788.743	432.224	788.743	365.913	788.743	265.754	788.743	196.922	788.743	135.205	788.743	68.7822
788.984	432.197	788.984	365.848	788.984	265.619	788.984	196.745	788.984	135.051	788.984	68.5407
789.225	432.156	789.225	365.774	789.225	265.39	789.225	196.476	789.225	134.867	789.225	68.2433
789.466	432.084	789.466	365.69	789.466	265.067	789.466	196.151	789.466	134.629	789.466	67.9019
789.707	431.969	789.707	365.595	789.707	264.663	789.707	195.822	789.707	134.33	789.707	67.5449
789.948	431.807	789.948	365.489	789.948	264.199	789.948	195.544	789.948	133.986	789.948	67.2092
790.189	431.604	790.189	365.371	790.189	263.705	790.189	195.356	790.189	133.636	790.189	66.9276
790.43	431.376	790.43	365.242	790.43	263.213	790.43	195.274	790.43	133.328	790.43	66.7171
790.671	431.146	790.671	365.103	790.671	262.757	790.671	195.287	790.671	133.11	790.671	66.5726
790.912	430.94	790.912	364.957	790.912	262.37	790.912	195.36	790.912	133.012	790.912	66.4698
791.153	430.777	791.153	364.811	791.153	262.075	791.153	195.445	791.153	133.04	791.153	66.3744
791.394	430.668	791.394	364.668	791.394	261.883	791.394	195.494	791.394	133.168	791.394	66.2558
791.636	430.611	791.636	364.534	791.636	261.788	791.636	195.468	791.636	133.349	791.636	66.0981
791.877	430.591	791.877	364.409	791.877	261.769	791.877	195.348	791.877	133.522	791.877	65.9053
792.118	430.583	792.118	364.291	792.118	261.791	792.118	195.136	792.118	133.63	792.118	65.6979
792.359	430.561	792.359	364.169	792.359	261.819	792.359	194.859	792.359	133.631	792.359	65.5033
792.6	430.506	792.6	364.033	792.6	261.824	792.6	194.559	792.6	133.51	792.6	65.3449
792.841	430.41	792.841	363.876	792.841	261.799	792.841	194.282	792.841	133.279	792.841	65.2344
793.082	430.281	793.082	363.696	793.082	261.758	793.082	194.074	793.082	132.977	793.082	65.1718
793.323	430.141	793.323	363.505	793.323	261.732	793.323	193.967	793.323	132.656	793.323	65.1496
793.564	430.021	793.564	363.322	793.564	261.76	793.564	193.975	793.564	132.37	793.564	65.1596
793.805	429.951	793.805	363.173	793.805	261.869	793.805	194.093	793.805	132.16	793.805	65.1976
794.046	429.949	794.046	363.079	794.046	262.07	794.046	194.297	794.046	132.051	794.046	65.263
794.287	430.019	794.287	363.053	794.287	262.345	794.287	194.545	794.287	132.043	794.287	65.3536
794.528	430.147	794.528	363.091	794.528	262.653	794.528	194.79	794.528	132.116	794.528	65.4599
794.769	430.309	794.769	363.172	794.769	262.939	794.769	194.983	794.769	132.234	794.769	65.5613
795.01	430.476	795.01	363.269	795.01	263.149	795.01	195.085	795.01	132.35	795.01	65.6281
795.251	430.62	795.251	363.35	795.251	263.243	795.251	195.076	795.251	132.425	795.251	65.6289
795.492	430.725	795.492	363.39	795.492	263.21	795.492	194.954	795.492	132.425	795.492	65.5418
795.734	430.783	795.734	363.38	795.734	263.064	795.734	194.742	795.734	132.335	795.734	65.3631
795.975	430.796	795.975	363.323	795.975	262.841	795.975	194.475	795.975	132.158	795.975	65.1103
796.216	430.768	796.216	363.232	796.216	262.588	796.216	194.196	796.216	131.914	796.216	64.817
796.457	430.705	796.457	363.122	796.457	262.346	796.457	193.946	796.457	131.635	796.457	64.5232
796.698	430.612	796.698	363.008	796.698	262.145	796.698	193.755	796.698	131.361	796.698	64.263
796.939	430.498	796.939	362.899	796.939	262.005	796.939	193.638	796.939	131.129	796.939	64.0573
797.18	430.375	797.18	362.802	797.18	261.93	797.18	193.597	797.18	130.968	797.18	63.9118
797.421	430.262	797.421	362.72	797.421	261.921	797.421	193.622	797.421	130.895	797.421	63.8208
797.662	430.183	797.662	362.661	797.662	261.974	797.662	193.692	797.662	130.911	797.662	63.774
797.903	430.159	797.903	362.635	797.903	262.079	797.903	193.782	797.903	130.999	797.903	63.763
798.144	430.204	798.144	362.651	798.144	262.225	798.144	193.865	798.144	131.137	798.144	63.7844
798.385	430.318	798.385	362.712	798.385	262.393	798.385	193.919	798.385	131.297	798.385	63.8396
798.626	430.486	798.626	362.809	798.626	262.561	798.626	193.93	798.626	131.458	798.626	63.931
798.867	430.682	798.867	362.925	798.867	262.707	798.867	193.902	798.867	131.609	798.867	64.0575
799.108	430.876	799.108	363.031	799.108	262.815	799.108	193.848	799.108	131.754	799.108	64.2121
799.349	431.042	799.349	363.1	799.349	262.877	799.349	193.798	799.349	131.9	799.349	64.3817
799.591	431.169	799.591	363.11	799.591	262.898	799.591	193.784	799.591	132.059	799.591	64.5503
799.832	431.257	799.832	363.055	799.832	262.896	799.832	193.832	799.832	132.232	799.832	64.7041
800.073	431.32	800.073	362.945	800.073	262.888	800.073	193.955	800.073	132.416	800.073	64.8359
800.314	431.376	800.314	362.803	800.314	262.897	800.314	194.14	800.314	132.597	800.314	64.9476
800.555	431.44	800.555	362.659	800.555	262.934	800.555	194.357	800.555	132.763	800.555	65.0501
800.796	431.524	800.796	362.538	800.796	263.01	800.796	194.56	800.796	132.903	800.796	65.1593
801.037	431.63	801.037	362.457	801.037	263.126	801.037	194.708	801.037	133.02	801.037	65.2906
801.278	431.752	801.278	362.419	801.278	263.281	801.278	194.771	801.278	133.122	801.278	65.4529
801.519	431.882	801.519	362.415	801.519	263.472	801.519	194.75	801.519	133.222	801.519	65.644
801.76	432.009	801.76	362.43	801.76	263.689	801.76	194.668	801.76	133.327	801.76	65.8492
802.001	432.123	802.001	362.446	802.001	263.92	802.001	194.566	802.001	133.436	802.001	66.0441
802.242	432.219	802.242	362.454	802.242	264.14	802.242	194.488	802.242	133.537	802.242	66.2009
802.483	432.294	802.483	362.452	802.483	264.321	802.483	194.467	802.483	133.613	802.483	66.296
802.724	432.354	802.724	362.448	802.724	264.434	802.724	194.515	802.724	133.652	802.724	66.3185
802.965	432.408	802.965	362.457	802.965	264.456	802.965	194.621	802.965	133.651	802.965	66.2746
803.206	432.469	803.206	362.489	803.206	264.383	803.206	194.761	803.206	133.623	803.206	66.189
803.447	432.548	803.447	362.549	803.447	264.228	803.447	194.912	803.447	133.592	803.447	66.0988
803.688	432.65	803.688	362.63	803.688	264.023	803.688	195.061	803.688	133.589	803.688	66.0445
803.93	432.766	803.93	362.709	803.93	263.805	803.93	195.209	803.93	133.64	803.93	66.0587
804.171	432.874	804.171	362.758	804.171	263.612	804.171	195.37	804.171	133.756	804.171	66.1575
804.412	432.941	804.412	362.741	804.412	263.466	804.412	195.564	804.412	133.937	804.412	66.3361
804.653	432.933	804.653	362.635	804.653	263.379	804.653	195.797	804.653	134.166	804.653	66.5711
804.894	432.827	804.894	362.427	804.894	263.35	804.894	196.064	804.894	134.417	804.894	66.8278
805.135	432.621	805.135	362.126	805.135	263.378	805.135	196.339	805.135	134.661	805.135	67.0696
805.376	432.336	805.376	361.761	805.376	263.462	805.376	196.59	805.376	134.869	805.376	67.2679
805.617	432.016	805.617	361.373	805.617	263.609	805.617	196.783	805.617	135.015	805.617	67.4099
805.858	431.716	805.858	361.007	805.858	263.825	805.858	196.901	805.858	135.084	805.858	67.5009
806.099	431.487	806.099	360.702	806.099	264.11	806.099	196.947	806.099	135.07	806.099	67.5632
806.34	431.365	806.34	360.485	806.34	264.45	806.34	196.946	806.34	134.982	806.34	67.6279
806.581	431.358	806.581	360.366	806.581	264.817	806.581	196.934	806.581	134.843	806.581	67.726
806.822	431.452	806.822	360.339	806.822	265.17	806.822	196.944	806.822	134.683	806.822	67.8784
807.063	431.608	807.063	360.387	807.063	265.472	807.063	196.999	807.063	134.541	807.063	68.0898
807.304	431.781	807.304	360.481	807.304	265.696	807.304	197.098	807.304	134.447	807.304	68.3465
807.545	431.922	807.545	360.59	807.545	265.831	807.545	197.223	807.545	134.422	807.545	68.6201
807.787	431.996	807.787	360.683	807.787	265.887	807.787	197.343	807.787	134.472	807.787	68.8743
808.028	431.984	808.028	360.731	808.028	265.885	808.028	197.425	808.028	134.588	808.028	69.0744
808.269	431.886	808.269	360.715	808.269	265.849	808.269	197.447	808.269	134.752	808.269	69.196
808.51	431.719	808.51	360.624	808.51	265.794	808.51	197.403	808.51	134.944	808.51	69.2302
808.751	431.512	808.751	360.461	808.751	265.729	808.751	197.308	808.751	135.146	808.751	69.1841
808.992	431.297	808.992	360.242	808.992	265.653	808.992	197.192	808.992	135.344	808.992	69.0769
809.233	431.104	809.233	359.991	809.233	265.567	809.233	197.092	809.233	135.527	809.233	68.9322
809.474	430.959	809.474	359.742	809.474	265.474	809.474	197.039	809.474	135.683	809.474	68.7712
809.715	430.872	809.715	359.524	809.715	265.383	809.715	197.055	809.715	135.795	809.715	68.6083
809.956	430.846	809.956	359.36	809.956	265.31	809.956	197.138	809.956	135.848	809.956	68.4503
810.197	430.874	810.197	359.258	810.197	265.268	810.197	197.271	810.197	135.829	810.197	68.3002
810.438	430.94	810.438	359.214	810.438	265.266	810.438	197.42	810.438	135.744	810.438	68.1621
810.679	431.031	810.679	359.208	810.679	265.305	810.679	197.55	810.679	135.612	810.679	68.0443
810.92	431.13	810.92	359.214	810.92	265.379	810.92	197.633	810.92	135.472	810.92	67.9605
811.161	431.227	811.161	359.205	811.161	265.481	811.161	197.659	811.161	135.368	811.161	67.9264
811.402	431.313	811.402	359.16	811.402	265.607	811.402	197.634	811.402	135.337	811.402	67.955
811.643	431.379	811.643	359.067	811.643	265.755	811.643	197.583	811.643	135.394	811.643	68.0523
811.885	431.417	811.885	358.929	811.885	265.922	811.885	197.535	811.885	135.53	811.885	68.2147
812.125	431.419	812.125	358.756	812.125	266.101	812.125	197.519	812.125	135.713	812.125	68.4304
812.367	431.378	812.367	358.563	812.367	266.275	812.367	197.547	812.367	135.897	812.367	68.6823
812.608	431.294	812.608	358.367	812.608	266.424	812.608	197.615	812.608	136.041	812.608	68.9517
812.849	431.171	812.849	358.183	812.849	266.52	812.849	197.706	812.849	136.118	812.849	69.221
813.09	431.025	813.09	358.019	813.09	266.547	813.09	197.793	813.09	136.123	813.09	69.4745
813.331	430.874	813.331	357.874	813.331	266.499	813.331	197.851	813.331	136.071	813.331	69.6984
813.572	430.736	813.572	357.746	813.572	266.386	813.572	197.865	813.572	135.987	813.572	69.8799
813.813	430.624	813.813	357.624	813.813	266.231	813.813	197.836	813.813	135.898	813.813	70.0086
814.054	430.542	814.054	357.498	814.054	266.058	814.054	197.775	814.054	135.825	814.054	70.0784
814.295	430.487	814.295	357.361	814.295	265.886	814.295	197.702	814.295	135.783	814.295	70.09
814.536	430.447	814.536	357.206	814.536	265.723	814.536	197.635	814.536	135.776	814.536	70.0509
814.777	430.408	814.777	357.035	814.777	265.565	814.777	197.588	814.777	135.808	814.777	69.9739
815.018	430.358	815.018	356.853	815.018	265.402	815.018	197.567	815.018	135.877	815.018	69.8713
815.259	430.289	815.259	356.668	815.259	265.229	815.259	197.57	815.259	135.981	815.259	69.7504
815.5	430.196	815.5	356.49	815.5	265.046	815.5	197.591	815.5	136.108	815.5	69.6101
815.741	430.08	815.741	356.324	815.741	264.867	815.741	197.623	815.741	136.244	815.741	69.4431
815.982	429.943	815.982	356.174	815.982	264.71	815.982	197.657	815.982	136.367	815.982	69.242
816.223	429.791	816.223	356.042	816.223	264.598	816.223	197.687	816.223	136.457	816.223	69.0068
816.465	429.631	816.465	355.927	816.465	264.545	816.465	197.706	816.465	136.501	816.465	68.7506
816.706	429.48	816.706	355.829	816.706	264.556	816.706	197.705	816.706	136.493	816.706	68.4997
816.947	429.355	816.947	355.752	816.947	264.62	816.947	197.68	816.947	136.441	816.947	68.2863
817.188	429.277	817.188	355.7	817.188	264.719	817.188	197.628	817.188	136.354	817.188	68.1382
817.429	429.264	817.429	355.678	817.429	264.825	817.429	197.548	817.429	136.241	817.429	68.0686
817.67	429.324	817.67	355.684	817.67	264.91	817.67	197.445	817.67	136.106	817.67	68.071
817.911	429.451	817.911	355.712	817.911	264.95	817.911	197.325	817.911	135.949	817.911	68.1229
818.152	429.626	818.152	355.749	818.152	264.932	818.152	197.196	818.152	135.77	818.152	68.1951
818.393	429.818	818.393	355.776	818.393	264.852	818.393	197.065	818.393	135.577	818.393	68.2624
818.634	429.994	818.634	355.778	818.634	264.725	818.634	196.938	818.634	135.391	818.634	68.3108
818.875	430.126	818.875	355.745	818.875	264.577	818.875	196.819	818.875	135.239	818.875	68.3379
819.116	430.201	819.116	355.677	819.116	264.438	819.116	196.713	819.116	135.15	819.116	68.3461
819.357	430.223	819.357	355.589	819.357	264.339	819.357	196.624	819.357	135.136	819.357	68.3338
819.598	430.21	819.598	355.499	819.598	264.291	819.598	196.556	819.598	135.19	819.598	68.2892
819.839	430.188	819.839	355.428	819.839	264.292	819.839	196.508	819.839	135.277	819.839	68.1915
820.08	430.18	820.08	355.387	820.08	264.315	820.08	196.474	820.08	135.348	820.08	68.0205
820.322	430.2	820.322	355.376	820.322	264.328	820.322	196.441	820.322	135.356	820.322	67.7687
820.563	430.245	820.563	355.379	820.563	264.3	820.563	196.394	820.563	135.268	820.563	67.4506
820.804	430.3	820.804	355.37	820.804	264.215	820.804	196.319	820.804	135.08	820.804	67.1036
821.045	430.339	821.045	355.32	821.045	264.082	821.045	196.209	821.045	134.815	821.045	66.777
821.286	430.339	821.286	355.208	821.286	263.929	821.286	196.067	821.286	134.511	821.286	66.5151
821.527	430.287	821.527	355.028	821.527	263.787	821.527	195.903	821.527	134.207	821.527	66.341
821.768	430.191	821.768	354.793	821.768	263.681	821.768	195.731	821.768	133.928	821.768	66.2489
822.009	430.075	822.009	354.534	822.009	263.613	822.009	195.562	822.009	133.681	822.009	66.2075
822.25	429.979	822.25	354.291	822.25	263.56	822.25	195.395	822.25	133.457	822.25	66.1742
822.491	429.949	822.491	354.102	822.491	263.485	822.491	195.222	822.491	133.241	822.491	66.1132
822.732	430.019	822.732	353.995	822.732	263.35	822.732	195.027	822.732	133.022	822.732	66.0096
822.973	430.206	822.973	353.978	822.973	263.134	822.973	194.797	822.973	132.801	822.973	65.873
823.214	430.504	823.214	354.039	823.214	262.842	823.214	194.531	823.214	132.588	823.214	65.7298
823.455	430.88	823.455	354.146	823.455	262.507	823.455	194.243	823.455	132.399	823.455	65.6083
823.696	431.289	823.696	354.258	823.696	262.178	823.696	193.963	823.696	132.241	823.696	65.5249
823.937	431.677	823.937	354.333	823.937	261.905	823.937	193.729	823.937	132.112	823.937	65.4773
824.178	432	824.178	354.337	824.178	261.728	824.178	193.576	824.178	132.001	824.178	65.4487
824.419	432.231	824.419	354.254	824.419	261.669	824.419	193.525	824.419	131.894	824.419	65.4187
824.661	432.363	824.661	354.084	824.661	261.729	824.661	193.578	824.661	131.779	824.661	65.3755
824.902	432.407	824.902	353.843	824.902	261.894	824.902	193.718	824.902	131.657	824.902	65.3236
825.143	432.381	825.143	353.552	825.143	262.139	825.143	193.914	825.143	131.541	825.143	65.2816
825.384	432.307	825.384	353.234	825.384	262.43	825.384	194.129	825.384	131.449	825.384	65.2719
825.625	432.202	825.625	352.91	825.625	262.723	825.625	194.331	825.625	131.398	825.625	65.3078
825.866	432.084	825.866	352.591	825.866	262.97	825.866	194.498	825.866	131.4	825.866	65.3842
826.107	431.966	826.107	352.288	826.107	263.119	826.107	194.614	826.107	131.452	826.107	65.4769
826.348	431.863	826.348	352.007	826.348	263.124	826.348	194.671	826.348	131.543	826.348	65.5509
826.589	431.79	826.589	351.756	826.589	262.962	826.589	194.665	826.589	131.656	826.589	65.5741
826.83	431.762	826.83	351.541	826.83	262.639	826.83	194.594	826.83	131.777	826.83	65.5302
827.071	431.782	827.071	351.364	827.071	262.196	827.071	194.461	827.071	131.896	827.071	65.4241
827.312	431.843	827.312	351.223	827.312	261.698	827.312	194.277	827.312	132.008	827.312	65.2783
827.553	431.929	827.553	351.102	827.553	261.224	827.553	194.062	827.553	132.111	827.553	65.122
827.794	432.016	827.794	350.983	827.794	260.838	827.794	193.843	827.794	132.203	827.794	64.9787
828.035	432.082	828.035	350.842	828.035	260.581	828.035	193.648	828.035	132.278	828.035	64.8583
828.276	432.115	828.276	350.663	828.276	260.465	828.276	193.504	828.276	132.327	828.276	64.7566
828.518	432.118	828.518	350.441	828.518	260.474	828.518	193.426	828.518	132.345	828.518	64.6619
828.759	432.105	828.759	350.189	828.759	260.579	828.759	193.418	828.759	132.328	828.759	64.5643
829	432.094	829	349.93	829	260.746	829	193.472	829	132.281	829	64.4644
829.241	432.1	829.241	349.693	829.241	260.946	829.241	193.566	829.241	132.211	829.241	64.3758
829.482	432.125	829.482	349.504	829.482	261.152	829.482	193.68	829.482	132.132	829.482	64.3214
829.723	432.157	829.723	349.372	829.723	261.341	829.723	193.791	829.723	132.055	829.723	64.3252
829.964	432.177	829.964	349.288	829.964	261.486	829.964	193.884	829.964	131.986	829.964	64.403
830.205	432.161	830.205	349.227	830.205	261.564	830.205	193.95	830.205	131.926	830.205	64.5559
830.446	432.094	830.446	349.155	830.446	261.557	830.446	193.991	830.446	131.871	830.446	64.7685
830.687	431.977	830.687	349.041	830.687	261.468	830.687	194.011	830.687	131.819	830.687	65.0127
830.928	431.821	830.928	348.87	830.928	261.32	830.928	194.019	830.928	131.766	830.928	65.254
831.169	431.649	831.169	348.646	831.169	261.159	831.169	194.024	831.169	131.716	831.169	65.4588
831.41	431.485	831.41	348.393	831.41	261.037	831.41	194.032	831.41	131.676	831.41	65.6007
831.651	431.346	831.651	348.142	831.651	260.998	831.651	194.04	831.651	131.658	831.651	65.6647
831.892	431.243	831.892	347.927	831.892	261.057	831.892	194.043	831.892	131.672	831.892	65.6478
832.133	431.175	832.133	347.772	832.133	261.197	832.133	194.029	832.133	131.726	832.133	65.5595
832.375	431.137	832.375	347.684	832.375	261.374	832.375	193.986	832.375	131.823	832.375	65.4196
832.615	431.117	832.615	347.659	832.615	261.534	832.615	193.909	832.615	131.956	832.615	65.2555
832.857	431.104	832.857	347.683	832.857	261.631	832.857	193.801	832.857	132.112	832.857	65.098
833.098	431.089	833.098	347.74	833.098	261.648	833.098	193.678	833.098	132.27	833.098	64.9761
833.339	431.068	833.339	347.821	833.339	261.599	833.339	193.565	833.339	132.413	833.339	64.9117
833.58	431.04	833.58	347.925	833.58	261.517	833.58	193.488	833.58	132.524	833.58	64.9161
833.821	431.008	833.821	348.057	833.821	261.443	833.821	193.466	833.821	132.598	833.821	64.9887
834.062	430.983	834.062	348.226	834.062	261.409	834.062	193.504	834.062	132.641	834.062	65.1188
834.303	430.974	834.303	348.436	834.303	261.422	834.303	193.589	834.303	132.669	834.303	65.289
834.544	430.99	834.544	348.684	834.544	261.474	834.544	193.697	834.544	132.704	834.544	65.4792
834.785	431.037	834.785	348.959	834.785	261.543	834.785	193.797	834.785	132.763	834.785	65.6689
835.026	431.113	835.026	349.242	835.026	261.609	835.026	193.866	835.026	132.85	835.026	65.8394
835.267	431.208	835.267	349.514	835.267	261.663	835.267	193.893	835.267	132.956	835.267	65.9734
835.508	431.307	835.508	349.761	835.508	261.707	835.508	193.883	835.508	133.055	835.508	66.0553
835.749	431.398	835.749	349.976	835.749	261.749	835.749	193.85	835.749	133.113	835.749	66.0717
835.99	431.468	835.99	350.162	835.99	261.798	835.99	193.815	835.99	133.098	835.99	66.0144
836.231	431.514	836.231	350.327	836.231	261.851	836.231	193.791	836.231	132.992	836.231	65.8823
836.472	431.534	836.472	350.482	836.472	261.899	836.472	193.785	836.472	132.798	836.472	65.6854
836.713	431.531	836.713	350.632	836.713	261.928	836.713	193.793	836.713	132.541	836.713	65.4449
836.955	431.502	836.955	350.779	836.955	261.929	836.955	193.806	836.955	132.265	836.955	65.1924
837.196	431.442	837.196	350.917	837.196	261.902	837.196	193.817	837.196	132.014	837.196	64.9652
837.437	431.344	837.437	351.038	837.437	261.858	837.437	193.823	837.437	131.833	837.437	64.8001
837.678	431.202	837.678	351.133	837.678	261.819	837.678	193.828	837.678	131.749	837.678	64.7272
837.919	431.02	837.919	351.2	837.919	261.807	837.919	193.839	837.919	131.774	837.919	64.7648
838.16	430.813	838.16	351.24	838.16	261.84	838.16	193.865	838.16	131.904	838.16	64.9166
838.401	430.606	838.401	351.261	838.401	261.923	838.401	193.911	838.401	132.125	838.401	65.1711
838.642	430.427	838.642	351.275	838.642	262.046	838.642	193.978	838.642	132.413	838.642	65.504
838.883	430.301	838.883	351.295	838.883	262.187	838.883	194.063	838.883	132.743	838.883	65.8807
839.124	430.24	839.124	351.332	839.124	262.318	839.124	194.162	839.124	133.086	839.124	66.2626
839.365	430.245	839.365	351.396	839.365	262.409	839.365	194.269	839.365	133.413	839.365	66.6123
839.606	430.307	839.606	351.497	839.606	262.436	839.606	194.378	839.606	133.697	839.606	66.8999
839.847	430.413	839.847	351.645	839.847	262.392	839.847	194.482	839.847	133.918	839.847	67.1072
840.088	430.553	840.088	351.851	840.088	262.288	840.088	194.573	840.088	134.066	840.088	67.2296
840.329	430.725	840.329	352.121	840.329	262.153	840.329	194.643	840.329	134.144	840.329	67.2739
840.57	430.932	840.57	352.456	840.57	262.029	840.57	194.688	840.57	134.167	840.57	67.2549
840.812	431.177	840.812	352.844	840.812	261.96	840.812	194.708	840.812	134.161	840.812	67.19
841.053	431.453	841.053	353.262	841.053	261.983	841.053	194.713	841.053	134.149	841.053	67.0963
841.294	431.742	841.294	353.676	841.294	262.109	841.294	194.72	841.294	134.149	841.294	66.988
841.535	432.011	841.535	354.048	841.535	262.324	841.535	194.747	841.535	134.166	841.535	66.8772
841.776	432.224	841.776	354.343	841.776	262.588	841.776	194.81	841.776	134.19	841.776	66.7746
842.017	432.346	842.017	354.536	842.017	262.843	842.017	194.91	842.017	134.206	842.017	66.6905
842.258	432.359	842.258	354.624	842.258	263.034	842.258	195.039	842.258	134.196	842.258	66.6335
842.499	432.265	842.499	354.62	842.499	263.125	842.499	195.175	842.499	134.153	842.499	66.6078
842.74	432.086	842.74	354.55	842.74	263.108	842.74	195.29	842.74	134.08	842.74	66.6097
842.981	431.857	842.981	354.446	842.981	263.006	842.981	195.362	842.981	133.997	842.981	66.6263
843.222	431.616	843.222	354.337	843.222	262.86	843.222	195.38	843.222	133.925	843.222	66.637
843.463	431.395	843.463	354.242	843.463	262.716	843.463	195.346	843.463	133.883	843.463	66.6192
843.704	431.22	843.704	354.17	843.704	262.61	843.704	195.275	843.704	133.876	843.704	66.5558
843.945	431.107	843.945	354.124	843.945	262.56	843.945	195.186	843.945	133.895	843.945	66.4424
844.186	431.062	844.186	354.101	844.186	262.564	844.186	195.099	844.186	133.921	844.186	66.2921
844.427	431.086	844.427	354.099	844.427	262.613	844.427	195.028	844.427	133.933	844.427	66.133
844.668	431.173	844.668	354.12	844.668	262.697	844.668	194.983	844.668	133.919	844.668	66.002
844.909	431.31	844.909	354.163	844.909	262.813	844.909	194.97	844.909	133.887	844.909	65.9332
845.15	431.48	845.15	354.233	845.15	262.966	845.15	194.994	845.15	133.859	845.15	65.9479
845.392	431.661	845.392	354.329	845.392	263.167	845.392	195.059	845.392	133.868	845.392	66.0485
845.633	431.832	845.633	354.453	845.633	263.418	845.633	195.168	845.633	133.946	845.633	66.2185
845.874	431.978	845.874	354.603	845.874	263.713	845.874	195.317	845.874	134.109	845.874	66.4279
846.115	432.097	846.115	354.777	846.115	264.029	846.115	195.496	846.115	134.353	846.115	66.6432
846.356	432.193	846.356	354.972	846.356	264.333	846.356	195.68	846.356	134.652	846.356	66.8355
846.597	432.282	846.597	355.185	846.597	264.585	846.597	195.842	846.597	134.969	846.597	66.988
846.838	432.374	846.838	355.406	846.838	264.75	846.838	195.955	846.838	135.26	846.838	67.0977
847.079	432.475	847.079	355.622	847.079	264.801	847.079	195.999	847.079	135.494	847.079	67.1724
847.32	432.581	847.32	355.814	847.32	264.728	847.32	195.973	847.32	135.655	847.32	67.2255
847.561	432.674	847.561	355.961	847.561	264.535	847.561	195.89	847.561	135.741	847.561	67.2692
847.802	432.737	847.802	356.047	847.802	264.239	847.802	195.775	847.802	135.762	847.802	67.3101
848.043	432.755	848.043	356.062	848.043	263.872	848.043	195.654	848.043	135.726	848.043	67.347
848.284	432.724	848.284	356.014	848.284	263.474	848.284	195.543	848.284	135.638	848.284	67.3724
848.525	432.652	848.525	355.921	848.525	263.09	848.525	195.445	848.525	135.499	848.525	67.375
848.766	432.557	848.766	355.812	848.766	262.767	848.766	195.35	848.766	135.305	848.766	67.3436
849.007	432.459	849.007	355.719	849.007	262.542	849.007	195.24	849.007	135.061	849.007	67.2711
849.249	432.372	849.249	355.666	849.249	262.439	849.249	195.1	849.249	134.78	849.249	67.1567
849.49	432.303	849.49	355.668	849.49	262.462	849.49	194.931	849.49	134.486	849.49	67.0079
849.731	432.248	849.731	355.728	849.731	262.594	849.731	194.748	849.731	134.211	849.731	66.8403
849.972	432.199	849.972	355.835	849.972	262.801	849.972	194.585	849.972	133.985	849.972	66.6751
850.213	432.148	850.213	355.976	850.213	263.044	850.213	194.482	850.213	133.83	850.213	66.5356
850.454	432.091	850.454	356.133	850.454	263.284	850.454	194.473	850.454	133.751	850.454	66.442
850.695	432.032	850.695	356.294	850.695	263.492	850.695	194.575	850.695	133.741	850.695	66.4072
850.936	431.981	850.936	356.451	850.936	263.655	850.936	194.78	850.936	133.779	850.936	66.4331
851.177	431.949	851.177	356.596	851.177	263.772	851.177	195.056	851.177	133.844	851.177	66.511
851.418	431.943	851.418	356.725	851.418	263.848	851.418	195.354	851.418	133.916	851.418	66.6239
851.659	431.964	851.659	356.833	851.659	263.896	851.659	195.625	851.659	133.986	851.659	66.7518
851.9	432.002	851.9	356.911	851.9	263.926	851.9	195.829	851.9	134.049	851.9	66.8766
852.141	432.046	852.141	356.954	852.141	263.95	852.141	195.949	852.141	134.108	852.141	66.986
852.382	432.078	852.382	356.96	852.382	263.976	852.382	195.99	852.382	134.168	852.382	67.0738
852.623	432.085	852.623	356.934	852.623	264.014	852.623	195.975	852.623	134.229	852.623	67.1379
852.864	432.059	852.864	356.889	852.864	264.069	852.864	195.934	852.864	134.29	852.864	67.1765
853.106	431.999	853.106	356.84	853.106	264.143	853.106	195.89	853.106	134.348	853.106	67.1858
853.346	431.914	853.346	356.804	853.346	264.228	853.346	195.857	853.346	134.398	853.346	67.161
853.588	431.82	853.588	356.797	853.588	264.313	853.588	195.837	853.588	134.438	853.588	67.0998
853.829	431.736	853.829	356.825	853.829	264.38	853.829	195.828	853.829	134.463	853.829	67.008
854.07	431.683	854.07	356.889	854.07	264.413	854.07	195.827	854.07	134.474	854.07	66.9033
854.311	431.676	854.311	356.981	854.311	264.402	854.311	195.84	854.311	134.468	854.311	66.8154
854.552	431.72	854.552	357.086	854.552	264.352	854.552	195.88	854.552	134.446	854.552	66.7799
854.793	431.807	854.793	357.186	854.793	264.277	854.793	195.959	854.793	134.411	854.793	66.8278
855.034	431.917	855.034	357.264	855.034	264.204	855.034	196.082	855.034	134.37	855.034	66.9749
855.275	432.021	855.275	357.306	855.275	264.159	855.275	196.241	855.275	134.331	855.275	67.213
855.516	432.089	855.516	357.302	855.516	264.164	855.516	196.408	855.516	134.309	855.516	67.5095
855.757	432.097	855.757	357.253	855.757	264.225	855.757	196.547	855.757	134.317	855.757	67.8136
855.998	432.038	855.998	357.168	855.998	264.337	855.998	196.624	855.998	134.367	855.998	68.0698
856.239	431.922	856.239	357.066	856.239	264.483	856.239	196.619	856.239	134.461	856.239	68.2333
856.48	431.772	856.48	356.971	856.48	264.64	856.48	196.535	856.48	134.598	856.48	68.2827
856.721	431.619	856.721	356.906	856.721	264.785	856.721	196.396	856.721	134.768	856.721	68.2248
856.962	431.494	856.962	356.888	856.962	264.904	856.962	196.238	856.962	134.957	856.962	68.0915
857.203	431.414	857.203	356.921	857.203	264.992	857.203	196.095	857.203	135.15	857.203	67.927
857.444	431.383	857.444	356.998	857.444	265.05	857.444	195.988	857.444	135.329	857.444	67.7743
857.686	431.394	857.686	357.101	857.686	265.083	857.686	195.918	857.686	135.479	857.686	67.6617
857.927	431.431	857.927	357.205	857.927	265.095	857.927	195.868	857.927	135.584	857.927	67.5968
858.168	431.478	858.168	357.289	858.168	265.08	858.168	195.822	858.168	135.63	858.168	67.5671
858.409	431.527	858.409	357.336	858.409	265.03	858.409	195.765	858.409	135.608	858.409	67.5482
858.65	431.578	858.65	357.344	858.65	264.929	858.65	195.702	858.65	135.516	858.65	67.5144
858.891	431.638	858.891	357.322	858.891	264.763	858.891	195.649	858.891	135.366	858.891	67.4494
859.132	431.714	859.132	357.284	859.132	264.528	859.132	195.628	859.132	135.177	859.132	67.3522
859.373	431.809	859.373	357.246	859.373	264.231	859.373	195.653	859.373	134.979	859.373	67.2371
859.614	431.919	859.614	357.221	859.614	263.896	859.614	195.723	859.614	134.804	859.614	67.1279
859.855	432.033	859.855	357.211	859.855	263.558	859.855	195.813	859.855	134.676	859.855	67.0496
860.096	432.135	860.096	357.21	860.096	263.254	860.096	195.89	860.096	134.608	860.096	67.0193
860.337	432.207	860.337	357.206	860.337	263.019	860.337	195.917	860.337	134.598	860.337	67.041
860.578	432.239	860.578	357.184	860.578	262.868	860.578	195.873	860.578	134.63	860.578	67.1043
860.819	432.226	860.819	357.129	860.819	262.799	860.819	195.754	860.819	134.682	860.819	67.188
861.06	432.17	861.06	357.033	861.06	262.792	861.06	195.581	861.06	134.733	861.06	67.2665
861.302	432.077	861.302	356.892	861.302	262.815	861.302	195.382	861.302	134.767	861.302	67.3172
861.543	431.956	861.543	356.707	861.543	262.839	861.543	195.187	861.543	134.78	861.543	67.3263
861.784	431.817	861.784	356.486	861.784	262.843	861.784	195.015	861.784	134.771	861.784	67.2911
862.025	431.672	862.025	356.241	862.025	262.826	862.025	194.865	862.025	134.742	862.025	67.219
862.266	431.534	862.266	355.987	862.266	262.796	862.266	194.727	862.266	134.693	862.266	67.1238
862.507	431.417	862.507	355.742	862.507	262.772	862.507	194.582	862.507	134.617	862.507	67.0206
862.748	431.336	862.748	355.525	862.748	262.767	862.748	194.415	862.748	134.503	862.748	66.9218
862.989	431.301	862.989	355.349	862.989	262.784	862.989	194.221	862.989	134.345	862.989	66.834
863.23	431.317	863.23	355.225	863.23	262.81	863.23	194.006	863.23	134.142	863.23	66.7582
863.471	431.381	863.471	355.157	863.471	262.824	863.471	193.783	863.471	133.905	863.471	66.6902
863.712	431.479	863.712	355.139	863.712	262.801	863.712	193.572	863.712	133.658	863.712	66.6233
863.953	431.596	863.953	355.16	863.953	262.723	863.953	193.392	863.953	133.427	863.953	66.5496
864.194	431.711	864.194	355.203	864.194	262.586	864.194	193.259	864.194	133.233	864.194	66.4618
864.435	431.811	864.435	355.248	864.435	262.401	864.435	193.188	864.435	133.089	864.435	66.3538
864.676	431.887	864.676	355.276	864.676	262.193	864.676	193.188	864.676	132.993	864.676	66.2212
864.917	431.94	864.917	355.274	864.917	261.987	864.917	193.262	864.917	132.928	864.917	66.0628
865.158	431.977	865.158	355.233	865.158	261.807	865.158	193.4	865.158	132.872	865.158	65.8816
865.399	432.005	865.399	355.156	865.399	261.667	865.399	193.583	865.399	132.806	865.399	65.6857
865.64	432.035	865.64	355.053	865.64	261.566	865.64	193.775	865.64	132.717	865.64	65.4879
865.881	432.072	865.881	354.944	865.881	261.492	865.881	193.935	865.881	132.602	865.881	65.3043
866.123	432.117	866.123	354.849	866.123	261.425	866.123	194.021	866.123	132.47	866.123	65.149
866.364	432.171	866.364	354.784	866.364	261.345	866.364	194.002	866.364	132.334	866.364	65.0299
866.605	432.232	866.605	354.757	866.605	261.234	866.605	193.868	866.605	132.205	866.605	64.9438
866.846	432.298	866.846	354.765	866.846	261.081	866.846	193.627	866.846	132.091	866.846	64.875
867.087	432.364	867.087	354.789	867.087	260.89	867.087	193.308	867.087	131.991	867.087	64.7977
867.328	432.426	867.328	354.805	867.328	260.672	867.328	192.947	867.328	131.901	867.328	64.6832
867.569	432.478	867.569	354.785	867.569	260.448	867.569	192.583	867.569	131.814	867.569	64.5097
867.81	432.512	867.81	354.709	867.81	260.245	867.81	192.246	867.81	131.724	867.81	64.2709
868.051	432.522	868.051	354.57	868.051	260.084	868.051	191.955	868.051	131.628	868.051	63.9809
868.292	432.504	868.292	354.375	868.292	259.984	868.292	191.719	868.292	131.526	868.292	63.6728
868.533	432.455	868.533	354.143	868.533	259.949	868.533	191.542	868.533	131.419	868.533	63.3906
868.774	432.378	868.774	353.897	868.774	259.976	868.774	191.424	868.774	131.308	868.774	63.1767
869.015	432.279	869.015	353.655	869.015	260.05	869.015	191.365	869.015	131.195	869.015	63.0605
869.256	432.166	869.256	353.428	869.256	260.151	869.256	191.361	869.256	131.083	869.256	63.0494
869.497	432.045	869.497	353.216	869.497	260.259	869.497	191.402	869.497	130.976	869.497	63.1273
869.739	431.926	869.739	353.014	869.739	260.353	869.739	191.47	869.739	130.88	869.739	63.2594
869.98	431.816	869.98	352.815	869.98	260.412	869.98	191.542	869.98	130.804	869.98	63.4027
870.221	431.727	870.221	352.621	870.221	260.421	870.221	191.589	870.221	130.754	870.221	63.518
870.462	431.666	870.462	352.438	870.462	260.368	870.462	191.59	870.462	130.736	870.462	63.579
870.703	431.642	870.703	352.28	870.703	260.25	870.703	191.537	870.703	130.752	870.703	63.5767
870.944	431.661	870.944	352.162	870.944	260.073	870.944	191.435	870.944	130.795	870.944	63.5176
871.185	431.725	871.185	352.092	871.185	259.856	871.185	191.305	871.185	130.859	871.185	63.4167
871.426	431.828	871.426	352.069	871.426	259.627	871.426	191.172	871.426	130.932	871.426	63.29
871.667	431.959	871.667	352.077	871.667	259.416	871.667	191.063	871.667	131.006	871.667	63.1491
871.908	432.104	871.908	352.092	871.908	259.248	871.908	190.995	871.908	131.074	871.908	62.9997
872.149	432.246	872.149	352.082	872.149	259.128	872.149	190.968	872.149	131.131	872.149	62.8444
872.39	432.364	872.39	352.018	872.39	259.043	872.39	190.968	872.39	131.171	872.39	62.6867
872.631	432.443	872.631	351.876	872.631	258.959	872.631	190.967	872.631	131.186	872.631	62.5351
872.872	432.468	872.872	351.643	872.872	258.835	872.872	190.935	872.872	131.166	872.872	62.4038
873.113	432.429	873.113	351.319	873.113	258.638	873.113	190.846	873.113	131.097	873.113	62.3089
873.354	432.325	873.354	350.917	873.354	258.358	873.354	190.687	873.354	130.971	873.354	62.2634
873.595	432.161	873.595	350.462	873.595	258.017	873.595	190.459	873.595	130.785	873.595	62.2716
873.837	431.953	873.837	349.986	873.837	257.664	873.837	190.183	873.837	130.548	873.837	62.326
874.077	431.726	874.077	349.525	874.077	257.361	874.077	189.892	874.077	130.278	874.077	62.4091
874.319	431.505	874.319	349.11	874.319	257.163	874.319	189.621	874.319	130	874.319	62.4977
874.56	431.316	874.56	348.759	874.56	257.098	874.56	189.403	874.56	129.737	874.56	62.5688
874.801	431.173	874.801	348.475	874.801	257.162	874.801	189.258	874.801	129.503	874.801	62.6043
875.042	431.075	875.042	348.246	875.042	257.315	875.042	189.191	875.042	129.299	875.042	62.5937
875.283	431.013	875.283	348.045	875.283	257.496	875.283	189.188	875.283	129.114	875.283	62.5331
875.524	430.964	875.524	347.844	875.524	257.641	875.524	189.221	875.524	128.926	875.524	62.4234
875.765	430.911	875.765	347.618	875.765	257.699	875.765	189.258	875.765	128.715	875.765	62.2674
876.006	430.842	876.006	347.356	876.006	257.644	876.006	189.269	876.006	128.469	876.006	62.0682
876.247	430.761	876.247	347.064	876.247	257.479	876.247	189.234	876.247	128.19	876.247	61.83
876.488	430.687	876.488	346.764	876.488	257.23	876.488	189.149	876.488	127.894	876.488	61.5598
876.729	430.644	876.729	346.483	876.729	256.93	876.729	189.022	876.729	127.605	876.729	61.2684
876.97	430.657	876.97	346.245	876.97	256.609	876.97	188.869	876.97	127.346	876.97	60.9718
877.211	430.736	877.211	346.062	877.211	256.292	877.211	188.707	877.211	127.129	877.211	60.6884
877.452	430.877	877.452	345.926	877.452	255.987	877.452	188.547	877.452	126.957	877.452	60.4364
877.693	431.059	877.693	345.818	877.693	255.698	877.693	188.391	877.693	126.817	877.693	60.2287
877.934	431.25	877.934	345.706	877.934	255.424	877.934	188.235	877.934	126.696	877.934	60.0707
878.176	431.418	878.176	345.56	878.176	255.164	878.176	188.067	878.176	126.581	878.176	59.9587
878.417	431.539	878.417	345.357	878.417	254.922	878.417	187.881	878.417	126.471	878.417	59.8812
878.658	431.603	878.658	345.085	878.658	254.702	878.658	187.673	878.658	126.374	878.658	59.8228
878.899	431.612	878.899	344.747	878.899	254.513	878.899	187.45	878.899	126.301	878.899	59.7685
879.14	431.578	879.14	344.354	879.14	254.361	879.14	187.228	879.14	126.268	879.14	59.7074
879.381	431.511	879.381	343.923	879.381	254.254	879.381	187.029	879.381	126.277	879.381	59.6352
879.622	431.422	879.622	343.473	879.622	254.195	879.622	186.873	879.622	126.321	879.622	59.5547
879.863	431.316	879.863	343.021	879.863	254.185	879.863	186.781	879.863	126.384	879.863	59.4744
880.104	431.196	880.104	342.583	880.104	254.222	880.104	186.761	880.104	126.444	880.104	59.4059
880.345	431.068	880.345	342.173	880.345	254.297	880.345	186.812	880.345	126.483	880.345	59.3602
880.586	430.944	880.586	341.804	880.586	254.397	880.586	186.921	880.586	126.494	880.586	59.3442
880.827	430.837	880.827	341.481	880.827	254.501	880.827	187.064	880.827	126.48	880.827	59.358
881.068	430.763	881.068	341.208	881.068	254.585	881.068	187.213	881.068	126.45	881.068	59.3931
881.309	430.732	881.309	340.978	881.309	254.623	881.309	187.34	881.309	126.414	881.309	59.4332
881.55	430.748	881.55	340.782	881.55	254.594	881.55	187.421	881.55	126.376	881.55	59.457
881.791	430.802	881.791	340.603	881.791	254.484	881.791	187.443	881.791	126.328	881.791	59.4441
882.033	430.88	882.033	340.426	882.033	254.295	882.033	187.404	882.033	126.254	882.033	59.3805
882.274	430.965	882.274	340.236	882.274	254.043	882.274	187.312	882.274	126.14	882.274	59.2647
882.515	431.04	882.515	340.027	882.515	253.758	882.515	187.185	882.515	125.977	882.515	59.1097
882.756	431.098	882.756	339.798	882.756	253.483	882.756	187.042	882.756	125.774	882.756	58.9414
882.997	431.14	882.997	339.556	882.997	253.26	882.997	186.901	882.997	125.559	882.997	58.7923
883.238	431.176	883.238	339.313	883.238	253.123	883.238	186.779	883.238	125.369	883.238	58.6929
883.479	431.218	883.479	339.082	883.479	253.089	883.479	186.686	883.479	125.247	883.479	58.6628
883.72	431.276	883.72	338.874	883.72	253.153	883.72	186.628	883.72	125.225	883.72	58.7061
883.961	431.358	883.961	338.698	883.961	253.291	883.961	186.607	883.961	125.315	883.961	58.8104
884.202	431.461	884.202	338.554	884.202	253.465	884.202	186.625	884.202	125.505	884.202	58.9513
884.443	431.576	884.443	338.438	884.443	253.634	884.443	186.678	884.443	125.762	884.443	59.0993
884.684	431.69	884.684	338.341	884.684	253.768	884.684	186.76	884.684	126.041	884.684	59.2284
884.925	431.792	884.925	338.257	884.925	253.855	884.925	186.861	884.925	126.293	884.925	59.3216
885.166	431.872	885.166	338.178	885.166	253.902	885.166	186.968	885.166	126.48	885.166	59.3742
885.407	431.93	885.407	338.104	885.407	253.936	885.407	187.067	885.407	126.583	885.407	59.3916
885.648	431.972	885.648	338.039	885.648	253.985	885.648	187.147	885.648	126.605	885.648	59.3854
885.889	432.009	885.889	337.993	885.889	254.074	885.889	187.203	885.889	126.564	885.889	59.3684
886.13	432.052	886.13	337.974	886.13	254.212	886.13	187.238	886.13	126.49	886.13	59.3508
886.371	432.109	886.371	337.987	886.371	254.391	886.371	187.263	886.371	126.416	886.371	59.34
886.612	432.18	886.612	338.028	886.612	254.595	886.612	187.292	886.612	126.365	886.612	59.3417
886.854	432.257	886.854	338.087	886.854	254.803	886.854	187.343	886.854	126.352	886.854	59.3624
887.095	432.323	887.095	338.15	887.095	255.002	887.095	187.429	887.095	126.379	887.095	59.4105
887.336	432.362	887.336	338.202	887.336	255.187	887.336	187.558	887.336	126.44	887.336	59.496
887.577	432.364	887.577	338.231	887.577	255.362	887.577	187.73	887.577	126.525	887.577	59.6281
887.818	432.327	887.818	338.239	887.818	255.534	887.818	187.938	887.818	126.624	887.818	59.8121
888.059	432.261	888.059	338.236	888.059	255.703	888.059	188.169	888.059	126.734	888.059	60.047
888.3	432.188	888.3	338.238	888.3	255.864	888.3	188.408	888.3	126.86	888.3	60.3249
888.541	432.132	888.541	338.264	888.541	256.002	888.541	188.642	888.541	127.01	888.541	60.6325
888.782	432.114	888.782	338.327	888.782	256.105	888.782	188.856	888.782	127.194	888.782	60.954
889.023	432.146	889.023	338.433	889.023	256.165	889.023	189.043	889.023	127.42	889.023	61.2748
889.264	432.227	889.264	338.578	889.264	256.188	889.264	189.198	889.264	127.684	889.264	61.5831
889.505	432.342	889.505	338.751	889.505	256.194	889.505	189.32	889.505	127.974	889.505	61.8713
889.746	432.467	889.746	338.939	889.746	256.21	889.746	189.413	889.746	128.268	889.746	62.1357
889.987	432.574	889.987	339.131	889.987	256.265	889.987	189.486	889.987	128.542	889.987	62.3749
890.229	432.639	890.229	339.321	890.229	256.381	890.229	189.552	890.229	128.776	890.229	62.59
890.47	432.645	890.47	339.507	890.47	256.567	890.47	189.629	890.47	128.963	890.47	62.7839
890.711	432.588	890.711	339.689	890.711	256.819	890.711	189.737	890.711	129.113	890.711	62.9611
890.952	432.476	890.952	339.866	890.952	257.125	890.952	189.894	890.952	129.25	890.952	63.1273
891.193	432.328	891.193	340.041	891.193	257.469	891.193	190.113	891.193	129.407	891.193	63.2881
891.434	432.169	891.434	340.212	891.434	257.834	891.434	190.396	891.434	129.611	891.434	63.4464
891.675	432.028	891.675	340.384	891.675	258.21	891.675	190.733	891.675	129.875	891.675	63.6011
891.916	431.925	891.916	340.561	891.916	258.583	891.916	191.098	891.916	130.188	891.916	63.7466
892.157	431.874	892.157	340.751	892.157	258.945	892.157	191.459	892.157	130.519	892.157	63.8743
892.398	431.874	892.398	340.964	892.398	259.283	892.398	191.781	892.398	130.822	892.398	63.9761
892.639	431.911	892.639	341.205	892.639	259.585	892.639	192.037	892.639	131.055	892.639	64.0491
892.88	431.964	892.88	341.47	892.88	259.84	892.88	192.216	892.88	131.19	892.88	64.0989
893.121	432.006	893.121	341.751	893.121	260.041	893.121	192.327	893.121	131.23	893.121	64.1399
893.362	432.013	893.362	342.033	893.362	260.193	893.362	192.395	893.362	131.204	893.362	64.1929
893.603	431.974	893.603	342.304	893.603	260.308	893.603	192.453	893.603	131.16	893.603	64.2795
893.844	431.891	893.844	342.558	893.844	260.404	893.844	192.534	893.844	131.152	893.844	64.4152
894.085	431.779	894.085	342.799	894.085	260.505	894.085	192.66	894.085	131.222	894.085	64.6051
894.326	431.664	894.326	343.041	894.326	260.63	894.326	192.838	894.326	131.391	894.326	64.8421
894.567	431.57	894.567	343.303	894.567	260.797	894.567	193.061	894.567	131.652	894.567	65.108
894.808	431.515	894.808	343.6	894.808	261.011	894.808	193.314	894.808	131.979	894.808	65.3801
895.05	431.504	895.05	343.938	895.05	261.27	895.05	193.581	895.05	132.337	895.05	65.6363
895.291	431.528	895.291	344.308	895.291	261.562	895.291	193.851	895.291	132.692	895.291	65.8622
895.532	431.569	895.532	344.69	895.532	261.872	895.532	194.118	895.532	133.027	895.532	66.0544
895.773	431.602	895.773	345.057	895.773	262.18	895.773	194.382	895.773	133.337	895.773	66.2203
896.014	431.607	896.014	345.385	896.014	262.467	896.014	194.643	896.014	133.631	896.014	66.3754
896.255	431.568	896.255	345.659	896.255	262.723	896.255	194.896	896.255	133.923	896.255	66.5374
896.496	431.484	896.496	345.877	896.496	262.94	896.496	195.132	896.496	134.218	896.496	66.721
896.737	431.36	896.737	346.052	896.737	263.119	896.737	195.341	896.737	134.513	896.737	66.9323
896.978	431.21	896.978	346.206	896.978	263.265	896.978	195.513	896.978	134.794	896.978	67.1668
897.219	431.052	897.219	346.361	897.219	263.385	897.219	195.646	897.219	135.038	897.219	67.4093
897.46	430.901	897.46	346.537	897.46	263.483	897.46	195.746	897.46	135.225	897.46	67.6371
897.701	430.77	897.701	346.744	897.701	263.563	897.701	195.825	897.701	135.342	897.701	67.8256
897.942	430.668	897.942	346.984	897.942	263.624	897.942	195.892	897.942	135.387	897.942	67.9541
898.183	430.598	898.183	347.25	898.183	263.666	898.183	195.951	898.183	135.371	898.183	68.0108
898.424	430.559	898.424	347.532	898.424	263.687	898.424	195.997	898.424	135.31	898.424	67.9963
898.665	430.547	898.665	347.815	898.665	263.689	898.665	196.017	898.665	135.223	898.665	67.9235
898.907	430.556	898.907	348.091	898.907	263.676	898.907	195.999	898.907	135.121	898.907	67.8135
899.148	430.576	899.148	348.35	899.148	263.649	899.148	195.933	899.148	135.011	899.148	67.6904
899.389	430.599	899.389	348.586	899.389	263.609	899.389	195.822	899.389	134.892	899.389	67.5747
899.63	430.612	899.63	348.798	899.63	263.553	899.63	195.677	899.63	134.757	899.63	67.4785
899.871	430.606	899.871	348.984	899.871	263.481	899.871	195.515	899.871	134.604	899.871	67.4044
900.112	430.571	900.112	349.144	900.112	263.392	900.112	195.355	900.112	134.432	900.112	67.3478
900.353	430.501	900.353	349.278	900.353	263.294	900.353	195.207	900.353	134.248	900.353	67.3027
900.594	430.395	900.594	349.389	900.594	263.199	900.594	195.076	900.594	134.065	900.594	67.2668
900.835	430.257	900.835	349.48	900.835	263.125	900.835	194.963	900.835	133.899	900.835	67.2452
901.076	430.099	901.076	349.559	901.076	263.089	901.076	194.869	901.076	133.765	901.076	67.2492
901.317	429.937	901.317	349.637	901.317	263.101	901.317	194.8	901.317	133.677	901.317	67.2921
901.558	429.792	901.558	349.725	901.558	263.161	901.558	194.769	901.558	133.641	901.558	67.3818
901.799	429.683	901.799	349.834	901.799	263.254	901.799	194.789	901.799	133.659	901.799	67.5144
902.04	429.625	902.04	349.974	902.04	263.36	902.04	194.869	902.04	133.727	902.04	67.6722
902.281	429.626	902.281	350.146	902.281	263.452	902.281	195.006	902.281	133.837	902.281	67.8258
902.522	429.683	902.522	350.344	902.522	263.509	902.522	195.179	902.522	133.977	902.522	67.9413
902.763	429.787	902.763	350.554	902.763	263.519	902.763	195.359	902.763	134.133	902.763	67.9906
903.005	429.921	903.005	350.757	903.005	263.48	903.005	195.506	903.005	134.287	903.005	67.9593
903.245	430.065	903.245	350.934	903.245	263.4	903.245	195.585	903.245	134.418	903.245	67.8512
903.487	430.201	903.487	351.069	903.487	263.289	903.487	195.573	903.487	134.503	903.487	67.6858
903.728	430.315	903.728	351.152	903.728	263.163	903.728	195.464	903.728	134.525	903.728	67.4914
903.969	430.398	903.969	351.185	903.969	263.031	903.969	195.266	903.969	134.47	903.969	67.2952
904.21	430.451	904.21	351.174	904.21	262.905	904.21	194.998	904.21	134.339	904.21	67.1148
904.451	430.476	904.451	351.133	904.451	262.793	904.451	194.687	904.451	134.141	904.451	66.9546
904.692	430.477	904.692	351.073	904.692	262.703	904.692	194.357	904.692	133.897	904.692	66.8068
904.933	430.458	904.933	351.002	904.933	262.639	904.933	194.033	904.933	133.637	904.933	66.6566
905.174	430.423	905.174	350.921	905.174	262.603	905.174	193.738	905.174	133.386	905.174	66.4897
905.415	430.37	905.415	350.828	905.415	262.591	905.415	193.49	905.415	133.167	905.415	66.2982
905.656	430.302	905.656	350.718	905.656	262.594	905.656	193.305	905.656	132.993	905.656	66.083
905.897	430.223	905.897	350.589	905.897	262.598	905.897	193.193	905.897	132.866	905.897	65.8537
906.138	430.139	906.138	350.446	906.138	262.591	906.138	193.155	906.138	132.782	906.138	65.6248
906.379	430.064	906.379	350.3	906.379	262.564	906.379	193.18	906.379	132.734	906.379	65.4117
906.62	430.014	906.62	350.167	906.62	262.515	906.62	193.249	906.62	132.715	906.62	65.2264
906.861	430.004	906.861	350.063	906.861	262.448	906.861	193.338	906.861	132.72	906.861	65.076
907.102	430.044	907.102	349.999	907.102	262.372	907.102	193.424	907.102	132.746	907.102	64.9618
907.344	430.138	907.344	349.978	907.344	262.295	907.344	193.491	907.344	132.786	907.344	64.8802
907.585	430.278	907.585	349.991	907.585	262.224	907.585	193.533	907.585	132.828	907.585	64.8233
907.826	430.448	907.826	350.022	907.826	262.16	907.826	193.549	907.826	132.857	907.826	64.7798
908.067	430.626	908.067	350.047	908.067	262.099	908.067	193.545	908.067	132.85	908.067	64.7356
908.308	430.79	908.308	350.048	908.308	262.034	908.308	193.524	908.308	132.788	908.308	64.6762
908.549	430.923	908.549	350.012	908.549	261.956	908.549	193.482	908.549	132.655	908.549	64.5882
908.79	431.019	908.79	349.935	908.79	261.855	908.79	193.413	908.79	132.448	908.79	64.4638
909.031	431.082	909.031	349.824	909.031	261.719	909.031	193.305	909.031	132.175	909.031	64.3029
909.272	431.124	909.272	349.692	909.272	261.537	909.272	193.149	909.272	131.853	909.272	64.1146
909.513	431.159	909.513	349.55	909.513	261.298	909.513	192.946	909.513	131.506	909.513	63.9158
909.754	431.201	909.754	349.408	909.754	260.997	909.754	192.701	909.754	131.159	909.754	63.7265
909.995	431.253	909.995	349.267	909.995	260.635	909.995	192.432	909.995	130.833	909.995	63.5633
910.236	431.314	910.236	349.124	910.236	260.225	910.236	192.158	910.236	130.537	910.236	63.4336
910.477	431.372	910.477	348.972	910.477	259.786	910.477	191.9	910.477	130.277	910.477	63.3326
910.718	431.413	910.718	348.804	910.718	259.346	910.718	191.672	910.718	130.048	910.718	63.2441
910.959	431.423	910.959	348.618	910.959	258.931	910.959	191.483	910.959	129.844	910.959	63.1462
911.201	431.39	911.201	348.412	911.201	258.567	911.201	191.333	911.201	129.661	911.201	63.0195
911.442	431.311	911.442	348.189	911.442	258.27	911.442	191.217	911.442	129.498	911.442	62.8549
911.683	431.186	911.683	347.954	911.683	258.049	911.683	191.129	911.683	129.359	911.683	62.6593
911.924	431.025	911.924	347.71	911.924	257.905	911.924	191.062	911.924	129.256	911.924	62.4549
912.165	430.843	912.165	347.462	912.165	257.837	912.165	191.014	912.165	129.202	912.165	62.2741
912.406	430.659	912.406	347.216	912.406	257.835	912.406	190.981	912.406	129.204	912.406	62.1497
912.647	430.495	912.647	346.977	912.647	257.887	912.647	190.963	912.647	129.263	912.647	62.1047
912.888	430.37	912.888	346.753	912.888	257.971	912.888	190.958	912.888	129.363	912.888	62.1448
913.129	430.302	913.129	346.552	913.129	258.056	913.129	190.961	913.129	129.476	913.129	62.2551
913.37	430.298	913.37	346.379	913.37	258.108	913.37	190.962	913.37	129.564	913.37	62.4027
913.611	430.354	913.611	346.234	913.611	258.098	913.611	190.949	913.611	129.589	913.611	62.5456
913.852	430.458	913.852	346.113	913.852	258.006	913.852	190.905	913.852	129.525	913.852	62.6427
914.093	430.587	914.093	346.005	914.093	257.837	914.093	190.817	914.093	129.367	914.093	62.6649
914.334	430.718	914.334	345.9	914.334	257.618	914.334	190.679	914.334	129.13	914.334	62.6011
914.575	430.83	914.575	345.785	914.575	257.394	914.575	190.49	914.575	128.852	914.575	62.4584
914.816	430.914	914.816	345.657	914.816	257.213	914.816	190.258	914.816	128.577	914.816	62.2578
915.057	430.967	915.057	345.514	915.057	257.114	915.057	190	915.057	128.339	915.057	62.0252
915.298	430.999	915.298	345.362	915.298	257.11	915.298	189.732	915.298	128.161	915.298	61.7839
915.54	431.019	915.54	345.205	915.54	257.191	915.54	189.471	915.54	128.037	915.54	61.5487
915.781	431.036	915.781	345.046	915.781	257.319	915.781	189.23	915.781	127.949	915.781	61.3251
916.022	431.053	916.022	344.881	916.022	257.451	916.022	189.016	916.022	127.866	916.022	61.1109
916.263	431.064	916.263	344.702	916.263	257.543	916.263	188.831	916.263	127.762	916.263	60.9009
916.504	431.057	916.504	344.5	916.504	257.569	916.504	188.672	916.504	127.624	916.504	60.6916
916.745	431.021	916.745	344.268	916.745	257.522	916.745	188.536	916.745	127.453	916.745	60.4836
916.986	430.949	916.986	344.005	916.986	257.412	916.986	188.42	916.986	127.265	916.986	60.282
917.227	430.843	917.227	343.718	917.227	257.259	917.227	188.32	917.227	127.079	917.227	60.0935
917.468	430.715	917.468	343.424	917.468	257.08	917.468	188.231	917.468	126.914	917.468	59.9232
917.709	430.582	917.709	343.138	917.709	256.886	917.709	188.149	917.709	126.779	917.709	59.7718
917.95	430.464	917.95	342.877	917.95	256.683	917.95	188.069	917.95	126.676	917.95	59.6351
918.191	430.374	918.191	342.648	918.191	256.471	918.191	187.989	918.191	126.6	918.191	59.5059
918.432	430.32	918.432	342.451	918.432	256.254	918.432	187.911	918.432	126.547	918.432	59.3773
918.673	430.299	918.673	342.277	918.673	256.04	918.673	187.839	918.673	126.513	918.673	59.247
918.914	430.299	918.914	342.111	918.914	255.841	918.914	187.776	918.914	126.496	918.914	59.1181
919.155	430.303	919.155	341.937	919.155	255.665	919.155	187.725	919.155	126.492	919.155	58.9992
919.396	430.297	919.396	341.743	919.396	255.517	919.396	187.679	919.396	126.491	919.396	58.8997
919.638	430.268	919.638	341.524	919.638	255.387	919.638	187.622	919.638	126.477	919.638	58.826
919.879	430.214	919.879	341.282	919.879	255.258	919.879	187.533	919.879	126.431	919.879	58.7765
920.12	430.14	920.12	341.024	920.12	255.107	920.12	187.389	920.12	126.334	920.12	58.7411
920.361	430.058	920.361	340.766	920.361	254.916	920.361	187.18	920.361	126.178	920.361	58.7029
920.602	429.982	920.602	340.521	920.602	254.68	920.602	186.908	920.602	125.963	920.602	58.6435
920.843	429.927	920.843	340.304	920.843	254.406	920.843	186.594	920.843	125.706	920.843	58.5489
921.084	429.902	921.084	340.125	921.084	254.116	921.084	186.276	921.084	125.428	921.084	58.4138
921.325	429.911	921.325	339.989	921.325	253.836	921.325	185.991	921.325	125.152	921.325	58.243
921.566	429.951	921.566	339.898	921.566	253.587	921.566	185.77	921.566	124.899	921.566	58.0484
921.807	430.014	921.807	339.846	921.807	253.382	921.807	185.623	921.807	124.679	921.807	57.8433
922.048	430.09	922.048	339.824	922.048	253.22	922.048	185.543	922.048	124.495	922.048	57.638
922.289	430.171	922.289	339.816	922.289	253.088	922.289	185.502	922.289	124.343	922.289	57.436
922.53	430.246	922.53	339.807	922.53	252.965	922.53	185.47	922.53	124.216	922.53	57.2342
922.771	430.307	922.771	339.779	922.771	252.834	922.771	185.421	922.771	124.104	922.771	57.027
923.012	430.346	923.012	339.719	923.012	252.683	923.012	185.344	923.012	123.996	923.012	56.811
923.253	430.358	923.253	339.62	923.253	252.508	923.253	185.242	923.253	123.88	923.253	56.5891
923.494	430.34	923.494	339.481	923.494	252.313	923.494	185.127	923.494	123.743	923.494	56.372
923.736	430.295	923.736	339.309	923.736	252.106	923.736	185.015	923.736	123.577	923.736	56.175
923.977	430.23	923.977	339.119	923.977	251.898	923.977	184.911	923.977	123.377	923.977	56.0138
924.218	430.159	924.218	338.929	924.218	251.694	924.218	184.812	924.218	123.15	924.218	55.8984
924.459	430.098	924.459	338.757	924.459	251.498	924.459	184.708	924.459	122.909	924.459	55.8306
924.7	430.061	924.7	338.615	924.7	251.313	924.7	184.583	924.7	122.677	924.7	55.8036
924.941	430.057	924.941	338.508	924.941	251.139	924.941	184.43	924.941	122.476	924.941	55.8062
925.182	430.085	925.182	338.429	925.182	250.977	925.182	184.25	925.182	122.321	925.182	55.8267
925.423	430.137	925.423	338.366	925.423	250.83	925.423	184.056	925.423	122.217	925.423	55.8572
925.664	430.196	925.664	338.299	925.664	250.704	925.664	183.862	925.664	122.158	925.664	55.8944
925.905	430.249	925.905	338.214	925.905	250.601	925.905	183.683	925.905	122.124	925.905	55.9376
926.146	430.287	926.146	338.099	926.146	250.522	926.146	183.524	926.146	122.096	926.146	55.9842
926.387	430.309	926.387	337.954	926.387	250.464	926.387	183.382	926.387	122.056	926.387	56.0265
926.628	430.324	926.628	337.785	926.628	250.418	926.628	183.248	926.628	121.991	926.628	56.0502
926.869	430.341	926.869	337.607	926.869	250.375	926.869	183.111	926.869	121.9	926.869	56.0369
927.11	430.372	927.11	337.433	927.11	250.321	927.11	182.964	927.11	121.783	927.11	55.9689
927.351	430.419	927.351	337.274	927.351	250.244	927.351	182.806	927.351	121.646	927.351	55.8347
927.592	430.479	927.592	337.133	927.592	250.133	927.592	182.639	927.592	121.491	927.592	55.6337
927.833	430.543	927.833	337.009	927.833	249.984	927.833	182.468	927.833	121.323	927.833	55.376
928.075	430.6	928.075	336.891	928.075	249.795	928.075	182.293	928.075	121.143	928.075	55.0804
928.316	430.642	928.316	336.77	928.316	249.574	928.316	182.114	928.316	120.956	928.316	54.7692
928.557	430.668	928.557	336.638	928.557	249.334	928.557	181.931	928.557	120.773	928.557	54.4645
928.798	430.678	928.798	336.493	928.798	249.097	928.798	181.747	928.798	120.606	928.798	54.1855
929.039	430.68	929.039	336.336	929.039	248.884	929.039	181.576	929.039	120.467	929.039	53.9485
929.28	430.678	929.28	336.174	929.28	248.719	929.28	181.44	929.28	120.369	929.28	53.7679
929.521	430.676	929.521	336.015	929.521	248.622	929.521	181.368	929.521	120.319	929.521	53.6569
929.762	430.675	929.762	335.865	929.762	248.605	929.762	181.385	929.762	120.316	929.762	53.626
930.003	430.674	930.003	335.727	930.003	248.668	930.003	181.504	930.003	120.356	930.003	53.6801
930.244	430.674	930.244	335.599	930.244	248.804	930.244	181.722	930.244	120.433	930.244	53.8147
930.485	430.676	930.485	335.476	930.485	248.993	930.485	182.014	930.485	120.539	930.485	54.0135
930.726	430.682	930.726	335.35	930.726	249.215	930.726	182.346	930.726	120.667	930.726	54.2491
930.967	430.692	930.967	335.214	930.967	249.448	930.967	182.673	930.967	120.81	930.967	54.4889
931.208	430.702	931.208	335.059	931.208	249.675	931.208	182.962	931.208	120.96	931.208	54.7019
931.449	430.704	931.449	334.882	931.449	249.881	931.449	183.186	931.449	121.109	931.449	54.8672
931.69	430.684	931.69	334.679	931.69	250.059	931.69	183.34	931.69	121.246	931.69	54.9784
931.932	430.63	931.932	334.454	931.932	250.201	931.932	183.426	931.932	121.359	931.932	55.0436
932.173	430.536	932.173	334.21	932.173	250.302	932.173	183.454	932.173	121.439	932.173	55.0796
932.414	430.405	932.414	333.955	932.414	250.357	932.414	183.435	932.414	121.479	932.414	55.1045
932.655	430.249	932.655	333.698	932.655	250.362	932.655	183.377	932.655	121.477	932.655	55.13
932.896	430.088	932.896	333.447	932.896	250.318	932.896	183.285	932.896	121.434	932.896	55.1579
933.137	429.944	933.137	333.212	933.137	250.234	933.137	183.166	933.137	121.358	933.137	55.1813
933.378	429.835	933.378	332.998	933.378	250.126	933.378	183.034	933.378	121.261	933.378	55.1904
933.619	429.775	933.619	332.811	933.619	250.019	933.619	182.909	933.619	121.162	933.619	55.1788
933.86	429.764	933.86	332.651	933.86	249.942	933.86	182.815	933.86	121.081	933.86	55.1495
934.101	429.798	934.101	332.519	934.101	249.919	934.101	182.779	934.101	121.042	934.101	55.1151
934.342	429.863	934.342	332.411	934.342	249.97	934.342	182.818	934.342	121.065	934.342	55.0954
934.583	429.941	934.583	332.319	934.583	250.1	934.583	182.938	934.583	121.161	934.583	55.1107
934.824	430.015	934.824	332.238	934.824	250.301	934.824	183.131	934.824	121.333	934.824	55.1751
935.065	430.069	935.065	332.156	935.065	250.554	935.065	183.379	935.065	121.569	935.065	55.2918
935.306	430.091	935.306	332.065	935.306	250.831	935.306	183.654	935.306	121.846	935.306	55.4523
935.547	430.073	935.547	331.958	935.547	251.101	935.547	183.933	935.547	122.137	935.547	55.6391
935.788	430.014	935.788	331.83	935.788	251.339	935.788	184.199	935.788	122.413	935.788	55.8314
936.029	429.92	936.029	331.681	936.029	251.531	936.029	184.443	936.029	122.654	936.029	56.0107
936.271	429.803	936.271	331.517	936.271	251.678	936.271	184.665	936.271	122.853	936.271	56.1655
936.512	429.678	936.512	331.344	936.512	251.792	936.512	184.868	936.512	123.013	936.512	56.2935
936.753	429.56	936.753	331.173	936.753	251.892	936.753	185.054	936.753	123.148	936.753	56.4004
936.994	429.463	936.994	331.011	936.994	251.998	936.994	185.219	936.994	123.274	936.994	56.4971
937.235	429.397	937.235	330.867	937.235	252.127	937.235	185.358	937.235	123.405	937.235	56.5964
937.476	429.366	937.476	330.742	937.476	252.279	937.476	185.464	937.476	123.544	937.476	56.7097
937.717	429.365	937.717	330.639	937.717	252.445	937.717	185.535	937.717	123.688	937.717	56.8447
937.958	429.388	937.958	330.554	937.958	252.606	937.958	185.576	937.958	123.825	937.958	57.0053
938.199	429.424	938.199	330.488	938.199	252.743	938.199	185.602	938.199	123.944	938.199	57.1908
938.44	429.458	938.44	330.439	938.44	252.843	938.44	185.637	938.44	124.033	938.44	57.3978
938.681	429.479	938.681	330.407	938.681	252.91	938.681	185.702	938.681	124.093	938.681	57.6213
938.922	429.477	938.922	330.392	938.922	252.957	938.922	185.815	938.922	124.128	938.922	57.8555
939.163	429.444	939.163	330.392	939.163	253.009	939.163	185.985	939.163	124.155	939.163	58.095
939.404	429.377	939.404	330.404	939.404	253.089	939.404	186.206	939.404	124.189	939.404	58.3341
939.645	429.278	939.645	330.42	939.645	253.211	939.645	186.459	939.645	124.246	939.645	58.5667
939.886	429.151	939.886	330.431	939.886	253.374	939.886	186.721	939.886	124.336	939.886	58.7859
940.128	429.008	940.128	330.427	940.128	253.56	940.128	186.964	940.128	124.455	940.128	58.9838
940.369	428.859	940.369	330.404	940.369	253.743	940.369	187.165	940.369	124.594	940.369	59.1538
940.61	428.718	940.61	330.36	940.61	253.9	940.61	187.31	940.61	124.735	940.61	59.2919
940.851	428.596	940.851	330.302	940.851	254.016	940.851	187.395	940.851	124.864	940.851	59.3996
941.092	428.499	941.092	330.238	941.092	254.094	941.092	187.432	941.092	124.972	941.092	59.4851
941.333	428.429	941.333	330.18	941.333	254.153	941.333	187.436	941.333	125.063	941.333	59.562
941.574	428.383	941.574	330.137	941.574	254.218	941.574	187.43	941.574	125.154	941.574	59.6466
941.815	428.352	941.815	330.114	941.815	254.313	941.815	187.435	941.815	125.265	941.815	59.7523
942.056	428.323	942.056	330.11	942.056	254.451	942.056	187.468	942.056	125.414	942.056	59.8848
942.297	428.284	942.297	330.118	942.297	254.633	942.297	187.538	942.297	125.607	942.297	60.0386
942.538	428.224	942.538	330.13	942.538	254.847	942.538	187.644	942.538	125.835	942.538	60.1975
942.779	428.138	942.779	330.139	942.779	255.075	942.779	187.776	942.779	126.07	942.779	60.3387
943.02	428.026	943.02	330.144	943.02	255.298	943.02	187.919	943.02	126.279	943.02	60.4401
943.261	427.9	943.261	330.147	943.261	255.501	943.261	188.055	943.261	126.429	943.261	60.4876
943.502	427.773	943.502	330.157	943.502	255.677	943.502	188.17	943.502	126.501	943.502	60.4811
943.743	427.662	943.743	330.181	943.743	255.821	943.743	188.254	943.743	126.498	943.743	60.4355
943.984	427.579	943.984	330.227	943.984	255.937	943.984	188.308	943.984	126.44	943.984	60.3764
944.226	427.531	944.226	330.292	944.226	256.027	944.226	188.338	944.226	126.359	944.226	60.3329
944.467	427.516	944.467	330.371	944.467	256.097	944.467	188.358	944.467	126.288	944.467	60.3293
944.708	427.525	944.708	330.453	944.708	256.158	944.708	188.38	944.708	126.256	944.708	60.3782
944.949	427.547	944.949	330.527	944.949	256.219	944.949	188.421	944.949	126.277	944.949	60.4793
945.19	427.571	945.19	330.586	945.19	256.289	945.19	188.488	945.19	126.353	945.19	60.6208
945.431	427.594	945.431	330.631	945.431	256.376	945.431	188.587	945.431	126.479	945.431	60.785
945.672	427.619	945.672	330.667	945.672	256.476	945.672	188.713	945.672	126.647	945.672	60.9538
945.913	427.655	945.913	330.706	945.913	256.58	945.913	188.863	945.913	126.85	945.913	61.114
946.154	427.713	946.154	330.761	946.154	256.671	946.154	189.026	946.154	127.084	946.154	61.2593
946.395	427.801	946.395	330.838	946.395	256.736	946.395	189.195	946.395	127.343	946.395	61.3898
946.636	427.917	946.636	330.936	946.636	256.769	946.636	189.367	946.636	127.62	946.636	61.5094
946.877	428.052	946.877	331.05	946.877	256.776	946.877	189.542	946.877	127.904	946.877	61.6228
947.118	428.19	947.118	331.166	947.118	256.779	947.118	189.725	947.118	128.182	947.118	61.7335
947.359	428.315	947.359	331.272	947.359	256.802	947.359	189.925	947.359	128.439	947.359	61.843
947.6	428.41	947.6	331.359	947.6	256.869	947.6	190.146	947.6	128.664	947.6	61.9517
947.841	428.466	947.841	331.423	947.841	256.993	947.841	190.389	947.841	128.852	947.841	62.0598
948.082	428.483	948.082	331.469	948.082	257.171	948.082	190.646	948.082	128.999	948.082	62.1689
948.323	428.467	948.323	331.503	948.323	257.388	948.323	190.899	948.323	129.105	948.323	62.2813
948.564	428.429	948.564	331.537	948.564	257.622	948.564	191.129	948.564	129.171	948.564	62.4001
948.806	428.385	948.806	331.58	948.806	257.849	948.806	191.312	948.806	129.201	948.806	62.5272
949.047	428.351	949.047	331.641	949.047	258.058	949.047	191.435	949.047	129.197	949.047	62.6631
949.288	428.341	949.288	331.729	949.288	258.242	949.288	191.495	949.288	129.168	949.288	62.8059
949.529	428.366	949.529	331.849	949.529	258.406	949.529	191.505	949.529	129.131	949.529	62.9534
949.77	428.435	949.77	332.008	949.77	258.555	949.77	191.489	949.77	129.102	949.77	63.1036
950.011	428.546	950.011	332.212	950.011	258.692	950.011	191.48	950.011	129.101	950.011	63.2565
950.252	428.692	950.252	332.462	950.252	258.818	950.252	191.506	950.252	129.14	950.252	63.4143
950.493	428.858	950.493	332.755	950.493	258.934	950.493	191.589	950.493	129.224	950.493	63.5809
950.734	429.026	950.734	333.081	950.734	259.042	950.734	191.736	950.734	129.347	950.734	63.7598
950.975	429.177	950.975	333.428	950.975	259.151	950.975	191.938	950.975	129.495	950.975	63.9523
951.216	429.3	951.216	333.781	951.216	259.273	951.216	192.173	951.216	129.656	951.216	64.1565
951.457	429.389	951.457	334.126	951.457	259.42	951.457	192.416	951.457	129.824	951.457	64.3668
951.698	429.451	951.698	334.455	951.698	259.599	951.698	192.64	951.698	130	951.698	64.5761
951.939	429.497	951.939	334.769	951.939	259.805	951.939	192.828	951.939	130.194	951.939	64.7782
952.18	429.54	952.18	335.07	952.18	260.023	952.18	192.976	952.18	130.415	952.18	64.9701
952.421	429.59	952.421	335.366	952.421	260.234	952.421	193.091	952.421	130.669	952.421	65.1535
952.663	429.651	952.663	335.663	952.663	260.417	952.663	193.189	952.663	130.948	952.663	65.3334
952.904	429.722	952.904	335.963	952.904	260.563	952.904	193.289	952.904	131.236	952.904	65.5159
953.145	429.795	953.145	336.267	953.145	260.679	953.145	193.41	953.145	131.507	953.145	65.7039
953.386	429.861	953.386	336.574	953.386	260.781	953.386	193.561	953.386	131.737	953.386	65.8944
953.627	429.91	953.627	336.882	953.627	260.893	953.627	193.746	953.627	131.908	953.627	66.0785
953.868	429.935	953.868	337.193	953.868	261.04	953.868	193.958	953.868	132.019	953.868	66.2428
954.109	429.93	954.109	337.511	954.109	261.235	954.109	194.185	954.109	132.079	954.109	66.3747
954.35	429.891	954.35	337.838	954.35	261.479	954.35	194.413	954.35	132.109	954.35	66.467
954.591	429.82	954.591	338.179	954.591	261.759	954.591	194.628	954.591	132.131	954.591	66.5219
954.832	429.721	954.832	338.536	954.832	262.054	954.832	194.82	954.832	132.164	954.832	66.5507
955.073	429.608	955.073	338.911	955.073	262.336	955.073	194.983	955.073	132.22	955.073	66.571
955.314	429.5	955.314	339.304	955.314	262.58	955.314	195.113	955.314	132.305	955.314	66.6003
955.555	429.417	955.555	339.717	955.555	262.769	955.555	195.208	955.555	132.416	955.555	66.6501
955.796	429.38	955.796	340.154	955.796	262.894	955.796	195.266	955.796	132.549	955.796	66.7224
956.037	429.401	956.037	340.62	956.037	262.954	956.037	195.289	956.037	132.695	956.037	66.8092
956.278	429.481	956.278	341.118	956.278	262.964	956.278	195.279	956.278	132.848	956.278	66.8962
956.519	429.609	956.519	341.647	956.519	262.942	956.519	195.243	956.519	133.001	956.519	66.9679
956.76	429.765	956.76	342.203	956.76	262.915	956.76	195.195	956.76	133.147	956.76	67.0132
957.002	429.926	957.002	342.778	957.002	262.905	957.002	195.153	957.002	133.283	957.002	67.0277
957.243	430.07	957.243	343.359	957.243	262.929	957.243	195.136	957.243	133.408	957.243	67.0144
957.484	430.186	957.484	343.937	957.484	262.993	957.484	195.16	957.484	133.524	957.484	66.9803
957.725	430.272	957.725	344.502	957.725	263.087	957.725	195.233	957.725	133.637	957.725	66.934
957.966	430.332	957.966	345.05	957.966	263.194	957.966	195.352	957.966	133.751	957.966	66.883
958.207	430.375	958.207	345.58	958.207	263.294	958.207	195.5	958.207	133.871	958.207	66.8338
958.448	430.407	958.448	346.094	958.448	263.37	958.448	195.656	958.448	133.994	958.448	66.7928
958.689	430.431	958.689	346.593	958.689	263.417	958.689	195.794	958.689	134.118	958.689	66.768
958.93	430.449	958.93	347.079	958.93	263.441	958.93	195.897	958.93	134.235	958.93	66.7688
959.171	430.459	959.171	347.555	959.171	263.455	959.171	195.957	959.171	134.34	959.171	66.804
959.412	430.465	959.412	348.023	959.412	263.475	959.412	195.979	959.412	134.426	959.412	66.8783
959.653	430.471	959.653	348.487	959.653	263.511	959.653	195.974	959.653	134.492	959.653	66.9885
959.894	430.486	959.894	348.953	959.894	263.565	959.894	195.96	959.894	134.536	959.894	67.1217
960.135	430.518	960.135	349.426	960.135	263.629	960.135	195.949	960.135	134.555	960.135	67.257
960.376	430.574	960.376	349.907	960.376	263.69	960.376	195.948	960.376	134.544	960.376	67.3706
960.617	430.652	960.617	350.393	960.617	263.738	960.617	195.961	960.617	134.499	960.617	67.4417
960.859	430.745	960.859	350.876	960.859	263.768	960.859	195.983	960.859	134.415	960.859	67.4588
961.1	430.842	961.1	351.345	961.1	263.782	961.1	196.012	961.1	134.293	961.1	67.422
961.341	430.93	961.341	351.789	961.341	263.786	961.341	196.045	961.341	134.141	961.341	67.3419
961.582	430.997	961.582	352.195	961.582	263.79	961.582	196.084	961.582	133.973	961.582	67.2357
961.823	431.036	961.823	352.56	961.823	263.8	961.823	196.13	961.823	133.81	961.823	67.1216
962.064	431.046	962.064	352.884	962.064	263.822	962.064	196.184	962.064	133.673	962.064	67.0149
962.305	431.034	962.305	353.174	962.305	263.857	962.305	196.243	962.305	133.578	962.305	66.9259
962.546	431.008	962.546	353.441	962.546	263.907	962.546	196.299	962.546	133.532	962.546	66.8611
962.787	430.979	962.787	353.7	962.787	263.977	962.787	196.342	962.787	133.535	962.787	66.8252
963.028	430.958	963.028	353.962	963.028	264.07	963.028	196.36	963.028	133.576	963.028	66.8222
963.269	430.948	963.269	354.235	963.269	264.187	963.269	196.346	963.269	133.639	963.269	66.8554
963.51	430.95	963.51	354.521	963.51	264.324	963.51	196.298	963.51	133.706	963.51	66.9249
963.751	430.958	963.751	354.814	963.751	264.472	963.751	196.22	963.751	133.76	963.751	67.0252
963.992	430.963	963.992	355.104	963.992	264.613	963.992	196.123	963.992	133.789	963.992	67.1436
964.233	430.957	964.233	355.377	964.233	264.732	964.233	196.02	964.233	133.788	964.233	67.2619
964.474	430.934	964.474	355.623	964.474	264.814	964.474	195.925	964.474	133.763	964.474	67.3605
964.716	430.899	964.716	355.835	964.716	264.85	964.716	195.851	964.716	133.726	964.716	67.4249
964.957	430.862	964.957	356.017	964.957	264.843	964.957	195.808	964.957	133.699	964.957	67.4507
965.198	430.842	965.198	356.18	965.198	264.801	965.198	195.797	965.198	133.704	965.198	67.4456
965.439	430.859	965.439	356.344	965.439	264.735	965.439	195.82	965.439	133.76	965.439	67.427
965.68	430.926	965.68	356.528	965.68	264.655	965.68	195.87	965.68	133.876	965.68	67.4162
965.921	431.048	965.921	356.744	965.921	264.571	965.921	195.94	965.921	134.046	965.921	67.4304
966.162	431.22	966.162	356.999	966.162	264.489	966.162	196.019	966.162	134.251	966.162	67.4763
966.403	431.423	966.403	357.286	966.403	264.412	966.403	196.1	966.403	134.463	966.403	67.5483
966.644	431.634	966.644	357.587	966.644	264.345	966.644	196.178	966.644	134.655	966.644	67.6303
966.885	431.831	966.885	357.881	966.885	264.293	966.885	196.25	966.885	134.805	966.885	67.7031
967.126	431.994	967.126	358.146	967.126	264.259	967.126	196.318	967.126	134.909	967.126	67.7519
967.367	432.115	967.367	358.367	967.367	264.247	967.367	196.388	967.367	134.975	967.367	67.7729
967.608	432.194	967.608	358.54	967.608	264.256	967.608	196.463	967.608	135.025	967.608	67.7755
967.849	432.241	967.849	358.672	967.849	264.28	967.849	196.547	967.849	135.082	967.849	67.7802
968.09	432.267	968.09	358.78	968.09	264.314	968.09	196.641	968.09	135.162	968.09	67.8116
968.331	432.287	968.331	358.88	968.331	264.35	968.331	196.743	968.331	135.275	968.331	67.8906
968.572	432.313	968.572	358.989	968.572	264.385	968.572	196.851	968.572	135.416	968.572	68.0277
968.813	432.353	968.813	359.114	968.813	264.418	968.813	196.963	968.813	135.574	968.813	68.2205
969.054	432.409	969.054	359.255	969.054	264.45	969.054	197.077	969.054	135.737	969.054	68.4547
969.295	432.48	969.295	359.401	969.295	264.486	969.295	197.195	969.295	135.897	969.295	68.7099
969.537	432.56	969.537	359.537	969.537	264.531	969.537	197.318	969.537	136.051	969.537	68.966
969.778	432.639	969.778	359.65	969.778	264.591	969.778	197.45	969.778	136.203	969.778	69.2091
970.019	432.709	970.019	359.73	970.019	264.675	970.019	197.596	970.019	136.358	970.019	69.4344
970.26	432.765	970.26	359.779	970.26	264.795	970.26	197.765	970.26	136.522	970.26	69.646
970.501	432.808	970.501	359.804	970.501	264.964	970.501	197.967	970.501	136.698	970.501	69.8529
970.742	432.845	970.742	359.822	970.742	265.192	970.742	198.212	970.742	136.887	970.742	70.0652
970.983	432.888	970.983	359.848	970.983	265.486	970.983	198.509	970.983	137.089	970.983	70.2894
971.224	432.947	971.224	359.895	971.224	265.84	971.224	198.861	971.224	137.31	971.224	70.5269
971.465	433.031	971.465	359.965	971.465	266.238	971.465	199.259	971.465	137.55	971.465	70.7742
971.706	433.138	971.706	360.052	971.706	266.65	971.706	199.682	971.706	137.813	971.706	71.0245
971.947	433.261	971.947	360.146	971.947	267.042	971.947	200.098	971.947	138.094	971.947	71.2699
972.188	433.385	972.188	360.234	972.188	267.384	972.188	200.474	972.188	138.384	972.188	71.5037
972.429	433.497	972.429	360.307	972.429	267.653	972.429	200.778	972.429	138.665	972.429	71.7209
972.67	433.589	972.67	360.365	972.67	267.845	972.67	200.997	972.67	138.921	972.67	71.9187
972.911	433.66	972.911	360.411	972.911	267.97	972.911	201.131	972.911	139.137	972.911	72.0965
973.153	433.716	973.153	360.453	973.153	268.055	973.153	201.204	973.153	139.311	973.153	72.2572
973.394	433.767	973.394	360.495	973.394	268.134	973.394	201.249	973.394	139.451	973.394	72.4074
973.635	433.824	973.635	360.538	973.635	268.238	973.635	201.301	973.635	139.576	973.635	72.5585
973.876	433.889	973.876	360.577	973.876	268.395	973.876	201.387	973.876	139.708	973.876	72.7252
[truncated: 12,553 more rows]

## Sheet: Fig.2d
	33℃	36℃	39℃	42℃	45℃	48℃	51℃	54℃	57℃	60℃	63℃	66℃	69℃	72℃	75℃	78℃	81℃	84℃	87℃	90℃	93℃	96℃	99℃	102℃	105℃	108℃	111℃	114℃	117℃	120℃	123℃	126℃	129℃	132℃	135℃	138℃	141℃	144℃	147℃	150℃
[truncated: 1,739 more rows]

[truncated: 3 more sheets: Fig.2h, Fig.2i, Fig.2j]
