# Supplementary material for: Oligomeric-solvent engineering of hierarchical hydrogen-bonding networks for multifunctional glass interlayers
Source: Nat Commun. 2026 Mar 7;17:3607. doi: 10.1038/s41467-026-70223-7 (PMC13096342; doi:10.1038/s41467-026-70223-7)
Supplement: Supplementary file 12 — Source Data [file 41467_2026_70223_MOESM12_ESM.zip › Source Data/Source Data Figure 3.xlsx]

## Sheet: Fig. 3a
PEM1.8		PEM2		PEM2.2		PEM2.4
Strain	Stress	Strain	Stress	Strain	Stress	Strain	Stress
0	0	0	0	0	0	0	0.00303
0.00042	0	0	0.00448	0.00042	0.00262	0.00515	0.10442
0.00237	0	0.00039	0.00448	0.0024	0.00298	0.01466	0.25448
0.00347	0	0.00176	0.0044	0.00336	0.02238	0.02393	0.42542
0.0053	0.00368	0.00366	0.00528	0.00522	0.06289	0.03187	0.62237
0.00713	0.00692	0.00553	0.0236	0.00703	0.12055	0.03883	0.81844
0.00899	0.00899	0.00737	0.04707	0.00889	0.17535	0.04735	1.01564
0.01077	0.01099	0.00914	0.06371	0.0107	0.2252	0.05374	1.21322
0.01262	0.01237	0.01094	0.07404	0.01248	0.27395	0.05995	1.40958
0.01442	0.01349	0.01284	0.08097	0.01428	0.3236	0.06642	1.60733
0.0162	0.01431	0.0146	0.08664	0.01609	0.3743	0.07281	1.80356
0.01803	0.01623	0.01641	0.09166	0.01789	0.42663	0.07918	1.99972
0.01984	0.01699	0.01823	0.09641	0.01971	0.47959	0.08615	2.1954
0.02165	0.01773	0.02001	0.10082	0.02156	0.53311	0.09374	2.39092
0.02346	0.01833	0.02178	0.10453	0.02332	0.58626	0.10197	2.58704
0.02532	0.01916	0.02364	0.10784	0.02516	0.63869	0.11124	2.7816
0.02709	0.01998	0.02547	0.11396	0.02693	0.68946	0.12049	2.94844
0.02889	0.0206	0.0273	0.11649	0.02873	0.7395	0.12975	3.10998
0.03069	0.0211	0.02906	0.11828	0.03056	0.7873	0.13901	3.25698
0.03254	0.02167	0.03087	0.12006	0.03238	0.83339	0.14827	3.3887
0.03428	0.02216	0.03271	0.12204	0.03418	0.87734	0.15753	3.49699
0.03612	0.02268	0.03451	0.1243	0.03603	0.91986	0.16678	3.58021
0.03789	0.02306	0.0363	0.12648	0.03783	0.99691	0.17604	3.67078
0.03972	0.0236	0.03814	0.12852	0.03962	1.03311	0.18531	3.73805
0.04157	0.02398	0.03997	0.1302	0.04143	1.0685	0.19456	3.79268
0.04333	0.02454	0.04178	0.13177	0.04329	1.10133	0.20381	3.84065
0.04516	0.02497	0.04356	0.13322	0.04515	1.13155	0.21309	3.87374
0.04696	0.02535	0.04537	0.13486	0.04686	1.16046	0.22233	3.91448
0.0488	0.02575	0.04718	0.13613	0.04872	1.18844	0.2316	3.93819
0.05062	0.02628	0.04896	0.13747	0.05051	1.21473	0.24086	3.95362
0.05242	0.02682	0.05083	0.13884	0.05232	1.23877	0.25012	3.96328
0.0542	0.02717	0.05261	0.14039	0.05412	1.26143	0.25939	3.95454
0.05603	0.02747	0.05446	0.14187	0.05592	1.28375	0.26861	3.9634
0.05786	0.0278	0.05623	0.14318	0.05776	1.30444	0.27789	3.96836
0.05966	0.0283	0.05807	0.14441	0.05956	1.32363	0.28716	3.96315
0.06152	0.02911	0.05986	0.14568	0.06132	1.34081	0.29641	3.95183
0.0633	0.02943	0.06167	0.14677	0.06315	1.35756	0.30568	3.93075
0.0651	0.02996	0.06348	0.14771	0.06502	1.37272	0.31491	3.92072
0.06689	0.03037	0.0653	0.14844	0.06679	1.38662	0.32419	3.91019
0.06873	0.03064	0.0671	0.14949	0.06861	1.39922	0.33344	3.88834
0.07053	0.03094	0.06893	0.15193	0.07038	1.41128	0.3427	3.87622
0.0723	0.03119	0.0707	0.15304	0.07222	1.42285	0.35198	3.85204
0.07415	0.03137	0.07254	0.15396	0.07401	1.43437	0.36121	3.83437
0.07596	0.03161	0.07436	0.15503	0.07584	1.44452	0.37048	3.81655
0.07775	0.03192	0.07616	0.15594	0.07765	1.45431	0.37974	3.79855
0.07958	0.0325	0.07794	0.1564	0.07951	1.47097	0.389	3.77797
0.08139	0.03286	0.07976	0.15724	0.08131	1.47883	0.39827	3.7414
0.08316	0.03336	0.08153	0.15802	0.08308	1.4867	0.40749	3.72964
0.08498	0.03366	0.08337	0.15906	0.08491	1.49327	0.41677	3.71788
0.0868	0.03394	0.08521	0.15957	0.08671	1.49882	0.42603	3.68729
0.08862	0.03408	0.08699	0.16012	0.08851	1.50445	0.43529	3.67447
0.09042	0.03419	0.08881	0.16083	0.09036	1.51102	0.44456	3.65257
0.09225	0.03434	0.09063	0.16145	0.09212	1.5169	0.4538	3.62981
0.09403	0.03458	0.09243	0.162	0.09392	1.52144	0.46307	3.58799
0.09588	0.03474	0.09427	0.16256	0.09578	1.52432	0.47232	3.58241
0.09763	0.03516	0.09607	0.16321	0.09759	1.5276	0.48158	3.57508
0.0995	0.03556	0.09789	0.16382	0.09935	1.531	0.49086	3.55262
0.10128	0.03608	0.09974	0.16439	0.10118	1.53462	0.50009	3.53178
0.10308	0.0363	0.10149	0.16489	0.10303	1.53748	0.50936	3.51924
0.10493	0.03638	0.1033	0.16553	0.10481	1.53996	0.51862	3.47492
0.10671	0.0366	0.1051	0.16596	0.10665	1.54177	0.52788	3.46776
0.10858	0.03682	0.10694	0.16643	0.10841	1.54435	0.53714	3.45097
0.11036	0.03713	0.1087	0.16685	0.11025	1.54662	0.54639	3.43824
0.11218	0.0374	0.11054	0.16739	0.11202	1.54802	0.55565	3.42744
0.11398	0.03776	0.11234	0.16781	0.11385	1.54828	0.56491	3.40917
0.1158	0.03807	0.11417	0.16827	0.11566	1.54906	0.57417	3.39262
0.1176	0.03844	0.11597	0.16887	0.11749	1.5509	0.58344	3.37076
0.11936	0.03862	0.11776	0.1693	0.11929	1.55283	0.59269	3.32342
0.12121	0.03867	0.11954	0.16942	0.12111	1.55397	0.60194	3.32384
0.12301	0.03867	0.12137	0.16956	0.12292	1.55554	0.6112	3.31851
0.12482	0.03873	0.12321	0.17027	0.12469	1.55572	0.62047	3.30758
0.12662	0.03895	0.12503	0.17062	0.12656	1.55555	0.62973	3.29224
0.12845	0.03924	0.12684	0.17079	0.12835	1.55495	0.63899	3.26955
0.13023	0.0396	0.12864	0.17105	0.13015	1.55493	0.64823	3.26394
0.13205	0.03982	0.13046	0.17174	0.13194	1.55513	0.6575	3.25019
0.13388	0.03997	0.1323	0.17246	0.13379	1.5551	0.66676	3.23404
0.13566	0.04014	0.13406	0.17279	0.13561	1.55528	0.67601	3.22371
0.13748	0.04049	0.13584	0.17275	0.13741	1.5555	0.68529	3.18701
0.13931	0.04076	0.1377	0.17308	0.13922	1.55543	0.69453	3.19228
0.14111	0.04088	0.13949	0.17344	0.14102	1.55468	0.7038	3.18731
0.14288	0.04105	0.14134	0.17387	0.14282	1.55366	0.71305	3.17793
0.14471	0.04124	0.14313	0.17397	0.14459	1.55314	0.72231	3.16816
0.14653	0.04168	0.14493	0.17423	0.14645	1.55272	0.73159	3.14962
0.14832	0.04185	0.14673	0.17456	0.14825	1.55193	0.7408	3.14789
0.15016	0.0419	0.14859	0.17505	0.15005	1.55097	0.75008	3.1453
0.15198	0.0421	0.15039	0.17564	0.15191	1.55014	0.75935	3.13627
0.15379	0.04233	0.15217	0.17607	0.15369	1.54963	0.7686	3.1266
0.15559	0.04256	0.15397	0.17631	0.15551	1.54873	0.77788	3.0938
0.15741	0.04265	0.15582	0.17647	0.15731	1.54769	0.7871	3.09636
0.15925	0.04274	0.15759	0.1771	0.15912	1.54687	0.79639	3.09314
0.16103	0.04289	0.15943	0.17733	0.16094	1.54619	0.80564	3.08765
0.16285	0.04302	0.16123	0.17747	0.16271	1.54513	0.8149	3.08585
0.16465	0.04327	0.16303	0.17795	0.16454	1.54369	0.82417	3.07579
0.16645	0.04345	0.16483	0.17837	0.16632	1.54056	0.8334	3.07124
0.16829	0.04363	0.16664	0.17886	0.16817	1.53821	0.84268	3.0678
0.17008	0.04377	0.16847	0.17899	0.16997	1.53667	0.85193	3.06119
0.17188	0.04388	0.17026	0.17934	0.17179	1.5356	0.8612	3.05344
0.17371	0.04414	0.17207	0.17973	0.17359	1.53537	0.87047	3.03937
0.17553	0.04419	0.1739	0.18011	0.17541	1.53416	0.87969	3.03676
0.17733	0.04444	0.17574	0.18037	0.17718	1.53274	0.88897	3.03444
0.17915	0.04444	0.1775	0.18051	0.17902	1.53072	0.89823	3.00864
0.18095	0.04452	0.17932	0.18065	0.18087	1.52886	0.90748	3.01336
0.18274	0.04461	0.18113	0.18096	0.18265	1.52634	0.91676	3.00909
0.18455	0.04472	0.18296	0.18137	0.18445	1.52483	0.926	3.00442
0.18638	0.04506	0.18476	0.18182	0.18628	1.52363	0.93527	3.00247
0.18819	0.04557	0.18656	0.18189	0.18807	1.52265	0.94451	3.00103
0.18999	0.04556	0.18835	0.18208	0.18987	1.52123	0.95377	3.00097
0.19177	0.04552	0.1902	0.18223	0.1917	1.52023	0.96305	2.99517
0.19361	0.04553	0.19199	0.18267	0.1935	1.51979	0.97229	2.9896
0.19538	0.04556	0.19382	0.18291	0.19531	1.5188	0.98155	2.9913
0.19724	0.04559	0.19564	0.18299	0.19711	1.51692	0.99081	2.98422
0.19904	0.04574	0.19742	0.18297	0.19894	1.51504	1.00008	2.97076
0.20085	0.04605	0.19925	0.18318	0.20071	1.51355	1.00933	2.96991
0.20264	0.04646	0.20106	0.18366	0.20255	1.51214	1.01859	2.97146
0.20449	0.04678	0.20285	0.18372	0.20435	1.51077	1.02785	2.97643
0.20629	0.04687	0.20467	0.18407	0.20618	1.5103	1.03711	2.97397
0.20812	0.04668	0.20647	0.18441	0.20797	1.50951	1.04636	2.97355
0.20989	0.04649	0.20829	0.18482	0.20981	1.50792	1.05563	2.97159
0.21171	0.04652	0.21008	0.18514	0.21161	1.50547	1.06489	2.96519
0.21351	0.04665	0.21186	0.18531	0.2134	1.50365	1.07414	2.96642
0.21535	0.04683	0.21373	0.18533	0.2152	1.50159	1.0834	2.96812
0.21711	0.04696	0.21555	0.18558	0.21704	1.49967	1.09266	2.96768
0.21895	0.04736	0.2173	0.1858	0.21885	1.49778	1.10192	2.95033
0.22075	0.04768	0.21913	0.18596	0.22064	1.4967	1.11119	2.9513
0.22258	0.04803	0.22092	0.18605	0.22245	1.49573	1.12043	2.95715
0.22437	0.0477	0.22273	0.18649	0.22427	1.49415	1.1297	2.95655
0.22617	0.04765	0.22457	0.18696	0.2261	1.49149	1.13896	2.95491
0.22801	0.04748	0.22639	0.18707	0.22791	1.4889	1.1482	2.95797
0.22978	0.04788	0.22818	0.18709	0.22972	1.48674	1.15749	2.95309
0.23161	0.0483	0.22998	0.18711	0.23151	1.48455	1.16672	2.95684
0.23342	0.04848	0.23179	0.18713	0.23331	1.48222	1.17599	2.95704
0.23521	0.04872	0.23366	0.18733	0.23511	1.48007	1.18525	2.95686
0.23707	0.04892	0.23542	0.18732	0.23695	1.47933	1.19451	2.94146
0.23891	0.04904	0.23725	0.18748	0.23877	1.47827	1.20379	2.93724
0.24068	0.04884	0.23903	0.18757	0.24053	1.47666	1.213	2.9458
0.24248	0.04877	0.24088	0.18795	0.24234	1.47393	1.22228	2.95127
0.24428	0.04853	0.24266	0.18824	0.24418	1.47131	1.23155	2.95188
0.24609	0.04866	0.24449	0.18814	0.24602	1.46879	1.2408	2.95306
0.24789	0.04865	0.2463	0.18815	0.2478	1.46597	1.25007	2.94959
0.24972	0.04898	0.24813	0.18838	0.24965	1.46207	1.2593	2.95173
0.25158	0.04922	0.24992	0.18844	0.25141	1.46127	1.26859	2.95345
0.25337	0.04959	0.25172	0.18843	0.25325	1.45985	1.27783	2.95327
0.25514	0.04978	0.25355	0.18843	0.25505	1.45792	1.28709	2.95671
0.25701	0.04972	0.25536	0.18868	0.25684	1.45548	1.29637	2.94251
0.25881	0.04959	0.25716	0.18901	0.25867	1.45326	1.3056	2.94827
0.26057	0.04964	0.25896	0.18911	0.26046	1.45131	1.31487	2.95448
0.26237	0.04971	0.26076	0.18908	0.26227	1.44912	1.32413	2.95768
0.26421	0.04991	0.26258	0.18907	0.26407	1.44752	1.33339	2.95866
0.26601	0.0499	0.2644	0.18904	0.26588	1.44632	1.34266	2.95468
0.26784	0.05014	0.26623	0.18903	0.2677	1.44503	1.35189	2.95896
0.26962	0.05039	0.26802	0.18917	0.2695	1.44359	1.36117	2.96524
0.27144	0.0506	0.26981	0.18921	0.27135	1.44153	1.37043	2.96604
0.27324	0.05031	0.27162	0.18935	0.27313	1.43955	1.37968	2.96663
0.27508	0.05029	0.27346	0.18961	0.27494	1.4374	1.38895	2.94879
0.27687	0.05044	0.27526	0.1901	0.27677	1.43573	1.3982	2.95595
0.27865	0.05062	0.27708	0.19033	0.27857	1.43415	1.40746	2.95879
0.28048	0.05081	0.27889	0.19029	0.2804	1.4324	1.41671	2.96369
0.28228	0.05092	0.2807	0.19022	0.28218	1.43047	1.42597	2.96792
0.28414	0.05112	0.28252	0.19026	0.28398	1.42885	1.43525	2.96743
0.28591	0.05137	0.28432	0.1903	0.2858	1.42751	1.44449	2.96725
0.28771	0.0515	0.28613	0.19029	0.28765	1.42657	1.45375	2.96987
0.28954	0.05142	0.28789	0.19028	0.28945	1.42511	1.46301	2.97106
0.29133	0.05126	0.28973	0.19053	0.29127	1.42361	1.47227	2.97058
0.29318	0.05127	0.29155	0.19081	0.29306	1.42048	1.48152	2.96908
0.295	0.05151	0.29339	0.19107	0.29488	1.41859	1.49078	2.95501
0.29675	0.05153	0.2952	0.1913	0.29666	1.41697	1.50004	2.96671
0.29861	0.05166	0.29698	0.19147	0.2985	1.41573	1.5093	2.96928
0.30038	0.05177	0.29879	0.19155	0.30028	1.41482	1.51856	2.97216
0.30222	0.05189	0.30059	0.19181	0.30213	1.41374	1.52783	2.97292
0.30402	0.05195	0.30243	0.19172	0.30394	1.41238	1.53708	2.96802
0.30587	0.05185	0.30422	0.19185	0.30573	1.4105	1.54633	2.97308
0.30764	0.05191	0.30601	0.19182	0.30753	1.40853	1.5556	2.97745
0.30944	0.05196	0.3079	0.19221	0.30934	1.40619	1.56486	2.97916
0.31127	0.05233	0.30966	0.19252	0.31116	1.40448	1.57412	2.97973
0.31305	0.05243	0.31148	0.19268	0.31293	1.40301	1.58338	2.97553
0.31487	0.05239	0.31328	0.19277	0.31477	1.40222	1.59263	2.96567
0.31671	0.05238	0.31508	0.1927	0.31656	1.4012	1.6019	2.97362
0.3185	0.05237	0.31689	0.19287	0.31837	1.39996	1.61115	2.97469
0.32034	0.05246	0.31871	0.19313	0.32023	1.39836	1.6204	2.97938
0.32214	0.0524	0.32051	0.19322	0.32201	1.39689	1.62969	2.9788
0.32393	0.05265	0.32233	0.19338	0.32381	1.39521	1.63891	2.98341
0.32575	0.05268	0.32412	0.19353	0.32566	1.39372	1.64819	2.98478
0.32754	0.05292	0.32594	0.19379	0.32748	1.39247	1.65744	2.98698
0.32934	0.05286	0.32778	0.19398	0.32926	1.39151	1.66671	2.98857
0.33114	0.05278	0.32958	0.19395	0.33107	1.39052	1.67599	2.98262
0.33301	0.05283	0.33136	0.194	0.3329	1.38948	1.6852	2.98579
0.33478	0.05295	0.33319	0.19403	0.3347	1.38844	1.69447	2.98574
0.3366	0.05314	0.33496	0.19439	0.33653	1.38553	1.70374	2.98143
0.3384	0.05321	0.33679	0.19444	0.33833	1.38386	1.713	2.9849
0.34025	0.05319	0.33862	0.19452	0.34013	1.38219	1.72227	2.98334
0.34204	0.05341	0.34045	0.19466	0.34194	1.38084	1.7315	2.98594
0.34384	0.05357	0.34224	0.19501	0.34374	1.37982	1.74078	2.98697
0.34564	0.05358	0.34406	0.19531	0.34553	1.3792	1.75002	2.98787
0.34747	0.0534	0.34586	0.19522	0.34736	1.37844	1.75929	2.99174
0.34927	0.05322	0.34765	0.19511	0.34919	1.3773	1.76856	2.98976
0.35111	0.05342	0.34949	0.19516	0.35096	1.37598	1.7778	2.98942
0.35293	0.05347	0.35129	0.19539	0.35277	1.37468	1.78707	2.9924
0.35474	0.05372	0.35308	0.19553	0.35457	1.37312	1.79633	2.9931
0.35654	0.05385	0.35494	0.19552	0.35641	1.37126	1.80559	2.97938
0.35833	0.05425	0.35671	0.19561	0.35819	1.3695	1.81486	2.98275
0.36013	0.05433	0.35851	0.19586	0.36	1.36857	1.82409	2.98641
0.36195	0.05421	0.36032	0.19605	0.36183	1.36758	1.83336	2.99139
0.36378	0.05399	0.36216	0.19605	0.36367	1.36695	1.84262	2.99285
0.36557	0.05377	0.36396	0.19583	0.36543	1.36568	1.85187	2.99489
0.36741	0.05409	0.36574	0.19573	0.36729	1.36469	1.86115	2.99391
0.3692	0.0541	0.36758	0.19588	0.36906	1.36309	1.87039	2.99257
0.37098	0.05434	0.36945	0.19606	0.37087	1.36135	1.87965	2.99441
0.37278	0.05428	0.37119	0.19624	0.37273	1.35928	1.8889	2.99726
0.37463	0.05446	0.37298	0.19618	0.37453	1.35758	1.89817	3.00018
0.37641	0.05468	0.37478	0.19638	0.37632	1.35591	1.90744	2.9984
0.37821	0.05486	0.37664	0.19646	0.37816	1.35365	1.91668	2.99195
0.38006	0.05469	0.37842	0.19646	0.37996	1.35288	1.92594	2.99213
0.38184	0.05443	0.38024	0.19621	0.38177	1.35187	1.93521	2.99463
0.38364	0.05427	0.38208	0.19605	0.38354	1.35052	1.94447	2.99499
0.38543	0.05449	0.38385	0.19597	0.38536	1.34855	1.95371	2.99618
0.38728	0.05473	0.38564	0.19617	0.38721	1.34661	1.96298	2.99662
0.3891	0.05483	0.38749	0.19634	0.389	1.34492	1.97224	2.99914
0.3909	0.05493	0.38935	0.19637	0.3908	1.34367	1.9815	3.00003
0.3927	0.05507	0.39112	0.19642	0.3926	1.34272	1.99076	3.00009
0.3945	0.05515	0.39292	0.19648	0.39444	1.34178	2.00002	3.00016
0.39631	0.05498	0.39474	0.19676	0.39624	1.34106	2.00928	2.99524
0.39816	0.05482	0.39654	0.19657	0.39803	1.34031	2.01852	2.9968
0.39997	0.05494	0.39832	0.19639	0.39984	1.33937	2.02779	2.99993
0.40176	0.05507	0.40018	0.19611	0.40164	1.33789	2.03705	3.00022
0.40357	0.05514	0.40195	0.1963	0.40346	1.33627	2.04631	2.99066
0.40537	0.05528	0.40379	0.1964	0.40526	1.33491	2.05558	2.99046
0.40717	0.05543	0.40561	0.19641	0.40706	1.3338	2.06482	2.99438
0.40903	0.05564	0.40737	0.19633	0.4089	1.33258	2.07409	2.99606
0.41083	0.05557	0.40922	0.1966	0.4107	1.33145	2.08335	2.99613
0.41263	0.05558	0.41101	0.19673	0.4125	1.33045	2.0926	2.9988
0.41446	0.05555	0.41282	0.1968	0.41433	1.32938	2.10188	2.99765
0.41627	0.05565	0.4146	0.19652	0.41614	1.32828	2.11111	3.00071
0.41803	0.05563	0.41648	0.19643	0.41795	1.32698	2.12038	3.00286
0.41984	0.05571	0.41822	0.19644	0.41975	1.32583	2.12964	3.00416
0.42169	0.0557	0.42004	0.19657	0.4216	1.32364	2.1389	3.00541
0.4235	0.05565	0.42188	0.19669	0.42342	1.32272	2.14818	3.00202
0.42527	0.05582	0.42368	0.19683	0.42516	1.32184	2.15739	3.00358
0.42707	0.05595	0.42548	0.1971	0.42703	1.32087	2.16667	3.00061
0.42887	0.05609	0.42728	0.19727	0.42883	1.32008	2.17594	3.00509
0.43069	0.05607	0.42911	0.1972	0.43063	1.31933	2.18519	3.00732
0.43257	0.05612	0.43092	0.19695	0.43245	1.31855	2.19447	3.00756
0.43433	0.05619	0.43274	0.19686	0.43425	1.31746	2.20369	3.00914
0.43614	0.05616	0.43457	0.19707	0.43606	1.31641	2.21298	3.01218
0.43804	0.05614	0.43634	0.1971	0.43786	1.31503	2.22222	3.01339
0.43977	0.0561	0.43819	0.19718	0.4397	1.31378	2.23148	3.01604
0.4416	0.05601	0.43998	0.19711	0.4415	1.31276	2.24076	3.01664
0.4434	0.05618	0.44177	0.19731	0.4433	1.31226	2.24999	3.01639
0.44521	0.05647	0.44361	0.19759	0.4451	1.31128	2.25926	3.01973
0.44706	0.05665	0.4454	0.19773	0.4469	1.31021	2.26853	3.02028
0.44886	0.0567	0.44722	0.19772	0.44872	1.30902	2.27778	3.01953
0.45063	0.05656	0.44902	0.19766	0.4505	1.30817	2.28705	3.00806
0.45247	0.05646	0.45087	0.19761	0.45232	1.30699	2.29629	3.01363
0.45427	0.05653	0.45267	0.19781	0.45413	1.30588	2.30555	3.01851
0.4561	0.05652	0.45447	0.1978	0.45593	1.30506	2.31482	3.02065
0.4579	0.05657	0.45627	0.1979	0.45776	1.30423	2.32408	3.02205
0.4597	0.05658	0.45807	0.19782	0.45957	1.30327	2.33334	3.02292
0.4615	0.05672	0.45988	0.19792	0.46139	1.30234	2.34259	3.02176
0.46332	0.05688	0.46168	0.19808	0.46316	1.30171	2.35185	3.02399
0.46513	0.05686	0.46354	0.19818	0.46503	1.30127	2.3611	3.02715
0.46693	0.05692	0.46528	0.19815	0.46682	1.3006	2.37036	3.02979
0.46874	0.0569	0.46711	0.19834	0.46865	1.29961	2.37963	3.02976
0.47054	0.05682	0.46895	0.19853	0.47046	1.29878	2.38888	3.02839
0.47234	0.0568	0.47075	0.19853	0.47229	1.29801	2.39814	3.03094
0.47413	0.05678	0.47254	0.19851	0.47406	1.29733	2.4074	3.02137
0.476	0.05687	0.47434	0.19846	0.47592	1.29666	2.41667	3.02603
0.47776	0.05699	0.47618	0.19864	0.47766	1.29622	2.42592	3.02881
0.4796	0.05707	0.478	0.19881	0.4795	1.2961	2.43517	3.02907
0.48139	0.05729	0.47981	0.19898	0.48132	1.29587	2.44443	3.03391
0.4832	0.05736	0.48161	0.19903	0.48312	1.29508	2.4537	3.03599
0.485	0.05744	0.4834	0.19929	0.48495	1.29423	2.46295	3.03691
0.48682	0.05717	0.48523	0.19944	0.48672	1.29351	2.47222	3.03803
0.48863	0.05712	0.48703	0.19945	0.48853	1.29279	2.48148	3.03537
0.49043	0.05708	0.48884	0.19919	0.49035	1.29185	2.49071	3.03795
0.49226	0.05726	0.49067	0.19927	0.49218	1.29104	2.49999	3.04107
0.49409	0.05731	0.49247	0.1994	0.49396	1.29062	2.50925	3.04186
0.49587	0.05744	0.49428	0.19972	0.49576	1.2903	2.51851	3.043
0.49772	0.05749	0.49608	0.19976	0.4976	1.28994	2.52778	3.04059
0.49952	0.05751	0.49791	0.20007	0.49939	1.28925	2.53701	3.03364
0.50132	0.05743	0.49973	0.2001	0.5012	1.28855	2.54629	3.03657
0.50312	0.05734	0.50151	0.20028	0.50302	1.28756	2.55554	3.03783
0.505	0.05734	0.50335	0.20015	0.50485	1.2854	2.5648	3.04046
0.50675	0.05744	0.50513	0.20014	0.50661	1.28461	2.57408	3.04016
0.50859	0.05753	0.50697	0.20004	0.50843	1.28395	2.5833	3.04292
0.51036	0.05758	0.50877	0.19999	0.51026	1.28317	2.59258	3.04458
0.51219	0.05755	0.51054	0.19997	0.51205	1.282	2.60183	3.04527
0.51399	0.05762	0.51234	0.2002	0.51389	1.28114	2.6111	3.04598
0.51582	0.05778	0.51417	0.20056	0.5157	1.28044	2.62037	3.04328
0.51759	0.05791	0.51601	0.20092	0.5175	1.27968	2.62959	3.04492
0.51939	0.05795	0.51781	0.20098	0.51932	1.27873	2.63887	3.04957
0.52125	0.05774	0.51964	0.20077	0.52113	1.27774	2.64813	3.04992
0.52306	0.0577	0.52143	0.20053	0.52296	1.27685	2.65739	3.04954
0.52487	0.05773	0.52321	0.20051	0.52475	1.27582	2.66666	3.04192
0.52666	0.05796	0.52504	0.20058	0.52658	1.27481	2.67589	3.04388
0.52845	0.05776	0.52686	0.20055	0.52835	1.27397	2.68518	3.04719
0.53026	0.05771	0.52867	0.20053	0.53019	1.27323	2.69441	3.04856
0.53205	0.05789	0.53051	0.20054	0.53198	1.27272	2.70367	3.05112
0.53389	0.05817	0.53227	0.20081	0.53379	1.2719	2.71295	3.05275
0.53575	0.05829	0.53408	0.20099	0.53563	1.27136	2.72219	3.0525
0.53749	0.05828	0.53591	0.20102	0.53741	1.27085	2.73146	3.05551
0.53933	0.05819	0.53777	0.20074	0.53923	1.27027	2.74072	3.05724
0.54112	0.05818	0.53955	0.20044	0.54103	1.26945	2.74998	3.058
0.54296	0.05825	0.54136	0.20029	0.54283	1.26872	2.75924	3.05666
0.54477	0.05815	0.54316	0.20048	0.54462	1.26787	2.76849	3.0583
0.54656	0.05811	0.54494	0.2008	0.54648	1.26725	2.77775	3.06166
0.54839	0.05806	0.5468	0.20108	0.54828	1.26617	2.78701	3.06293
0.5502	0.05837	0.54858	0.20127	0.55008	1.26542	2.79627	3.05395
0.55202	0.05861	0.55041	0.20139	0.55191	1.26454	2.80553	3.05701
0.55383	0.05882	0.55221	0.20145	0.55371	1.26351	2.81479	3.05682
0.55563	0.05874	0.55399	0.20125	0.55552	1.26259	2.82404	3.05972
0.55743	0.05868	0.55581	0.20107	0.55732	1.26202	2.8333	3.06261
0.55923	0.05859	0.55761	0.20109	0.55912	1.26161	2.84256	3.06427
0.56105	0.05852	0.55941	0.20114	0.56094	1.26106	2.85183	3.06593
0.56287	0.05843	0.56126	0.20115	0.56276	1.26047	2.86108	3.06479
0.56463	0.05843	0.56304	0.20126	0.56459	1.2597	2.87033	3.06668
0.56649	0.0586	0.56486	0.20147	0.56641	1.25928	2.8796	3.06848
0.56828	0.05891	0.56667	0.20173	0.56821	1.25882	2.88886	3.06766
0.57009	0.05906	0.56846	0.20185	0.56999	1.25851	2.89811	3.07022
0.57188	0.05885	0.57031	0.20156	0.57181	1.25809	2.90737	3.06928
0.5737	0.05885	0.57211	0.20147	0.57359	1.25744	2.91663	3.0713
0.57552	0.0589	0.5739	0.20148	0.57545	1.25685	2.9259	3.0732
0.57735	0.05882	0.57574	0.20172	0.57726	1.25644	2.93515	3.06578
0.57916	0.05868	0.57754	0.20178	0.57906	1.25589	2.94441	3.06946
0.58093	0.05866	0.57934	0.20185	0.58086	1.25512	2.95368	3.06873
0.58278	0.05894	0.58114	0.20201	0.58266	1.25435	2.96291	3.07202
0.58458	0.05923	0.58299	0.20233	0.58448	1.25406	2.97218	3.07518
0.58636	0.05943	0.5848	0.20248	0.58631	1.25394	2.98145	3.07731
0.58823	0.05935	0.58661	0.20232	0.58813	1.25314	2.9907	3.07892
0.59002	0.05922	0.58839	0.20189	0.58991	1.25151	2.99998	3.07858
0.59181	0.05911	0.59024	0.2018	0.59171	1.25138	3.00921	3.08103
0.59365	0.05919	0.59203	0.20194	0.59352	1.25107	3.01848	3.08233
0.59545	0.05909	0.59381	0.20208	0.59532	1.25049	3.02774	3.08348
0.59725	0.05905	0.59567	0.20228	0.59714	1.2505	3.03699	3.08574
0.59905	0.05908	0.59744	0.20247	0.59895	1.25053	3.04628	3.08561
0.6009	0.0593	0.59924	0.20283	0.60079	1.2502	3.0555	3.0871
0.6027	0.05949	0.60107	0.20318	0.60259	1.24947	3.06478	3.08953
0.6045	0.0595	0.60287	0.20286	0.60439	1.24905	3.07403	3.08277
0.60629	0.0594	0.60469	0.20258	0.60619	1.24872	3.08329	3.08617
0.60811	0.05922	0.60651	0.20259	0.60801	1.24852	3.09257	3.08529
0.60992	0.05923	0.60831	0.20284	0.60982	1.24825	3.10178	3.08811
0.61175	0.0592	0.61007	0.20288	0.61161	1.24813	3.11107	3.09279
0.61355	0.05928	0.61192	0.20301	0.61346	1.24824	3.12033	3.09368
0.61533	0.05943	0.61374	0.20316	0.61524	1.24833	3.12958	3.09511
0.61718	0.05962	0.61556	0.20345	0.61709	1.24825	3.13885	3.09564
0.61895	0.05969	0.61737	0.20367	0.61889	1.24807	3.14809	3.09571
0.62079	0.05962	0.61917	0.20364	0.62065	1.24812	3.15737	3.09794
0.62259	0.05953	0.62097	0.20345	0.62252	1.24785	3.16661	3.09968
0.62441	0.05949	0.6228	0.20332	0.62435	1.24719	3.17587	3.10209
0.62621	0.05962	0.62461	0.20347	0.62614	1.24647	3.18515	3.10305
0.62801	0.05952	0.6264	0.20376	0.62791	1.24591	3.19439	3.10231
0.62983	0.05958	0.62824	0.2038	0.62975	1.24591	3.20365	3.09758
0.63168	0.05953	0.63003	0.20403	0.63155	1.24566	3.21292	3.1014
0.63348	0.05958	0.63183	0.20417	0.63338	1.24561	3.22218	3.10324
0.63525	0.05972	0.63364	0.20442	0.63515	1.24527	3.23143	3.10454
0.63713	0.05981	0.63547	0.20436	0.63697	1.24468	3.24068	3.1064
0.63892	0.05985	0.63726	0.20408	0.63879	1.24401	3.24995	3.10985
0.64071	0.05973	0.6391	0.2039	0.64062	1.24358	3.25921	3.11093
0.64252	0.05971	0.6409	0.20386	0.64237	1.24312	3.26846	3.11291
0.64431	0.05983	0.64272	0.20423	0.64419	1.24247	3.27773	3.11409
0.64615	0.05973	0.6445	0.20425	0.64604	1.24219	3.28698	3.1139
0.648	0.05981	0.64634	0.20432	0.64781	1.24207	3.29624	3.11567
0.64976	0.0597	0.64814	0.20463	0.64965	1.24218	3.3055	3.11852
0.65154	0.05983	0.64992	0.20496	0.65145	1.24158	3.31476	3.12175
0.65341	0.05983	0.65173	0.20488	0.65327	1.24063	3.32402	3.12303
0.65519	0.05991	0.65356	0.20469	0.65507	1.23955	3.33328	3.12194
0.65699	0.05989	0.65537	0.20464	0.65687	1.23896	3.34253	3.12276
0.65883	0.05998	0.65717	0.20473	0.65868	1.23836	3.3518	3.12076
0.66063	0.05994	0.65897	0.20481	0.66052	1.2376	3.36106	3.12197
0.66241	0.05995	0.6608	0.20469	0.66232	1.23689	3.3703	3.12438
0.66425	0.06002	0.6626	0.20451	0.66412	1.23683	3.37957	3.12562
0.66601	0.06001	0.66444	0.20457	0.66597	1.23707	3.38882	3.1288
0.66786	0.06009	0.66624	0.20482	0.66775	1.237	3.39809	3.13107
0.66965	0.06009	0.66803	0.20513	0.66958	1.23641	3.40735	3.13128
0.67146	0.06011	0.66987	0.20511	0.67138	1.23582	3.41661	3.13327
0.67324	0.06021	0.67165	0.20502	0.67317	1.23536	3.42588	3.13176
0.67511	0.06014	0.67347	0.20503	0.675	1.23428	3.4351	3.1339
0.67688	0.06019	0.67529	0.20513	0.6768	1.23361	3.44438	3.13638
0.67869	0.06005	0.67713	0.20515	0.67861	1.23345	3.45364	3.13751
0.68054	0.06004	0.6789	0.20496	0.68042	1.2336	3.4629	3.13958
0.68234	0.06031	0.6807	0.20489	0.68224	1.23386	3.47218	3.13862
0.68412	0.06028	0.68255	0.20497	0.68404	1.23336	3.4814	3.1395
0.68598	0.06048	0.68432	0.20519	0.68585	1.23282	3.49068	3.13284
0.68774	0.06028	0.68617	0.20528	0.68762	1.23234	3.49993	3.13675
0.68958	0.06052	0.688	0.20506	0.68948	1.23238	3.50919	3.14032
0.69137	0.06071	0.68977	0.20526	0.69128	1.23205	3.51847	3.1397
0.69321	0.06081	0.69159	0.20558	0.69307	1.23131	3.52769	3.14134
0.69501	0.06062	0.69337	0.20543	0.6949	1.23062	3.53697	3.14496
0.69681	0.06043	0.69519	0.20533	0.69671	1.23009	3.54623	3.14507
0.69861	0.06061	0.69699	0.20531	0.69854	1.22987	3.55549	3.14595
0.70045	0.06045	0.69879	0.20563	0.70032	1.22958	3.56476	3.14462
0.70226	0.06059	0.7006	0.20571	0.70211	1.22939	3.57398	3.14647
0.70406	0.06043	0.70246	0.2056	0.70395	1.22924	3.58327	3.14968
0.70585	0.06072	0.70425	0.20537	0.70575	1.22901	3.59253	3.14989
0.70765	0.06099	0.70606	0.20536	0.70757	1.22887	3.60178	3.15107
0.70949	0.06108	0.70785	0.20559	0.70935	1.22864	3.61105	3.15061
0.71129	0.06092	0.70967	0.20578	0.7112	1.2284	3.62029	3.1495
0.71311	0.06056	0.71148	0.20568	0.71301	1.22833	3.62956	3.15006
0.71491	0.06056	0.71335	0.20556	0.71481	1.22826	3.63881	3.14502
0.71671	0.0608	0.71509	0.2056	0.7166	1.22808	3.64807	3.14815
0.71849	0.06093	0.71689	0.20587	0.7184	1.22723	3.65734	3.14817
0.72034	0.06093	0.71872	0.20617	0.72025	1.22696	3.66658	3.14779
0.72211	0.06083	0.72055	0.20629	0.72205	1.22689	3.67585	3.15038
0.72395	0.06098	0.72233	0.20628	0.72388	1.22664	3.68511	3.15024
0.72577	0.06118	0.72413	0.20636	0.72568	1.2263	3.69437	3.14978
0.72759	0.06098	0.72596	0.2066	0.72747	1.22613	3.70362	3.14911
0.72938	0.06081	0.72779	0.20667	0.72928	1.22574	3.71288	3.1488
0.73122	0.06056	0.7296	0.20637	0.73108	1.22579	3.72214	3.15046
0.73302	0.06083	0.73143	0.20632	0.73293	1.22559	3.7314	3.14965
0.73484	0.0609	0.7332	0.20669	0.73471	1.22534	3.74066	3.14967
0.73664	0.06101	0.73505	0.20679	0.73655	1.22484	3.74993	3.14921
0.73845	0.06088	0.73685	0.20678	0.73834	1.22451	3.75918	3.14687
0.74025	0.06107	0.73861	0.20672	0.74017	1.22459	3.76843	3.14629
0.74205	0.06148	0.74045	0.20696	0.74195	1.22445	3.77769	3.14722
0.74388	0.06124	0.74225	0.20731	0.74375	1.22447	3.78696	3.14728
0.74569	0.06084	0.74408	0.20727	0.74557	1.22454	3.79622	3.14634
0.74749	0.06083	0.74586	0.20709	0.7474	1.22471	3.80547	3.1399
0.7493	0.06095	0.74769	0.20702	0.74918	1.22501	3.81472	3.1375
0.7511	0.06112	0.7495	0.20726	0.75097	1.22514	3.82399	3.13792
0.75294	0.06102	0.7513	0.20751	0.7528	1.22524	3.83325	3.11807
0.75474	0.06089	0.7531	0.20749	0.75464	1.22481	3.83371	2.91086
0.75651	0.06112	0.75493	0.20766	0.75645	1.22447	3.83399	2.70679
0.75837	0.06136	0.75672	0.20783	0.75825	1.2245	3.83427	2.468
0.76018	0.06133	0.75855	0.20797	0.76007	1.22476	3.83455	2.20976
0.76198	0.0611	0.76032	0.20786	0.76184	1.22478	3.83482	1.94525
0.76375	0.06085	0.76218	0.20761	0.7637	1.22537	3.83491	0
0.76554	0.06096	0.76398	0.20761	0.76546	1.22553
0.76741	0.06099	0.7658	0.20776	0.76728	1.22547
0.76922	0.06108	0.76763	0.20805	0.7691	1.22483
0.77102	0.06109	0.76943	0.20833	0.77094	1.2242
0.77285	0.06108	0.77119	0.20842	0.77275	1.22391
0.77462	0.06129	0.77305	0.20854	0.77451	1.22361
0.77642	0.06133	0.77485	0.20865	0.77634	1.22321
0.7783	0.06135	0.77666	0.20864	0.77818	1.22301
0.7801	0.06119	0.77848	0.20853	0.77997	1.22346
0.78184	0.06112	0.78029	0.20863	0.78176	1.22404
0.7837	0.06123	0.78208	0.20871	0.78357	1.22357
0.78554	0.06133	0.78392	0.20891	0.7854	1.22287
0.78728	0.06121	0.78569	0.20906	0.78723	1.22215
0.78914	0.0613	0.78752	0.20913	0.78903	1.22203
0.79092	0.06146	0.78933	0.20915	0.79084	1.22143
0.79277	0.06151	0.79113	0.2091	0.79261	1.22092
0.79453	0.06159	0.79293	0.20899	0.79441	1.22077
0.79638	0.06137	0.79472	0.20892	0.79626	1.22114
0.79815	0.06135	0.79655	0.209	0.79807	1.22134
0.79997	0.06125	0.79834	0.20929	0.7999	1.22119
0.80181	0.06125	0.80019	0.20948	0.80168	1.22073
0.8036	0.06131	0.80199	0.20951	0.80349	1.21983
0.8054	0.06126	0.80376	0.20939	0.80531	1.21949
0.80723	0.06151	0.80562	0.20929	0.80711	1.21915
0.809	0.06161	0.80743	0.2092	0.80896	1.21925
0.81085	0.06178	0.80918	0.20922	0.81076	1.21935
0.81263	0.06181	0.81104	0.2092	0.81256	1.21948
0.81443	0.06175	0.81285	0.20938	0.81436	1.21904
0.81628	0.06169	0.81466	0.20955	0.81618	1.21855
0.81807	0.06151	0.81644	0.20994	0.81797	1.21835
0.81984	0.06143	0.81825	0.21004	0.81976	1.21821
0.8217	0.06141	0.82008	0.20991	0.8216	1.21809
0.82351	0.06148	0.82189	0.20982	0.8234	1.21778
0.82533	0.06176	0.82369	0.20982	0.82526	1.21764
0.82714	0.06185	0.82551	0.20976	0.82708	1.21749
0.82893	0.06192	0.82735	0.20986	0.82883	1.21756
0.83077	0.06198	0.82916	0.21014	0.83063	1.21734
0.83258	0.06208	0.83094	0.2104	0.83246	1.21689
0.83438	0.06191	0.83278	0.21057	0.83426	1.21649
0.83617	0.06184	0.83459	0.21053	0.83606	1.21635
0.83801	0.06174	0.83638	0.21048	0.83787	1.21632
0.83981	0.06188	0.83818	0.21035	0.83969	1.21605
0.8416	0.06193	0.83998	0.21031	0.84147	1.21596
0.84343	0.06196	0.84178	0.21025	0.84331	1.21606
0.84525	0.06211	0.84362	0.21018	0.8451	1.21597
0.84703	0.06233	0.84544	0.21036	0.84692	1.21586
0.84888	0.06243	0.84722	0.21075	0.84874	1.21598
0.85068	0.06213	0.84906	0.21114	0.85054	1.21578
0.85247	0.06179	0.85091	0.21122	0.85239	1.21556
0.85427	0.0616	0.85265	0.2112	0.85417	1.21523
0.8561	0.06174	0.85449	0.21124	0.85596	1.21519
0.85788	0.06196	0.85629	0.21113	0.85783	1.21524
0.85971	0.06206	0.85807	0.21107	0.85961	1.21533
0.8615	0.06198	0.85994	0.21092	0.86144	1.21503
0.86334	0.06202	0.86175	0.21092	0.86324	1.21478
0.86511	0.06214	0.86349	0.21111	0.86502	1.21476
0.86697	0.06225	0.86535	0.2119	0.86684	1.21475
0.86876	0.06197	0.86715	0.21186	0.86869	1.21475
0.87056	0.06193	0.86898	0.21182	0.87047	1.21465
0.87241	0.06194	0.87079	0.21166	0.8723	1.21502
0.87418	0.06212	0.87261	0.21168	0.87409	1.21514
0.87601	0.06206	0.87441	0.21163	0.87587	1.21518
0.8778	0.06192	0.87624	0.21165	0.87773	1.21493
0.87964	0.06205	0.87804	0.21169	0.8795	1.21485
0.88146	0.06224	0.87985	0.21191	0.88132	1.21484
0.88326	0.06238	0.88171	0.21233	0.8831	1.21485
0.88504	0.06218	0.88349	0.2126	0.88496	1.21501
0.8869	0.06206	0.88527	0.21248	0.88674	1.21503
0.88868	0.06206	0.88712	0.21235	0.88853	1.21543
0.89051	0.06209	0.88889	0.21229	0.89039	1.21578
0.89237	0.06211	0.89067	0.2125	0.89217	1.21592
0.89411	0.0622	0.89249	0.21259	0.89397	1.21587
0.89594	0.06223	0.89429	0.21268	0.89587	1.21596
0.89774	0.06231	0.89608	0.21286	0.89764	1.21623
0.89954	0.06226	0.8979	0.21319	0.89942	1.21626
0.90136	0.06226	0.89974	0.21361	0.90126	1.21633
0.90317	0.06221	0.90154	0.21366	0.90306	1.21642
0.90496	0.06225	0.90337	0.21357	0.90487	1.21669
0.90676	0.06228	0.90518	0.21348	0.90667	1.21693
0.9086	0.06232	0.90697	0.21337	0.90847	1.21706
0.9104	0.06213	0.90877	0.21347	0.91033	1.21717
0.91219	0.06224	0.91061	0.21363	0.91212	1.21733
0.91401	0.06244	0.91241	0.21383	0.91393	1.21749
0.9158	0.06273	0.91424	0.21406	0.9157	1.21751
0.91759	0.06278	0.91604	0.2143	0.91752	1.21755
0.91944	0.06269	0.91781	0.21416	0.9193	1.21745
0.92126	0.06258	0.91965	0.21421	0.92116	1.21734
0.92309	0.06257	0.92145	0.21423	0.92299	1.21728
0.92486	0.0625	0.92325	0.21438	0.92473	1.21726
0.92666	0.06237	0.92508	0.21435	0.92656	1.21702
0.9285	0.06223	0.92688	0.21427	0.92835	1.21634
0.93029	0.06239	0.92868	0.21438	0.93017	1.21563
0.9321	0.06251	0.93048	0.2145	0.932	1.21574
0.93391	0.06279	0.93228	0.21481	0.93382	1.21584
0.93573	0.06287	0.93412	0.21487	0.93559	1.21584
0.93756	0.063	0.93594	0.21472	0.93745	1.2157
0.93934	0.06271	0.93771	0.21471	0.93925	1.21567
0.94116	0.06263	0.93953	0.21478	0.94106	1.21552
0.94296	0.06245	0.94137	0.21496	0.94285	1.2153
0.94474	0.06254	0.94315	0.2149	0.94469	1.21495
0.94659	0.06248	0.94494	0.21485	0.94646	1.21482
0.94839	0.06253	0.9468	0.2149	0.9483	1.21484
0.9502	0.06265	0.94857	0.21505	0.9501	1.21495
0.95202	0.06286	0.9504	0.21531	0.95193	1.21493
0.95382	0.06299	0.95221	0.21531	0.95372	1.21489
0.95562	0.06267	0.954	0.21531	0.95553	1.21503
0.95743	0.06248	0.95583	0.21539	0.95735	1.21515
0.95922	0.06237	0.95763	0.21547	0.95919	1.2151
0.96103	0.06258	0.95948	0.21548	0.96103	1.21485
0.96287	0.06275	0.96125	0.21547	0.96276	1.21482
0.96467	0.06289	0.96311	0.21555	0.96456	1.21501
0.96649	0.06309	0.9649	0.21557	0.96639	1.21512
0.96832	0.06322	0.9667	0.21584	0.96818	1.21516
0.97013	0.06323	0.96854	0.21583	0.97002	1.21486
0.97193	0.06291	0.97031	0.21602	0.97182	1.21486
0.97374	0.06272	0.97214	0.21617	0.97362	1.21491
0.97553	0.06256	0.97393	0.21642	0.97541	1.2148
0.97739	0.06265	0.97575	0.21631	0.97726	1.21478
0.97916	0.06275	0.97755	0.21622	0.97905	1.21462
0.981	0.06292	0.97935	0.2161	0.98085	1.2147
0.98277	0.06308	0.98118	0.21624	0.98272	1.21498
0.98462	0.06332	0.98298	0.21628	0.98446	1.21531
0.98642	0.06349	0.98477	0.21636	0.9863	1.21527
0.9882	0.06344	0.98658	0.21638	0.98809	1.21541
0.99	0.06312	0.98838	0.21647	0.98992	1.2155
0.99186	0.06296	0.99023	0.21676	0.99172	1.21551
0.9936	0.06297	0.99205	0.21693	0.99352	1.21531
0.99546	0.06305	0.99385	0.21695	0.99535	1.21521
0.99726	0.06309	0.99565	0.21693	0.99716	1.21528
0.99909	0.06323	0.99746	0.21706	0.999	1.21527
1.00093	0.06339	0.99926	0.21715	1.0008	1.21549
1.00272	0.0634	1.00107	0.21719	1.0026	1.21585
1.0045	0.06318	1.00293	0.21731	1.00441	1.21598
1.00629	0.06293	1.00473	0.21746	1.00622	1.21615
1.00813	0.06292	1.00651	0.21777	1.00799	1.21629
1.00993	0.06307	1.00831	0.21768	1.00986	1.21636
1.01172	0.06312	1.01015	0.21775	1.01163	1.21622
1.01356	0.0631	1.01196	0.21768	1.01345	1.2161
1.01535	0.06312	1.01374	0.21789	1.01525	1.21679
1.01719	0.06323	1.01556	0.21789	1.01705	1.21718
1.01899	0.06349	1.01737	0.21806	1.01892	1.21739
1.02079	0.06338	1.01918	0.21807	1.02072	1.21734
1.02259	0.06339	1.021	0.2185	1.02246	1.21762
1.02445	0.06313	1.02281	0.21869	1.02431	1.21801
1.0262	0.06318	1.02464	0.21903	1.02613	1.21821
1.02803	0.06307	1.02644	0.21868	1.02793	1.21816
1.02986	0.06306	1.02823	0.21869	1.02973	1.21834
1.03163	0.06323	1.03007	0.21858	1.03154	1.21896
1.03347	0.06326	1.03183	0.2188	1.03338	1.21974
1.0353	0.0634	1.03368	0.21864	1.03516	1.22018
1.0371	0.06345	1.0355	0.21873	1.03699	1.22041
1.03892	0.06333	1.03727	0.21903	1.03879	1.22054
1.04072	0.06334	1.0391	0.21955	1.04058	1.22087
1.04255	0.06352	1.0409	0.21999	1.04243	1.22093
1.04437	0.06346	1.04269	0.2197	1.04422	1.22093
1.04612	0.06332	1.04453	0.2197	1.04602	1.22115
1.04793	0.06339	1.04633	0.21967	1.04788	1.22161
1.04976	0.06333	1.04814	0.21991	1.04968	1.22221
1.05153	0.06347	1.04991	0.21995	1.05148	1.2225
1.05333	0.06343	1.05176	0.22	1.05331	1.2224
1.05519	0.0635	1.05353	0.22026	1.05506	1.22241
1.05702	0.06362	1.05539	0.22063	1.05689	1.2225
1.0588	0.06361	1.05721	0.22096	1.05869	1.22274
1.06063	0.06349	1.059	0.22086	1.06053	1.22272
1.06243	0.06327	1.0608	0.22056	1.06232	1.22306
1.06422	0.0632	1.06267	0.22046	1.06411	1.2232
1.06602	0.06341	1.0644	0.22048	1.06595	1.22335
1.06786	0.06354	1.06626	0.22067	1.06774	1.22341
1.06963	0.06362	1.06804	0.22082	1.06958	1.2234
1.07149	0.06357	1.06984	0.2211	1.07138	1.22346
1.07329	0.06366	1.0717	0.22141	1.07319	1.22339
1.0751	0.06379	1.0735	0.22169	1.07499	1.22317
1.07689	0.06379	1.07529	0.22182	1.07678	1.22297
1.07875	0.06353	1.07711	0.22157	1.07862	1.22306
1.08051	0.0633	1.07891	0.22138	1.08042	1.22347
1.08238	0.06355	1.08076	0.22122	1.08221	1.22357
1.08418	0.06375	1.08256	0.22128	1.08402	1.22329
1.08596	0.06363	1.08434	0.22141	1.08586	1.22309
1.08778	0.06377	1.08616	0.22164	1.08762	1.22353
1.08959	0.06392	1.088	0.22195	1.08949	1.22401
1.09136	0.06412	1.08976	0.22217	1.09135	1.22395
1.09326	0.06391	1.09156	0.22227	1.09309	1.2239
1.09505	0.0636	1.09341	0.22207	1.09489	1.22401
1.09683	0.06338	1.09523	0.222	1.09672	1.22445
1.09859	0.0635	1.09703	0.22182	1.09855	1.22438
1.10042	0.06366	1.09883	0.22189	1.10032	1.22416
1.10222	0.06389	1.10064	0.22191	1.10218	1.22429
1.10406	0.06381	1.10243	0.2221	1.10398	1.22455
1.10585	0.06391	1.10427	0.22225	1.10578	1.22468
1.10765	0.06399	1.10609	0.22243	1.10757	1.22469
1.10949	0.06412	1.10789	0.22251	1.10937	1.22475
1.11129	0.06384	1.10969	0.22248	1.11122	1.22488
1.11311	0.06358	1.11153	0.22225	1.11302	1.22515
1.11498	0.06349	1.1133	0.2223	1.11482	1.22518
1.11673	0.06363	1.11512	0.22241	1.11664	1.2251
1.11853	0.06373	1.11693	0.22267	1.11845	1.22503
1.12034	0.06379	1.11874	0.22274	1.12022	1.22508
1.12219	0.0639	1.12059	0.22292	1.12205	1.2254
1.12396	0.06417	1.12237	0.22309	1.12385	1.22546
1.12581	0.06406	1.1242	0.22334	1.12568	1.22576
1.12761	0.06385	1.12599	0.22326	1.12748	1.22606
1.12938	0.06367	1.12779	0.22308	1.12928	1.22649
1.13121	0.06375	1.12962	0.22327	1.13108	1.22652
1.13302	0.06382	1.1314	0.22342	1.1329	1.22639
1.13485	0.0639	1.13322	0.22345	1.13475	1.22642
1.13662	0.06383	1.135	0.22358	1.13654	1.22677
1.13848	0.06389	1.1368	0.22366	1.13832	1.22716
1.14029	0.06413	1.13866	0.22376	1.14018	1.22726
1.14208	0.06414	1.14046	0.22385	1.14197	1.22783
1.14388	0.06412	1.14227	0.22388	1.14381	1.22843
1.14566	0.06392	1.14409	0.22396	1.14557	1.22887
1.14748	0.06387	1.14585	0.22401	1.14741	1.22908
1.14934	0.06386	1.14769	0.22425	1.14918	1.22921
1.15112	0.06398	1.1495	0.22438	1.15102	1.22929
1.15295	0.06405	1.15133	0.22441	1.15282	1.22942
1.15475	0.064	1.15312	0.2245	1.15464	1.22976
1.15652	0.06397	1.15495	0.22457	1.15645	1.2301
1.15832	0.06414	1.15676	0.22466	1.15824	1.23047
1.16019	0.06405	1.15856	0.22465	1.16009	1.23085
1.16197	0.06408	1.16036	0.22462	1.16187	1.23137
1.16377	0.064	1.16216	0.22479	1.16368	1.23192
1.16562	0.06421	1.16397	0.22506	1.16552	1.23242
1.16741	0.06422	1.16583	0.22539	1.16732	1.23291
1.16921	0.06415	1.16759	0.22545	1.16914	1.23319
1.17102	0.06405	1.16943	0.22543	1.17092	1.23345
1.17285	0.06402	1.17123	0.22561	1.17271	1.23365
1.17466	0.06401	1.17305	0.22579	1.17454	1.23406
1.17649	0.06407	1.17483	0.22555	1.17634	1.23446
1.17829	0.0641	1.17667	0.22562	1.1782	1.235
1.18009	0.06416	1.17847	0.22596	1.17994	1.23555
1.18191	0.0643	1.18029	0.22632	1.18175	1.23613
1.18371	0.06427	1.18209	0.22642	1.18361	1.2366
1.18549	0.06426	1.18386	0.22644	1.18542	1.23734
1.18732	0.06424	1.18569	0.2265	1.18721	1.23739
1.18914	0.06427	1.18753	0.22668	1.18903	1.23739
1.19095	0.0643	1.18932	0.22667	1.19083	1.23767
1.19275	0.06422	1.1911	0.22677	1.19263	1.23826
1.19454	0.06437	1.19296	0.22669	1.19444	1.23871
1.19635	0.06458	1.19473	0.22688	1.1963	1.23902
1.19819	0.06465	1.19655	0.22724	1.1981	1.23922
1.19999	0.06456	1.19839	0.22763	1.1999	1.23962
1.20178	0.06434	1.2002	0.22776	1.2017	1.23981
1.20358	0.06426	1.20198	0.22764	1.20352	1.24023
1.20541	0.06424	1.20385	0.22767	1.20531	1.24035
1.20725	0.0643	1.20562	0.22778	1.20715	1.24042
1.20905	0.06432	1.20749	0.22771	1.20898	1.24038
1.21088	0.0644	1.20925	0.22767	1.21073	1.24052
1.21267	0.06464	1.21108	0.22778	1.21258	1.24072
1.21451	0.06471	1.21288	0.22811	1.21438	1.24089
1.21627	0.06464	1.2147	0.22851	1.21618	1.24106
1.21812	0.06447	1.21646	0.22863	1.21798	1.24129
1.21994	0.06436	1.21832	0.22854	1.21977	1.24133
1.22172	0.0644	1.2201	0.22864	1.2216	1.24133
1.22352	0.06438	1.22193	0.22867	1.22341	1.24147
1.22534	0.06451	1.22372	0.22861	1.22524	1.24175
1.22715	0.06446	1.22555	0.22857	1.22704	1.24207
1.22895	0.06458	1.22732	0.22871	1.22884	1.24235
1.23081	0.06454	1.22913	0.22908	1.23065	1.24261
1.23255	0.06454	1.23093	0.22927	1.23246	1.24294
1.23439	0.06445	1.23278	0.22925	1.23426	1.24292
1.2362	0.06434	1.23456	0.22913	1.23613	1.24316
1.23801	0.06442	1.23643	0.22913	1.23791	1.2435
1.23984	0.06446	1.23819	0.2294	1.23973	1.24387
1.24161	0.06453	1.24001	0.22953	1.24153	1.24405
1.24341	0.0645	1.24183	0.22956	1.24335	1.24412
1.24527	0.0645	1.24362	0.22957	1.24517	1.24436
1.24707	0.06461	1.24545	0.22982	1.24701	1.24466
1.24884	0.06463	1.24725	0.23019	1.24874	1.24489
1.25065	0.06479	1.2491	0.23031	1.2506	1.24494
1.2525	0.0646	1.25089	0.23023	1.25237	1.24485
1.25428	0.0645	1.25266	0.23013	1.25421	1.24496
1.25608	0.06456	1.25449	0.23013	1.25597	1.24522
1.25794	0.0647	1.25629	0.23035	1.25778	1.24557
1.25972	0.06459	1.25811	0.23041	1.25964	1.24595
1.26161	0.06444	1.25993	0.23033	1.26144	1.24629
1.26335	0.06451	1.26176	0.23051	1.26324	1.24666
1.26514	0.06468	1.26356	0.23087	1.26507	1.24704
1.26701	0.06487	1.26538	0.23091	1.26683	1.24731
1.2688	0.06481	1.26718	0.23078	1.26867	1.24747
1.27058	0.06467	1.26898	0.23075	1.27046	1.24802
1.27245	0.06469	1.27076	0.23081	1.27227	1.24842
1.2742	0.06474	1.27261	0.23114	1.27407	1.24876
1.27601	0.06479	1.27442	0.23117	1.27591	1.24913
1.27781	0.06458	1.27622	0.23119	1.27769	1.24974
1.27968	0.06446	1.27803	0.23131	1.27951	1.25011
1.28144	0.06456	1.27982	0.23166	1.28134	1.25052
1.28324	0.06483	1.28162	0.23186	1.28313	1.25057
1.28508	0.0649	1.28341	0.23174	1.28498	1.25107
1.2869	0.06489	1.28528	0.23166	1.28678	1.25149
1.28871	0.06484	1.28704	0.23173	1.2886	1.2519
1.29052	0.06485	1.28889	0.23205	1.2904	1.25202
1.2923	0.06483	1.29071	0.23221	1.29223	1.25232
1.2941	0.06465	1.29249	0.23242	1.29401	1.25281
1.29591	0.06471	1.29432	0.23247	1.29583	1.25344
1.29774	0.06489	1.29611	0.2327	1.29767	1.25396
1.29953	0.0651	1.29798	0.23298	1.29946	1.25428
1.30137	0.06501	1.29974	0.23294	1.30127	1.25434
1.30313	0.06493	1.30159	0.23287	1.30308	1.25486
1.30501	0.06478	1.30335	0.23275	1.3049	1.25562
1.30678	0.06487	1.30518	0.23321	1.30669	1.25631
1.30858	0.06492	1.30696	0.23335	1.30853	1.2568
1.31041	0.06479	1.30882	0.23354	1.3103	1.25718
1.31224	0.06472	1.31061	0.23354	1.31211	1.25847
1.31401	0.06478	1.31241	0.23375	1.31393	1.25899
1.31585	0.06498	1.31422	0.23397	1.31576	1.25926
1.31764	0.06517	1.31605	0.23394	1.31756	1.25977
1.31947	0.06518	1.31785	0.23396	1.31934	1.26046
1.3213	0.06523	1.31966	0.23391	1.32114	1.26102
1.3231	0.06502	1.32149	0.23427	1.32299	1.26145
1.32493	0.06496	1.32325	0.23446	1.32479	1.26166
1.32668	0.06489	1.32509	0.2346	1.32656	1.26207
1.32851	0.06496	1.32689	0.2347	1.32841	1.26226
1.33031	0.06492	1.32868	0.23478	1.33024	1.26253
1.33211	0.06492	1.33052	0.23497	1.33204	1.2629
1.33393	0.06501	1.33231	0.23504	1.33384	1.26322
1.33574	0.06535	1.33411	0.23499	1.33567	1.26371
1.33754	0.06538	1.33594	0.23505	1.33744	1.26428
1.33937	0.06502	1.33778	0.23522	1.3393	1.26466
1.34117	0.06493	1.33958	0.23554	1.3411	1.26504
1.34294	0.06493	1.34135	0.23568	1.34291	1.26511
1.34478	0.06506	1.34319	0.23581	1.34473	1.26543
1.34658	0.06517	1.34501	0.23588	1.3465	1.26553
1.34837	0.06521	1.34681	0.23598	1.34834	1.26577
1.35024	0.06536	1.34865	0.23608	1.35013	1.26593
1.35203	0.06541	1.35045	0.23603	1.35192	1.26637
1.35381	0.06547	1.35225	0.23601	1.35374	1.26709
1.35566	0.06528	1.35407	0.2361	1.35557	1.26712
1.35751	0.0651	1.35587	0.23648	1.35737	1.26714
1.35927	0.06491	1.35767	0.23655	1.35919	1.26731
1.3611	0.06492	1.35951	0.23667	1.36097	1.26765
1.3629	0.06502	1.36131	0.23653	1.36277	1.26845
1.36471	0.06513	1.36312	0.23664	1.36457	1.26906
1.36656	0.06511	1.36492	0.23684	1.36643	1.26936
1.36831	0.06527	1.36672	0.23684	1.36823	1.26931
1.37016	0.06546	1.36851	0.23704	1.37003	1.26945
1.37198	0.06545	1.37031	0.23717	1.37186	1.26979
1.37376	0.06526	1.37217	0.23738	1.37367	1.26996
1.37563	0.06503	1.37395	0.23747	1.37545	1.27009
1.3774	0.06502	1.37582	0.23736	1.37729	1.27043
1.37921	0.0651	1.37757	0.23735	1.37906	1.27083
1.38106	0.06526	1.37938	0.23738	1.38086	1.27139
1.3828	0.06533	1.38117	0.23756	1.38269	1.27147
1.3846	0.06546	1.38302	0.23765	1.38452	1.27174
1.3864	0.06535	1.38482	0.23775	1.38633	1.27188
1.38823	0.06534	1.38664	0.23802	1.38813	1.27222
1.39003	0.06524	1.38845	0.23839	1.38997	1.27247
1.39183	0.06531	1.39021	0.23845	1.39175	1.27265
1.3937	0.06524	1.39205	0.2385	1.39356	1.27295
1.39546	0.06517	1.39391	0.23841	1.3954	1.27366
1.3973	0.06518	1.39568	0.23835	1.39719	1.27424
1.3991	0.06533	1.39748	0.23846	1.39899	1.27464
1.4009	0.06541	1.3993	0.23852	1.40082	1.2752
1.40269	0.06548	1.40114	0.23863	1.4026	1.2756
1.40454	0.06537	1.40294	0.2389	1.40443	1.27597
1.40633	0.06548	1.40472	0.23919	1.40623	1.27643
1.40819	0.0654	1.40654	0.2394	1.40805	1.27686
1.40999	0.06542	1.40834	0.23946	1.40987	1.27747
1.41176	0.06534	1.41018	0.23935	1.41167	1.27791
1.41359	0.06536	1.41201	0.23946	1.41347	1.27839
1.4154	0.06557	1.41378	0.23963	1.41527	1.27868
1.4172	0.0655	1.41557	0.23991	1.41709	1.27907
1.419	0.06564	1.41741	0.23997	1.41889	1.27943
1.42084	0.06567	1.41925	0.24014	1.4207	1.27982
1.42264	0.06575	1.421	0.24039	1.4225	1.28007
1.42444	0.0656	1.4228	0.24058	1.42432	1.2805
1.42626	0.06569	1.42461	0.24068	1.42616	1.28103
1.42804	0.06554	1.42643	0.24056	1.42797	1.28151
1.42986	0.0655	1.42824	0.2404	1.42977	1.28206
1.4317	0.06559	1.43008	0.24049	1.43162	1.28261
1.4335	0.06553	1.43187	0.24063	1.43339	1.28301
1.43527	0.06559	1.43367	0.24093	1.43522	1.28333
1.43713	0.06554	1.43548	0.241	1.43705	1.28362
1.43889	0.06567	1.43731	0.24133	1.43883	1.2843
1.44076	0.06577	1.43908	0.2415	1.44065	1.28476
1.44253	0.06585	1.44093	0.2418	1.44249	1.28534
1.44433	0.06579	1.44278	0.24165	1.44427	1.28605
1.44613	0.06566	1.44454	0.24159	1.44607	1.28677
1.44799	0.06546	1.44638	0.2415	1.44789	1.28728
1.44979	0.06558	1.4482	0.24173	1.44972	1.28757
1.45157	0.06554	1.44995	0.24187	1.45152	1.288
1.4534	0.06566	1.4518	0.24214	1.45332	1.28842
1.4552	0.06556	1.45361	0.24219	1.4551	1.28911
1.45706	0.06574	1.45541	0.24253	1.45695	1.28953
1.45887	0.06589	1.45725	0.24265	1.45879	1.29025
1.46067	0.066	1.45904	0.24284	1.46055	1.29069
1.46247	0.06582	1.46083	0.24276	1.46232	1.29135
1.46427	0.06555	1.46263	0.2428	1.46419	1.29189
1.46607	0.06574	1.46447	0.24283	1.46595	1.29248
1.4679	0.06581	1.46627	0.24297	1.46775	1.29298
1.46972	0.06579	1.46807	0.24307	1.4696	1.29345
1.47152	0.0658	1.46988	0.24324	1.4714	1.29399
1.47332	0.06598	1.47168	0.24341	1.47319	1.2945
1.47512	0.0662	1.47353	0.24371	1.47499	1.29495
1.47696	0.06615	1.47531	0.24376	1.47686	1.29551
1.47876	0.0659	1.47714	0.2437	1.47866	1.29601
1.48056	0.06563	1.47894	0.24353	1.48048	1.29681
1.48237	0.06558	1.48074	0.24381	1.48226	1.29711
1.48415	0.06569	1.48257	0.24401	1.48405	1.29745
1.48597	0.06579	1.4844	0.24431	1.4859	1.29789
1.48775	0.06583	1.4862	0.24432	1.4877	1.29818
1.48962	0.06592	1.488	0.24447	1.48952	1.29854
1.49143	0.06611	1.48981	0.24473	1.49131	1.29893
1.49323	0.06624	1.4916	0.24487	1.49312	1.29955
1.49502	0.06607	1.49341	0.24487	1.49493	1.29995
1.49686	0.06584	1.49521	0.24479	1.49673	1.30024
1.49866	0.0656	1.49707	0.24486	1.49858	1.3005
1.50045	0.06556	1.49886	0.245	1.50033	1.30087
1.5023	0.06573	1.5007	0.24501	1.50218	1.30137
1.50407	0.06582	1.50251	0.24512	1.50398	1.30154
1.50593	0.06598	1.5043	0.24522	1.50579	1.30189
1.5077	0.0662	1.5061	0.24533	1.50761	1.3023
1.50949	0.06615	1.50788	0.24549	1.50941	1.30296
1.51135	0.06592	1.5097	0.24559	1.51119	1.30341
1.51316	0.06566	1.51156	0.24577	1.51306	1.30381
1.51495	0.0657	1.51336	0.24591	1.51481	1.30415
1.51676	0.06583	1.51511	0.24601	1.51662	1.30458
1.51856	0.06599	1.51696	0.24609	1.51848	1.30496
1.52038	0.06593	1.51874	0.24611	1.52028	1.30536
1.52225	0.06591	1.52057	0.24627	1.52208	1.30571
1.524	0.06612	1.52238	0.24632	1.52388	1.3065
1.52579	0.0663	1.52417	0.24635	1.52568	1.30693
1.5276	0.06633	1.52601	0.24652	1.52749	1.30726
1.52943	0.06605	1.5278	0.24666	1.52933	1.30739
1.5312	0.06592	1.52966	0.24692	1.53113	1.30765
1.53303	0.06595	1.53146	0.24699	1.53295	1.308
1.53483	0.06605	1.53326	0.24713	1.53474	1.30853
1.53666	0.06598	1.53506	0.24709	1.53658	1.30899
1.53846	0.06593	1.53688	0.24715	1.53845	1.3094
1.5403	0.06587	1.5387	0.24724	1.54019	1.31003
1.54209	0.06613	1.54049	0.24739	1.54198	1.3106
1.54389	0.06624	1.5423	0.24757	1.54381	1.31121
1.5457	0.06642	1.54411	0.24788	1.54561	1.31171
1.5475	0.06632	1.5459	0.24794	1.54741	1.31215
1.54933	0.06625	1.54776	0.24813	1.54922	1.31273
1.55118	0.06626	1.54957	0.24796	1.55102	1.31317
1.55299	0.06621	1.55137	0.24805	1.55289	1.3138
1.5548	0.06604	1.55314	0.24802	1.55466	1.31426
1.5566	0.06595	1.55494	0.24813	1.55645	1.31471
1.55838	0.06605	1.55676	0.24831	1.55829	1.31505
1.56019	0.06601	1.55857	0.24849	1.56009	1.31558
1.56203	0.06624	1.56037	0.24885	1.56195	1.31615
1.56382	0.06627	1.56221	0.2492	1.56374	1.31681
1.56565	0.06657	1.56399	0.24945	1.56548	1.31709
1.56748	0.0665	1.56581	0.24946	1.56729	1.3178
1.56926	0.06635	1.56764	0.24926	1.56915	1.31851
1.57105	0.06614	1.56943	0.24926	1.57094	1.31901
1.57288	0.06607	1.57127	0.24944	1.57279	1.31947
1.57469	0.06616	1.57303	0.24953	1.57458	1.31996
1.5765	0.06624	1.57483	0.2496	1.57638	1.32063
1.57829	0.06636	1.57667	0.2498	1.57821	1.32143
1.58011	0.06655	1.57849	0.25018	1.57999	1.32204
1.58186	0.06658	1.58033	0.25039	1.58184	1.32258
1.58372	0.06661	1.58214	0.2504	1.58364	1.32304
1.58553	0.06641	1.58396	0.25018	1.58542	1.32358
1.58736	0.06622	1.58572	0.2503	1.58725	1.32418
1.58915	0.06594	1.58752	0.25039	1.58908	1.32477
1.59096	0.06598	1.58937	0.25068	1.59089	1.32546
1.59276	0.06644	1.59117	0.25074	1.59267	1.32618
1.59458	0.06653	1.59299	0.2511	1.59455	1.32696
1.59638	0.0666	1.59479	0.25143	1.59628	1.32774
1.59822	0.06675	1.5966	0.25178	1.59809	1.32847
1.60005	0.0669	1.59844	0.25175	1.59996	1.32913
1.60182	0.06673	1.60023	0.25148	1.60171	1.32969
1.60365	0.06641	1.60204	0.25149	1.60355	1.33008
1.60545	0.06615	1.60386	0.25158	1.60537	1.33053
1.60725	0.06618	1.60566	0.25178	1.60717	1.33094
1.60912	0.06645	1.60747	0.25188	1.60892	1.33221
1.61089	0.06649	1.60926	0.25202	1.61075	1.33294
1.61269	0.06658	1.61105	0.25239	1.61259	1.33371
1.61448	0.06671	1.61286	0.25265	1.61439	1.33429
1.61633	0.06687	1.6147	0.25309	1.61625	1.33485
1.61808	0.06678	1.61652	0.25287	1.61804	1.33523
1.61992	0.06655	1.61832	0.25275	1.61978	1.33589
1.62172	0.06631	1.6201	0.2528	1.62164	1.33635
1.62352	0.06641	1.6219	0.25302	1.62344	1.33687
1.62535	0.06636	1.6237	0.25317	1.62528	1.33723
1.62718	0.06644	1.62555	0.25328	1.62708	1.33774
1.62895	0.06638	1.62736	0.25356	1.62889	1.33819
1.63078	0.06662	1.62913	0.2538	1.63069	1.33876
1.63261	0.06687	1.63099	0.25396	1.63251	1.33916
1.63437	0.06696	1.63286	0.25389	1.63431	1.33969
1.63622	0.06642	1.63467	0.25371	1.6361	1.34017
1.63802	0.06618	1.6364	0.25384	1.63797	1.34071
1.63982	0.06637	1.63822	0.25406	1.63977	1.34133
1.64165	0.06636	1.64005	0.25431	1.64157	1.34175
1.64344	0.06648	1.64185	0.25435	1.64338	1.34227
1.64524	0.06637	1.64369	0.25453	1.64518	1.34273
1.64709	0.06665	1.64546	0.25476	1.64697	1.34314
1.64891	0.06695	1.64729	0.25501	1.64881	1.34344
1.65072	0.067	1.64909	0.25498	1.65062	1.34417
1.65248	0.06678	1.65089	0.25479	1.65244	1.34499
1.65432	0.06659	1.65273	0.25466	1.65422	1.34563
1.65612	0.06666	1.6545	0.25479	1.65602	1.34621
1.65792	0.06668	1.65633	0.25508	1.65784	1.34653
1.65976	0.06654	1.65815	0.25548	1.65965	1.34704
1.66154	0.06648	1.65996	0.25567	1.66147	1.34749
1.66338	0.06649	1.66176	0.25585	1.66325	1.34798
1.66519	0.06677	1.66357	0.25601	1.66507	1.3485
1.66701	0.06699	1.66536	0.25603	1.66692	1.34905
1.66879	0.06702	1.66716	0.25593	1.66868	1.34951
1.67061	0.06697	1.66896	0.25592	1.67048	1.34999
1.67241	0.06696	1.6708	0.25613	1.67234	1.35038
1.67424	0.06712	1.67259	0.25635	1.67411	1.35094
1.67601	0.06699	1.6744	0.25652	1.67599	1.35139
1.67784	0.06657	1.67626	0.25661	1.67775	1.35192
1.67964	0.06667	1.67805	0.2567	1.67958	1.35245
1.68145	0.06695	1.67986	0.25688	1.68135	1.35296
1.68329	0.06703	1.68167	0.25694	1.68321	1.35351
1.68508	0.06703	1.68349	0.25679	1.68498	1.35401
1.68688	0.06694	1.6853	0.25682	1.68678	1.35458
1.68871	0.06708	1.68712	0.25703	1.68864	1.35524
1.69049	0.06697	1.68892	0.25748	1.69045	1.3558
1.69234	0.06675	1.69072	0.25757	1.69224	1.35645
1.69415	0.06644	1.69256	0.2576	1.69404	1.35757
1.69592	0.06648	1.69437	0.25775	1.69587	1.35796
1.69777	0.06676	1.6962	0.25789	1.69767	1.35846
1.69957	0.06696	1.69799	0.25803	1.69945	1.35886
1.70141	0.06718	1.69976	0.25789	1.70124	1.35929
1.70318	0.06728	1.7016	0.25792	1.70308	1.35985
1.70498	0.06735	1.70339	0.25829	1.70487	1.36041
1.70688	0.06728	1.70519	0.25848	1.7067	1.36126
1.70864	0.06702	1.70702	0.25864	1.70853	1.3619
1.71042	0.06672	1.70882	0.25872	1.71033	1.36248
1.71227	0.06652	1.71059	0.25889	1.71213	1.3631
1.71404	0.06665	1.71245	0.25898	1.71393	1.36362
1.71585	0.06679	1.71425	0.2591	1.71578	1.36441
1.71765	0.06701	1.71606	0.25911	1.7176	1.36509
1.71949	0.06742	1.71788	0.25917	1.7194	1.36579
1.7213	0.06755	1.71966	0.25938	1.72121	1.36627
1.7231	0.06731	1.72146	0.25969	1.72301	1.36682
1.72491	0.06708	1.72329	0.2598	1.72483	1.36758
1.72671	0.06678	1.72511	0.25978	1.72663	1.36822
1.72852	0.06678	1.72693	0.2599	1.72843	1.36886
1.73038	0.06679	1.72875	0.2601	1.7303	1.36961
1.73211	0.06693	1.73055	0.26029	1.73208	1.37043
1.73395	0.06706	1.73236	0.26042	1.73386	1.37142
1.73578	0.06733	1.73418	0.26046	1.73564	1.37223
1.73757	0.06755	1.73596	0.26058	1.7375	1.37345
1.73942	0.06758	1.73779	0.26074	1.7393	1.37401
1.7412	0.06715	1.73959	0.26105	1.7411	1.37479
1.74298	0.06684	1.74142	0.26115	1.74294	1.37546
1.74482	0.0666	1.74321	0.26118	1.74473	1.37616
1.74665	0.06678	1.74503	0.26148	1.74651	1.37677
1.74847	0.06683	1.74685	0.26163	1.74831	1.37745
1.75028	0.06706	1.74863	0.26167	1.75017	1.3783
1.75207	0.06717	1.75046	0.26167	1.75198	1.37906
1.75388	0.06743	1.75226	0.26183	1.75377	1.37966
1.75567	0.06755	1.75405	0.26218	1.75557	1.38003
1.7575	0.06757	1.75591	0.26242	1.75736	1.3807
1.75928	0.0673	1.75766	0.26241	1.7592	1.38148
1.76114	0.06697	1.75948	0.26249	1.76097	1.38221
1.76295	0.06702	1.76131	0.26269	1.76283	1.38263
1.76471	0.06703	1.76315	0.26303	1.76463	1.3832
1.76653	0.06722	1.76492	0.26313	1.76646	1.38394
1.76838	0.0673	1.76676	0.26313	1.76824	1.38468
1.77013	0.06754	1.76856	0.26327	1.77006	1.38501
1.77197	0.0676	1.77034	0.26352	1.77186	1.38532
1.7738	0.06755	1.77218	0.26377	1.7737	1.38578
1.7756	0.06735	1.77398	0.26369	1.77551	1.38652
1.77742	0.06728	1.77581	0.2635	1.77727	1.38698
1.77921	0.06727	1.77762	0.26353	1.7791	1.388
1.781	0.06722	1.77945	0.26385	1.7809	1.38859
1.78281	0.06713	1.78125	0.26415	1.78274	1.38913
1.78464	0.06731	1.78304	0.26438	1.78456	1.38973
1.78643	0.06739	1.78488	0.2644	1.78637	1.39024
1.78828	0.06758	1.78664	0.26451	1.78817	1.39066
1.79012	0.06746	1.78849	0.26475	1.78999	1.39106
1.79188	0.0674	1.79029	0.26487	1.79179	1.39164
1.79374	0.06726	1.79211	0.26473	1.79359	1.39231
1.79551	0.06732	1.79391	0.26475	1.79539	1.39296
1.79731	0.06735	1.79573	0.26508	1.79723	1.39343
1.79914	0.06719	1.79751	0.26526	1.79899	1.39407
1.80095	0.06727	1.79934	0.26529	1.80083	1.39478
1.80278	0.06742	1.80112	0.2654	1.80263	1.39544
1.80458	0.06779	1.80291	0.26566	1.80444	1.39584
1.80638	0.06767	1.80475	0.26602	1.80627	1.39626
1.80817	0.06762	1.80656	0.26603	1.80807	1.39692
1.80998	0.06756	1.80838	0.26584	1.80989	1.39761
1.81181	0.0676	1.81019	0.26576	1.81176	1.39819
1.81361	0.0674	1.81197	0.26601	1.81349	1.39876
1.81543	0.06718	1.81378	0.26634	1.81533	1.39936
1.81723	0.06715	1.81559	0.26656	1.81711	1.40007
1.81903	0.0674	1.81744	0.26657	1.81896	1.40064
1.82087	0.06764	1.81926	0.26682	1.82074	1.40188
1.82264	0.06773	1.82106	0.26705	1.82259	1.40253
1.82444	0.06767	1.82285	0.26718	1.82437	1.40313
1.82627	0.06775	1.82466	0.26713	1.82617	1.40372
1.8281	0.06787	1.82651	0.2671	1.82797	1.40425
1.82986	0.06785	1.82828	0.26717	1.82979	1.4048
1.8317	0.06757	1.83004	0.26743	1.8316	1.40549
1.83349	0.06735	1.83188	0.26768	1.8334	1.40625
1.83533	0.06744	1.83374	0.26782	1.8352	1.40683
1.83713	0.06762	1.83551	0.268	1.83704	1.40741
1.83894	0.06776	1.83731	0.26834	1.83882	1.40808
1.84077	0.06773	1.83914	0.26853	1.84066	1.40883
1.84257	0.06781	1.84097	0.26848	1.84249	1.40952
1.84437	0.06794	1.84277	0.26824	1.84427	1.41016
1.84617	0.06797	1.84457	0.26825	1.84607	1.41067
1.84803	0.06746	1.84635	0.2685	1.84789	1.41117
1.84979	0.06724	1.84821	0.26874	1.84967	1.41176
1.85161	0.06738	1.85001	0.26899	1.85149	1.41248
1.85337	0.06752	1.85182	0.26893	1.85329	1.41305
1.85523	0.06766	1.8536	0.26917	1.85514	1.41374
1.85701	0.06769	1.85542	0.2694	1.85694	1.41445
1.85884	0.06793	1.85724	0.26953	1.85872	1.41529
1.86066	0.06812	1.85905	0.26959	1.86057	1.41611
1.86244	0.06803	1.86085	0.26954	1.86236	1.41683
1.86431	0.06777	1.86267	0.26975	1.86419	1.41801
1.8661	0.06747	1.86449	0.26989	1.86599	1.41876
1.86794	0.06747	1.86628	0.27012	1.8678	1.41956
1.86967	0.0675	1.86811	0.27032	1.86957	1.4205
1.87149	0.06769	1.8699	0.27044	1.87144	1.42136
1.87329	0.0678	1.87171	0.27064	1.87323	1.42222
1.87511	0.06783	1.87355	0.27071	1.87504	1.42308
1.87694	0.06805	1.87532	0.27085	1.87685	1.42387
1.87876	0.06826	1.87717	0.27092	1.87866	1.42458
1.88056	0.06811	1.87895	0.2713	1.88049	1.42519
1.88239	0.06797	1.88074	0.27144	1.8823	1.42589
1.88419	0.06768	1.88261	0.2717	1.88407	1.42667
1.88604	0.06781	1.88435	0.27178	1.88586	1.42729
1.88784	0.06779	1.88618	0.27194	1.88772	1.42792
1.88963	0.06785	1.88804	0.27218	1.88953	1.42882
1.89141	0.06782	1.88984	0.27221	1.89133	1.42979
1.89329	0.06795	1.89165	0.27249	1.89312	1.4306
1.89502	0.06798	1.89345	0.27272	1.89495	1.43125
1.89687	0.06789	1.89525	0.2729	1.89675	1.43189
1.89866	0.06799	1.89705	0.27295	1.89857	1.43251
1.9005	0.06798	1.89887	0.27293	1.90039	1.43309
1.9023	0.06807	1.90064	0.27314	1.90219	1.43371
1.90409	0.06789	1.90247	0.27329	1.904	1.43417
1.90597	0.06789	1.90428	0.27343	1.90583	1.43528
1.90772	0.06788	1.90608	0.27369	1.90759	1.43623
1.90956	0.06797	1.9079	0.27382	1.90939	1.43708
1.91133	0.06798	1.90972	0.27406	1.91126	1.4378
1.91313	0.06806	1.91153	0.27424	1.91305	1.43828
1.91497	0.06808	1.91335	0.27441	1.91483	1.43878
1.91676	0.06813	1.91515	0.27454	1.91669	1.4393
1.91859	0.06801	1.91695	0.27449	1.91849	1.43978
1.92039	0.068	1.9188	0.27456	1.9203	1.44021
1.92216	0.06788	1.92057	0.2746	1.92209	1.44081
1.92397	0.06793	1.92235	0.27484	1.92388	1.44161
1.92583	0.06789	1.92422	0.2751	1.92573	1.44259
1.92763	0.06806	1.92598	0.27522	1.92755	1.44329
1.92947	0.06804	1.92783	0.27548	1.92935	1.44394
1.93124	0.06812	1.92968	0.27579	1.9312	1.44438
1.93304	0.06846	1.93148	0.27585	1.933	1.44502
1.93486	0.06847	1.93327	0.27563	1.93475	1.44562
1.9367	0.06829	1.93507	0.27564	1.93655	1.44617
1.9385	0.06811	1.93688	0.27584	1.9384	1.44684
1.9403	0.06805	1.93867	0.27612	1.94019	1.44762
1.94214	0.06811	1.94048	0.27628	1.94202	1.44851
1.94394	0.06818	1.94233	0.27644	1.94382	1.44927
1.94574	0.06824	1.9441	0.27674	1.94561	1.44978
1.94754	0.06825	1.94595	0.27701	1.94745	1.45058
1.94937	0.06844	1.94771	0.27721	1.94925	1.451
1.95116	0.06861	1.94954	0.27721	1.95102	1.45168
1.95296	0.0687	1.95135	0.27713	1.95286	1.45228
1.95475	0.06845	1.95317	0.27704	1.95465	1.45312
1.95662	0.06819	1.95496	0.27726	1.95648	1.45386
1.95843	0.06815	1.9568	0.27744	1.95832	1.45483
1.96017	0.06827	1.95857	0.27766	1.96012	1.45573
1.962	0.06831	1.9604	0.27784	1.96193	1.45642
1.96382	0.06832	1.96223	0.27828	1.96372	1.45676
1.96566	0.06834	1.96401	0.27871	1.96556	1.45718
1.96745	0.06857	1.96583	0.2788	1.96735	1.45762
1.96927	0.06867	1.96761	0.27845	1.96916	1.45829
1.97106	0.06857	1.96946	0.27846	1.97095	1.45887
1.97285	0.06827	1.97126	0.27863	1.97273	1.45962
1.97466	0.06807	1.97307	0.27884	1.97458	1.46053
1.97647	0.06833	1.97493	0.2791	1.97642	1.46149
1.97828	0.06846	1.9767	0.27938	1.97816	1.46232
1.98013	0.06837	1.97848	0.27977	1.98003	1.4628
1.98195	0.06825	1.98034	0.28001	1.98182	1.46313
1.98375	0.06846	1.98213	0.28002	1.98365	1.46349
1.98553	0.06858	1.98396	0.27985	1.98545	1.46417
1.98737	0.06862	1.98578	0.27993	1.98728	1.46487
1.98917	0.06846	1.98754	0.28013	1.98906	1.46573
1.99096	0.06831	1.9894	0.28031	1.99086	1.46721
1.99282	0.06828	1.9912	0.28036	1.99271	1.46813
1.99462	0.06832	1.99301	0.2806	1.99446	1.46911
1.9964	0.06846	1.99478	0.28104	1.99629	1.46953
1.99823	0.06845	1.99663	0.28156	1.99809	1.46992
2.00003	0.06847	1.99841	0.28159	1.99991	1.4704
2.00186	0.0686	2.00026	0.28149	2.00171	1.47145
2.00362	0.06872	2.00204	0.28128	2.00355	1.47229
2.00546	0.06871	2.00383	0.28139	2.00532	1.47319
2.00729	0.06869	2.00561	0.28163	2.00722	1.47397
2.00905	0.06861	2.00744	0.28191	2.00901	1.47496
2.01088	0.06867	2.00926	0.28209	2.01076	1.47587
2.0127	0.06859	2.01109	0.28258	2.01256	1.47652
2.01452	0.0686	2.01293	0.28304	2.01442	1.47704
2.01629	0.06854	2.0147	0.28308	2.01623	1.47763
2.01813	0.06854	2.01651	0.28304	2.01803	1.4785
2.01993	0.0687	2.01836	0.28304	2.01986	1.47934
2.02171	0.06874	2.02013	0.28334	2.02164	1.48014
2.02353	0.06888	2.02197	0.28352	2.02342	1.481
2.02535	0.06865	2.02376	0.28369	2.02528	1.48184
2.0272	0.06861	2.02559	0.28373	2.02708	1.48271
2.02902	0.06853	2.02737	0.2841	2.02896	1.4834
2.03082	0.06859	2.0292	0.28433	2.03071	1.48402
2.03262	0.06861	2.03101	0.28463	2.03251	1.48469
2.03445	0.06864	2.03284	0.28459	2.03428	1.48619
2.03621	0.06882	2.03464	0.28466	2.03614	1.48684
2.03802	0.06907	2.03641	0.28486	2.03794	1.48743
2.03989	0.06907	2.03823	0.28529	2.03974	1.48803
2.04165	0.06905	2.04007	0.28544	2.04156	1.48857
2.04349	0.06881	2.04184	0.28548	2.04334	1.48915
2.0453	0.0688	2.04366	0.28538	2.04518	1.48959
2.0471	0.06872	2.04546	0.28567	2.04699	1.49028
2.04889	0.06868	2.04727	0.28592	2.04878	1.49084
2.05071	0.06873	2.04907	0.286	2.05062	1.49158
2.05251	0.06883	2.0509	0.28589	2.05239	1.49213
2.05435	0.06906	2.05272	0.28599	2.05422	1.49279
2.05613	0.06928	2.05454	0.28669	2.05602	1.49348
2.05792	0.06922	2.05634	0.28671	2.05784	1.49404
2.05975	0.0688	2.05814	0.28663	2.05964	1.49462
2.06159	0.06879	2.05994	0.28676	2.06149	1.49513
2.06338	0.06874	2.0618	0.28719	2.06328	1.49566
2.06522	0.06878	2.06356	0.2875	2.06509	1.49636
2.06703	0.06882	2.06544	0.28747	2.06688	1.49701
2.06878	0.06887	2.06719	0.28757	2.06876	1.49777
2.07063	0.06912	2.06903	0.28773	2.07052	1.49847
2.07243	0.06929	2.07079	0.28818	2.07231	1.49919
2.07426	0.06935	2.07262	0.28802	2.07416	1.49989
2.07608	0.06902	2.07446	0.28809	2.07596	1.50102
2.0779	0.06874	2.07624	0.288	2.07777	1.50168
2.07965	0.06855	2.07807	0.28836	2.07957	1.50237
2.08149	0.06868	2.07984	0.28856	2.08139	1.50313
2.08329	0.06889	2.0817	0.28882	2.08321	1.50388
2.08508	0.06905	2.0835	0.28889	2.08498	1.50451
2.08693	0.0691	2.08529	0.28908	2.08681	1.50505
2.08875	0.06928	2.0871	0.28934	2.08861	1.5056
2.09053	0.06938	2.08894	0.2897	2.09045	1.50628
2.09236	0.06929	2.09072	0.28962	2.09221	1.50693
2.09419	0.06906	2.09252	0.28954	2.09407	1.50748
2.09596	0.06887	2.09437	0.2895	2.09588	1.50804
2.09781	0.06888	2.09614	0.28986	2.09768	1.50874
2.09962	0.06874	2.09793	0.29009	2.09947	1.50959
2.10139	0.069	2.09976	0.29018	2.10127	1.51035
2.10319	0.06912	2.10159	0.29059	2.10309	1.51095
2.10499	0.06929	2.10339	0.29103	2.10491	1.51157
2.10684	0.06938	2.10523	0.29113	2.1067	1.51232
2.10862	0.0693	2.10703	0.29081	2.1085	1.51298
2.11045	0.06912	2.10883	0.2908	2.11035	1.51362
2.11226	0.06907	2.11067	0.29094	2.11215	1.51426
2.11408	0.06912	2.11246	0.29141	2.11398	1.51511
2.11585	0.06911	2.11423	0.29165	2.11579	1.51595
2.11766	0.0689	2.11612	0.29183	2.11759	1.51669
2.11949	0.06909	2.11785	0.2919	2.11941	1.51795
2.12128	0.06919	2.11969	0.29219	2.1212	1.51859
2.12314	0.06948	2.12153	0.29259	2.12304	1.51925
2.12492	0.06932	2.12337	0.29263	2.12484	1.5198
2.12676	0.06923	2.12517	0.2924	2.12662	1.52051
2.12855	0.06903	2.12695	0.29233	2.12847	1.52115
2.13039	0.06903	2.12876	0.29257	2.13024	1.52202
2.13216	0.06902	2.13057	0.29294	2.13208	1.52291
2.13399	0.06893	2.13239	0.29305	2.1339	1.52362
2.13581	0.06898	2.13419	0.29324	2.1357	1.52412
2.13764	0.06909	2.13597	0.2936	2.13745	1.52461
2.13939	0.06934	2.13779	0.29413	2.1393	1.52545
2.14122	0.06949	2.13959	0.29436	2.1411	1.52619
2.14306	0.06926	2.14142	0.29409	2.14292	1.52697
2.14485	0.06914	2.14322	0.29403	2.14472	1.52759
2.14664	0.06928	2.14502	0.29436	2.14654	1.52861
2.14846	0.06914	2.14685	0.29455	2.14831	1.5295
2.15028	0.06911	2.14865	0.29464	2.15015	1.5302
2.15208	0.06918	2.15045	0.29503	2.15197	1.53086
2.15389	0.06919	2.15226	0.29542	2.15375	1.53145
2.15568	0.06942	2.15412	0.29574	2.1556	1.53236
2.15751	0.06957	2.15588	0.2957	2.15738	1.53295
2.15931	0.06958	2.15769	0.29552	2.15927	1.53452
2.16112	0.06959	2.15949	0.29549	2.16101	1.53539
2.16291	0.06944	2.16129	0.29567	2.16281	1.53645
2.16474	0.06945	2.1632	0.29596	2.16464	1.53725
2.16651	0.06928	2.16495	0.29626	2.16645	1.53797
2.16834	0.06914	2.16675	0.29661	2.16825	1.53853
2.17017	0.06924	2.16855	0.29697	2.17005	1.53908
2.17197	0.06929	2.1704	0.29737	2.17187	1.53978
2.17379	0.06951	2.17216	0.29744	2.17371	1.54044
2.17562	0.06948	2.17406	0.29724	2.17552	1.54123
2.17744	0.0695	2.17582	0.29701	2.17733	1.54196
2.17927	0.0696	2.17762	0.29709	2.17914	1.54259
2.18104	0.06972	2.17945	0.29744	2.1809	1.5434
2.18287	0.06954	2.18129	0.29782	2.18274	1.54409
2.18468	0.06929	2.18307	0.29805	2.18453	1.54481
2.18648	0.06925	2.18488	0.29837	2.18633	1.54536
2.18828	0.06939	2.18665	0.29855	2.18817	1.546
2.19012	0.06945	2.18848	0.29885	2.18997	1.54672
2.19194	0.06946	2.19029	0.29874	2.19178	1.54742
2.19372	0.06962	2.19209	0.2987	2.1936	1.54808
2.19554	0.06982	2.19389	0.2989	2.19543	1.54864
2.19731	0.06984	2.1957	0.29925	2.19725	1.54915
2.19915	0.06952	2.19753	0.29941	2.19904	1.54989
2.20095	0.06923	2.19929	0.29962	2.20085	1.55057
2.20278	0.06921	2.20119	0.29973	2.20267	1.5514
2.20455	0.06939	2.20293	0.29993	2.20447	1.55269
2.20637	0.06952	2.20473	0.30008	2.2063	1.55326
2.20821	0.06949	2.20662	0.30023	2.20811	1.55384
2.20998	0.06955	2.20836	0.30026	2.20988	1.55445
2.21178	0.0698	2.21022	0.3004	2.2117	1.55514
2.21362	0.07006	2.21199	0.30068	2.21353	1.55592
2.21541	0.06987	2.21383	0.30106	2.21533	1.55664
2.21731	0.06957	2.21563	0.30115	2.21713	1.55715
2.21907	0.06926	2.21743	0.30125	2.21894	1.55784
2.22085	0.06933	2.21929	0.30144	2.22078	1.55852
2.22265	0.06945	2.22106	0.30166	2.2226	1.5593
2.2245	0.06951	2.2229	0.30176	2.22438	1.55986
2.22628	0.06955	2.22466	0.30162	2.22617	1.56052
2.22812	0.06987	2.22651	0.30176	2.22797	1.56112
2.2299	0.06991	2.22831	0.30201	2.22978	1.56177
2.23175	0.06965	2.23011	0.30241	2.23161	1.5624
2.23355	0.06936	2.23189	0.30271	2.23343	1.56312
2.23538	0.06932	2.23371	0.30295	2.23527	1.56369
2.23718	0.06951	2.23555	0.30309	2.23706	1.56442
2.23897	0.06977	2.23735	0.30319	2.23887	1.56511
2.24081	0.0698	2.23915	0.30305	2.24064	1.56583
2.24255	0.06981	2.24096	0.3032	2.2425	1.56643
2.24441	0.06986	2.24279	0.30361	2.24428	1.567
2.2462	0.07	2.24458	0.30408	2.24611	1.56834
2.24801	0.06989	2.24639	0.30421	2.24793	1.56903
2.24978	0.06961	2.24818	0.30422	2.24974	1.56965
2.25163	0.06947	2.25001	0.30432	2.25154	1.57026
2.25341	0.06952	2.25181	0.30456	2.25336	1.57111
2.25525	0.06982	2.25359	0.30459	2.25516	1.57201
2.25703	0.06986	2.25545	0.30459	2.25698	1.57277
2.25887	0.06982	2.25725	0.3046	2.25876	1.57333
2.26068	0.06972	2.25906	0.30486	2.26059	1.57401
2.26251	0.06992	2.26091	0.30538	2.26239	1.57475
2.26428	0.07013	2.26271	0.30588	2.26423	1.5755
2.26611	0.07011	2.26451	0.30599	2.26604	1.57598
2.26793	0.07001	2.26629	0.30596	2.26784	1.57645
2.26971	0.06983	2.26815	0.30594	2.26964	1.57703
2.27154	0.06986	2.26995	0.30622	2.27144	1.57781
2.27335	0.06975	2.27176	0.30624	2.27328	1.57876
2.27515	0.06979	2.27356	0.30631	2.27507	1.57951
2.27695	0.06976	2.27536	0.30671	2.27686	1.58021
2.2788	0.07011	2.27719	0.30715	2.27873	1.58095
2.28063	0.07006	2.27901	0.30753	2.28049	1.58177
2.28241	0.07016	2.28081	0.30756	2.2823	1.58256
2.28424	0.0701	2.28262	0.30763	2.28416	1.58317
2.28604	0.07022	2.28442	0.30778	2.28591	1.58371
2.28783	0.07032	2.28625	0.30811	2.2877	1.58444
2.28965	0.07012	2.28802	0.3081	2.28953	1.58642
2.29145	0.06988	2.28985	0.30826	2.29132	1.58738
2.29324	0.06968	2.29164	0.30857	2.29313	1.58809
2.29508	0.06989	2.29344	0.30911	2.29499	1.58873
2.29688	0.07006	2.29526	0.30944	2.29679	1.58941
2.29867	0.07001	2.29707	0.30937	2.29859	1.59045
2.3005	0.07002	2.29887	0.3094	2.30037	1.59113
2.30233	0.07001	2.30072	0.30954	2.3022	1.59177
2.3041	0.0704	2.30252	0.30988	2.30403	1.59238
2.3059	0.07026	2.30434	0.31004	2.30586	1.59331
2.30774	0.0701	2.30614	0.31	2.30767	1.5943
2.30954	0.06966	2.30792	0.31006	2.30944	1.59497
2.31138	0.0698	2.30976	0.31041	2.31127	1.59561
2.31317	0.07018	2.31158	0.31087	2.31306	1.59626
2.31496	0.07021	2.31339	0.3111	2.3149	1.59699
2.3168	0.07036	2.31521	0.31111	2.3167	1.59778
2.31861	0.07052	2.31704	0.31127	2.31849	1.59833
2.32045	0.07062	2.31879	0.31142	2.32032	1.59896
2.32226	0.07034	2.32065	0.31179	2.32212	1.5995
2.32403	0.06999	2.32241	0.31191	2.3239	1.60035
2.32586	0.06976	2.32422	0.31189	2.32574	1.60109
2.32766	0.06984	2.32604	0.31216	2.32756	1.60174
2.32944	0.0701	2.32784	0.31247	2.32936	1.60233
2.33127	0.07019	2.32967	0.3128	2.33117	1.60362
2.33311	0.07027	2.33151	0.31273	2.33296	1.60428
2.3349	0.07044	2.33325	0.3129	2.33482	1.60492
2.33671	0.07055	2.33508	0.31308	2.33656	1.60547
2.33851	0.07068	2.33685	0.31346	2.33846	1.60593
2.34031	0.07046	2.33872	0.31354	2.34022	1.60685
2.3421	0.07021	2.34052	0.31355	2.34203	1.60747
2.34393	0.07008	2.34232	0.31371	2.34387	1.60826
2.34573	0.07005	2.34411	0.31406	2.34567	1.60873
2.34754	0.07025	2.34591	0.31436	2.34743	1.60927
2.34937	0.07022	2.34777	0.31435	2.34932	1.60997
2.35116	0.07041	2.34957	0.31432	2.35107	1.61061
2.353	0.07058	2.35138	0.31452	2.35286	1.61131
2.35481	0.07068	2.35319	0.31484	2.35476	1.61189
2.35657	0.0702	2.355	0.31507	2.35652	1.61243
2.35843	0.07009	2.35681	0.31523	2.35832	1.61318
2.36021	0.07032	2.35865	0.31528	2.36014	1.61385
2.36203	0.07029	2.36045	0.31543	2.36195	1.61444
2.36387	0.07037	2.36228	0.31607	2.36375	1.61494
2.36564	0.07015	2.36404	0.31615	2.36555	1.61528
2.36746	0.07044	2.36589	0.31621	2.36737	1.61595
2.3693	0.07058	2.36765	0.3163	2.36919	1.61655
2.37113	0.07072	2.36954	0.31669	2.37097	1.61727
2.37291	0.07047	2.37132	0.31687	2.3728	1.61791
2.37471	0.07028	2.37308	0.31711	2.37463	1.61936
2.37654	0.07033	2.37492	0.31713	2.37642	1.61995
2.37834	0.07035	2.37671	0.3173	2.37822	1.62044
2.38016	0.07031	2.37851	0.31748	2.38002	1.62084
2.38196	0.07038	2.38035	0.31761	2.38182	1.62146
2.38373	0.07033	2.38215	0.31773	2.38367	1.62221
2.38556	0.07059	2.38391	0.31784	2.38545	1.62296
2.38739	0.07064	2.38577	0.31813	2.38725	1.6236
2.38919	0.07088	2.3876	0.31835	2.38908	1.62426
2.39101	0.07077	2.38934	0.31856	2.39088	1.62498
2.39279	0.07063	2.39121	0.3187	2.39272	1.62579
2.39462	0.07064	2.39301	0.31887	2.3945	1.62639
2.39646	0.07055	2.39482	0.31902	2.39635	1.627
2.39826	0.07032	2.39663	0.31913	2.39816	1.6275
2.40009	0.0704	2.39844	0.31915	2.39996	1.62821
2.40186	0.07072	2.40027	0.31931	2.40176	1.62885
2.40366	0.07083	2.40208	0.31956	2.40359	1.62958
2.40545	0.07092	2.40387	0.31988	2.40539	1.63031
2.40727	0.0709	2.40568	0.32017	2.40718	1.63106
2.4091	0.07099	2.40751	0.32054	2.40902	1.63179
2.41093	0.07092	2.40934	0.32063	2.41082	1.63255
2.41274	0.07066	2.41111	0.32091	2.41262	1.63319
2.41454	0.07044	2.41291	0.32111	2.41446	1.63387
2.41633	0.07043	2.41477	0.32119	2.41626	1.63504
2.41817	0.0706	2.41655	0.32157	2.41806	1.63579
2.41996	0.07074	2.41835	0.32181	2.41986	1.63665
2.4218	0.0709	2.42017	0.32208	2.42169	1.63742
2.42362	0.071	2.42195	0.32213	2.42346	1.63819
2.42542	0.07098	2.42378	0.32227	2.42526	1.63895
2.4272	0.07083	2.42561	0.32244	2.42709	1.63975
2.429	0.07065	2.42741	0.32251	2.42892	1.64043
2.43083	0.07041	2.4292	0.32266	2.43072	1.64121
2.43266	0.07039	2.431	0.3229	2.43255	1.64202
2.43442	0.0705	2.43281	0.32308	2.43433	1.64278
2.43627	0.07069	2.43467	0.32345	2.43613	1.64352
2.43807	0.07078	2.43647	0.3238	2.43798	1.64415
2.43987	0.07097	2.43827	0.32414	2.43979	1.64477
2.44169	0.07136	2.4401	0.32425	2.44159	1.64548
2.44349	0.07104	2.44188	0.32436	2.44338	1.64621
2.44529	0.07083	2.44368	0.32446	2.4452	1.6471
2.44713	0.07043	2.44546	0.32456	2.44701	1.64774
2.44893	0.07048	2.44731	0.3247	2.44885	1.64838
2.4507	0.07061	2.44911	0.32482	2.45065	1.64894
2.45253	0.07073	2.45095	0.32511	2.45243	1.64948
2.45437	0.07094	2.4528	0.32592	2.45429	1.65015
2.4562	0.07109	2.45457	0.32619	2.45609	1.65081
2.458	0.0714	2.45634	0.32614	2.45788	1.65149
2.4598	0.07142	2.4582	0.32628	2.45968	1.65289
2.46163	0.07099	2.45998	0.32639	2.46148	1.65373
2.46343	0.07071	2.46178	0.32658	2.46336	1.65444
2.4652	0.07054	2.46363	0.32673	2.46513	1.65517
2.467	0.07079	2.46543	0.32689	2.46693	1.65572
2.46883	0.07084	2.46728	0.32724	2.46873	1.65616
2.47065	0.07093	2.46903	0.32764	2.47052	1.65687
2.47245	0.0711	2.47084	0.32788	2.47232	1.65743
2.47429	0.07137	2.47264	0.32794	2.47418	1.65803
2.47605	0.07147	2.47446	0.32781	2.47596	1.65849
2.4779	0.0712	2.47627	0.32776	2.47779	1.65914
2.47972	0.07086	2.47806	0.32793	2.47959	1.6598
2.4815	0.07077	2.47988	0.32805	2.48142	1.66044
2.48333	0.07086	2.48173	0.32827	2.48319	1.6611
2.48513	0.0708	2.48351	0.32844	2.48506	1.66163
2.4869	0.07101	2.48534	0.32878	2.48686	1.66219
2.48876	0.07123	2.48714	0.3292	2.48862	1.66283
2.49056	0.07149	2.48898	0.32942	2.49048	1.66356
2.49233	0.07145	2.49076	0.32957	2.49226	1.66424
2.49416	0.07131	2.49253	0.32957	2.49408	1.66481
2.496	0.07118	2.49438	0.32951	2.49589	1.66545
2.49785	0.07119	2.49621	0.32975	2.49773	1.66603
2.49958	0.07124	2.49801	0.33001	2.49951	1.66659
2.50142	0.0711	2.49983	0.33023	2.50133	1.66758
2.50323	0.07099	2.5016	0.33055	2.50313	1.66814
2.50503	0.07109	2.50343	0.33098	2.50495	1.66885
2.50685	0.07125	2.50528	0.33125	2.50675	1.66949
2.50866	0.07145	2.5071	0.33129	2.50858	1.67002
2.51046	0.07129	2.50887	0.33127	2.51039	1.67047
2.51229	0.07122	2.51067	0.33117	2.51216	1.6712
2.51409	0.07119	2.51249	0.33138	2.51402	1.6719
2.51592	0.07144	2.5143	0.3316	2.51579	1.67244
2.5177	0.07151	2.5161	0.33196	2.51766	1.67293
2.51953	0.07127	2.51791	0.3322	2.51945	1.67343
2.52131	0.07107	2.5197	0.33251	2.52121	1.67405
2.52315	0.07111	2.52151	0.33277	2.52302	1.67472
2.52493	0.07137	2.52333	0.33289	2.52485	1.67547
2.52676	0.07133	2.52513	0.33289	2.52666	1.6763
2.52855	0.07134	2.52696	0.33277	2.52849	1.67692
2.53039	0.07147	2.52879	0.33291	2.53029	1.67771
2.53222	0.07152	2.53054	0.33316	2.53209	1.67835
2.53403	0.07132	2.53241	0.33354	2.53387	1.67896
2.53581	0.07098	2.5342	0.33374	2.53574	1.6794
2.53761	0.07098	2.53601	0.33391	2.53751	1.67982
2.53941	0.07113	2.53783	0.33416	2.53936	1.6804
2.54123	0.07143	2.53964	0.33467	2.54116	1.68104
2.54303	0.07153	2.54144	0.33484	2.54296	1.68243
2.54485	0.07167	2.54323	0.3349	2.54474	1.68313
2.54663	0.07174	2.54509	0.33497	2.54659	1.68385
2.54848	0.07187	2.54687	0.33522	2.54838	1.6844
2.55031	0.07162	2.5487	0.33549	2.55018	1.68489
2.55208	0.07145	2.5505	0.33579	2.55204	1.68537
2.55388	0.07109	2.5523	0.33588	2.55385	1.68598
2.55569	0.0712	2.55412	0.33615	2.55566	1.6866
2.55753	0.07127	2.55596	0.33637	2.55745	1.6873
2.55932	0.07155	2.55774	0.33664	2.55925	1.68806
2.56115	0.07145	2.55957	0.33676	2.56105	1.68896
2.56296	0.0716	2.56139	0.33693	2.56289	1.68989
2.56479	0.07181	2.56316	0.33698	2.56465	1.69063
2.56661	0.07199	2.56503	0.33713	2.56652	1.69122
2.56841	0.07135	2.56677	0.33737	2.56829	1.69186
2.57021	0.07122	2.56861	0.33756	2.57007	1.69259
2.57203	0.07151	2.5704	0.3377	2.57188	1.69328
2.57386	0.07163	2.57222	0.33779	2.57374	1.69391
2.57562	0.07177	2.57402	0.33802	2.5755	1.69463
2.57748	0.07163	2.57582	0.33826	2.57732	1.69539
2.57928	0.07178	2.57762	0.33858	2.57918	1.6962
2.58108	0.07184	2.57946	0.33895	2.58097	1.69693
2.58291	0.07166	2.58129	0.33919	2.58281	1.69762
2.58469	0.07143	2.58309	0.3393	2.58459	1.69819
2.58652	0.07126	2.58489	0.33948	2.58641	1.69959
2.58829	0.0714	2.58667	0.33974	2.58822	1.70032
2.59009	0.07154	2.5885	0.33991	2.59002	1.7008
2.59188	0.07155	2.59029	0.34026	2.59184	1.70144
2.59375	0.07158	2.59209	0.34054	2.59364	1.70204
2.59552	0.07166	2.59393	0.34083	2.59548	1.70264
2.59736	0.0719	2.59574	0.34111	2.59731	1.70309
2.59915	0.07202	2.59756	0.34127	2.59902	1.70364
2.60094	0.07178	2.59936	0.34143	2.60084	1.70423
2.60283	0.07161	2.60116	0.34158	2.60267	1.70488
2.60461	0.07157	2.60303	0.34167	2.60445	1.70538
2.60638	0.07174	2.60479	0.34191	2.60632	1.70587
2.60819	0.07182	2.60659	0.34201	2.6081	1.70638
2.61006	0.07181	2.60839	0.34242	2.60994	1.70691
2.61184	0.07183	2.61024	0.34278	2.61174	1.70752
2.61364	0.07195	2.61202	0.34329	2.61352	1.70809
2.61544	0.0719	2.61386	0.34339	2.61534	1.70864
2.61725	0.07179	2.61566	0.34344	2.61718	1.70917
2.61906	0.07181	2.61747	0.34338	2.61894	1.70975
2.62091	0.07193	2.61926	0.3437	2.62075	1.71037
2.62267	0.07208	2.62106	0.34379	2.62261	1.71102
2.62451	0.07196	2.6229	0.34388	2.62441	1.71157
2.62635	0.07185	2.62469	0.34401	2.62621	1.71196
2.62814	0.0718	2.6265	0.34445	2.628	1.71249
2.62991	0.07188	2.62829	0.34495	2.62984	1.71366
2.63175	0.07189	2.63016	0.34512	2.63167	1.71412
2.63354	0.07183	2.63193	0.34517	2.63345	1.71473
2.63538	0.07175	2.63375	0.34526	2.63524	1.71549
2.63719	0.07192	2.63562	0.34572	2.63707	1.71618
2.63899	0.07215	2.63737	0.34594	2.63891	1.71679
2.64075	0.07224	2.63919	0.34626	2.64071	1.71714
2.64258	0.07198	2.64098	0.34652	2.64252	1.71755
2.64439	0.0718	2.64282	0.34691	2.64432	1.71801
2.64621	0.07184	2.64462	0.34716	2.64612	1.71849
2.64802	0.07205	2.6464	0.34721	2.64793	1.71894
2.64989	0.07205	2.64826	0.34705	2.64974	1.71932
2.65168	0.07201	2.65005	0.34702	2.65154	1.71999
2.65349	0.07231	2.65183	0.34718	2.65338	1.72071
2.65525	0.07243	2.65366	0.3476	2.6552	1.72137
2.65708	0.07223	2.65546	0.3478	2.65702	1.72193
2.65891	0.07203	2.65735	0.348	2.65881	1.72235
2.66071	0.07181	2.65913	0.34827	2.6606	1.72301
2.66256	0.07193	2.66089	0.34874	2.66241	1.72351
2.66435	0.07198	2.66272	0.34915	2.66421	1.72411
2.66615	0.07201	2.66455	0.34921	2.66605	1.72469
2.66792	0.07219	2.66635	0.34908	2.66784	1.7254
2.66978	0.07241	2.66813	0.34911	2.66965	1.72622
2.67155	0.07267	2.66995	0.34923	2.67147	1.72748
2.67338	0.07244	2.67178	0.34968	2.67325	1.72802
2.67518	0.07225	2.67358	0.34997	2.6751	1.72855
2.67701	0.07201	2.67536	0.35043	2.67687	1.72913
2.67882	0.07207	2.6772	0.35085	2.6787	1.72952
2.68062	0.0721	2.67896	0.35114	2.68055	1.73
2.6824	0.07217	2.68082	0.351	2.68231	1.73044
2.68422	0.0722	2.68263	0.35086	2.68411	1.73112
2.68604	0.07229	2.68446	0.35096	2.68594	1.73196
2.68784	0.07249	2.68626	0.35124	2.6878	1.73259
2.68968	0.07253	2.68803	0.35175	2.68954	1.73341
2.69148	0.07236	2.68986	0.35207	2.69138	1.73402
2.69324	0.07213	2.69172	0.35247	2.69318	1.73459
2.6951	0.0722	2.6935	0.35285	2.69497	1.73496
2.69691	0.07222	2.69528	0.35309	2.6968	1.73513
2.69868	0.07224	2.69713	0.35308	2.69863	1.73552
2.70051	0.07223	2.69891	0.35282	2.70045	1.73607
2.70234	0.07249	2.70073	0.3528	2.70225	1.73697
2.70415	0.07276	2.70252	0.35311	2.70405	1.73784
2.70598	0.07266	2.70435	0.35341	2.70584	1.7387
2.70778	0.07239	2.70613	0.35383	2.70773	1.73946
2.70954	0.07212	2.708	0.35408	2.70947	1.74027
2.71141	0.07228	2.70976	0.35457	2.71128	1.74086
2.71322	0.07232	2.71156	0.3549	2.71311	1.74141
2.71502	0.07233	2.71341	0.35518	2.71491	1.74199
2.71682	0.07228	2.71518	0.35506	2.71673	1.74274
2.71867	0.0724	2.71702	0.35492	2.71853	1.74363
2.72041	0.07258	2.71881	0.35526	2.72031	1.74434
2.72225	0.07268	2.72061	0.35564	2.72216	1.74518
2.7241	0.07266	2.72248	0.35596	2.724	1.74593
2.72588	0.07251	2.72428	0.35634	2.72578	1.7466
2.72767	0.07247	2.72604	0.35668	2.7276	1.74693
2.72947	0.07251	2.72784	0.35702	2.72938	1.74728
2.73128	0.0725	2.72968	0.35716	2.73118	1.7476
2.73312	0.07241	2.73148	0.35714	2.733	1.74833
2.73493	0.07236	2.73335	0.357	2.73484	1.74912
2.73671	0.07245	2.73509	0.35714	2.73664	1.74987
2.73855	0.07265	2.73696	0.35755	2.73843	1.75037
2.74037	0.07267	2.73879	0.35795	2.74026	1.75096
2.74211	0.07262	2.74055	0.35822	2.74206	1.7515
2.74398	0.07287	2.74235	0.35851	2.74386	1.75202
2.74577	0.07275	2.74416	0.35873	2.74567	1.75224
2.74755	0.07263	2.74598	0.35902	2.7475	1.75255
2.74936	0.07236	2.74778	0.359	2.74927	1.75288
2.75121	0.0725	2.74959	0.35893	2.75113	1.75358
2.753	0.07262	2.75138	0.35879	2.75293	1.75427
2.75484	0.0727	2.75323	0.35913	2.75471	1.755
2.75665	0.07265	2.75502	0.35959	2.75651	1.75614
2.75843	0.07274	2.75682	0.36002	2.75836	1.75666
2.76025	0.07277	2.75862	0.36028	2.76016	1.7569
2.76207	0.07293	2.76042	0.36039	2.76194	1.75728
2.76387	0.07268	2.76231	0.36086	2.76374	1.75773
2.76571	0.07259	2.76406	0.36093	2.76557	1.75842
2.76748	0.0724	2.76591	0.36104	2.76739	1.75904
2.76927	0.07252	2.76767	0.36103	2.76919	1.75972
2.77111	0.07269	2.76947	0.36137	2.77099	1.76036
2.77295	0.07277	2.77128	0.36165	2.77277	1.761
2.77474	0.07294	2.77314	0.36181	2.7746	1.76151
2.77653	0.07311	2.77489	0.36209	2.77642	1.76193
2.77837	0.07325	2.77671	0.36225	2.77826	1.76214
2.78016	0.07317	2.77852	0.36247	2.78007	1.76248
2.78196	0.0727	2.78032	0.36266	2.78189	1.76288
2.78376	0.07262	2.78218	0.36275	2.78371	1.76351
2.78554	0.07269	2.78399	0.36297	2.78551	1.76407
2.78736	0.07269	2.78575	0.36312	2.7873	1.76478
2.78921	0.07275	2.78762	0.36364	2.7891	1.7653
2.79101	0.07296	2.78944	0.36392	2.79093	1.76599
2.79284	0.07319	2.79122	0.36411	2.79269	1.76651
2.79464	0.07324	2.79301	0.36424	2.79456	1.76693
2.79641	0.07297	2.79485	0.36437	2.79643	1.76763
2.79826	0.07269	2.79661	0.36451	2.79819	1.76817
2.80004	0.07261	2.79848	0.36463	2.79997	1.76872
2.80187	0.07273	2.80031	0.36473	2.8018	1.7692
2.80367	0.07286	2.80207	0.36511	2.80359	1.76991
2.8055	0.07295	2.80391	0.36535	2.80544	1.77051
2.80727	0.07307	2.80571	0.36597	2.80723	1.77122
2.80913	0.07324	2.80752	0.36622	2.80902	1.7717
2.81097	0.07339	2.80929	0.3665	2.8108	1.77219
2.81271	0.07318	2.81115	0.36668	2.81262	1.77261
2.81456	0.07282	2.81294	0.36685	2.81442	1.7731
2.81637	0.07256	2.81474	0.36694	2.81623	1.77366
2.81814	0.0727	2.81654	0.36704	2.81807	1.77415
2.81998	0.07283	2.81834	0.36733	2.81986	1.77472
2.82179	0.07297	2.82017	0.36762	2.82166	1.7754
2.82361	0.07311	2.82197	0.36785	2.82352	1.7761
2.8254	0.07328	2.82379	0.36794	2.82529	1.7767
2.82721	0.07331	2.8256	0.36808	2.82714	1.77701
2.829	0.07317	2.8274	0.36845	2.82893	1.77747
2.83084	0.07306	2.8292	0.36869	2.83074	1.77802
2.83266	0.07298	2.83105	0.36891	2.83252	1.7787
2.83443	0.0731	2.83285	0.369	2.83436	1.77917
2.83623	0.073	2.83464	0.36929	2.83615	1.77956
2.83809	0.07302	2.83648	0.36981	2.83802	1.78017
2.8399	0.07304	2.83828	0.37013	2.83983	1.78089
2.8417	0.07316	2.8401	0.37018	2.84162	1.78231
2.84349	0.07336	2.84188	0.37008	2.84339	1.78288
2.84531	0.07333	2.84374	0.37015	2.84523	1.78362
2.84711	0.07314	2.84555	0.37058	2.84704	1.78451
2.84893	0.07299	2.84739	0.37096	2.84882	1.78522
2.85074	0.07316	2.84918	0.37111	2.85066	1.7858
2.85257	0.07326	2.85094	0.37149	2.85246	1.78618
2.85437	0.07317	2.85275	0.37198	2.85427	1.78696
2.85616	0.07305	2.8546	0.37238	2.85607	1.78748
2.85799	0.07312	2.85638	0.37242	2.85787	1.7883
2.8598	0.07328	2.85821	0.37243	2.85969	1.78882
2.86161	0.07341	2.85998	0.37243	2.86153	1.78961
2.86342	0.07318	2.86178	0.37282	2.8633	1.79037
2.86524	0.07312	2.86362	0.3731	2.86509	1.79109
2.86704	0.07338	2.86544	0.3734	2.86693	1.79159
2.86887	0.07319	2.86724	0.37368	2.86875	1.79185
2.87067	0.07304	2.86905	0.37413	2.8706	1.79224
2.87247	0.07291	2.87085	0.3744	2.87235	1.79279
2.87427	0.07306	2.87267	0.37451	2.8742	1.79342
2.8761	0.07334	2.8745	0.37437	2.87606	1.79402
2.87786	0.07348	2.87625	0.37443	2.87783	1.79442
2.87972	0.07335	2.87805	0.37469	2.87963	1.795
2.88152	0.07346	2.87991	0.37512	2.88142	1.7956
2.88329	0.07353	2.88171	0.37542	2.88327	1.79632
2.88512	0.0736	2.88351	0.37559	2.88507	1.79654
2.88696	0.07342	2.88531	0.37579	2.88692	1.79699
2.88877	0.07321	2.88713	0.37618	2.88866	1.79741
2.89059	0.07328	2.88894	0.37649	2.89046	1.79784
2.89237	0.07328	2.89075	0.37654	2.89226	1.7984
2.89416	0.07344	2.8926	0.37648	2.8941	1.79899
2.896	0.07349	2.89441	0.37679	2.8959	1.79966
2.89782	0.07348	2.8962	0.37703	2.89772	1.80007
2.8996	0.07377	2.89804	0.37732	2.89953	1.80046
2.90146	0.07386	2.89983	0.37754	2.90132	1.8009
2.90327	0.07372	2.90161	0.37784	2.90313	1.80125
2.90504	0.07342	2.90347	0.37819	2.90493	1.80164
2.90687	0.07311	2.90525	0.37831	2.90673	1.802
2.90866	0.0733	2.90707	0.37838	2.90858	1.80244
2.9105	0.07358	2.90887	0.37834	2.91042	1.80292
2.91232	0.07357	2.91067	0.37849	2.91218	1.80339
2.91413	0.07361	2.91251	0.37862	2.91399	1.80399
2.91592	0.07371	2.91431	0.379	2.9158	1.80448
2.91772	0.0738	2.91611	0.37926	2.91762	1.80482
2.91954	0.07358	2.91788	0.37955	2.91945	1.80519
2.92134	0.07325	2.91973	0.37968	2.92123	1.80553
2.92312	0.07309	2.92153	0.37991	2.92302	1.80598
2.92499	0.07333	2.9234	0.38007	2.92485	1.8064
2.92677	0.07349	2.92518	0.38016	2.9267	1.80711
2.92855	0.07355	2.92693	0.38026	2.92845	1.80755
2.93039	0.07364	2.92883	0.38052	2.93026	1.80812
2.93217	0.07381	2.93061	0.38077	2.9321	1.80848
2.93396	0.07403	2.93237	0.38107	2.93389	1.80896
2.93582	0.07387	2.93425	0.38126	2.93573	1.80947
2.93762	0.07359	2.93604	0.38146	2.93752	1.81006
2.93943	0.07336	2.93781	0.38203	2.93932	1.81035
2.94127	0.07334	2.9397	0.3822	2.94116	1.81062
2.94306	0.07351	2.94144	0.38242	2.94298	1.81101
2.94487	0.0736	2.94328	0.38257	2.94476	1.81155
2.94666	0.07363	2.94511	0.3828	2.94659	1.81212
2.94856	0.07368	2.94691	0.38292	2.94838	1.81264
2.95032	0.07406	2.94871	0.38308	2.95021	1.81312
2.95215	0.07386	2.95051	0.38325	2.95201	1.81362
2.95395	0.07365	2.95231	0.38342	2.95383	1.81406
2.95576	0.07354	2.95413	0.3837	2.95559	1.81448
2.95756	0.07355	2.95596	0.38404	2.95743	1.81485
2.95933	0.0737	2.95774	0.38433	2.95923	1.81525
2.96116	0.07371	2.95956	0.38461	2.96105	1.81574
2.96298	0.07385	2.96134	0.38483	2.96285	1.81633
2.96476	0.07381	2.96317	0.38502	2.96472	1.8169
2.96659	0.074	2.96497	0.38515	2.96649	1.81735
2.96842	0.07399	2.96681	0.38531	2.96829	1.81773
2.97019	0.07384	2.96861	0.38548	2.97009	1.81907
2.972	0.07366	2.97043	0.38557	2.97195	1.81966
2.97383	0.07373	2.97219	0.38592	2.97372	1.82
2.97565	0.07391	2.97403	0.38612	2.97558	1.82041
2.97745	0.07396	2.97584	0.38643	2.97736	1.82102
2.97933	0.07389	2.97763	0.38663	2.97915	1.82167
2.98108	0.07383	2.97947	0.38696	2.98098	1.82226
2.98286	0.07402	2.98128	0.38739	2.98278	1.82283
2.98469	0.07412	2.98309	0.38751	2.98461	1.8235
2.98652	0.07413	2.98487	0.38772	2.98642	1.82429
2.98832	0.074	2.98673	0.38797	2.98822	1.82492
2.99013	0.07402	2.98851	0.38826	2.99005	1.82549
2.99193	0.07403	2.99034	0.38844	2.99186	1.82598
2.99376	0.07394	2.99218	0.38882	2.99366	1.8266
2.99556	0.07391	2.99393	0.38927	2.99548	1.82718
2.99736	0.07383	2.99577	0.38967	2.99726	1.82773
2.99919	0.07399	2.99757	0.38973	2.99906	1.82827
3.00099	0.07403	2.99937	0.38965	3.00088	1.82896
3.00283	0.0742	3.0012	0.38968	3.00271	1.82963
3.0046	0.07418	3.00299	0.38984	3.00451	1.83032
3.00642	0.07426	3.00481	0.39022	3.00629	1.83095
3.00821	0.07419	3.00661	0.3905	3.00812	1.83141
3.01005	0.07419	3.0084	0.3907	3.00995	1.83177
3.01185	0.07396	3.0102	0.39107	3.01178	1.83258
3.01365	0.07383	3.01204	0.39156	3.01356	1.83314
3.01546	0.0738	3.01383	0.39203	3.01536	1.83352
3.01726	0.07403	3.0157	0.39207	3.01721	1.8339
3.01908	0.07415	3.01746	0.39195	3.01901	1.83432
3.02091	0.07425	3.01927	0.39187	3.02077	1.83498
3.02271	0.07441	3.0211	0.39201	3.02262	1.83564
3.02451	0.07462	3.02289	0.39238	3.02442	1.83596
3.02636	0.07466	3.02469	0.39269	3.02619	1.83618
3.02813	0.07435	3.02653	0.39346	3.02801	1.83639
3.02991	0.074	3.02833	0.39385	3.02989	1.83689
3.03175	0.07378	3.03014	0.39401	3.03168	1.83731
3.03356	0.07393	3.03194	0.39407	3.03349	1.83754
3.03535	0.07409	3.03377	0.39417	3.03527	1.83784
3.03719	0.07436	3.03557	0.39428	3.03707	1.83825
3.03899	0.07447	3.03737	0.39447	3.03891	1.83884
3.04079	0.0746	3.03921	0.3947	3.04071	1.83931
3.04265	0.0744	3.04103	0.39485	3.04251	1.83965
3.04445	0.07412	3.04289	0.39518	3.04432	1.84
3.04626	0.07383	3.04463	0.39559	3.04611	1.84021
3.04806	0.07389	3.04649	0.39598	3.04794	1.8406
3.04988	0.07412	3.04823	0.39588	3.04972	1.84106
3.05172	0.07429	3.05006	0.39579	3.05157	1.84147
3.05352	0.07435	3.05186	0.39578	3.05337	1.84194
3.05529	0.07444	3.05367	0.39623	3.05519	1.84274
3.05709	0.07462	3.05546	0.39649	3.05701	1.84316
3.05893	0.07477	3.05726	0.39676	3.05881	1.84357
3.06072	0.07469	3.05909	0.39698	3.06064	1.844
3.06255	0.07441	3.06092	0.39742	3.06245	1.84418
3.06435	0.07414	3.0627	0.39786	3.0642	1.84448
3.06616	0.07418	3.0645	0.39807	3.06611	1.84485
3.06795	0.07432	3.06634	0.39799	3.06787	1.84535
3.06979	0.07447	3.06812	0.39798	3.06968	1.8459
3.07155	0.0744	3.06997	0.39837	3.07154	1.84626
3.07338	0.07454	3.07179	0.39858	3.07328	1.84688
3.07516	0.07464	3.07356	0.39881	3.07509	1.84738
3.07701	0.07472	3.07536	0.39899	3.07692	1.84792
3.07881	0.07455	3.0772	0.39937	3.07874	1.84811
3.08066	0.07458	3.079	0.39973	3.08051	1.84824
3.08241	0.07449	3.08084	0.39994	3.08234	1.84859
3.08425	0.07456	3.08265	0.39991	3.08414	1.84919
3.08608	0.07449	3.08445	0.40011	3.08597	1.84986
3.08791	0.07445	3.08626	0.40037	3.08782	1.85044
3.08966	0.07442	3.08812	0.40069	3.08958	1.85081
3.09146	0.07455	3.08989	0.40076	3.09137	1.85137
3.09331	0.07459	3.09169	0.40079	3.09318	1.85186
3.09512	0.07459	3.09353	0.40099	3.09502	1.85234
3.09692	0.07438	3.09533	0.40148	3.0968	1.85265
3.09872	0.0745	3.09717	0.40184	3.0986	1.85298
3.10061	0.0745	3.09895	0.40196	3.10044	1.85354
3.10236	0.0747	3.1007	0.40194	3.10224	1.8541
3.10419	0.07446	3.10255	0.40216	3.10404	1.85467
3.10598	0.07451	3.10435	0.4025	3.10588	1.8551
3.10779	0.07458	3.10617	0.40271	3.1077	1.85567
3.10959	0.07481	3.10799	0.40282	3.10951	1.85616
3.11138	0.07488	3.10977	0.40291	3.11132	1.85645
3.11321	0.07483	3.11158	0.40317	3.11312	1.85667
3.11502	0.07473	3.11338	0.40363	3.11494	1.85682
3.11684	0.0746	3.11522	0.40411	3.11674	1.85743
3.11862	0.07455	3.11702	0.4042	3.11854	1.85808
3.12044	0.07461	3.11882	0.40442	3.12038	1.85886
3.12224	0.07463	3.12067	0.40484	3.1222	1.85941
3.12405	0.07468	3.12246	0.40484	3.12394	1.85999
3.12587	0.07488	3.12429	0.40506	3.1258	1.86061
3.12768	0.07513	3.1261	0.40514	3.12758	1.86119
3.12951	0.07514	3.12788	0.40548	3.1294	1.86167
3.13131	0.07513	3.12973	0.40578	3.13124	1.86206
3.13309	0.07485	3.13153	0.40601	3.13302	1.86241
3.13496	0.07477	3.13335	0.40631	3.13484	1.86295
3.13682	0.07473	3.13513	0.40668	3.13668	1.86352
3.13857	0.07468	3.13697	0.40702	3.13844	1.86431
3.14037	0.07471	3.13876	0.40734	3.14024	1.86549
3.14218	0.07487	3.14053	0.40722	3.14205	1.86599
3.14397	0.07508	3.14238	0.40733	3.1439	1.86631
3.14579	0.07523	3.14418	0.40742	3.14567	1.86674
3.14759	0.07522	3.14603	0.40777	3.14751	1.86712
3.14941	0.07504	3.14779	0.40806	3.14935	1.86763
3.15124	0.07481	3.14959	0.40837	3.15108	1.86802
3.15305	0.07455	3.1514	0.40864	3.15291	1.86843
3.15484	0.07461	3.1532	0.40895	3.15478	1.869
3.15664	0.0747	3.15505	0.40933	3.15654	1.86945
3.15848	0.07489	3.15692	0.40946	3.15834	1.8699
3.16025	0.07503	3.15863	0.40947	3.1602	1.87027
3.16209	0.07539	3.16048	0.40979	3.16196	1.87052
3.16388	0.07528	3.16226	0.41023	3.16377	1.87088
3.16567	0.07517	3.1641	0.41044	3.16561	1.87124
3.16748	0.07485	3.16592	0.4107	3.1674	1.87157
3.16934	0.07482	3.16771	0.4109	3.16925	1.87177
3.17112	0.07469	3.16955	0.41146	3.17104	1.87195
3.17294	0.07484	3.17139	0.4115	3.17285	1.87231
3.17475	0.07507	3.17319	0.41157	3.17465	1.87274
3.17657	0.07525	3.17496	0.41138	3.17647	1.87311
3.17837	0.07536	3.17676	0.41171	3.17826	1.87336
3.18018	0.07542	3.17858	0.41189	3.1801	1.87362
3.18205	0.07518	3.18036	0.4123	3.18188	1.87443
3.18381	0.07507	3.18218	0.41249	3.18371	1.87473
3.18564	0.07484	3.18402	0.41305	3.18548	1.87497
3.18741	0.075	3.18582	0.41336	3.18734	1.87546
3.18921	0.07501	3.18762	0.41379	3.18915	1.87582
3.19105	0.07509	3.18941	0.41364	3.19098	1.87635
3.19287	0.07519	3.19123	0.41363	3.19273	1.87667
3.19468	0.07527	3.19305	0.41349	3.19456	1.87713
3.19648	0.07538	3.19486	0.41379	3.19636	1.87749
3.19828	0.07538	3.19669	0.41399	3.19816	1.87792
3.20012	0.07523	3.19849	0.41433	3.19997	1.87825
3.20191	0.07517	3.20026	0.41472	3.20181	1.87849
3.20374	0.0751	3.20212	0.41566	3.20361	1.87865
3.20552	0.07511	3.20386	0.4159	3.20537	1.87899
3.20731	0.07524	3.20571	0.41571	3.2072	1.87937
3.20915	0.07536	3.20755	0.4156	3.20906	1.87988
3.21094	0.07562	3.20929	0.41557	3.21084	1.88028
3.21274	0.07559	3.21115	0.416	3.21268	1.88065
3.21455	0.07544	3.21296	0.41629	3.21446	1.881
3.21638	0.07515	3.21478	0.41669	3.21628	1.88149
3.21818	0.07527	3.21659	0.41706	3.21807	1.88178
3.21997	0.07537	3.21839	0.41756	3.21991	1.88195
3.22178	0.07532	3.22021	0.41782	3.22174	1.88208
3.2236	0.07519	3.22199	0.41779	3.22354	1.88311
3.22545	0.07531	3.22382	0.41755	3.22534	1.88363
3.22724	0.07548	3.22561	0.41752	3.22713	1.88392
3.22904	0.07563	3.22744	0.41782	3.22897	1.88433
3.23087	0.07562	3.22928	0.41822	3.23077	1.88469
3.2327	0.07552	3.23109	0.41868	3.23258	1.88508
3.23448	0.07553	3.23286	0.41895	3.23437	1.88524
3.23627	0.07567	3.23471	0.41941	3.23619	1.88543
3.23811	0.0758	3.23649	0.41979	3.23799	1.88573
3.23994	0.07571	3.23831	0.4201	3.23983	1.88622
3.24173	0.07551	3.24009	0.41998	3.24163	1.88662
3.24357	0.07561	3.24191	0.4199	3.24344	1.88694
3.24537	0.07556	3.24369	0.41997	3.24526	1.88731
3.24715	0.07568	3.24554	0.42057	3.24707	1.88792
3.24896	0.07547	3.24736	0.42084	3.24887	1.88842
3.25081	0.07547	3.24915	0.42119	3.25071	1.88869
3.25258	0.07573	3.25099	0.42149	3.2525	1.88878
3.25441	0.07564	3.25279	0.42179	3.25427	1.88893
3.25621	0.07546	3.25458	0.4219	3.25611	1.8893
3.258	0.07534	3.25642	0.42173	3.25791	1.88979
3.25981	0.07552	3.25822	0.42173	3.25973	1.89028
3.26161	0.07571	3.25999	0.42198	3.26156	1.89078
3.26343	0.0758	3.26181	0.4223	3.26334	1.89133
3.26523	0.07566	3.26364	0.42262	3.26514	1.89196
3.26707	0.07572	3.26545	0.42291	3.26699	1.8926
3.26884	0.07591	3.26728	0.42332	3.26879	1.89285
3.27066	0.07592	3.26909	0.42359	3.27059	1.89321
3.27251	0.07576	3.27087	0.42368	3.2724	1.89384
3.27427	0.07544	3.27272	0.42364	3.2742	1.89434
3.27611	0.0755	3.27448	0.42365	3.276	1.89484
3.27791	0.07553	3.27632	0.42392	3.27786	1.89526
3.27971	0.07575	3.27814	0.42435	3.27964	1.89583
3.28153	0.07573	3.27995	0.42473	3.28146	1.89631
3.28338	0.07583	3.28176	0.42503	3.28326	1.89659
3.28516	0.07599	3.28359	0.42525	3.28509	1.89691
3.28696	0.0762	3.28535	0.42555	3.28689	1.89712
3.2888	0.07598	3.28715	0.42587	3.28869	1.89759
3.2906	0.07555	3.28901	0.42607	3.2905	1.89783
3.29244	0.07568	3.29077	0.4263	3.29232	1.89821
3.29423	0.07569	3.29261	0.42662	3.29409	1.89852
3.29601	0.07583	3.29439	0.42697	3.29592	1.89892
3.29784	0.07589	3.29624	0.42721	3.2977	1.89937
3.29964	0.07594	3.29802	0.42731	3.29956	1.89967
3.30146	0.07609	3.29987	0.42753	3.30132	1.89989
3.30324	0.07612	3.30168	0.42774	3.30313	1.9
3.30508	0.07601	3.30348	0.42805	3.30496	1.9002
3.3069	0.07585	3.30527	0.42813	3.30679	1.90054
3.30871	0.07584	3.30705	0.42829	3.30857	1.90084
3.3105	0.076	3.30891	0.4286	3.31037	1.90086
3.31233	0.07592	3.31068	0.42914	3.31223	1.90115
3.31411	0.07591	3.31252	0.4295	3.314	1.90161
3.31597	0.07584	3.31435	0.4296	3.31584	1.9018
3.31774	0.07603	3.31614	0.42973	3.31763	1.90191
3.31954	0.07611	3.31795	0.42991	3.31947	1.90212
3.32134	0.07595	3.31975	0.43014	3.32126	1.90244
3.32321	0.07582	3.32161	0.43033	3.3231	1.90274
3.32497	0.07581	3.32337	0.43038	3.32489	1.90276
3.32683	0.07599	3.32521	0.43057	3.32673	1.90293
3.32861	0.07606	3.32704	0.43087	3.32853	1.90312
3.33039	0.07606	3.32884	0.4312	3.33032	1.90337
3.33226	0.07609	3.33068	0.43149	3.33212	1.9036
3.33403	0.07627	3.33242	0.43154	3.33392	1.90368
3.33583	0.07636	3.33425	0.43199	3.33573	1.90402
3.33769	0.0763	3.33605	0.4323	3.33759	1.90435
3.33947	0.07635	3.33784	0.43249	3.33939	1.90481
3.34131	0.07628	3.33964	0.4326	3.34119	1.90483
3.34309	0.07625	3.34148	0.43285	3.34299	1.90485
3.34491	0.07606	3.3433	0.43326	3.34479	1.90487
3.3467	0.07598	3.34511	0.43357	3.3466	1.90529
3.34851	0.07605	3.34694	0.43372	3.3484	1.90553
3.35033	0.07605	3.34871	0.43371	3.35023	1.90592
3.35216	0.07618	3.35048	0.43398	3.35203	1.90637
3.35397	0.07613	3.35237	0.43412	3.35386	1.90676
3.35574	0.0761	3.35417	0.4344	3.35565	1.90715
3.35759	0.07627	3.35595	0.4345	3.35747	1.90715
3.35937	0.07646	3.35771	0.43479	3.35929	1.90716
3.36116	0.0766	3.35957	0.43529	3.36108	1.9073
3.36299	0.07644	3.36135	0.4358	3.36288	1.90757
3.36483	0.07623	3.3632	0.436	3.36475	1.90785
3.36662	0.0761	3.36505	0.436	3.36652	1.90807
3.3684	0.0762	3.36682	0.43597	3.36835	1.90832
3.37023	0.07625	3.36861	0.4363	3.37015	1.9088
3.37202	0.07622	3.37048	0.43651	3.37196	1.90925
3.37384	0.07624	3.37227	0.43674	3.37376	1.90959
3.37569	0.07677	3.37408	0.43678	3.37559	1.90966
3.37747	0.07665	3.3759	0.43701	3.3774	1.90976
3.3793	0.07624	3.37768	0.43739	3.37916	1.91007
3.38109	0.07605	3.37947	0.43809	3.38102	1.91029
3.38292	0.0761	3.38132	0.43815	3.38282	1.91052
3.3847	0.07633	3.38311	0.43821	3.3846	1.9107
3.38656	0.07641	3.38491	0.4386	3.3864	1.91112
3.38833	0.07644	3.38675	0.43895	3.38823	1.9117
3.3902	0.07656	3.38853	0.43912	3.39003	1.9121
3.392	0.07675	3.39037	0.43913	3.39188	1.91234
3.3938	0.07686	3.39218	0.43942	3.39368	1.91269
3.39557	0.07665	3.39395	0.4399	3.39548	1.91289
3.39742	0.07636	3.39582	0.44026	3.39732	1.91293
3.3992	0.07616	3.3976	0.44017	3.39912	1.91303
3.401	0.07623	3.3994	0.44022	3.40089	1.9133
3.40284	0.07644	3.40118	0.44039	3.40269	1.91387
3.40464	0.07654	3.40305	0.44094	3.40453	1.9144
3.40642	0.07654	3.4048	0.44125	3.40633	1.91499
3.40825	0.07666	3.40668	0.44151	3.40819	1.91521
3.41002	0.07686	3.40845	0.44172	3.40998	1.91537
3.41186	0.07684	3.41024	0.44208	3.41182	1.91559
3.41366	0.07667	3.41204	0.44256	3.4136	1.91581
3.41545	0.07635	3.4139	0.44277	3.41538	1.91599
3.41729	0.07626	3.4157	0.44278	3.41722	1.9162
3.41914	0.07643	3.41754	0.44277	3.41903	1.91664
3.4209	0.07663	3.41935	0.44298	3.42082	1.91729
3.4227	0.07664	3.42111	0.44337	3.42261	1.91781
3.42453	0.07682	3.42291	0.44397	3.42443	1.91827
3.42633	0.07685	3.42475	0.44417	3.4263	1.91848
3.42816	0.07678	3.42656	0.44447	3.42803	1.91856
3.42999	0.07661	3.4284	0.44487	3.42988	1.91857
3.43179	0.07648	3.4302	0.44511	3.43168	1.91864
3.43359	0.07653	3.43201	0.44522	3.43349	1.91868
3.43543	0.07654	3.43378	0.44535	3.43528	1.91884
3.43722	0.07657	3.43563	0.44561	3.43713	1.91936
3.43903	0.07658	3.43741	0.44606	3.43891	1.91963
3.44085	0.07666	3.4392	0.44623	3.44073	1.91998
3.44262	0.07689	3.44106	0.4464	3.44253	1.92013
3.44443	0.07698	3.44283	0.44664	3.44433	1.92036
3.44627	0.07697	3.44463	0.44696	3.44615	1.92012
3.44806	0.07676	3.44647	0.44721	3.44796	1.92005
3.44988	0.07665	3.44826	0.44716	3.44975	1.91988
3.45168	0.07665	3.45007	0.44732	3.45166	1.9201
3.45348	0.07668	3.4519	0.44764	3.45342	1.92037
3.45533	0.07674	3.4537	0.44804	3.45522	1.92055
3.4571	0.07664	3.45554	0.44835	3.45703	1.92078
3.45896	0.07667	3.4573	0.44855	3.45882	1.92095
3.46079	0.07705	3.45914	0.44886	3.46065	1.92114
3.46257	0.07715	3.46098	0.44923	3.46245	1.92107
3.46439	0.07709	3.46276	0.44956	3.46428	1.92081
3.46618	0.07704	3.46457	0.44963	3.46608	1.92071
3.46798	0.07692	3.46634	0.44958	3.46786	1.92076
3.46976	0.07683	3.4682	0.45007	3.46973	1.92104
3.4716	0.07672	3.47001	0.45044	3.47152	1.92117
3.47345	0.07674	3.47186	0.45075	3.47336	1.9212
3.47519	0.07669	3.47363	0.45091	3.47513	1.92126
3.47703	0.07677	3.4754	0.45109	3.47695	1.92142
3.47883	0.07699	3.47726	0.45134	3.47874	1.92132
3.48063	0.07726	3.47906	0.45155	3.48058	1.9211
3.48246	0.07744	3.48084	0.45166	3.48236	1.92103
3.4843	0.07714	3.48266	0.45178	3.48415	1.921
3.48608	0.07708	3.48449	0.45218	3.48599	1.92105
3.48786	0.07691	3.48627	0.45276	3.48779	1.92112
3.48972	0.07695	3.48811	0.45311	3.48958	1.92135
3.49149	0.07687	3.48991	0.45327	3.49139	1.92155
3.49332	0.07685	3.49169	0.45331	3.49322	1.92172
3.49516	0.07703	3.49353	0.45344	3.49506	1.92176
3.49696	0.07735	3.49537	0.45363	3.49682	1.92159
3.49875	0.07751	3.49712	0.45374	3.49862	1.92147
3.50058	0.07752	3.49896	0.4539	3.50046	1.9216
3.50236	0.07721	3.50076	0.45409	3.50229	1.92172
3.50415	0.07702	3.50256	0.45453	3.50408	1.92166
3.50599	0.07697	3.50436	0.45507	3.50593	1.92176
3.50779	0.07695	3.50619	0.45541	3.50769	1.92186
3.50958	0.07701	3.50797	0.45555	3.50951	1.92215
3.51143	0.0773	3.50983	0.4556	3.51136	1.92214
3.51323	0.07748	3.51164	0.45608	3.51316	1.92211
3.51505	0.07759	3.51344	0.45611	3.51498	1.92208
3.51689	0.07746	3.51526	0.45623	3.51679	1.92208
3.51866	0.07733	3.51707	0.45647	3.51859	1.92222
3.52049	0.07721	3.51887	0.45708	3.52038	1.9223
3.52229	0.07718	3.5207	0.45745	3.52222	1.92275
3.52411	0.07715	3.5225	0.45758	3.52401	1.92291
3.52591	0.07712	3.52431	0.45766	3.52581	1.92323
3.52773	0.07727	3.52614	0.45772	3.52765	1.92332
3.52953	0.07745	3.5279	0.45802	3.52945	1.92351
3.53136	0.07755	3.52973	0.45836	3.53122	1.92355
3.53318	0.07753	3.53154	0.45853	3.53304	1.92364
3.53498	0.0773	3.53336	0.45894	3.53482	1.92368
3.53679	0.07723	3.53517	0.45923	3.53664	1.92373
3.53859	0.07713	3.53694	0.45981	3.53847	1.92382
3.54039	0.07726	3.53877	0.45999	3.54027	1.9241
3.54221	0.07732	3.54055	0.46005	3.54209	1.92422
3.54399	0.07742	3.54244	0.46012	3.54389	1.92453
3.54582	0.07757	3.54419	0.46033	3.54574	1.9246
3.54762	0.0776	3.54602	0.46058	3.54748	1.92485
3.54946	0.07755	3.54784	0.46082	3.54937	1.9251
3.55126	0.07733	3.5496	0.46093	3.55115	1.92537
3.55304	0.07723	3.55144	0.46142	3.55297	1.92542
3.55484	0.07722	3.55329	0.46182	3.55477	1.92541
3.55665	0.07722	3.55506	0.46246	3.55661	1.92545
3.55849	0.07735	3.55686	0.46256	3.55838	1.92579
3.56031	0.07751	3.55873	0.46272	3.56017	1.92598
3.56211	0.07743	3.56053	0.463	3.56202	1.92626
3.56394	0.0775	3.56232	0.4633	3.56384	1.92656
3.56571	0.07749	3.5641	0.46343	3.56568	1.92671
3.56755	0.07759	3.56593	0.4636	3.56742	1.92675
3.56932	0.07758	3.56773	0.4641	3.56925	1.92655
3.57116	0.07763	3.56955	0.46456	3.57107	1.92636
3.57296	0.07768	3.57135	0.46492	3.57289	1.92637
3.57475	0.0775	3.57317	0.46489	3.57464	1.92645
3.57659	0.07749	3.57499	0.46502	3.5765	1.92648
3.57838	0.07754	3.5768	0.46529	3.5783	1.92644
3.58021	0.07749	3.5786	0.46558	3.58011	1.92639
3.58202	0.0776	3.58043	0.46582	3.58192	1.92642
3.58385	0.0775	3.58222	0.46599	3.58371	1.92631
3.58565	0.07775	3.58403	0.46643	3.58551	1.92589
3.58746	0.07772	3.5858	0.46681	3.58735	1.92544
3.58925	0.07775	3.58766	0.46719	3.58915	1.92504
3.59109	0.07766	3.58945	0.46733	3.59095	1.92499
3.59288	0.0776	3.5913	0.46757	3.59278	1.92497
3.59475	0.0776	3.59307	0.46774	3.59458	1.92501
3.59649	0.07754	3.59483	0.46797	3.59638	1.92493
3.59834	0.07766	3.59666	0.46805	3.59818	1.92489
3.60011	0.07756	3.59852	0.4685	3.60004	1.92487
3.60191	0.07784	3.60029	0.46891	3.60181	1.92475
3.60374	0.07787	3.60213	0.46919	3.60364	1.92436
3.60552	0.0781	3.60393	0.46938	3.60548	1.92395
3.60732	0.0779	3.60576	0.46951	3.60728	1.924
3.60914	0.07768	3.60756	0.46985	3.60907	1.9239
3.61094	0.07766	3.6094	0.4701	3.61091	1.9237
3.61278	0.07764	3.61115	0.47037	3.61268	1.92348
[truncated: 3,726 more rows]

## Sheet: Fig.3b
PEM1.8		PEM2		PEM2.2		PEM2.4
1/λ	σred	1/λ	σred	1/λ	σred	1/λ	σred
0.9095	0.13059	0.9049	0.57974	0.90513	5.39307	0.90747	9.28999
0.90803	0.13037	0.90339	0.57227	0.90363	5.3145	0.8999	9.22808
0.90655	0.12907	0.90196	0.56526	0.90219	5.24473	0.89247	9.10031
0.90503	0.12727	0.90046	0.55851	0.9007	5.17276	0.88515	8.98172
0.90358	0.1261	0.89901	0.55177	0.89926	5.10319	0.87796	8.84558
0.90205	0.12487	0.89753	0.54525	0.89779	5.02968	0.87088	8.6924
0.90061	0.12407	0.89608	0.53951	0.89633	4.96093	0.86391	8.50452
0.89914	0.12313	0.89465	0.53345	0.89486	4.89689	0.85706	8.28314
0.89768	0.12254	0.89322	0.52665	0.89342	4.8362	0.85031	8.10307
0.89622	0.12179	0.89177	0.51993	0.89197	4.77419	0.84366	7.89374
0.89477	0.12127	0.89031	0.51509	0.89054	4.71566	0.83713	7.68097
0.89337	0.12022	0.88887	0.50939	0.88913	4.65602	0.8307	7.47565
0.89189	0.11872	0.88744	0.50337	0.88766	4.59375	0.82434	7.26029
0.89046	0.11715	0.88602	0.49781	0.88625	4.53456	0.81811	7.07829
0.88903	0.1158	0.8846	0.49358	0.88484	4.47834	0.81195	6.88093
0.88761	0.11498	0.88316	0.48948	0.88344	4.42458	0.80589	6.68522
0.88617	0.11435	0.88179	0.48467	0.882	4.36985	0.79992	6.49459
0.88478	0.11399	0.88041	0.4789	0.88058	4.31804	0.79404	6.28805
0.88335	0.11321	0.87897	0.47404	0.87919	4.26826	0.78826	6.12345
0.88193	0.11225	0.87759	0.4696	0.87779	4.21871	0.78254	5.96279
0.88055	0.11141	0.87616	0.46529	0.87641	4.16885	0.7769	5.79764
0.87914	0.11105	0.87479	0.4604	0.87503	4.11953	0.77136	5.6341
0.87772	0.11049	0.87342	0.45601	0.87368	4.07347	0.76588	5.4662
0.87634	0.10956	0.87204	0.45191	0.87226	4.02659	0.76051	5.32318
0.87498	0.1088	0.87063	0.44817	0.87089	3.98135	0.75518	5.18665
0.87358	0.10808	0.86927	0.44493	0.86953	3.93675	0.74994	5.04305
0.8722	0.10803	0.86793	0.44142	0.86812	3.89217	0.74477	4.91893
0.87084	0.10732	0.86657	0.43747	0.86678	3.8512	0.73966	4.7858
0.86944	0.10628	0.86519	0.4333	0.86542	3.80935	0.73464	4.66745
0.86807	0.10566	0.86386	0.43056	0.86407	3.76853	0.72967	4.55403
0.86671	0.10514	0.86249	0.42675	0.86272	3.72894	0.72477	4.44565
0.86536	0.10464	0.86116	0.42291	0.86137	3.69037	0.71994	4.33909
0.864	0.10379	0.85982	0.41996	0.86006	3.65273	0.71517	4.21898
0.86263	0.10296	0.85849	0.41693	0.85871	3.61384	0.71048	4.13164
0.8613	0.10232	0.85716	0.41411	0.8574	3.57282	0.70583	4.04745
0.85996	0.10162	0.85582	0.41049	0.85604	3.53314	0.70125	3.94666
0.85863	0.10124	0.85451	0.40753	0.85472	3.49705	0.69672	3.86841
0.8573	0.1007	0.85319	0.40467	0.8534	3.46241	0.69225	3.78369
0.85595	0.10015	0.85186	0.40182	0.85209	3.4307	0.68785	3.7014
0.85464	0.09955	0.85053	0.39875	0.85077	3.39712	0.68349	3.60274
0.85333	0.09889	0.84926	0.39563	0.84949	3.36459	0.6792	3.54341
0.852	0.09857	0.84795	0.39246	0.84816	3.33025	0.67496	3.48443
0.85068	0.09779	0.84665	0.38973	0.84683	3.29678	0.67075	3.41287
0.84938	0.09748	0.84534	0.38724	0.84556	3.26364	0.66663	3.34544
0.84807	0.09662	0.84405	0.38494	0.84427	3.23296	0.66253	3.28775
0.84678	0.09596	0.84277	0.38189	0.84297	3.20306	0.65849	3.20267
0.84549	0.09535	0.8415	0.37916	0.8417	3.17477	0.6545	3.15392
0.8442	0.09477	0.84019	0.3763	0.84043	3.14596	0.65056	3.09806
0.8429	0.09468	0.83893	0.37418	0.83914	3.11811	0.64667	3.04751
0.84162	0.09496	0.83765	0.37164	0.83787	3.09233	0.64282	3.00012
0.84034	0.09417	0.83637	0.36884	0.8366	3.06577	0.63901	2.94765
0.83909	0.09334	0.83513	0.36595	0.83535	3.03804	0.63526	2.89814
0.83779	0.0926	0.83385	0.3635	0.83407	3.01041	0.63154	2.84548
0.83655	0.09194	0.8326	0.36165	0.83284	2.9848	0.62787	2.77305
0.83525	0.09125	0.83136	0.35904	0.83157	2.9589	0.62424	2.74185
0.834	0.09085	0.8301	0.357	0.83032	2.93403	0.62066	2.70681
0.83274	0.09076	0.82886	0.35501	0.82906	2.91095	0.6171	2.66815
0.8315	0.09088	0.82762	0.35315	0.82784	2.88814	0.6136	2.62701
0.83023	0.0908	0.82639	0.3512	0.82658	2.8636	0.61013	2.5811
0.82899	0.0903	0.82518	0.34902	0.82535	2.83831	0.60671	2.54969
0.82773	0.08926	0.82391	0.34647	0.82413	2.81472	0.60332	2.5127
0.82652	0.08826	0.82267	0.34446	0.82291	2.79096	0.59997	2.47478
0.82528	0.08767	0.82149	0.34252	0.82167	2.7674	0.59666	2.44218
0.82406	0.08729	0.82026	0.34039	0.82045	2.7446	0.59337	2.39049
0.82281	0.08699	0.81905	0.33823	0.81924	2.72384	0.59013	2.3712
0.82162	0.08663	0.81784	0.33671	0.81803	2.7034	0.58692	2.34478
0.82038	0.08675	0.81661	0.33523	0.81681	2.68208	0.58375	2.3158
0.81917	0.08674	0.8154	0.33315	0.81559	2.65907	0.58062	2.28716
0.81794	0.08677	0.81421	0.33099	0.81439	2.63673	0.5775	2.25282
0.81675	0.08559	0.81302	0.32885	0.81319	2.61549	0.57445	2.23127
0.81555	0.08493	0.81183	0.32673	0.81201	2.5947	0.5714	2.20943
0.81433	0.08405	0.8106	0.32489	0.81083	2.57388	0.56839	2.1836
0.81315	0.08421	0.80944	0.32284	0.80964	2.55367	0.56542	2.15791
0.81195	0.08439	0.80824	0.32103	0.80844	2.53581	0.56247	2.11685
0.81075	0.08415	0.80708	0.31919	0.80725	2.51786	0.55957	2.10067
0.80958	0.08403	0.80588	0.31778	0.80611	2.49976	0.55667	2.08081
0.80836	0.08382	0.80473	0.31633	0.80493	2.4796	0.55382	2.05991
0.80716	0.08349	0.80354	0.31419	0.80374	2.45965	0.55099	2.04184
0.80601	0.08264	0.80238	0.31229	0.80256	2.44015	0.54819	2.01869
0.80484	0.08201	0.8012	0.31075	0.80141	2.42093	0.54543	1.99963
0.80368	0.0811	0.80005	0.309	0.80022	2.39962	0.54269	1.98157
0.80251	0.08082	0.7989	0.30715	0.7991	2.38438	0.53998	1.96186
0.80135	0.08032	0.79773	0.30531	0.79793	2.36771	0.53729	1.94175
0.80018	0.08037	0.79658	0.30392	0.79678	2.35076	0.53462	1.91801
0.79899	0.08027	0.79544	0.30269	0.79565	2.3333	0.532	1.90194
0.79785	0.0804	0.79431	0.30111	0.79449	2.31611	0.52939	1.88625
0.79672	0.08024	0.79317	0.29935	0.79336	2.29988	0.52681	1.85638
0.79554	0.07966	0.79203	0.29762	0.79222	2.28333	0.52425	1.8457
0.7944	0.079	0.79089	0.29589	0.7911	2.26799	0.52171	1.82971
0.79329	0.07864	0.78975	0.2942	0.78996	2.25341	0.51921	1.8138
0.79216	0.0783	0.78863	0.2928	0.78883	2.23881	0.51672	1.79975
0.79101	0.07817	0.78752	0.29126	0.78771	2.22429	0.51427	1.78629
0.78988	0.07771	0.7864	0.28988	0.78657	2.20868	0.51183	1.77383
0.78874	0.07765	0.78526	0.28868	0.78547	2.19386	0.50941	1.75819
0.78764	0.07761	0.78415	0.28787	0.78435	2.17876	0.50702	1.74299
0.78651	0.07751	0.78304	0.28667	0.78323	2.16444	0.50466	1.73221
0.7854	0.07665	0.78193	0.28509	0.78212	2.15063	0.50231	1.71655
0.78426	0.0762	0.78082	0.28348	0.78101	2.13654	0.49998	1.69748
0.78317	0.07602	0.77971	0.28205	0.77992	2.12267	0.49768	1.68587
0.78207	0.07589	0.77862	0.28065	0.77883	2.1093	0.4954	1.67579
0.78096	0.07577	0.77753	0.27919	0.77773	2.09637	0.49313	1.66778
0.77986	0.07554	0.77646	0.27778	0.77661	2.08402	0.49089	1.65576
0.77873	0.07543	0.77536	0.27671	0.77552	2.07135	0.48867	1.64506
0.77766	0.07542	0.77426	0.27571	0.77443	2.05865	0.48647	1.63366
0.77657	0.07522	0.77316	0.27468	0.77336	2.04393	0.48429	1.62001
0.77547	0.07472	0.77208	0.27364	0.77227	2.03098	0.48213	1.6107
0.7744	0.07411	0.77102	0.27255	0.77121	2.01879	0.47998	1.60178
0.77329	0.07375	0.76995	0.27133	0.77012	2.00694	0.47786	1.59184
0.7722	0.07372	0.76888	0.27038	0.76907	1.99602	0.47576	1.57303
0.77116	0.0734	0.7678	0.26892	0.76797	1.98462	0.47367	1.56416
0.77005	0.07321	0.76674	0.26782	0.76691	1.97316	0.4716	1.55802
0.76901	0.07302	0.76569	0.26652	0.76586	1.96122	0.46955	1.54856
0.76792	0.07283	0.76458	0.26574	0.7648	1.94923	0.46752	1.5387
0.76686	0.07256	0.76356	0.26495	0.76374	1.93681	0.46551	1.53143
0.76577	0.07207	0.7625	0.26392	0.76268	1.92533	0.4635	1.52013
0.76474	0.07182	0.76145	0.26282	0.76166	1.91456	0.46153	1.51345
0.76369	0.07155	0.76041	0.26152	0.76059	1.90448	0.45956	1.50501
0.76262	0.07172	0.75936	0.26055	0.75956	1.89445	0.45761	1.49651
0.76159	0.07152	0.75832	0.2597	0.75851	1.88413	0.45568	1.48045
0.76053	0.07114	0.75728	0.25865	0.75744	1.8732	0.45376	1.47017
0.75947	0.07079	0.75624	0.25769	0.75642	1.86294	0.45188	1.46644
0.75844	0.07046	0.75522	0.25675	0.7554	1.85241	0.44999	1.46118
0.75738	0.07025	0.75418	0.25595	0.75434	1.84201	0.44812	1.4536
0.75635	0.06986	0.75314	0.25505	0.75331	1.83218	0.44627	1.44641
0.75533	0.06988	0.75212	0.25389	0.7523	1.823	0.44443	1.43704
0.75429	0.06961	0.75111	0.25287	0.75128	1.81375	0.44261	1.43052
0.75327	0.06962	0.75008	0.2518	0.75024	1.80444	0.4408	1.42384
0.75225	0.06924	0.74909	0.25121	0.74923	1.79535	0.43901	1.41637
0.75124	0.06883	0.74806	0.25018	0.74821	1.78383	0.43724	1.4107
0.75018	0.06859	0.74704	0.24921	0.7472	1.77413	0.43547	1.39672
0.74919	0.06846	0.74602	0.24832	0.7462	1.76453	0.43373	1.39235
0.74817	0.0684	0.74502	0.24773	0.74519	1.75538	0.43199	1.38822
0.74716	0.0682	0.74401	0.24707	0.74419	1.74679	0.43027	1.38274
0.74613	0.06788	0.74302	0.24594	0.7432	1.73882	0.42856	1.3763
0.74513	0.06788	0.74203	0.24479	0.74219	1.7306	0.42687	1.36762
0.74414	0.0678	0.74102	0.24383	0.74119	1.72198	0.42519	1.36288
0.74314	0.06753	0.74003	0.24313	0.74021	1.71346	0.42352	1.35908
0.74213	0.06703	0.73905	0.24233	0.73922	1.70489	0.42186	1.35284
0.74114	0.06653	0.73804	0.24131	0.73824	1.69611	0.42022	1.34658
0.74013	0.0665	0.73708	0.24048	0.73724	1.6869	0.41859	1.33205
0.73914	0.06629	0.7361	0.23983	0.73627	1.67812	0.41698	1.32892
0.73815	0.06633	0.73512	0.23911	0.73529	1.67033	0.41538	1.32389
0.73717	0.06623	0.73413	0.23815	0.73431	1.66246	0.41379	1.31984
0.7362	0.06645	0.73316	0.23696	0.73332	1.65507	0.41221	1.31553
0.73522	0.06629	0.7322	0.23593	0.73237	1.64725	0.41064	1.30918
0.73424	0.06588	0.73122	0.23518	0.73137	1.6395	0.40908	1.30306
0.73326	0.06535	0.73022	0.23446	0.73043	1.6314	0.40754	1.29821
0.73229	0.06484	0.72929	0.23381	0.72946	1.62307	0.40601	1.29279
0.73131	0.06497	0.72834	0.23286	0.72848	1.61424	0.40449	1.28671
0.73035	0.06473	0.72739	0.23221	0.72752	1.60614	0.40298	1.28026
0.72941	0.06477	0.72641	0.23141	0.72658	1.59818	0.40148	1.26847
0.72845	0.06445	0.72547	0.23056	0.72561	1.58943	0.39999	1.2678
0.72747	0.06442	0.72451	0.2294	0.72466	1.58263	0.39852	1.26326
0.72653	0.06444	0.72355	0.22835	0.72371	1.57558	0.39705	1.2589
0.72558	0.06441	0.72262	0.22743	0.72278	1.56832	0.3956	1.25369
0.72461	0.06396	0.72169	0.22684	0.72183	1.56025	0.39415	1.24617
0.72367	0.06343	0.72073	0.22619	0.72087	1.55219	0.39272	1.24287
0.72273	0.06301	0.71976	0.22538	0.71994	1.54467	0.3913	1.23932
0.7218	0.06304	0.71885	0.22464	0.71901	1.53769	0.38988	1.23471
0.72084	0.06308	0.71792	0.2239	0.71808	1.53111	0.38848	1.22967
0.71989	0.06296	0.71698	0.22342	0.71713	1.52447	0.38709	1.22272
0.71896	0.06285	0.71606	0.22241	0.71621	1.51827	0.38571	1.21352
0.71803	0.06278	0.71514	0.22144	0.71529	1.5121	0.38433	1.21165
0.7171	0.06265	0.71419	0.22032	0.71437	1.50572	0.38297	1.20702
0.71617	0.06224	0.71329	0.21978	0.71345	1.49882	0.38162	1.2039
0.71523	0.06183	0.71236	0.21911	0.71252	1.49176	0.38027	1.19867
0.7143	0.06175	0.71143	0.21836	0.71161	1.4851	0.37894	1.19561
0.71339	0.06168	0.71055	0.21754	0.7107	1.47877	0.37762	1.19125
0.71247	0.06154	0.70961	0.21708	0.70977	1.47227	0.3763	1.18727
0.71156	0.06149	0.70871	0.21649	0.70887	1.46602	0.37499	1.18308
0.71065	0.06144	0.7078	0.21583	0.70796	1.45997	0.37369	1.17595
0.70971	0.06146	0.70691	0.21481	0.70705	1.45381	0.37241	1.1725
0.7088	0.06117	0.70598	0.21396	0.70614	1.44772	0.37113	1.1678
0.7079	0.06098	0.70511	0.21328	0.70524	1.44146	0.36986	1.16147
0.70698	0.06073	0.70421	0.21271	0.70435	1.43544	0.3686	1.15822
0.70608	0.06064	0.70329	0.21212	0.70343	1.42821	0.36734	1.15306
0.7052	0.06042	0.70241	0.21158	0.70253	1.42248	0.3661	1.14956
0.7043	0.06031	0.70152	0.21117	0.70168	1.41705	0.36486	1.14546
0.70339	0.06009	0.70063	0.21067	0.70076	1.41123	0.36363	1.14137
0.70249	0.05984	0.69974	0.2099	0.69987	1.40583	0.36241	1.13843
0.70162	0.05983	0.69885	0.20896	0.69899	1.4005	0.3612	1.1333
0.70074	0.05977	0.69796	0.20819	0.6981	1.39514	0.36	1.12885
0.69985	0.05973	0.69707	0.20774	0.69723	1.38955	0.3588	1.12567
0.69896	0.05951	0.69621	0.20712	0.69635	1.38401	0.35761	1.12166
0.69805	0.05937	0.69532	0.20653	0.69548	1.37819	0.35643	1.11231
0.69719	0.05926	0.69445	0.20581	0.69459	1.37246	0.35526	1.10938
0.69631	0.05904	0.69359	0.20538	0.69372	1.3671	0.3541	1.10661
0.69539	0.05882	0.69271	0.20502	0.69286	1.36233	0.35294	1.10433
0.69456	0.0586	0.69185	0.20453	0.69199	1.35709	0.35179	1.10077
0.69367	0.05832	0.69098	0.20388	0.69113	1.3518	0.35065	1.09746
0.69281	0.05831	0.69012	0.2032	0.69026	1.34638	0.34951	1.09307
0.69194	0.05843	0.68924	0.20251	0.68942	1.34143	0.34838	1.0886
0.69106	0.05843	0.68839	0.2021	0.68855	1.3361	0.34726	1.0853
0.6902	0.0583	0.68754	0.20147	0.6877	1.3309	0.34615	1.0824
0.68936	0.05799	0.68669	0.20097	0.68685	1.32605	0.34505	1.07955
0.68848	0.0577	0.68584	0.20028	0.68598	1.32116	0.34395	1.07503
0.68763	0.0576	0.68499	0.19978	0.68513	1.31622	0.34286	1.06889
0.68677	0.05741	0.68414	0.19935	0.68428	1.31132	0.34177	1.06514
0.68592	0.05729	0.68327	0.19884	0.68345	1.30687	0.34069	1.06225
0.68507	0.05713	0.68246	0.19824	0.68258	1.30242	0.33962	1.05863
0.68423	0.0571	0.68161	0.19784	0.68175	1.29795	0.33856	1.05533
0.68338	0.05709	0.68076	0.19744	0.6809	1.29311	0.3375	1.05179
0.68253	0.0569	0.67993	0.19687	0.68006	1.2885	0.33645	1.049
0.6817	0.05679	0.6791	0.19628	0.67921	1.28394	0.3354	1.04567
0.68086	0.05661	0.67827	0.19566	0.6784	1.27963	0.33436	1.04207
0.68002	0.05636	0.67742	0.19527	0.67754	1.27517	0.33333	1.03851
0.67919	0.05618	0.67659	0.19487	0.67675	1.27121	0.33231	1.03325
0.67837	0.056	0.67576	0.19448	0.6759	1.26739	0.33129	1.03026
0.67751	0.05592	0.67494	0.19397	0.67507	1.26353	0.33027	1.02783
0.6767	0.05588	0.67413	0.19368	0.67425	1.25919	0.32927	1.02444
0.67586	0.0558	0.6733	0.19327	0.67342	1.25477	0.32827	1.01773
0.67504	0.05585	0.67248	0.19274	0.67262	1.25061	0.32727	1.01424
0.67422	0.05576	0.67166	0.19195	0.6718	1.24641	0.32628	1.01218
0.6734	0.05568	0.67084	0.19149	0.67098	1.24201	0.3253	1.00936
0.67258	0.05527	0.67003	0.19108	0.67016	1.23774	0.32432	1.00603
0.67176	0.05506	0.66922	0.19086	0.66936	1.23396	0.32335	1.0036
0.67095	0.05487	0.66841	0.19037	0.66856	1.23027	0.32239	0.9999
0.67012	0.05489	0.6676	0.19014	0.66774	1.22649	0.32143	0.99764
0.6693	0.05478	0.66679	0.18965	0.66694	1.22252	0.32047	0.99509
0.66851	0.05476	0.666	0.18931	0.66613	1.21853	0.31953	0.99228
0.66768	0.05465	0.66518	0.18866	0.66533	1.21427	0.31858	0.98947
0.66688	0.05452	0.66439	0.18815	0.66452	1.20892	0.31764	0.98515
0.66608	0.0543	0.66358	0.18754	0.66374	1.20501	0.31672	0.9825
0.66528	0.05407	0.66279	0.187	0.66294	1.20114	0.31579	0.97837
0.66445	0.05392	0.66201	0.18649	0.66214	1.19717	0.31487	0.97669
0.66368	0.05387	0.66123	0.18621	0.66135	1.19293	0.31395	0.97431
0.66287	0.05381	0.66043	0.18605	0.66055	1.18892	0.31304	0.97128
0.66209	0.05371	0.65963	0.18588	0.65976	1.18514	0.31214	0.96873
0.66129	0.05354	0.65884	0.18545	0.65898	1.18134	0.31124	0.96665
0.66051	0.05346	0.65805	0.18477	0.65819	1.17735	0.31035	0.96401
0.65971	0.05347	0.65728	0.18407	0.65741	1.17337	0.30946	0.96183
0.65894	0.05345	0.65651	0.18358	0.65662	1.16947	0.30857	0.95902
0.65816	0.05335	0.65572	0.18317	0.65585	1.16554	0.30769	0.95597
0.65735	0.05301	0.65494	0.18266	0.65506	1.16158	0.30682	0.95406
0.65657	0.05284	0.65416	0.18218	0.6543	1.1579	0.30595	0.95129
0.65579	0.05273	0.65338	0.18171	0.65351	1.15422	0.30508	0.94814
0.65502	0.05281	0.65263	0.18151	0.65275	1.15085	0.30422	0.94164
0.65426	0.05249	0.65186	0.18121	0.65198	1.14719	0.30337	0.94051
0.65348	0.05231	0.65108	0.18077	0.6512	1.14375	0.30252	0.93917
0.65272	0.05234	0.65029	0.18005	0.65044	1.14046	0.30168	0.93698
0.65194	0.05246	0.64954	0.17934	0.64968	1.13706	0.30084	0.93458
0.65115	0.05243	0.64878	0.17876	0.64892	1.1335	0.3	0.93204
0.65041	0.05229	0.64802	0.17849	0.64816	1.13004	0.29917	0.92889
0.64963	0.05208	0.64727	0.17833	0.64741	1.12651	0.29834	0.9268
0.64888	0.05194	0.6465	0.17813	0.64663	1.1231	0.29752	0.925
0.6481	0.05187	0.64575	0.17787	0.64588	1.11939	0.2967	0.92306
0.64735	0.05166	0.64499	0.17753	0.64513	1.116	0.29589	0.92032
0.6466	0.05149	0.64424	0.17715	0.64437	1.11247	0.29508	0.91719
0.64583	0.05132	0.6435	0.17655	0.64362	1.10887	0.29428	0.91527
0.64508	0.05147	0.64275	0.17596	0.64287	1.10537	0.29348	0.9097
0.64432	0.05155	0.64201	0.17556	0.64213	1.10221	0.29268	0.90844
0.64357	0.05161	0.64127	0.17518	0.64139	1.09921	0.29189	0.90663
0.64283	0.05142	0.64051	0.17476	0.64064	1.09608	0.29111	0.90408
0.64208	0.05124	0.63978	0.17444	0.63989	1.09293	0.29032	0.90291
0.64134	0.05104	0.63903	0.17421	0.63915	1.08963	0.28954	0.90092
0.64059	0.05086	0.6383	0.17402	0.6384	1.08666	0.28877	0.89861
0.63985	0.05066	0.63757	0.17371	0.63767	1.08371	0.288	0.89637
0.63913	0.05054	0.63682	0.17305	0.63695	1.08093	0.28723	0.89302
0.63837	0.05056	0.63609	0.17256	0.63621	1.07801	0.28647	0.89125
0.63764	0.05071	0.63536	0.17217	0.63549	1.07497	0.28572	0.88963
0.63691	0.05072	0.63462	0.17197	0.63474	1.07189	0.28496	0.88734
0.63618	0.05042	0.6339	0.17162	0.63401	1.06905	0.28421	0.88518
0.63545	0.0503	0.63318	0.17129	0.63329	1.06612	0.28346	0.88199
0.63471	0.05023	0.63246	0.17103	0.63257	1.06301	0.28272	0.87752
0.63397	0.05004	0.63172	0.1709	0.63185	1.05993	0.28198	0.87591
0.63325	0.04981	0.63099	0.17063	0.63112	1.05724	0.28125	0.87383
0.63254	0.04968	0.63027	0.17011	0.63039	1.05469	0.28052	0.87216
0.6318	0.0498	0.62957	0.16937	0.62967	1.05161	0.27979	0.86966
0.63108	0.04993	0.62884	0.1689	0.62897	1.04789	0.27907	0.86806
0.63037	0.04998	0.62813	0.16864	0.62826	1.04543	0.27835	0.86614
0.62963	0.0498	0.62743	0.16838	0.62754	1.04281	0.27764	0.86397
0.62892	0.04958	0.6267	0.16816	0.62683	1.04	0.27692	0.86181
0.62822	0.04938	0.626	0.16795	0.62612	1.03766	0.27621	0.8587
0.62749	0.04933	0.6253	0.16787	0.62541	1.03537	0.27551	0.85684
0.62678	0.04914	0.62458	0.16778	0.62469	1.03275	0.27481	0.85582
0.62608	0.04899	0.62388	0.16715	0.62399	1.02987	0.27411	0.8536
0.62537	0.04891	0.62317	0.16655	0.62329	1.02726	0.27342	0.8512
0.62465	0.04898	0.62247	0.16619	0.62259	1.02474	0.27273	0.84679
0.62395	0.04903	0.62177	0.16603	0.62189	1.02232	0.27204	0.84508
0.62325	0.04893	0.62109	0.16571	0.62119	1.01986	0.27136	0.84374
0.62255	0.04874	0.62038	0.16545	0.6205	1.01756	0.27068	0.84188
0.62185	0.04848	0.61968	0.16521	0.61979	1.01539	0.27	0.84035
0.62115	0.04839	0.61898	0.16508	0.6191	1.01329	0.26933	0.83857
0.62044	0.04826	0.61829	0.1649	0.61839	1.01099	0.26866	0.8363
0.61975	0.04822	0.6176	0.16453	0.61771	1.00868	0.26799	0.83492
0.61907	0.04824	0.61691	0.16402	0.61704	1.00662	0.26733	0.8332
0.61836	0.04828	0.61622	0.16356	0.61633	1.00417	0.26667	0.83123
0.61768	0.04824	0.61553	0.16333	0.61563	1.00148	0.26601	0.8287
0.61698	0.04808	0.61485	0.16322	0.61495	0.9988	0.26536	0.827
0.6163	0.0479	0.61416	0.1629	0.61428	0.99628	0.26471	0.82576
0.61561	0.04777	0.61349	0.16275	0.61359	0.99414	0.26406	0.82397
0.61493	0.04777	0.61281	0.16252	0.61291	0.99186	0.26342	0.81944
0.61425	0.04759	0.61213	0.16238	0.61223	0.98971	0.26278	0.81815
0.61356	0.04754	0.61145	0.16198	0.61156	0.98742	0.26214	0.81601
0.61287	0.04739	0.61078	0.16143	0.61088	0.98488	0.2615	0.8147
0.61219	0.04733	0.61009	0.16095	0.61021	0.98229	0.26087	0.81339
0.61153	0.04735	0.60942	0.16058	0.60953	0.97989	0.26024	0.81176
0.61083	0.04732	0.60875	0.16054	0.60888	0.97757	0.25962	0.81014
0.61016	0.04725	0.60809	0.16023	0.6082	0.97504	0.25899	0.8078
0.60949	0.04706	0.60741	0.15995	0.60752	0.97277	0.25838	0.80626
0.60882	0.04695	0.60674	0.15987	0.60687	0.97073	0.25776	0.80471
0.60816	0.04695	0.60609	0.1598	0.60619	0.9688	0.25714	0.80248
0.60748	0.04677	0.60543	0.15942	0.60553	0.96637	0.25653	0.80114
0.6068	0.04673	0.60476	0.15894	0.60486	0.96366	0.25593	0.7989
0.60615	0.04656	0.60409	0.15858	0.6042	0.96089	0.25532	0.79744
0.6055	0.04656	0.60344	0.15833	0.60355	0.9585	0.25472	0.79596
0.60481	0.04647	0.60278	0.15808	0.60289	0.95611	0.25412	0.79207
0.60416	0.04644	0.60212	0.15767	0.60222	0.95358	0.25352	0.79107
0.6035	0.04633	0.60147	0.15721	0.60157	0.95114	0.25293	0.78894
0.60283	0.0463	0.6008	0.15694	0.60092	0.9492	0.25234	0.78785
0.60218	0.04618	0.60015	0.15682	0.60025	0.94746	0.25175	0.78673
0.60154	0.0461	0.59951	0.15675	0.59961	0.94556	0.25116	0.78536
0.60087	0.04606	0.59885	0.15642	0.59895	0.94322	0.25058	0.78386
0.60024	0.04596	0.59821	0.15605	0.59831	0.94093	0.25	0.78187
0.59957	0.04593	0.59756	0.15575	0.59767	0.93875	0.24943	0.7806
0.59893	0.04584	0.59691	0.15552	0.59701	0.93607	0.24885	0.77904
0.59828	0.04576	0.59626	0.15523	0.59637	0.93375	0.24828	0.77746
0.59764	0.04575	0.59563	0.15479	0.59573	0.93181	0.24771	0.77616
0.59698	0.0456	0.59499	0.15444	0.59509	0.93011	0.24714	0.77427
0.59635	0.04556	0.59434	0.15419	0.59445	0.9285	0.24658	0.7728
0.5957	0.04536	0.59371	0.15407	0.59381	0.92634	0.24602	0.77156
0.59505	0.04526	0.59306	0.15383	0.59317	0.92416	0.24546	0.76805
0.59441	0.04538	0.59242	0.15337	0.59255	0.92206	0.2449	0.76707
0.59378	0.04527	0.5918	0.15323	0.5919	0.92028	0.24435	0.76504
0.59313	0.04533	0.59116	0.15318	0.59127	0.91829	0.2438	0.76394
0.59251	0.0451	0.59054	0.15278	0.59064	0.91601	0.24325	0.76329
0.59186	0.04519	0.5899	0.15241	0.59001	0.91374	0.2427	0.76172
0.59124	0.04524	0.58928	0.15211	0.58938	0.91162	0.24216	0.76029
0.59059	0.04523	0.58865	0.15206	0.58874	0.90972	0.24161	0.75865
0.58997	0.04501	0.58803	0.15184	0.58812	0.90782	0.24107	0.7569
0.58934	0.04478	0.58739	0.15146	0.58751	0.906	0.24054	0.75569
0.58872	0.04483	0.58677	0.15101	0.58687	0.90416	0.24	0.75436
0.58808	0.04463	0.58615	0.15072	0.58625	0.90232	0.23947	0.7532
0.58745	0.04464	0.58553	0.15062	0.58563	0.90053	0.23894	0.7517
0.58683	0.04444	0.58491	0.15047	0.58502	0.89872	0.23841	0.74979
0.58622	0.04458	0.58429	0.15012	0.58439	0.89684	0.23789	0.74693
0.5856	0.04469	0.58365	0.14975	0.58377	0.89514	0.23737	0.74614
0.58497	0.04467	0.58306	0.14951	0.58315	0.89345	0.23684	0.74488
0.58435	0.04447	0.58245	0.14944	0.58255	0.8917	0.23633	0.7435
0.58373	0.04413	0.58183	0.14938	0.58194	0.88946	0.23581	0.74226
0.58312	0.04405	0.58121	0.14919	0.58131	0.8876	0.2353	0.7414
0.58251	0.04414	0.58061	0.14891	0.5807	0.88595	0.23479	0.73998
0.58191	0.04416	0.58	0.1487	0.58009	0.88414	0.23428	0.73878
0.58128	0.04407	0.57939	0.1486	0.57948	0.88231	0.23377	0.7374
0.58068	0.04392	0.57877	0.14838	0.57888	0.88061	0.23326	0.7357
0.58006	0.04395	0.57817	0.1479	0.57828	0.87874	0.23276	0.73447
0.57945	0.04401	0.57756	0.1476	0.57767	0.87721	0.23226	0.7335
0.57884	0.04379	0.57697	0.1476	0.57706	0.87546	0.23176	0.73263
0.57824	0.04359	0.57635	0.14741	0.57647	0.87375	0.23127	0.7313
0.57763	0.04333	0.57575	0.14714	0.57585	0.87181	0.23077	0.72942
0.57703	0.04345	0.57517	0.14684	0.57526	0.87004	0.23028	0.728
0.57642	0.04342	0.57456	0.14675	0.57466	0.86854	0.22979	0.72593
0.57582	0.04342	0.57397	0.14674	0.57407	0.86693	0.2293	0.72461
0.57523	0.04325	0.57337	0.14645	0.57348	0.86543	0.22882	0.72358
0.57463	0.04331	0.57278	0.14607	0.57288	0.86395	0.22833	0.72228
0.57404	0.04352	0.57218	0.14576	0.57228	0.86253	0.22785	0.72144
0.57343	0.04328	0.57159	0.14567	0.5717	0.86126	0.22737	0.72038
0.57284	0.04292	0.571	0.1456	0.57111	0.85987	0.22689	0.71886
0.57225	0.04284	0.57042	0.14533	0.57052	0.85842	0.22642	0.71776
0.57166	0.04285	0.56982	0.14519	0.56992	0.85661	0.22594	0.71586
0.57107	0.04289	0.56924	0.14506	0.56933	0.85489	0.22547	0.71481
0.57047	0.04275	0.56865	0.14491	0.56875	0.85344	0.225	0.71383
0.56988	0.04258	0.56808	0.14459	0.56816	0.85215	0.22454	0.71255
0.56931	0.04267	0.56748	0.14416	0.56759	0.85073	0.22407	0.71149
0.56871	0.04276	0.5669	0.14391	0.56699	0.84964	0.2236	0.70974
0.56812	0.04267	0.56632	0.14377	0.56642	0.84834	0.22314	0.70843
0.56754	0.04243	0.56573	0.14372	0.56584	0.84684	0.22268	0.70542
0.56697	0.04219	0.56515	0.14367	0.56526	0.84495	0.22223	0.7048
0.5664	0.04219	0.56459	0.1435	0.56467	0.84306	0.22177	0.70411
0.5658	0.04214	0.564	0.14333	0.5641	0.84144	0.22131	0.70247
0.56522	0.04213	0.56343	0.14317	0.56354	0.83985	0.22086	0.70136
0.56465	0.04207	0.56285	0.14292	0.56296	0.83815	0.22041	0.70069
0.56406	0.04199	0.56228	0.1426	0.56237	0.83658	0.21996	0.69924
0.5635	0.04206	0.56171	0.14243	0.56181	0.8355	0.21952	0.69797
0.56293	0.04202	0.56114	0.14225	0.56124	0.83452	0.21907	0.69621
0.56233	0.04196	0.56056	0.14215	0.56067	0.8328	0.21863	0.69517
0.56177	0.04178	0.56001	0.14202	0.5601	0.83093	0.21818	0.69443
0.56122	0.04167	0.55943	0.14183	0.55953	0.82905	0.21774	0.69303
0.56063	0.04167	0.55887	0.1416	0.55896	0.8276	0.21731	0.69185
0.56005	0.04167	0.55831	0.14134	0.5584	0.82583	0.21687	0.69032
0.55951	0.04152	0.55775	0.14103	0.55785	0.82416	0.21644	0.68865
0.55893	0.04151	0.55719	0.14076	0.55729	0.82271	0.216	0.68735
0.55837	0.04155	0.55662	0.14058	0.55671	0.82158
0.5578	0.04151	0.55607	0.14055	0.55615	0.82037
0.55725	0.0415	0.5555	0.14044	0.55559	0.81892
0.55668	0.04129	0.55494	0.14023	0.55504	0.8173
0.55613	0.04121	0.5544	0.13993	0.55448	0.81537
0.55556	0.04107	0.55383	0.13963	0.55392	0.81382
0.555	0.041	0.55327	0.13934	0.55337	0.81228
0.55445	0.04098	0.55274	0.13914	0.5528	0.81101
0.55389	0.04088	0.55217	0.1389	0.55225	0.80978
0.55333	0.04098	0.55162	0.13879	0.55171	0.80858
0.55279	0.04098	0.55107	0.13868	0.55116	0.807
0.55223	0.04103	0.55053	0.13872	0.55061	0.80538
0.55168	0.04098	0.54998	0.13857	0.55006	0.80398
0.55114	0.04088	0.54943	0.13826	0.54952	0.80262
0.55058	0.04077	0.54888	0.13798	0.54897	0.80125
0.55003	0.04059	0.54834	0.13777	0.54843	0.79979
0.5495	0.04047	0.54779	0.13751	0.54787	0.7984
0.54894	0.04039	0.54724	0.13735	0.54732	0.79704
0.54839	0.04037	0.5467	0.13732	0.5468	0.79587
0.54785	0.04049	0.54617	0.13728	0.54626	0.79449
0.5473	0.04049	0.54562	0.13717	0.54571	0.79294
0.54677	0.04047	0.54508	0.13693	0.54518	0.79145
0.54622	0.04045	0.54455	0.13669	0.54464	0.79013
0.54568	0.04045	0.54402	0.13639	0.54411	0.78889
0.54514	0.04027	0.54348	0.13616	0.54357	0.78748
0.54461	0.04017	0.54295	0.13591	0.54304	0.78623
0.54407	0.04004	0.54241	0.13565	0.5425	0.78506
0.54353	0.04007	0.54188	0.13556	0.54198	0.78381
0.54301	0.04004	0.54135	0.1356	0.54144	0.78253
0.54247	0.04	0.54082	0.13564	0.54091	0.7814
0.54193	0.04003	0.54027	0.13548	0.54038	0.78008
0.54141	0.04011	0.53977	0.13527	0.53984	0.77873
0.54087	0.04011	0.53923	0.13509	0.53932	0.77735
0.54034	0.03986	0.53871	0.13481	0.5388	0.77616
0.53982	0.03958	0.53819	0.13458	0.53826	0.77497
0.5393	0.0394	0.53765	0.13427	0.53775	0.77388
0.53876	0.03943	0.53713	0.13407	0.53722	0.77251
0.53825	0.03951	0.53663	0.13399	0.5367	0.77119
0.53772	0.03951	0.53609	0.13429	0.53619	0.77004
0.5372	0.0394	0.53558	0.13406	0.53566	0.76888
0.53667	0.03937	0.53505	0.13383	0.53513	0.7677
0.53616	0.03939	0.53453	0.13353	0.53462	0.76651
0.53563	0.0394	0.53401	0.13335	0.5341	0.76559
0.53511	0.03916	0.5335	0.13312	0.53359	0.76454
0.5346	0.03908	0.53298	0.13293	0.53309	0.76345
0.53407	0.03903	0.53247	0.13276	0.53256	0.76214
0.53357	0.03908	0.53196	0.1327	0.53206	0.76099
0.53305	0.03899	0.53143	0.13277	0.53154	0.75985
0.53254	0.03884	0.53093	0.13274	0.53104	0.75876
0.53202	0.03886	0.53043	0.13248	0.53052	0.75772
0.5315	0.03893	0.52991	0.1322	0.53001	0.75664
0.53099	0.03896	0.52941	0.13197	0.52951	0.7558
0.53049	0.03877	0.52891	0.13191	0.52899	0.75488
0.52997	0.03864	0.5284	0.13178	0.52849	0.75389
0.52947	0.03859	0.5279	0.13164	0.52799	0.75277
0.52896	0.03855	0.5274	0.13156	0.52746	0.75168
0.52844	0.0385	0.5269	0.13158	0.52697	0.75079
0.52795	0.0385	0.52639	0.13164	0.52648	0.74974
0.52744	0.03847	0.52589	0.13148	0.52597	0.74869
0.52694	0.03846	0.52538	0.13124	0.52547	0.74767
0.52644	0.03838	0.52488	0.131	0.52497	0.74677
0.52594	0.03832	0.52439	0.13074	0.52447	0.74585
0.52544	0.03823	0.5239	0.13062	0.52398	0.74487
0.52495	0.0382	0.52339	0.13053	0.52347	0.74385
0.52445	0.03817	0.5229	0.13046	0.52298	0.7429
0.52394	0.03814	0.5224	0.13042	0.52249	0.74195
0.52345	0.03797	0.52191	0.13038	0.522	0.74093
0.52296	0.03798	0.52143	0.13012	0.52151	0.7399
0.52246	0.03805	0.52093	0.12996	0.52102	0.73882
0.52198	0.03817	0.52044	0.12979	0.52052	0.73768
0.52149	0.03815	0.51995	0.1297	0.52002	0.7366
0.52099	0.03804	0.51946	0.1295	0.51955	0.7356
0.52049	0.03792	0.51897	0.12927	0.51906	0.73441
0.52	0.03786	0.51849	0.12916	0.51858	0.73299
0.51952	0.03777	0.51801	0.12905	0.51809	0.73153
0.51903	0.03763	0.51752	0.12906	0.5176	0.73057
0.51854	0.0375	0.51703	0.12891	0.51711	0.72961
0.51806	0.03754	0.51654	0.12864	0.51664	0.72863
0.51757	0.03756	0.51607	0.12846	0.51614	0.72751
0.51709	0.03768	0.51559	0.12833	0.51566	0.72649
0.5166	0.03767	0.5151	0.12825	0.51518	0.7254
0.51611	0.0377	0.51463	0.12805	0.51471	0.72429
0.51564	0.03747	0.51415	0.12784	0.51422	0.72307
0.51516	0.03737	0.51366	0.12769	0.51375	0.72203
0.51468	0.03722	0.5132	0.12761	0.51327	0.72103
0.51421	0.03722	0.51272	0.12759	0.51279	0.72012
0.51372	0.03713	0.51224	0.12742	0.51231	0.71912
0.51324	0.03711	0.51177	0.12724	0.51184	0.71813
0.51277	0.03713	0.51129	0.12712	0.51137	0.71724
0.51229	0.0372	0.51082	0.12699	0.51089	0.71634
0.51182	0.03723	0.51034	0.12683	0.51042	0.71533
0.51135	0.03699	0.50988	0.12665	0.50994	0.7142
0.51087	0.03683	0.5094	0.12652	0.50949	0.71326
0.51041	0.03672	0.50893	0.12637	0.50902	0.71242
0.50994	0.03679	0.50847	0.12636	0.50855	0.71152
0.50946	0.03684	0.50799	0.12618	0.50808	0.71061
0.50899	0.03687	0.50753	0.12613	0.50761	0.70947
0.50852	0.03694	0.50706	0.12604	0.50715	0.70853
0.50805	0.03697	0.5066	0.12602	0.50668	0.70762
0.50758	0.03692	0.50614	0.12579	0.50622	0.70663
0.50712	0.03669	0.50568	0.12557	0.50575	0.70566
0.50665	0.03653	0.50522	0.12534	0.50529	0.70465
0.50619	0.03639	0.50475	0.12525	0.50483	0.70377
0.50572	0.03639	0.50429	0.12511	0.50436	0.70297
0.50526	0.0364	0.50384	0.125	0.50392	0.70228
0.5048	0.03645	0.50338	0.12484	0.50345	0.70132
0.50434	0.0365	0.50292	0.12473	0.503	0.70049
0.50387	0.03659	0.50245	0.12473	0.50253	0.69962
0.50342	0.03664	0.502	0.12467	0.50208	0.69871
0.50297	0.03656	0.50154	0.12452	0.50163	0.6977
0.50251	0.03633	0.50109	0.12435	0.50117	0.69672
0.50204	0.03619	0.50064	0.12426	0.50071	0.69586
0.50161	0.03615	0.50019	0.12415	0.50025	0.69494
0.50114	0.03615	0.49973	0.12401	0.4998	0.69417
0.50069	0.03612	0.49927	0.12392	0.49935	0.69348
0.50023	0.03615	0.49882	0.12384	0.4989	0.69267
0.49977	0.0362	0.49838	0.12386	0.49845	0.69187
0.49932	0.03616	0.49793	0.12366	0.49801	0.69108
0.49888	0.03599	0.49748	0.12353	0.49755	0.69021
0.49843	0.0358	0.49703	0.12334	0.49711	0.68927
0.49798	0.03575	0.49659	0.1233	0.49666	0.68831
0.49753	0.03579	0.49614	0.12314	0.49622	0.68783
0.49709	0.03577	0.49569	0.12308	0.49577	0.68718
0.49663	0.03571	0.49525	0.12293	0.49531	0.6864
0.49619	0.03568	0.4948	0.12302	0.49487	0.68551
0.49574	0.03569	0.49436	0.12297	0.49445	0.68483
0.4953	0.0358	0.49391	0.123	0.494	0.68417
0.49486	0.03569	0.49348	0.12265	0.49355	0.68341
0.49442	0.03565	0.49304	0.12251	0.49311	0.68253
0.49396	0.03546	0.49259	0.12229	0.49268	0.68178
0.49353	0.03544	0.49217	0.12226	0.49224	0.68127
0.49309	0.03534	0.49172	0.12202	0.49179	0.68084
0.49264	0.03529	0.49128	0.12191	0.49136	0.68025
0.49222	0.03534	0.49085	0.12193	0.49092	0.67952
0.49177	0.03531	0.49041	0.12207	0.49049	0.67875
0.49133	0.03534	0.48998	0.12216	0.49006	0.6781
0.49089	0.03533	0.48955	0.12185	0.48961	0.67728
0.49046	0.03522	0.48911	0.1217	0.48918	0.67645
0.49002	0.03518	0.48868	0.12153	0.48875	0.67574
0.48958	0.03523	0.48825	0.12151	0.48831	0.67513
0.48915	0.03516	0.48783	0.12139	0.48788	0.67464
0.48873	0.03504	0.48739	0.12126	0.48745	0.67397
0.4883	0.03503	0.48697	0.12126	0.48702	0.67308
0.48786	0.03496	0.48653	0.12131	0.4866	0.67229
0.48744	0.03499	0.4861	0.12135	0.48617	0.67151
0.48701	0.03493	0.48567	0.12114	0.48575	0.67082
0.48657	0.03492	0.48525	0.12083	0.48531	0.66998
0.48614	0.03494	0.48481	0.12063	0.48489	0.66936
0.48572	0.0349	0.4844	0.1205	0.48447	0.66864
0.48529	0.03479	0.48397	0.12045	0.48404	0.66789
0.48486	0.03462	0.48355	0.12039	0.48362	0.66713
0.48444	0.03454	0.48313	0.1204	0.48319	0.6663
0.48402	0.03462	0.4827	0.12042	0.48277	0.66553
0.48359	0.03465	0.48228	0.12042	0.48235	0.66469
0.48318	0.03465	0.48186	0.12035	0.48193	0.66378
0.48274	0.03458	0.48144	0.12007	0.48151	0.66288
0.48233	0.03459	0.48102	0.11982	0.48109	0.66212
0.4819	0.03461	0.48059	0.11959	0.48067	0.66156
0.48149	0.03457	0.48018	0.11948	0.48026	0.66083
0.48106	0.03439	0.47977	0.11941	0.47984	0.65989
0.48065	0.03423	0.47935	0.11939	0.47942	0.65899
0.48022	0.03432	0.47893	0.11942	0.47901	0.65846
0.47981	0.03439	0.47852	0.1194	0.47859	0.65791
0.4794	0.03428	0.47811	0.11931	0.47816	0.65708
0.47898	0.03432	0.47769	0.11906	0.47776	0.65631
0.47856	0.03436	0.47727	0.11888	0.47735	0.65559
0.47816	0.03442	0.47686	0.11864	0.47694	0.65505
0.47772	0.03427	0.47646	0.11854	0.47652	0.65423
0.47732	0.03406	0.47605	0.11841	0.47612	0.65336
0.47691	0.0339	0.47564	0.11838	0.4757	0.65264
0.47651	0.03393	0.47522	0.11832	0.47529	0.65202
0.4761	0.03397	0.47481	0.11827	0.47488	0.65133
0.47569	0.03406	0.47441	0.11818	0.47448	0.65059
0.47527	0.03397	0.474	0.11803	0.47408	0.64986
0.47487	0.03399	0.47359	0.11776	0.47366	0.64916
0.47446	0.03399	0.47319	0.11766	0.47326	0.64855
0.47405	0.03402	0.47279	0.11758	0.47285	0.64782
0.47364	0.03383	0.47238	0.11758	0.47245	0.64703
0.47324	0.03366	0.47198	0.11748	0.47204	0.64624
0.47282	0.03357	0.47157	0.11744	0.47165	0.64554
0.47243	0.0336	0.47117	0.11739	0.47124	0.64495
0.47203	0.03362	0.47077	0.11739	0.47084	0.64425
0.47162	0.03361	0.47037	0.11721	0.47044	0.64366
0.47121	0.03363	0.46997	0.11698	0.47004	0.64308
0.47082	0.03373	0.46957	0.11695	0.46964	0.64257
0.47041	0.03364	0.46918	0.1169	0.46925	0.64186
0.47001	0.03349	0.46877	0.11678	0.46885	0.64105
0.46962	0.03336	0.46838	0.11671	0.46844	0.64032
0.46922	0.03336	0.46799	0.11662	0.46805	0.63978
0.46882	0.03336	0.46758	0.11654	0.46766	0.63927
0.46842	0.03336	0.46719	0.11646	0.46725	0.63858
0.46803	0.03329	0.46679	0.11634	0.46686	0.63816
0.46762	0.03328	0.4664	0.11625	0.46646	0.63774
0.46723	0.03337	0.46602	0.11615	0.46608	0.63727
0.46684	0.03333	0.46562	0.11614	0.46568	0.63665
0.46644	0.03329	0.46522	0.11607	0.46529	0.63601
0.46606	0.03315	0.46483	0.11596	0.4649	0.63533
0.46566	0.03308	0.46444	0.11588	0.46451	0.63469
0.46526	0.03304	0.46405	0.11578	0.46411	0.63415
0.46487	0.03306	0.46366	0.1157	0.46373	0.63361
0.46448	0.03306	0.46327	0.11556	0.46334	0.6331
0.46409	0.033	0.46289	0.11542	0.46294	0.63258
0.46371	0.03295	0.4625	0.11538	0.46256	0.63215
0.46332	0.033	0.46211	0.11539	0.46218	0.63173
0.46292	0.03292	0.46172	0.11543	0.46178	0.63127
0.46254	0.03289	0.46134	0.11533	0.4614	0.63083
0.46216	0.03282	0.46095	0.11519	0.46101	0.63027
0.46176	0.03289	0.46057	0.11516	0.46063	0.62972
0.46138	0.03286	0.46018	0.11512	0.46025	0.62913
0.461	0.03278	0.45981	0.11488	0.45987	0.62864
0.46061	0.0327	0.45942	0.11478	0.45949	0.62816
0.46023	0.03265	0.45904	0.11483	0.45909	0.62772
0.45984	0.0326	0.45865	0.11489	0.45873	0.62734
0.45946	0.0326	0.45828	0.11481	0.45835	0.62695
0.45908	0.03258	0.4579	0.1147	0.45796	0.62648
0.4587	0.03257	0.45752	0.1146	0.45758	0.62617
0.45831	0.03261	0.45714	0.11457	0.4572	0.62552
0.45794	0.03256	0.45676	0.11444	0.45682	0.62484
0.45756	0.03252	0.45639	0.11437	0.45645	0.6243
0.45718	0.03247	0.456	0.1142	0.45607	0.62393
0.4568	0.03245	0.45564	0.11418	0.4557	0.62348
0.45642	0.03243	0.45526	0.11423	0.45531	0.62294
0.45605	0.03236	0.45488	0.1143	0.45494	0.62237
0.45568	0.0324	0.4545	0.11424	0.45457	0.6219
0.4553	0.03247	0.45414	0.11406	0.45419	0.62133
0.45492	0.03247	0.45375	0.11395	0.45382	0.62087
0.45455	0.03239	0.45339	0.11389	0.45345	0.62027
0.45418	0.03224	0.453	0.11373	0.45307	0.61963
0.45381	0.03217	0.45264	0.11359	0.4527	0.61894
0.45343	0.03212	0.45227	0.11352	0.45234	0.61837
0.45305	0.03212	0.4519	0.11356	0.45196	0.61779
0.45268	0.03209	0.45153	0.11364	0.45159	0.61722
0.45231	0.0321	0.45117	0.11358	0.45123	0.61665
0.45194	0.03218	0.45079	0.11341	0.45086	0.61612
0.45157	0.03218	0.45043	0.11334	0.4505	0.61549
0.45121	0.03212	0.45006	0.11324	0.45013	0.61483
0.45083	0.032	0.4497	0.11309	0.44976	0.61425
0.45046	0.03191	0.44933	0.11295	0.44939	0.61373
0.4501	0.03189	0.44897	0.1129	0.44903	0.61324
0.44974	0.03185	0.44861	0.11297	0.44866	0.61274
0.44937	0.03188	0.44824	0.11294	0.4483	0.61222
0.449	0.03182	0.44787	0.11281	0.44794	0.61174
0.44864	0.03185	0.44752	0.11263	0.44758	0.61109
0.44827	0.0318	0.44714	0.11251	0.4472	0.61055
0.44792	0.03176	0.44679	0.11253	0.44685	0.61009
0.44755	0.03168	0.44643	0.11248	0.44648	0.60963
0.44719	0.0316	0.44606	0.11237	0.44612	0.60908
0.44683	0.0316	0.44571	0.11226	0.44576	0.60848
0.44646	0.03159	0.44535	0.11227	0.4454	0.60796
0.44611	0.03159	0.44499	0.11233	0.44504	0.60746
0.44575	0.03154	0.44462	0.11227	0.44469	0.60697
0.44538	0.03151	0.44427	0.11212	0.44433	0.60635
0.44502	0.03153	0.44392	0.11195	0.44398	0.60569
0.44467	0.03151	0.44356	0.11184	0.44361	0.60511
0.44432	0.03156	0.44321	0.11183	0.44327	0.60463
0.44395	0.03143	0.44285	0.11174	0.44291	0.60417
0.4436	0.03135	0.44249	0.11159	0.44255	0.60372
0.44325	0.03135	0.44213	0.11156	0.4422	0.60327
0.44288	0.03138	0.44178	0.11162	0.44184	0.60283
0.44253	0.0313	0.44143	0.11152	0.44149	0.60239
0.44216	0.03119	0.44108	0.11135	0.44114	0.60192
0.44182	0.03119	0.44073	0.11122	0.44079	0.60137
0.44147	0.03124	0.44038	0.11114	0.44044	0.60103
0.44111	0.0313	0.44002	0.11118	0.44009	0.60061
0.44076	0.03124	0.43967	0.11108	0.43974	0.60016
0.44042	0.03114	0.43932	0.11098	0.43938	0.59972
0.44005	0.03112	0.43898	0.11092	0.43904	0.59942
0.43972	0.03111	0.43863	0.11098	0.43869	0.59898
0.43937	0.0311	0.43829	0.11096	0.43834	0.59856
0.43902	0.03097	0.43794	0.11079	0.438	0.59799
0.43866	0.03088	0.43758	0.11064	0.43764	0.59761
0.43832	0.0309	0.43725	0.11057	0.4373	0.59721
0.43797	0.031	0.43689	0.1106	0.43695	0.5968
0.43762	0.031	0.43655	0.11057	0.4366	0.59626
0.43727	0.03096	0.43621	0.11056	0.43626	0.5958
0.43693	0.03091	0.43586	0.11047	0.43592	0.59545
0.43658	0.03088	0.43552	0.11047	0.43557	0.59515
0.43624	0.03084	0.43516	0.11049	0.43522	0.59479
0.4359	0.03073	0.43483	0.11036	0.43488	0.59435
0.43556	0.03072	0.43448	0.11022	0.43454	0.59379
0.43521	0.03078	0.43415	0.11005	0.4342	0.59344
0.43487	0.03085	0.43381	0.11016	0.43386	0.59321
0.43452	0.03077	0.43347	0.11012	0.43352	0.59295
0.43419	0.03071	0.43312	0.1101	0.43318	0.59258
0.43384	0.0306	0.43279	0.10999	0.43284	0.59219
0.4335	0.03062	0.43245	0.10998	0.43251	0.59221
0.43317	0.03061	0.43211	0.10997	0.43217	0.59186
0.43282	0.03052	0.43177	0.10985	0.43182	0.5914
0.43248	0.03045	0.43143	0.10975	0.43149	0.59106
0.43215	0.03045	0.4311	0.10962	0.43116	0.59081
0.43181	0.03052	0.43076	0.10968	0.43082	0.59049
0.43147	0.03058	0.43043	0.10966	0.43048	0.5901
0.43113	0.03055	0.43009	0.10962	0.43015	0.58963
0.43079	0.03054	0.42976	0.10956	0.42982	0.58925
0.43046	0.03041	0.42943	0.10949	0.42948	0.58875
0.43012	0.03036	0.42909	0.10947	0.42914	0.5883
0.4298	0.03029	0.42876	0.1094	0.42881	0.5879
0.42946	0.0303	0.42843	0.10927	0.42848	0.58748
0.42913	0.03025	0.42809	0.10919	0.42814	0.58713
0.4288	0.03022	0.42776	0.10916	0.42782	0.58683
0.42846	0.03023	0.42743	0.1092	0.42748	0.58642
0.42813	0.03036	0.4271	0.10917	0.42715	0.58603
0.4278	0.03035	0.42677	0.10912	0.42682	0.5855
0.42747	0.03015	0.42644	0.10904	0.42649	0.58508
0.42714	0.03008	0.42611	0.10899	0.42617	0.58457
0.42681	0.03005	0.42578	0.10892	0.42583	0.58411
0.42648	0.03008	0.42545	0.1088	0.42551	0.58363
0.42615	0.0301	0.42512	0.10868	0.42518	0.58327
0.42583	0.03009	0.4248	0.10862	0.42486	0.58304
0.42549	0.03013	0.42447	0.10869	0.42453	0.58249
0.42516	0.03013	0.42415	0.10862	0.4242	0.58194
0.42484	0.03012	0.42382	0.10857	0.42387	0.58146
0.42451	0.03001	0.42349	0.1084	0.42355	0.58107
0.42418	0.0299	0.42317	0.10835	0.42323	0.58089
0.42386	0.02978	0.42285	0.10834	0.42291	0.58061
0.42353	0.02976	0.42253	0.10824	0.42258	0.58018
0.42321	0.02977	0.42221	0.10823	0.42226	0.57961
0.42288	0.0298	0.42189	0.10818	0.42194	0.57913
0.42255	0.02976	0.42155	0.10817	0.42161	0.57873
0.42224	0.0298	0.42124	0.10811	0.42129	0.57826
0.42191	0.02986	0.42091	0.10796	0.42097	0.57778
0.42159	0.02983	0.4206	0.10785	0.42065	0.57738
0.42127	0.02971	0.42028	0.10777	0.42033	0.57703
0.42094	0.02958	0.41996	0.10775	0.42002	0.57674
0.42063	0.02955	0.41964	0.10768	0.41969	0.57623
0.42031	0.02956	0.41932	0.10763	0.41937	0.5758
0.41998	0.0296	0.419	0.10765	0.41905	0.57532
0.41967	0.02961	0.41868	0.10771	0.41874	0.57494
0.41936	0.02964	0.41837	0.10764	0.41842	0.5745
0.41904	0.02956	0.41805	0.10756	0.4181	0.57406
0.41872	0.02953	0.41773	0.10742	0.41779	0.57366
0.4184	0.02945	0.41742	0.1073	0.41747	0.57343
0.41809	0.02946	0.4171	0.10725	0.41716	0.57316
0.41776	0.0294	0.41679	0.10717	0.41684	0.57281
0.41746	0.02934	0.41647	0.10712	0.41652	0.57252
0.41714	0.02932	0.41616	0.10714	0.41622	0.57218
0.41682	0.02936	0.41585	0.10717	0.4159	0.57181
0.41651	0.02937	0.41553	0.10717	0.41559	0.57149
0.4162	0.02937	0.41522	0.1071	0.41527	0.57115
0.41588	0.02929	0.41491	0.10695	0.41496	0.57089
0.41557	0.02932	0.41459	0.1069	0.41465	0.57056
0.41525	0.02925	0.41429	0.10688	0.41434	0.57025
0.41494	0.02923	0.41398	0.1069	0.41403	0.56986
0.41463	0.02917	0.41367	0.10683	0.41372	0.56951
0.41432	0.02915	0.41335	0.10681	0.41341	0.56915
0.41401	0.02922	0.41305	0.10682	0.4131	0.5688
0.4137	0.02916	0.41275	0.10681	0.4128	0.56839
0.41339	0.0292	0.41244	0.10676	0.41249	0.56806
0.41308	0.02918	0.41213	0.1066	0.41217	0.56776
0.41277	0.02919	0.41182	0.10644	0.41187	0.56746
0.41247	0.0291	0.41151	0.10638	0.41156	0.56719
0.41216	0.02911	0.41121	0.10634	0.41125	0.5669
0.41185	0.02902	0.4109	0.10638	0.41095	0.56657
0.41155	0.02898	0.4106	0.10631	0.41064	0.56619
0.41123	0.02899	0.41029	0.10636	0.41033	0.5658
0.41093	0.02894	0.40999	0.10634	0.41003	0.5656
0.41063	0.02894	0.40968	0.10637	0.40973	0.56528
0.41032	0.02889	0.40937	0.10621	0.40942	0.56502
0.41002	0.02892	0.40907	0.10609	0.40912	0.56483
0.40971	0.02894	0.40877	0.10595	0.40882	0.56464
0.40941	0.02895	0.40846	0.10596	0.40852	0.56435
0.40911	0.02889	0.40817	0.10593	0.40821	0.56396
0.40881	0.02881	0.40786	0.10595	0.40791	0.56364
0.4085	0.0287	0.40756	0.10588	0.40761	0.56332
0.4082	0.02872	0.40726	0.10593	0.40732	0.56313
0.4079	0.02868	0.40696	0.10589	0.40701	0.5628
0.4076	0.02871	0.40666	0.10587	0.4067	0.5626
0.4073	0.02864	0.40637	0.10575	0.40641	0.5623
0.40699	0.02869	0.40607	0.10567	0.40612	0.5621
0.40669	0.02873	0.40577	0.10559	0.40581	0.56181
0.40639	0.02875	0.40547	0.10555	0.40552	0.56158
0.4061	0.02865	0.40517	0.1055	0.40523	0.5613
0.4058	0.0285	0.40488	0.10548	0.40492	0.56099
0.4055	0.02856	0.40458	0.10546	0.40463	0.56073
0.4052	0.02857	0.40428	0.1055	0.40434	0.56046
0.4049	0.02853	0.40399	0.10543	0.40404	0.56016
0.40461	0.02851	0.40369	0.10531	0.40374	0.55989
0.40431	0.02856	0.4034	0.10514	0.40344	0.55962
0.40402	0.02863	0.40311	0.10517	0.40315	0.55946
0.40372	0.02859	0.40281	0.10516	0.40286	0.55911
0.40343	0.02845	0.40251	0.1052	0.40257	0.55877
0.40313	0.02831	0.40222	0.10511	0.40227	0.55845
0.40284	0.02827	0.40193	0.10508	0.40198	0.55809
0.40255	0.02829	0.40164	0.1051	0.40168	0.55775
0.40226	0.02831	0.40135	0.10507	0.4014	0.55743
0.40197	0.0283	0.40106	0.10498	0.4011	0.55721
0.40167	0.02831	0.40077	0.10485	0.40081	0.5569
0.40138	0.02837	0.40047	0.10479	0.40052	0.55654
0.40109	0.0284	0.40018	0.10476	0.40023	0.55615
0.4008	0.0283	0.39989	0.10467	0.39995	0.55584
0.4005	0.02818	0.3996	0.10463	0.39965	0.55556
0.40021	0.02805	0.39931	0.10458	0.39936	0.55515
0.39993	0.02801	0.39903	0.10453	0.39908	0.55482
0.39963	0.02806	0.39874	0.10451	0.39879	0.55451
0.39935	0.02807	0.39845	0.10446	0.3985	0.55431
0.39905	0.02812	0.39816	0.10445	0.39822	0.55403
0.39877	0.02819	0.39787	0.10442	0.39792	0.5537
0.39849	0.02814	0.3976	0.10437	0.39764	0.55338
0.39819	0.02802	0.3973	0.10431	0.39736	0.55309
0.39791	0.02788	0.39702	0.10423	0.39706	0.55276
0.39762	0.02788	0.39674	0.10421	0.39678	0.55245
0.39734	0.02791	0.39645	0.10414	0.3965	0.55213
0.39705	0.02795	0.39617	0.10407	0.39622	0.55199
0.39677	0.0279	0.39588	0.10405	0.39593	0.5517
0.39647	0.02787	0.3956	0.10402	0.39565	0.55137
0.3962	0.02793	0.39531	0.10404	0.39536	0.55094
0.39592	0.02799	0.39503	0.10398	0.39508	0.55058
0.39563	0.02797	0.39475	0.10395	0.3948	0.55025
0.39535	0.02783	0.39447	0.10384	0.39452	0.55001
0.39507	0.02775	0.39418	0.10378	0.39423	0.54973
0.39478	0.02774	0.3939	0.10373	0.39394	0.54942
0.3945	0.02776	0.39362	0.1037	0.39367	0.54923
0.39422	0.02771	0.39334	0.10369	0.39339	0.54901
0.39394	0.02766	0.39306	0.10373	0.39311	0.54879
0.39365	0.02761	0.39279	0.10367	0.39283	0.54854
0.39338	0.0277	0.3925	0.10366	0.39256	0.54826
0.3931	0.02772	0.39222	0.1035	0.39228	0.54804
0.39282	0.02777	0.39195	0.10345	0.392	0.54776
0.39254	0.02771	0.39167	0.10335	0.39171	0.54754
0.39226	0.02766	0.3914	0.10331	0.39144	0.54728
0.39198	0.02764	0.39112	0.1033	0.39117	0.54701
0.3917	0.02759	0.39084	0.10329	0.39089	0.54669
0.39142	0.0275	0.39057	0.10335	0.39061	0.54645
0.39114	0.02744	0.39029	0.10341	0.39033	0.54621
0.39087	0.02746	0.39002	0.10343	0.39006	0.54603
0.3906	0.02742	0.38974	0.10334	0.38979	0.54571
0.39032	0.02749	0.38946	0.10317	0.38952	0.54554
0.39004	0.02748	0.38919	0.10309	0.38923	0.54537
0.38976	0.02758	0.38891	0.10307	0.38896	0.54512
0.38949	0.02753	0.38865	0.10303	0.38868	0.54485
0.38922	0.02744	0.38838	0.10297	0.38841	0.5446
0.38895	0.02733	0.3881	0.10297	0.38814	0.54443
0.38867	0.02728	0.38782	0.10304	0.38787	0.5443
0.3884	0.0273	0.38755	0.10304	0.3876	0.5441
0.38812	0.02731	0.38728	0.10295	0.38732	0.54386
0.38785	0.02733	0.387	0.10278	0.38705	0.5436
0.38758	0.02739	0.38674	0.10274	0.38678	0.54338
0.38732	0.02738	0.38647	0.1027	0.38651	0.54317
0.38704	0.02737	0.38619	0.10273	0.38624	0.54296
0.38677	0.02726	0.38593	0.10267	0.38597	0.54279
0.38649	0.02716	0.38566	0.10273	0.3857	0.54265
0.38623	0.02702	0.38539	0.10278	0.38542	0.5425
0.38596	0.02702	0.38512	0.10284	0.38517	0.54239
0.38569	0.02718	0.38485	0.10274	0.3849	0.54225
0.38542	0.0272	0.38458	0.10255	0.38462	0.54205
0.38515	0.02721	0.38431	0.10247	0.38436	0.54185
0.38488	0.02724	0.38405	0.10242	0.38409	0.54156
0.38461	0.02728	0.38378	0.10242	0.38382	0.54129
0.38435	0.02719	0.38351	0.10237	0.38356	0.54102
0.38408	0.02704	0.38325	0.10235	0.3833	0.54111
0.38381	0.02691	0.38299	0.10242	0.38303	0.54096
0.38355	0.0269	0.38272	0.10244	0.38276	0.54082
0.38327	0.02699	0.38245	0.10253	0.3825	0.54062
0.38301	0.02698	0.38219	0.10236	0.38223	0.54039
0.38275	0.027	0.38192	0.10223	0.38197	0.54011
0.38249	0.02703	0.38166	0.10216	0.38171	0.53996
0.38221	0.02707	0.3814	0.10217	0.38144	0.53969
0.38196	0.02701	0.38114	0.10215	0.38118	0.53946
0.38169	0.0269	0.38087	0.10211	0.38091	0.53917
0.38143	0.02678	0.38061	0.10214	0.38065	0.53894
0.38117	0.0268	0.38035	0.10215	0.38039	0.53868
0.3809	0.02676	0.38009	0.10213	0.38013	0.53848
0.38064	0.02677	0.37982	0.10202	0.37987	0.5382
0.38038	0.02672	0.37955	0.10187	0.37961	0.53798
0.38012	0.02679	0.37931	0.10184	0.37935	0.53775
0.37985	0.02687	0.37904	0.10185	0.37908	0.53752
0.3796	0.02689	0.37878	0.10186	0.37882	0.53733
0.37933	0.02665	0.37852	0.1018	0.37856	0.53707
0.37907	0.02653	0.37826	0.10179	0.3783	0.53685
0.37881	0.02659	0.37801	0.1018	0.37805	0.53661
0.37855	0.02656	0.37774	0.10182	0.37779	0.53635
0.37829	0.02659	0.37749	0.10172	0.37753	0.53603
0.37804	0.02652	0.37723	0.10157	0.37727	0.53589
0.37777	0.02661	0.37697	0.10143	0.37701	0.53579
0.37751	0.02671	0.37672	0.10141	0.37676	0.53562
0.37726	0.02671	0.37646	0.10144	0.3765	0.53543
0.37701	0.0266	0.3762	0.10152	0.37625	0.53513
0.37674	0.0265	0.37595	0.10151	0.37599	0.5349
0.37649	0.02651	0.37569	0.1015	0.37573	0.53466
0.37623	0.0265	0.37544	0.10149	0.37548	0.53443
0.37597	0.02642	0.37518	0.10141	0.37522	0.53421
0.37572	0.02638	0.37493	0.10129	0.37496	0.534
0.37546	0.02636	0.37468	0.10121	0.37472	0.53377
0.37521	0.02645	0.37442	0.10121	0.37446	0.53354
0.37495	0.02652	0.37417	0.10122	0.3742	0.53326
0.3747	0.02651	0.37392	0.10121	0.37396	0.53307
0.37445	0.02647	0.37366	0.10116	0.37369	0.53281
0.37419	0.02644	0.37341	0.10112	0.37345	0.53261
0.37394	0.02648	0.37315	0.10111	0.37319	0.5324
0.37369	0.02641	0.3729	0.10105	0.37295	0.53219
0.37344	0.02623	0.37265	0.10091	0.37269	0.53197
0.37318	0.02624	0.3724	0.10085	0.37244	0.53176
0.37293	0.02633	0.37215	0.10085	0.37219	0.53157
0.37268	0.02634	0.3719	0.10095	0.37194	0.5314
0.37243	0.02632	0.37165	0.10091	0.37169	0.53121
0.37218	0.02627	0.37139	0.10084	0.37144	0.53105
0.37193	0.0263	0.37114	0.10082	0.37119	0.53108
0.37168	0.02624	0.37089	0.10079	0.37094	0.53081
0.37142	0.02613	0.37065	0.10077	0.37069	0.53059
0.37117	0.02599	0.3704	0.10064	0.37045	0.53034
0.37093	0.02599	0.37015	0.10057	0.3702	0.5301
0.37068	0.02607	0.36991	0.10064	0.36995	0.5299
0.37043	0.02613	0.36966	0.10063	0.3697	0.52972
0.37018	0.0262	0.36941	0.10062	0.36945	0.52963
0.36993	0.02622	0.36916	0.10057	0.3692	0.52947
0.36969	0.02622	0.36892	0.10056	0.36896	0.52928
0.36943	0.02617	0.36867	0.10051	0.36871	0.52912
0.36919	0.02605	0.36843	0.10048	0.36847	0.52891
0.36895	0.02592	0.36818	0.10041	0.36822	0.5288
0.36869	0.02582	0.36793	0.10036	0.36797	0.52865
0.36845	0.02585	0.36769	0.10036	0.36773	0.52852
0.36821	0.02588	0.36745	0.1004	0.36748	0.5283
0.36796	0.02595	0.3672	0.10037	0.36724	0.52811
0.36772	0.02609	0.36696	0.10028	0.367	0.52799
0.36747	0.02612	0.36671	0.10025	0.36675	0.52784
0.36723	0.02601	0.36647	0.10025	0.36651	0.52768
0.36698	0.0259	0.36623	0.10025	0.36626	0.52755
0.36674	0.02576	0.36598	0.10022	0.36602	0.52747
0.3665	0.02574	0.36574	0.10016	0.36578	0.52746
0.36625	0.02573	0.3655	0.10013	0.36555	0.52737
0.36602	0.02576	0.36526	0.10012	0.3653	0.52743
0.36577	0.02579	0.36502	0.10016	0.36506	0.52724
0.36553	0.02587	0.36477	0.10012	0.36482	0.52714
0.36529	0.02594	0.36454	0.10006	0.36457	0.52699
0.36504	0.02593	0.36429	0.10009	0.36433	0.52686
0.3648	0.02575	0.36405	0.10008	0.3641	0.5267
0.36457	0.02561	0.36382	0.10002	0.36386	0.52657
0.36432	0.0255	0.36358	0.09994	0.36361	0.52648
0.36408	0.02555	0.36334	0.09993	0.36337	0.52637
0.36384	0.02555	0.3631	0.09998	0.36314	0.52621
0.3636	0.02561	0.36286	0.1	0.3629	0.52595
0.36336	0.02564	0.36263	0.09992	0.36267	0.52581
0.36312	0.02572	0.36239	0.09988	0.36242	0.52571
0.36289	0.02574	0.36215	0.09988	0.36219	0.5256
0.36265	0.02573	0.36191	0.09993	0.36195	0.52535
0.36241	0.02561	0.36167	0.09989	0.36171	0.52517
0.36217	0.02546	0.36143	0.09982	0.36147	0.52506
0.36193	0.02546	0.3612	0.0998	0.36124	0.52495
0.3617	0.02545	0.36097	0.09982	0.361	0.52468
0.36146	0.0255	0.36073	0.09984	0.36077	0.5244
0.36122	0.02551	0.36049	0.09973	0.36053	0.52418
0.36099	0.02559	0.36026	0.09958	0.36029	0.52407
0.36075	0.02559	0.36002	0.09952	0.36007	0.52386
0.36052	0.02555	0.35978	0.09957	0.35983	0.52385
0.36028	0.02546	0.35955	0.09961	0.3596	0.52368
0.36005	0.02541	0.35932	0.09962	0.35936	0.52349
0.35981	0.02539	0.35908	0.09955	0.35912	0.52332
0.35958	0.02535	0.35886	0.09952	0.35889	0.52312
0.35935	0.0253	0.35862	0.09953	0.35866	0.5229
0.35911	0.02535	0.35839	0.09951	0.35842	0.52266
0.35888	0.02536	0.35815	0.09938	0.35819	0.52249
0.35864	0.02541	0.35792	0.09931	0.35796	0.52235
0.35841	0.02535	0.35769	0.09936	0.35773	0.52221
0.35818	0.0253	0.35746	0.09936	0.3575	0.522
0.35794	0.02523	0.35723	0.0993	0.35727	0.52186
0.35772	0.02524	0.357	0.09926	0.35704	0.52173
0.35749	0.02523	0.35677	0.09929	0.35681	0.5216
0.35725	0.02515	0.35654	0.09935	0.35658	0.52136
0.35702	0.02516	0.35631	0.09928	0.35634	0.52113
0.35679	0.0252	0.35608	0.09914	0.35612	0.521
0.35656	0.02532	0.35585	0.09903	0.35589	0.52087
0.35633	0.02526	0.35562	0.09905	0.35565	0.52069
0.3561	0.02522	0.35539	0.0991	0.35543	0.52053
0.35587	0.02518	0.35517	0.09911	0.3552	0.52037
0.35564	0.02517	0.35493	0.09904	0.35497	0.52026
0.35542	0.02508	0.3547	0.09906	0.35474	0.52008
0.35519	0.02498	0.35448	0.09908	0.35452	0.52017
0.35496	0.02495	0.35425	0.09905	0.35428	0.52002
0.35473	0.02503	0.35402	0.09896	0.35406	0.51987
0.3545	0.0251	0.35379	0.09888	0.35384	0.51971
0.35428	0.02511	0.35357	0.09883	0.35361	0.51953
0.35405	0.02507	0.35335	0.09886	0.35338	0.51935
0.35382	0.02508	0.35312	0.09888	0.35316	0.51923
0.35359	0.02511	0.35289	0.09886	0.35293	0.51913
0.35337	0.02508	0.35267	0.09885	0.35271	0.51897
0.35314	0.02496	0.35245	0.09891	0.35248	0.5188
0.35292	0.02486	0.35222	0.0989	0.35226	0.51868
0.35269	0.02488	0.35199	0.09881	0.35203	0.51857
0.35247	0.02493	0.35177	0.09865	0.3518	0.51845
0.35224	0.02496	0.35155	0.09859	0.35158	0.51832
0.35202	0.02493	0.35133	0.09861	0.35136	0.51813
0.35179	0.02494	0.3511	0.09862	0.35114	0.51794
0.35157	0.02497	0.35088	0.09864	0.35092	0.51779
0.35135	0.02496	0.35065	0.09855	0.35069	0.51768
0.35112	0.02476	0.35043	0.09857	0.35047	0.51751
0.3509	0.02466	0.35021	0.09858	0.35025	0.51739
0.35068	0.02469	0.34999	0.09856	0.35002	0.51728
0.35046	0.02473	0.34977	0.09851	0.34981	0.51722
0.35023	0.02476	0.34955	0.09842	0.34958	0.51714
0.35002	0.02475	0.34932	0.09843	0.34936	0.51703
0.34979	0.02482	0.3491	0.09841	0.34914	0.51709
0.34957	0.02488	0.34888	0.09842	0.34892	0.51699
0.34935	0.02482	0.34866	0.09842	0.3487	0.51692
0.34912	0.02471	0.34844	0.0984	0.34848	0.5169
0.34891	0.02458	0.34822	0.0984	0.34826	0.51683
0.34868	0.02457	0.348	0.09835	0.34804	0.51678
0.34847	0.02456	0.34779	0.09833	0.34782	0.51672
0.34825	0.02461	0.34756	0.09829	0.3476	0.51664
0.34803	0.02464	0.34735	0.09836	0.34738	0.51653
0.34781	0.02463	0.34713	0.09834	0.34716	0.51638
0.34759	0.02469	0.34691	0.09836	0.34695	0.51627
0.34737	0.02475	0.3467	0.09832	0.34673	0.51619
0.34715	0.02468	0.34648	0.09831	0.34652	0.51605
0.34693	0.02461	0.34626	0.09833	0.34629	0.5159
0.34672	0.02449	0.34604	0.09827	0.34608	0.51586
0.3465	0.02452	0.34582	0.0983	0.34586	0.51585
0.34628	0.02449	0.34561	0.09831	0.34565	0.51578
0.34607	0.0245	0.34539	0.09831	0.34543	0.51565
0.34585	0.02447	0.34518	0.09826	0.34521	0.51552
0.34563	0.0245	0.34496	0.09818	0.345	0.51538
0.34542	0.02449	0.34475	0.09819	0.34478	0.51522
0.3452	0.02444	0.34453	0.09817	0.34457	0.51508
0.34499	0.02446	0.34432	0.09815	0.34435	0.51488
0.34477	0.02444	0.34411	0.09818	0.34414	0.51492
0.34455	0.02445	0.34389	0.09816	0.34393	0.51491
0.34434	0.02437	0.34368	0.09817	0.34371	0.51485
0.34412	0.02435	0.34346	0.09817	0.34349	0.51474
0.34391	0.02433	0.34325	0.09816	0.34328	0.51455
0.34369	0.02435	0.34304	0.09814	0.34307	0.51438
0.34349	0.02434	0.34282	0.09805	0.34285	0.51419
0.34327	0.02435	0.34261	0.09801	0.34264	0.51401
0.34306	0.02434	0.3424	0.09795	0.34243	0.5138
0.34285	0.02434	0.34219	0.09797	0.34222	0.51366
0.34263	0.02428	0.34197	0.098	0.34201	0.51359
0.34242	0.02426	0.34177	0.09797	0.3418	0.51358
0.34221	0.0242	0.34155	0.09799	0.34158	0.51347
0.342	0.0242	0.34133	0.09804	0.34137	0.51334
0.34178	0.02417	0.34112	0.09799	0.34116	0.51314
0.34157	0.02421	0.34092	0.09784	0.34095	0.51301
0.34136	0.02419	0.34071	0.09778	0.34074	0.51288
0.34115	0.0242	0.3405	0.09778	0.34054	0.51272
0.34094	0.0243	0.34029	0.09782	0.34032	0.51259
0.34073	0.02429	0.34008	0.0978	0.34011	0.51252
0.34052	0.02421	0.33987	0.09779	0.3399	0.51248
0.34031	0.02413	0.33966	0.09783	0.33969	0.51239
0.3401	0.02409	0.33945	0.09786	0.33949	0.51223
0.33989	0.0241	0.33925	0.09786	0.33928	0.51215
0.33968	0.0241	0.33904	0.0978	0.33907	0.51195
0.33947	0.02411	0.33883	0.0977	0.33887	0.51184
0.33927	0.0241	0.33862	0.0976	0.33865	0.5117
0.33906	0.02415	0.33841	0.09761	0.33845	0.51164
0.33885	0.02419	0.3382	0.09761	0.33824	0.51155
0.33864	0.0242	0.338	0.09762	0.33803	0.51153
0.33844	0.0241	0.33779	0.09761	0.33782	0.5115
0.33822	0.02399	0.33758	0.0977	0.33762	0.51139
0.33802	0.02396	0.33738	0.09779	0.33741	0.51117
0.33782	0.02399	0.33717	0.09775	0.3372	0.51096
0.33761	0.02399	0.33697	0.09756	0.337	0.51077
0.3374	0.02397	0.33676	0.0975	0.3368	0.51065
0.33719	0.02396	0.33656	0.09749	0.33659	0.51051
0.33699	0.02403	0.33635	0.0975	0.33639	0.51043
0.33678	0.02405	0.33614	0.09752	0.33618	0.5104
0.33658	0.02399	0.33594	0.09755	0.33597	0.51038
0.33638	0.02387	0.33574	0.09763	0.33578	0.51033
0.33617	0.02379	0.33553	0.09764	0.33557	0.51014
0.33597	0.02386	0.33533	0.09758	0.33537	0.50992
0.33576	0.02389	0.33513	0.09745	0.33516	0.50969
0.33556	0.02384	0.33492	0.09741	0.33496	0.50959
0.33535	0.02378	0.33472	0.09742	0.33475	0.50948
0.33515	0.02384	0.33452	0.09741	0.33455	0.50944
0.33495	0.02387	0.33431	0.09737	0.33435	0.50961
0.33474	0.02387	0.33411	0.09738	0.33415	0.50958
0.33454	0.02379	0.33391	0.09747	0.33395	0.50959
0.33434	0.02373	0.33371	0.09759	0.33375	0.50939
0.33413	0.0237	0.33351	0.09753	0.33355	0.50918
0.33393	0.0237	0.3333	0.09743	0.33334	0.509
0.33373	0.02373	0.33311	0.09729	0.33314	0.50902
0.33353	0.02371	0.33291	0.09727	0.33294	0.50897
0.33333	0.0237	0.33271	0.09728	0.33274	0.50894
0.33313	0.02373	0.33251	0.09732	0.33253	0.50885
0.33293	0.02376	0.33231	0.09731	0.33234	0.50886
0.33273	0.02374	0.33211	0.09741	0.33214	0.50884
0.33253	0.02371	0.3319	0.09751	0.33194	0.50873
0.33233	0.02367	0.33171	0.09746	0.33174	0.50856
0.33213	0.02367	0.33151	0.09738	0.33154	0.50842
0.33193	0.02363	0.33131	0.09731	0.33134	0.50838
0.33173	0.02362	0.33111	0.09735	0.33114	0.50833
0.33153	0.02358	0.33091	0.09735	0.33095	0.50827
0.33133	0.02357	0.33071	0.09734	0.33075	0.50823
0.33113	0.02361	0.33051	0.09729	0.33055	0.50817
0.33094	0.0236	0.33032	0.09735	0.33035	0.50813
0.33074	0.02364	0.33012	0.09737	0.33015	0.50802
0.33054	0.02354	0.32992	0.0974	0.32996	0.50791
0.33034	0.02351	0.32972	0.09732	0.32976	0.5078
0.33014	0.02347	0.32953	0.09728	0.32957	0.50798
0.32994	0.02347	0.32934	0.09729	0.32937	0.50786
0.32975	0.02347	0.32914	0.09737	0.32917	0.50773
0.32955	0.02346	0.32894	0.09736	0.32898	0.5076
0.32936	0.02351	0.32875	0.09731	0.32878	0.50744
0.32916	0.02358	0.32855	0.09721	0.32859	0.50731
0.32896	0.02356	0.32836	0.09724	0.32839	0.50712
0.32877	0.02354	0.32816	0.09727	0.32819	0.50702
0.32857	0.02344	0.32797	0.09723	0.328	0.50688
0.32837	0.02342	0.32777	0.09713	0.3278	0.50679
0.32818	0.02338	0.32758	0.0971	0.32761	0.50666
0.32799	0.02335	0.32738	0.09727	0.32742	0.50654
0.32779	0.02335	0.32719	0.09721	0.32722	0.50645
0.3276	0.02337	0.327	0.09712	0.32703	0.5063
0.3274	0.02343	0.3268	0.0971	0.32684	0.50617
0.32721	0.02349	0.32661	0.09718	0.32664	0.506
0.32702	0.02346	0.32642	0.09723	0.32645	0.50585
0.32682	0.0233	0.32622	0.09715	0.32625	0.50576
0.32663	0.02328	0.32603	0.09712	0.32606	0.50565
0.32644	0.02325	0.32584	0.09711	0.32586	0.50556
0.32624	0.02325	0.32565	0.0972	0.32568	0.50548
0.32605	0.02324	0.32546	0.09708	0.32549	0.5054
0.32586	0.02325	0.32526	0.09704	0.32529	0.5053
0.32567	0.02332	0.32507	0.09695	0.3251	0.50535
0.32548	0.02336	0.32488	0.09701	0.32491	0.50524
0.32528	0.02336	0.32469	0.09701	0.32472	0.50515
0.32509	0.02324	0.3245	0.09704	0.32453	0.50507
0.3249	0.02313	0.32431	0.097	0.32434	0.50499
0.32471	0.02305	0.32412	0.097	0.32415	0.50489
0.32452	0.02308	0.32393	0.09702	0.32396	0.50474
0.32433	0.02313	0.32374	0.09708	0.32377	0.50459
0.32414	0.02317	0.32355	0.09699	0.32358	0.50449
0.32395	0.02317	0.32336	0.0969	0.32339	0.50439
0.32376	0.02322	0.32317	0.09682	0.3232	0.50424
0.32357	0.02324	0.32298	0.09688	0.32301	0.5041
0.32338	0.02319	0.3228	0.0969	0.32282	0.50401
0.32319	0.0231	0.32261	0.09687	0.32264	0.50397
0.323	0.02302	0.32242	0.09694	0.32245	0.5039
0.32281	0.02301	0.32223	0.09702	0.32226	0.50378
0.32262	0.02295	0.32204	0.09699	0.32207	0.50366
0.32244	0.02302	0.32185	0.09683	0.32188	0.50359
0.32225	0.02305	0.32166	0.09676	0.3217	0.50349
0.32206	0.02309	0.32147	0.09674	0.32151	0.50337
0.32187	0.0231	0.32129	0.09684	0.32132	0.50326
0.32169	0.02306	0.32111	0.09686	0.32113	0.50322
0.3215	0.02299	0.32091	0.09685	0.32095	0.50317
0.32131	0.02295	0.32073	0.09682	0.32076	0.5031
0.32112	0.02296	0.32054	0.09685	0.32057	0.50319
0.32094	0.02294	0.32036	0.09692	0.32039	0.50309
0.32075	0.02285	0.32017	0.09687	0.3202	0.50298
0.32057	0.0229	0.31998	0.09673	0.32002	0.50284
0.32038	0.02292	0.3198	0.09665	0.31983	0.50276
0.32019	0.023	0.31962	0.09667	0.31965	0.50264
0.32001	0.02293	0.31943	0.09673	0.31946	0.50262
0.31982	0.02289	0.31925	0.0967	0.31928	0.50259
0.31964	0.02281	0.31906	0.0967	0.31909	0.5025
0.31945	0.02279	0.31888	0.09676	0.31891	0.50235
0.31927	0.02278	0.3187	0.09687	0.31873	0.5022
0.31908	0.02273	0.31851	0.09689	0.31854	0.50215
0.3189	0.02273	0.31833	0.09674	0.31836	0.50208
0.31871	0.02276	0.31815	0.09666	0.31818	0.50201
0.31853	0.02282	0.31796	0.0967	0.31799	0.5019
0.31835	0.02286	0.31778	0.0967	0.31781	0.50192
0.31816	0.02277	0.3176	0.09667	0.31763	0.5019
0.31798	0.02272	0.31741	0.09674	0.31745	0.50181
0.3178	0.02275	0.31723	0.09681	0.31726	0.50171
0.31762	0.02269	0.31705	0.09685	0.31708	0.50159
0.31743	0.02266	0.31687	0.09678	0.3169	0.50156
0.31725	0.02267	0.31669	0.09666	0.31672	0.50144
0.31707	0.02266	0.31651	0.09659	0.31653	0.50163
0.31689	0.02272	0.31633	0.09659	0.31635	0.50161
0.31671	0.02276	0.31614	0.09662	0.31617	0.50164
0.31652	0.02275	0.31596	0.09666	0.31599	0.50158
0.31634	0.02273	0.31578	0.09671	0.31581	0.5015
0.31616	0.02267	0.3156	0.09677	0.31563	0.50137
0.31598	0.02266	0.31542	0.09683	0.31545	0.50124
0.31581	0.02259	0.31524	0.0968	0.31527	0.50115
0.31562	0.02253	0.31505	0.09667	0.31509	0.50105
0.31544	0.02255	0.31488	0.09654	0.31491	0.50099
0.31526	0.02255	0.3147	0.0965	0.31473	0.50092
0.31508	0.02261	0.31452	0.09655	0.31455	0.50081
0.3149	0.02258	0.31434	0.09662	0.31438	0.50077
0.31472	0.02258	0.31416	0.09663	0.31419	0.50067
0.31454	0.02259	0.31398	0.09668	0.31402	0.5006
0.31436	0.02262	0.31381	0.09668	0.31384	0.50047
0.31418	0.02255	0.31363	0.09671	0.31366	0.50036
0.314	0.02245	0.31345	0.09662	0.31348	0.50028
0.31383	0.02243	0.31327	0.09654	0.3133	0.5002
0.31365	0.02246	0.3131	0.09655	0.31313	0.5001
0.31347	0.02246	0.31292	0.0966	0.31295	0.49997
0.31329	0.02245	0.31274	0.09659	0.31277	0.49982
0.31311	0.02249	0.31257	0.0966	0.31259	0.49975
0.31294	0.02254	0.31238	0.09657	0.31242	0.49966
0.31276	0.02253	0.31221	0.09658	0.31224	0.49962
0.31258	0.02242	0.31204	0.09657	0.31206	0.49973
0.31241	0.02231	0.31185	0.09656	0.31189	0.4996
0.31223	0.02229	0.31169	0.09651	0.31171	0.49947
0.31206	0.02233	0.31151	0.09649	0.31154	0.49937
0.31188	0.02236	0.31133	0.09652	0.31136	0.49928
0.3117	0.02234	0.31116	0.09659	0.31118	0.49922
0.31153	0.02234	0.31098	0.09656	0.31101	0.49915
0.31135	0.02241	0.31081	0.09653	0.31084	0.499
0.31118	0.02248	0.31063	0.09653	0.31066	0.49892
0.311	0.0224	0.31046	0.09654	0.31048	0.49883
0.31082	0.02229	0.31028	0.09651	0.31031	0.49877
0.31065	0.02218	0.31011	0.09641	0.31014	0.49865
0.31048	0.02219	0.30993	0.0964	0.30997	0.49855
0.3103	0.02221	0.30976	0.09642	0.30979	0.49844
0.31013	0.02222	0.30959	0.09649	0.30962	0.49834
0.30995	0.02222	0.30942	0.09652	0.30944	0.49824
0.30978	0.02231	0.30924	0.09654	0.30927	0.49816
0.30961	0.02231	0.30907	0.09652	0.30909	0.49803
0.30943	0.02221	0.30889	0.0965	0.30892	0.49796
0.30926	0.0221	0.30872	0.09639	0.30875	0.49788
0.30908	0.02208	0.30855	0.09638	0.30858	0.49781
0.30891	0.02212	0.30838	0.09645	0.3084	0.49769
0.30874	0.02219	0.30821	0.09655	0.30823	0.49758
0.30856	0.02219	0.30803	0.09653	0.30806	0.49769
0.3084	0.02218	0.30786	0.09647	0.30789	0.49761
0.30822	0.02218	0.30769	0.09645	0.30772	0.4975
0.30805	0.02221	0.30752	0.09646	0.30755	0.4974
0.30788	0.02216	0.30735	0.09642	0.30737	0.49736
0.30771	0.02206	0.30718	0.09636	0.3072	0.49735
0.30754	0.022	0.30701	0.0963	0.30703	0.49729
0.30737	0.02201	0.30684	0.09632	0.30687	0.49717
0.3072	0.02209	0.30666	0.09643	0.30669	0.49708
0.30703	0.02209	0.30649	0.09653	0.30652	0.49701
0.30685	0.02206	0.30632	0.09651	0.30635	0.49694
0.30668	0.02202	0.30616	0.09644	0.30618	0.4968
0.30651	0.02207	0.30598	0.09637	0.30601	0.49665
0.30635	0.02212	0.30582	0.0964	0.30584	0.49653
0.30617	0.0221	0.30565	0.09635	0.30568	0.49648
0.306	0.02206	0.30548	0.09632	0.3055	0.49647
0.30584	0.02199	0.30531	0.09638	0.30534	0.49641
0.30567	0.02198	0.30514	0.09646	0.30517	0.49634
0.3055	0.02193	0.30497	0.09653	0.305	0.49626
0.30533	0.02193	0.3048	0.09648	0.30483	0.49623
0.30516	0.02191	0.30463	0.09644	0.30466	0.49618
0.30499	0.02201	0.30447	0.09643	0.30449	0.49607
0.30482	0.02198	0.3043	0.09648	0.30433	0.49595
0.30465	0.022	0.30413	0.09642	0.30416	0.49588
0.30448	0.02196	0.30397	0.09641	0.30399	0.4962
0.30432	0.02199	0.3038	0.09645	0.30383	0.49621
0.30415	0.02201	0.30363	0.09656	0.30366	0.49614
0.30398	0.02193	0.30347	0.0966	0.30349	0.49603
0.30382	0.02184	0.3033	0.09652	0.30333	0.49595
0.30365	0.02177	0.30313	0.09648	0.30316	0.49598
0.30348	0.02182	0.30296	0.09646	0.303	0.4959
0.30332	0.02186	0.3028	0.09651	0.30283	0.4958
0.30315	0.02183	0.30263	0.0965	0.30266	0.49569
0.30298	0.02182	0.30247	0.09643	0.30249	0.49569
0.30282	0.02181	0.3023	0.0964	0.30233	0.4957
0.30265	0.02191	0.30214	0.09645	0.30217	0.49562
0.30249	0.02186	0.30197	0.09653	0.302	0.49552
0.30232	0.02179	0.30181	0.09655	0.30184	0.49543
0.30216	0.02165	0.30164	0.09649	0.30167	0.49536
0.30199	0.02168	0.30147	0.09648	0.3015	0.49531
0.30183	0.02178	0.30131	0.09647	0.30134	0.49519
0.30166	0.02178	0.30115	0.09653	0.30118	0.49509
0.3015	0.02181	0.30099	0.09651	0.30101	0.49497
0.30133	0.02185	0.30082	0.09645	0.30085	0.49495
0.30116	0.02187	0.30066	0.09648	0.30068	0.49488
0.301	0.02177	0.3005	0.09651	0.30052	0.49478
0.30084	0.02165	0.30033	0.09656	0.30036	0.49468
0.30067	0.02156	0.30016	0.09648	0.30019	0.49478
0.30051	0.02157	0.30001	0.09648	0.30003	0.4947
0.30035	0.02164	0.29984	0.09648	0.29987	0.4946
0.30019	0.02166	0.29968	0.09654	0.29971	0.49449
0.30002	0.02167	0.29952	0.0965	0.29954	0.49432
0.29986	0.02171	0.29935	0.09645	0.29938	0.49433
0.2997	0.02173	0.29919	0.09644	0.29922	0.49423
0.29953	0.02176	0.29903	0.09649	0.29905	0.49417
0.29937	0.02168	0.29887	0.09653	0.29889	0.49403
0.29921	0.02159	0.29871	0.09647	0.29874	0.49392
0.29905	0.02153	0.29855	0.0964	0.29857	0.49383
0.29889	0.02151	0.29838	0.09641	0.29841	0.49375
0.29873	0.02156	0.29822	0.09645	0.29825	0.49368
0.29856	0.02154	0.29806	0.09647	0.29808	0.49355
0.2984	0.02158	0.2979	0.09646	0.29793	0.49344
0.29824	0.02162	0.29774	0.09642	0.29777	0.49338
0.29808	0.02164	0.29758	0.09641	0.29761	0.4933
0.29792	0.02148	0.29742	0.09654	0.29745	0.49319
0.29776	0.02144	0.29726	0.09651	0.29729	0.49306
0.2976	0.02149	0.2971	0.09648	0.29713	0.49287
0.29744	0.02147	0.29694	0.09645	0.29697	0.49279
0.29728	0.02148	0.29678	0.09651	0.29681	0.49269
0.29712	0.0214	0.29662	0.09651	0.29665	0.49262
0.29696	0.02148	0.29646	0.09653	0.29649	0.49253
0.2968	0.02151	0.2963	0.09648	0.29633	0.49268
0.29664	0.02154	0.29615	0.09647	0.29617	0.49258
0.29648	0.02145	0.29599	0.09647	0.29601	0.49245
0.29632	0.02138	0.29583	0.09645	0.29586	0.49228
0.29616	0.02138	0.29567	0.09644	0.2957	0.49219
0.296	0.02138	0.29552	0.09642	0.29554	0.49213
0.29584	0.02135	0.29535	0.09645	0.29538	0.49207
0.29569	0.02136	0.29519	0.09646	0.29522	0.49199
0.29553	0.02134	0.29504	0.09647	0.29507	0.4919
0.29537	0.0214	0.29488	0.09645	0.29491	0.49184
0.29521	0.0214	0.29472	0.09645	0.29475	0.49179
0.29506	0.02146	0.29457	0.09644	0.29459	0.4917
0.2949	0.02142	0.29441	0.09642	0.29443	0.49159
0.29474	0.02136	0.29425	0.09637	0.29428	0.49146
0.29458	0.02136	0.29409	0.09636	0.29412	0.49139
0.29442	0.02132	0.29394	0.09638	0.29397	0.49131
0.29427	0.02123	0.29378	0.09642	0.29381	0.49124
0.29411	0.02125	0.29363	0.09645	0.29365	0.49118
0.29396	0.02133	0.29347	0.09651	0.2935	0.49113
0.2938	0.02135	0.29331	0.09648	0.29334	0.49106
0.29365	0.02137	0.29316	0.09651	0.29318	0.49101
0.29349	0.02135	0.29301	0.09651	0.29303	0.49093
0.29333	0.02136	0.29285	0.09648	0.29287	0.49085
0.29318	0.02133	0.29269	0.09654	0.29272	0.49092
0.29302	0.02124	0.29254	0.09656	0.29256	0.49086
0.29287	0.02116	0.29238	0.09658	0.29241	0.49084
0.29271	0.02115	0.29223	0.09655	0.29225	0.49079
0.29255	0.02118	0.29207	0.09653	0.2921	0.49075
0.2924	0.02121	0.29192	0.09653	0.29195	0.4907
0.29224	0.02125	0.29177	0.09649	0.29179	0.49066
0.29209	0.02127	0.29161	0.09648	0.29164	0.49058
0.29194	0.02125	0.29146	0.0965	0.29148	0.49053
0.29178	0.02119	0.29131	0.0965	0.29133	0.4905
0.29163	0.02113	0.29115	0.09656	0.29118	0.49045
0.29147	0.02104	0.291	0.09661	0.29103	0.49039
0.29132	0.02103	0.29084	0.09665	0.29087	0.4903
0.29117	0.02105	0.29069	0.09663	0.29072	0.4902
0.29101	0.02109	0.29054	0.09661	0.29056	0.49014
0.29086	0.02111	0.29039	0.09658	0.29041	0.49008
0.29071	0.02115	0.29024	0.09656	0.29026	0.49007
0.29055	0.02126	0.29008	0.09655	0.29011	0.48998
0.2904	0.02115	0.28993	0.09653	0.28995	0.48989
0.29025	0.02107	0.28978	0.09656	0.2898	0.48978
0.2901	0.02094	0.28962	0.09674	0.28965	0.48967
0.28994	0.02095	0.28947	0.09677	0.2895	0.48959
0.2898	0.02097	0.28932	0.0967	0.28934	0.48951
0.28964	0.021	0.28917	0.09669	0.28919	0.48944
0.28949	0.02105	0.28902	0.09667	0.28904	0.48958
0.28934	0.02108	0.28887	0.09667	0.28889	0.48956
0.28918	0.02116	0.28871	0.09666	0.28874	0.48948
0.28903	0.02115	0.28856	0.09665	0.28859	0.48943
0.28888	0.02101	0.28841	0.0967	0.28844	0.48932
0.28873	0.02092	0.28827	0.09677	0.28829	0.48917
0.28858	0.02086	0.28811	0.09678	0.28814	0.48911
0.28843	0.02092	0.28797	0.09675	0.28799	0.48901
0.28828	0.02092	0.28781	0.09665	0.28784	0.4889
0.28813	0.02094	0.28766	0.09658	0.28769	0.48877
0.28798	0.02098	0.28752	0.09658	0.28754	0.48869
0.28783	0.02104	0.28737	0.09656	0.28739	0.48861
0.28768	0.02106	0.28721	0.09657	0.28724	0.48852
0.28753	0.02097	0.28707	0.09657	0.28709	0.48845
0.28738	0.02086	0.28692	0.09661	0.28694	0.48832
0.28723	0.02082	0.28677	0.09668	0.28679	0.48822
0.28708	0.02084	0.28662	0.09669	0.28665	0.48814
0.28693	0.02081	0.28647	0.09669	0.28649	0.48808
0.28679	0.02086	0.28633	0.09663	0.28635	0.48801
0.28663	0.02091	0.28617	0.09656	0.2862	0.4879
0.28649	0.02097	0.28602	0.09658	0.28605	0.48782
0.28634	0.02095	0.28588	0.0966	0.2859	0.48771
0.28619	0.0209	0.28573	0.09661	0.28575	0.48761
0.28604	0.02085	0.28558	0.09665	0.28561	0.48763
0.28589	0.02084	0.28543	0.09672	0.28546	0.48753
0.28575	0.02084	0.28528	0.09675	0.28531	0.48746
0.2856	0.02079	0.28514	0.0967	0.28516	0.48738
0.28545	0.02075	0.28499	0.09665	0.28502	0.48726
0.2853	0.02076	0.28485	0.09656	0.28487	0.48713
0.28516	0.0208	0.2847	0.09657	0.28473	0.48708
0.28501	0.02085	0.28455	0.09658	0.28457	0.487
0.28486	0.02079	0.28441	0.09663	0.28443	0.4869
0.28471	0.02076	0.28426	0.09665	0.28428	0.48676
0.28457	0.02074	0.28412	0.09669	0.28414	0.48664
0.28442	0.0208	0.28397	0.09671	0.28399	0.48656
0.28428	0.02081	0.28382	0.09669	0.28385	0.48649
0.28413	0.02073	0.28368	0.09664	0.2837	0.48644
0.28399	0.02066	0.28353	0.09655	0.28355	0.48641
0.28384	0.02066	0.28338	0.09654	0.28341	0.48632
0.28369	0.02072	0.28324	0.09656	0.28326	0.48629
0.28355	0.0207	0.28309	0.09661	0.28312	0.48621
0.2834	0.02069	0.28295	0.09662	0.28298	0.48612
0.28325	0.02072	0.2828	0.09662	0.28283	0.48597
0.28311	0.02072	0.28266	0.09664	0.28268	0.48583
0.28296	0.02065	0.28251	0.09673	0.28254	0.48573
0.28282	0.02054	0.28237	0.09673	0.28239	0.48565
0.28268	0.02053	0.28223	0.09669	0.28225	0.48579
0.28253	0.02056	0.28208	0.09666	0.28211	0.48573
0.28239	0.02064	0.28194	0.09668	0.28196	0.48567
0.28224	0.02065	0.28179	0.0967	0.28182	0.48556
0.2821	0.02068	0.28165	0.09674	0.28168	0.48544
0.28196	0.02069	0.28151	0.09671	0.28153	0.48531
0.28181	0.02072	0.28136	0.09674	0.28138	0.48522
0.28167	0.02063	0.28122	0.09674	0.28124	0.48513
0.28153	0.02057	0.28108	0.09677	0.2811	0.48507
0.28138	0.02046	0.28093	0.09675	0.28096	0.48503
0.28124	0.02048	0.28079	0.09675	0.28082	0.48503
0.28109	0.02049	0.28065	0.09671	0.28067	0.48503
0.28095	0.02056	0.2805	0.0967	0.28053	0.48498
0.28081	0.02052	0.28037	0.09672	0.28039	0.48488
0.28067	0.02055	0.28022	0.09672	0.28025	0.48481
0.28052	0.0206	0.28008	0.09671	0.28011	0.48476
0.28038	0.02064	0.27994	0.09668	0.27996	0.48469
0.28024	0.02044	0.2798	0.0967	0.27982	0.48461
0.2801	0.0204	0.27966	0.09671	0.27968	0.48456
0.27995	0.02047	0.27952	0.09675	0.27954	0.48451
0.27981	0.02049	0.27937	0.0968	0.27939	0.48447
0.27967	0.02052	0.27923	0.09682	0.27925	0.48442
0.27953	0.02047	0.27909	0.0968	0.27911	0.48436
0.27939	0.0205	0.27895	0.0968	0.27897	0.48426
0.27925	0.02051	0.27881	0.09682	0.27883	0.4844
0.2791	0.02045	0.27867	0.09682	0.27869	0.48435
0.27896	0.02037	0.27853	0.09687	0.27855	0.48422
0.27882	0.02031	0.27839	0.09689	0.27841	0.48414
0.27868	0.02034	0.27825	0.09692	0.27827	0.48406
0.27854	0.02037	0.27811	0.09695	0.27813	0.48396
0.27841	0.02036	0.27797	0.09694	0.27799	0.48383
0.27826	0.02036	0.27783	0.09694	0.27785	0.48374
0.27812	0.02037	0.27769	0.09693	0.27771	0.48365
0.27798	0.02043	0.27754	0.0969	0.27757	0.48357
0.27784	0.02045	0.27741	0.09692	0.27743	0.48346
0.27771	0.02037	0.27727	0.09689	0.27729	0.48333
0.27756	0.02031	0.27713	0.09696	0.27715	0.48322
0.27742	0.02029	0.27699	0.09701	0.27701	0.48311
0.27729	0.02033	0.27685	0.0971	0.27687	0.48302
0.27715	0.02034	0.27671	0.09708	0.27674	0.48293
0.277	0.02032	0.27657	0.09704	0.2766	0.48283
0.27687	0.02032	0.27644	0.09697	0.27646	0.48271
0.27673	0.02034	0.2763	0.09701	0.27632	0.48263
0.27659	0.02032	0.27616	0.09698	0.27619	0.48255
0.27645	0.02027	0.27602	0.09696	0.27604	0.48247
0.27631	0.02027	0.27589	0.09694	0.27591	0.48237
0.27617	0.02029	0.27575	0.09702	0.27577	0.48222
0.27604	0.02032	0.27561	0.09711	0.27563	0.48212
0.2759	0.02028	0.27547	0.0971	0.27549	0.48219
0.27576	0.02024	0.27534	0.09706	0.27536	0.48206
0.27562	0.02021	0.2752	0.09704	0.27522	0.48198
0.27549	0.02023	0.27506	0.09711	0.27509	0.48194
0.27535	0.02022	0.27492	0.09713	0.27495	0.48187
0.27521	0.02019	0.27479	0.09716	0.27481	0.48179
0.27507	0.02016	0.27465	0.09719	0.27467	0.48163
0.27494	0.02019	0.27451	0.09724	0.27454	0.48149
0.2748	0.02025	0.27438	0.09726	0.2744	0.48137
0.27467	0.02026	0.27424	0.09723	0.27426	0.48125
0.27453	0.02018	0.2741	0.09713	0.27413	0.48112
0.27439	0.02012	0.27397	0.09707	0.27399	0.48097
0.27426	0.02012	0.27384	0.09706	0.27386	0.48091
0.27412	0.02017	0.2737	0.09713	0.27372	0.48085
0.27398	0.02015	0.27356	0.09713	0.27358	0.48078
0.27385	0.02013	0.27342	0.09714	0.27345	0.48068
0.27371	0.02021	0.27329	0.09716	0.27331	0.48055
0.27358	0.02023	0.27316	0.09724	0.27318	0.48049
0.27344	0.02016	0.27302	0.09731	0.27304	0.48037
0.27331	0.0201	0.27288	0.09727	0.27291	0.48029
0.27317	0.02002	0.27275	0.09718	0.27277	0.4802
0.27303	0.02005	0.27262	0.09714	0.27264	0.48014
0.2729	0.02005	0.27248	0.09712	0.27251	0.48012
0.27277	0.02005	0.27235	0.0972	0.27237	0.48022
0.27263	0.02009	0.27221	0.09723	0.27224	0.48012
0.2725	0.02014	0.27208	0.09731	0.2721	0.48001
0.27236	0.0202	0.27195	0.09737	0.27197	0.47993
0.27223	0.02013	0.27182	0.0974	0.27184	0.47978
0.2721	0.02006	0.27168	0.09731	0.2717	0.47966
0.27196	0.01999	0.27155	0.09722	0.27157	0.47954
0.27183	0.01999	0.27141	0.0972	0.27144	0.47948
0.27169	0.01999	0.27128	0.09722	0.2713	0.47946
0.27156	0.02	0.27115	0.09732	0.27116	0.47937
0.27143	0.02	0.27101	0.09735	0.27104	0.47936
0.27129	0.02001	0.27088	0.09741	0.2709	0.47928
0.27116	0.02006	0.27075	0.09747	0.27077	0.47919
0.27103	0.02006	0.27062	0.09748	0.27064	0.47904
0.27089	0.02	0.27048	0.09743	0.2705	0.47884
0.27076	0.01993	0.27035	0.09731	0.27037	0.47869
0.27063	0.01993	0.27022	0.09725	0.27024	0.4786
0.2705	0.01993	0.27009	0.09729	0.27011	0.4786
0.27037	0.01993	0.26995	0.09732	0.26997	0.47859
0.27023	0.01991	0.26982	0.09738	0.26984	0.47858
0.2701	0.01997	0.26969	0.0974	0.26971	0.47853
0.26997	0.02004	0.26956	0.09749	0.26958	0.47852
0.26983	0.02	0.26943	0.09753	0.26945	0.47843
0.2697	0.01991	0.26929	0.09755	0.26932	0.47833
0.26958	0.01983	0.26917	0.09747	0.26919	0.47825
0.26944	0.01986	0.26903	0.09738	0.26905	0.4782
0.26931	0.01986	0.2689	0.09742	0.26892	0.4782
0.26918	0.01986	0.26877	0.09748	0.26879	0.47816
0.26905	0.01983	0.26864	0.09751	0.26866	0.47813
0.26891	0.01986	0.26851	0.09757	0.26853	0.47809
0.26879	0.01989	0.26838	0.09761	0.2684	0.47803
0.26865	0.01991	0.26825	0.09766	0.26827	0.47787
0.26852	0.0199	0.26812	0.09764	0.26814	0.47773
0.26839	0.01984	0.26799	0.09759	0.26801	0.47757
0.26826	0.01982	0.26786	0.0975	0.26788	0.47752
0.26813	0.01982	0.26773	0.09749	0.26775	0.47749
0.268	0.01981	0.2676	0.09755	0.26762	0.47745
0.26787	0.01978	0.26747	0.09761	0.26749	0.47735
0.26774	0.01975	0.26734	0.09763	0.26736	0.47726
0.26762	0.01977	0.26721	0.09766	0.26723	0.47716
0.26748	0.01981	0.26708	0.09767	0.2671	0.47706
0.26735	0.01981	0.26695	0.0977	0.26697	0.47688
0.26723	0.01978	0.26682	0.09764	0.26684	0.47672
0.2671	0.01984	0.2667	0.09758	0.26672	0.47657
0.26697	0.0198	0.26657	0.09749	0.26659	0.47651
0.26684	0.01976	0.26644	0.09753	0.26646	0.47645
0.26671	0.01967	0.26631	0.09761	0.26633	0.47641
0.26658	0.0197	0.26618	0.09767	0.2662	0.47648
0.26645	0.01972	0.26606	0.09769	0.26607	0.47637
0.26632	0.01973	0.26593	0.09767	0.26595	0.4762
0.26619	0.01971	0.26579	0.09775	0.26582	0.47606
0.26607	0.01973	0.26567	0.09772	0.26569	0.47594
0.26594	0.01972	0.26554	0.0977	0.26556	0.47589
0.26581	0.01976	0.26542	0.09765	0.26544	0.47581
0.26568	0.01968	0.26529	0.09769	0.26531	0.47575
0.26555	0.01964	0.26516	0.09772	0.26518	0.47569
0.26543	0.01958	0.26503	0.09771	0.26506	0.47562
0.2653	0.01961	0.26491	0.09774	0.26493	0.47552
0.26517	0.01964	0.26478	0.09773	0.2648	0.47539
0.26504	0.01965	0.26465	0.09774	0.26467	0.4752
0.26492	0.01969	0.26453	0.09774	0.26455	0.47505
0.26479	0.01973	0.2644	0.09772	0.26442	0.47492
0.26466	0.01975	0.26427	0.09773	0.26429	0.47485
0.26454	0.01972	0.26415	0.09772	0.26417	0.47476
0.26441	0.01958	0.26402	0.09781	0.26404	0.47471
0.26429	0.01955	0.26389	0.09783	0.26391	0.47461
0.26416	0.01956	0.26377	0.09784	0.26379	0.47456
0.26404	0.01955	0.26364	0.09782	0.26367	0.47446
0.26391	0.01956	0.26352	0.09781	0.26354	0.47433
0.26378	0.01961	0.26339	0.0978	0.26341	0.47427
0.26365	0.01966	0.26326	0.09778	0.26328	0.47418
0.26353	0.01966	0.26314	0.09775	0.26316	0.4741
0.26341	0.01958	0.26301	0.09781	0.26303	0.47398
0.26328	0.01949	0.26289	0.09782	0.26291	0.47394
0.26316	0.01946	0.26276	0.09794	0.26278	0.47386
0.26303	0.01948	0.26264	0.09796	0.26266	0.47381
0.2629	0.01951	0.26252	0.09798	0.26253	0.4737
0.26278	0.01952	0.26239	0.09798	0.26241	0.4736
0.26266	0.01955	0.26226	0.09798	0.26229	0.47348
0.26253	0.01958	0.26214	0.09795	0.26216	0.47337
0.2624	0.01961	0.26202	0.09793	0.26204	0.47328
0.26228	0.01955	0.26189	0.09796	0.26191	0.47317
0.26215	0.01944	0.26177	0.09799	0.26179	0.47309
0.26203	0.01936	0.26165	0.098	0.26167	0.47304
0.26191	0.01939	0.26152	0.09798	0.26154	0.47298
0.26178	0.01941	0.2614	0.09796	0.26142	0.47291
0.26166	0.01944	0.26127	0.09801	0.26129	0.47275
0.26153	0.01947	0.26115	0.09803	0.26117	0.47264
0.26141	0.0195	0.26103	0.09804	0.26105	0.47255
0.26129	0.0195	0.2609	0.09801	0.26092	0.4725
0.26116	0.01946	0.26078	0.09804	0.2608	0.47239
0.26104	0.01942	0.26066	0.09813	0.26068	0.47226
0.26092	0.01939	0.26053	0.09817	0.26055	0.47218
0.26079	0.01941	0.26041	0.09813	0.26043	0.47213
0.26067	0.01937	0.26029	0.09806	0.26031	0.47228
0.26055	0.01937	0.26016	0.09803	0.26019	0.4722
0.26042	0.01936	0.26004	0.09809	0.26006	0.47216
0.2603	0.01939	0.25992	0.09814	0.25994	0.47216
0.26018	0.01943	0.2598	0.09813	0.25982	0.47212
0.26006	0.01941	0.25968	0.09819	0.2597	0.47203
0.25994	0.01935	0.25955	0.09827	0.25957	0.4719
0.25981	0.0193	0.25943	0.09832	0.25945	0.47187
0.25969	0.01934	0.25931	0.09829	0.25933	0.47178
0.25957	0.01935	0.25919	0.09824	0.25921	0.47176
0.25945	0.01932	0.25907	0.09819	0.25909	0.47167
0.25933	0.01928	0.25895	0.09825	0.25896	0.47164
0.2592	0.01929	0.25882	0.09827	0.25885	0.47161
0.25908	0.01932	0.2587	0.0983	0.25873	0.47157
0.25896	0.01935	0.25858	0.09833	0.2586	0.47146
0.25884	0.01928	0.25846	0.0984	0.25848	0.4713
0.25872	0.01925	0.25834	0.09842	0.25836	0.47116
0.2586	0.01931	0.25822	0.0984	0.25824	0.47108
0.25847	0.01925	0.2581	0.09831	0.25812	0.47101
0.25835	0.0192	0.25798	0.09828	0.25799	0.47093
0.25823	0.01916	0.25786	0.0983	0.25788	0.47081
0.25811	0.01919	0.25774	0.09837	0.25776	0.47073
0.25799	0.01925	0.25762	0.0984	0.25764	0.47066
0.25787	0.01928	0.2575	0.09839	0.25751	0.47062
0.25775	0.01924	0.25738	0.0984	0.2574	0.47044
0.25763	0.01925	0.25726	0.09845	0.25727	0.47033
0.25751	0.01926	0.25714	0.09848	0.25716	0.47021
0.25739	0.01927	0.25702	0.09845	0.25704	0.4701
0.25727	0.01922	0.2569	0.09838	0.25692	0.47002
0.25715	0.01915	0.25678	0.09842	0.2568	0.46994
0.25703	0.01916	0.25666	0.09843	0.25668	0.46988
0.25691	0.01915	0.25654	0.09846	0.25656	0.46976
0.25679	0.01918	0.25642	0.09847	0.25644	0.46963
0.25667	0.01919	0.2563	0.0985	0.25632	0.46952
0.25655	0.01918	0.25618	0.09854	0.2562	0.46938
0.25644	0.01924	0.25607	0.09853	0.25609	0.46926
0.25631	0.01926	0.25595	0.0985	0.25597	0.46912
0.2562	0.01921	0.25583	0.09844	0.25585	0.469
0.25608	0.01912	0.25571	0.09843	0.25573	0.4689
0.25596	0.01903	0.25559	0.09841	0.25561	0.4688
0.25584	0.01907	0.25547	0.09847	0.25549	0.46873
0.25572	0.01914	0.25536	0.09849	0.25538	0.46863
0.2556	0.01912	0.25524	0.09851	0.25526	0.46848
0.25548	0.01913	0.25512	0.0985	0.25514	0.46835
0.25537	0.01914	0.255	0.09851	0.25502	0.46822
0.25525	0.01916	0.25488	0.0985	0.25491	0.46811
0.25513	0.01909	0.25477	0.09848	0.25479	0.46799
0.25501	0.01899	0.25465	0.09846	0.25467	0.46794
0.2549	0.01894	0.25453	0.09848	0.25455	0.46783
0.25478	0.019	0.25441	0.09849	0.25444	0.46776
0.25466	0.01903	0.2543	0.09853	0.25432	0.46762
0.25455	0.01904	0.25418	0.09853	0.2542	0.46752
0.25443	0.01905	0.25406	0.09853	0.25408	0.46742
0.25431	0.01908	0.25395	0.09863	0.25397	0.46735
0.2542	0.01913	0.25383	0.09863	0.25385	0.4672
0.25408	0.01908	0.25371	0.09864	0.25373	0.46704
0.25396	0.019	0.2536	0.09863	0.25362	0.46692
0.25384	0.01893	0.25348	0.09864	0.2535	0.46683
0.25373	0.01892	0.25336	0.09862	0.25338	0.46675
0.25361	0.01895	0.25325	0.09862	0.25327	0.46667
0.25349	0.01897	0.25313	0.09861	0.25315	0.46656
0.25338	0.01896	0.25302	0.09861	0.25304	0.46647
0.25326	0.01897	0.2529	0.09863	0.25292	0.46636
0.25314	0.01906	0.25278	0.09867	0.25281	0.46625
0.25303	0.019	0.25267	0.0987	0.25269	0.46611
0.25291	0.01893	0.25255	0.09872	0.25257	0.46599
0.2528	0.0189	0.25244	0.09873	0.25246	0.4659
0.25268	0.01889	0.25232	0.09874	0.25234	0.46582
0.25257	0.01892	0.25221	0.09872	0.25222	0.46574
0.25245	0.01891	0.25209	0.09871	0.25211	0.46564
0.25234	0.01894	0.25198	0.09871	0.252	0.46551
0.25222	0.01892	0.25186	0.09869	0.25188	0.46563
0.25211	0.01896	0.25175	0.09873	0.25177	0.46556
0.25199	0.01895	0.25163	0.09873	0.25165	0.46543
0.25188	0.0189	0.25152	0.09877	0.25154	0.4653
0.25176	0.01885	0.25141	0.09877	0.25142	0.46524
0.25165	0.01885	0.25129	0.09881	0.25131	0.46519
0.25153	0.01889	0.25118	0.09887	0.25119	0.46511
0.25142	0.0189	0.25106	0.09885	0.25108	0.46504
0.2513	0.01887	0.25095	0.09886	0.25097	0.46499
0.25119	0.01884	0.25083	0.09888	0.25085	0.46497
0.25108	0.01888	0.25072	0.0989	0.25074	0.46491
0.25096	0.0189	0.25061	0.0989	0.25062	0.46483
0.25085	0.01889	0.25049	0.09895	0.25051	0.46473
0.25073	0.01885	0.25038	0.09902	0.2504	0.46467
0.25062	0.01885	0.25026	0.09907	0.25028	0.4646
0.25051	0.01884	0.25015	0.09904	0.25017	0.46452
0.25039	0.01881	0.25004	0.09898	0.25006	0.46444
0.25028	0.01879	0.24993	0.09894	0.24995	0.46439
0.25017	0.01876	0.24981	0.09893	0.24983	0.46434
0.25005	0.0188	0.2497	0.09898	0.24972	0.46429
0.24994	0.0188	0.24959	0.099	0.24961	0.46424
0.24982	0.01883	0.24948	0.09901	0.24949	0.46413
0.24971	0.01882	0.24936	0.09905	0.24938	0.464
0.2496	0.01883	0.24925	0.09913	0.24927	0.46399
0.24949	0.0188	0.24914	0.0992	0.24916	0.46391
0.24937	0.01879	0.24902	0.09917	0.24904	0.46379
0.24926	0.01873	0.24891	0.09909	0.24893	0.46366
0.24915	0.01868	0.2488	0.09902	0.24882	0.46355
0.24904	0.01867	0.24869	0.09901	0.24871	0.46351
0.24893	0.01872	0.24858	0.09906	0.24859	0.46345
0.24881	0.01874	0.24847	0.09909	0.24848	0.46331
0.2487	0.01875	0.24835	0.09924	0.24837	0.46316
0.24859	0.01879	0.24824	0.09929	0.24826	0.46299
0.24848	0.01883	0.24813	0.09928	0.24815	0.46289
0.24836	0.01883	0.24802	0.09925	0.24804	0.46278
0.24825	0.01874	0.24791	0.09923	0.24792	0.46262
0.24814	0.01865	0.2478	0.09921	0.24781	0.46248
0.24803	0.01858	0.24769	0.09921	0.2477	0.46237
0.24792	0.01861	0.24757	0.09922	0.24759	0.4623
0.24781	0.01864	0.24746	0.09921	0.24748	0.4622
0.2477	0.0187	0.24735	0.09925	0.24737	0.46207
0.24759	0.01872	0.24724	0.09931	0.24726	0.46194
0.24748	0.01875	0.24713	0.09936	0.24715	0.46178
0.24736	0.01869	0.24702	0.09929	0.24704	0.46166
0.24725	0.01861	0.24691	0.09922	0.24693	0.46156
0.24714	0.01853	0.2468	0.09917	0.24682	0.46145
0.24703	0.01853	0.24669	0.09924	0.24671	0.46135
0.24692	0.01858	0.24658	0.09926	0.2466	0.46133
0.24681	0.01862	0.24647	0.09928	0.24649	0.46122
0.2467	0.01862	0.24636	0.09928	0.24638	0.46111
0.24659	0.01864	0.24625	0.09935	0.24627	0.461
0.24648	0.01867	0.24614	0.09941	0.24616	0.46083
0.24637	0.0187	0.24603	0.09942	0.24605	0.4607
0.24626	0.01867	0.24592	0.09935	0.24594	0.46056
0.24615	0.01859	0.24581	0.0993	0.24583	0.46048
0.24604	0.01852	0.2457	0.09935	0.24572	0.4604
0.24593	0.01852	0.24559	0.09936	0.24561	0.46027
0.24582	0.01855	0.24549	0.09937	0.2455	0.46022
0.24571	0.01857	0.24538	0.09937	0.24539	0.46013
0.24561	0.01855	0.24527	0.09942	0.24528	0.46005
0.2455	0.01857	0.24516	0.09946	0.24517	0.45989
0.24539	0.01859	0.24505	0.09947	0.24507	0.45971
0.24528	0.0186	0.24494	0.09941	0.24496	0.45958
0.24517	0.01855	0.24483	0.09942	0.24485	0.45952
0.24506	0.01855	0.24472	0.09944	0.24474	0.45947
0.24495	0.01852	0.24461	0.09947	0.24463	0.4594
0.24484	0.01853	0.24451	0.09944	0.24452	0.45928
0.24473	0.0185	0.2444	0.0994	0.24442	0.45921
0.24462	0.01848	0.24429	0.09941	0.24431	0.45912
0.24452	0.01847	0.24418	0.09948	0.2442	0.45902
0.24441	0.01849	0.24407	0.09952	0.24409	0.45889
0.2443	0.01849	0.24396	0.09951	0.24399	0.45876
0.24419	0.01848	0.24386	0.09946	0.24388	0.45869
0.24409	0.01842	0.24375	0.09947	0.24377	0.45862
0.24398	0.01844	0.24364	0.09951	0.24366	0.45855
0.24387	0.01844	0.24354	0.09951	0.24355	0.45844
0.24376	0.01848	0.24343	0.09949	0.24345	0.45837
0.24365	0.01841	0.24332	0.09947	0.24334	0.45828
0.24355	0.01841	0.24322	0.09949	0.24323	0.45814
0.24344	0.01842	0.24311	0.09956	0.24312	0.45798
0.24333	0.01847	0.243	0.09963	0.24302	0.45781
0.24323	0.01848	0.24289	0.09961	0.24291	0.45775
0.24312	0.01846	0.24279	0.09961	0.2428	0.4577
0.24301	0.01842	0.24268	0.09967	0.2427	0.45768
0.2429	0.01838	0.24257	0.09963	0.24259	0.45761
0.2428	0.01836	0.24247	0.09963	0.24249	0.45755
0.24269	0.01837	0.24236	0.09961	0.24238	0.45748
0.24259	0.01837	0.24226	0.09965	0.24227	0.45742
0.24248	0.01837	0.24215	0.09967	0.24217	0.45733
0.24237	0.01841	0.24204	0.09968	0.24206	0.45721
0.24227	0.01846	0.24193	0.09971	0.24195	0.45709
0.24216	0.01846	0.24183	0.09976	0.24185	0.45701
0.24205	0.01845	0.24172	0.0998	0.24174	0.45694
0.24195	0.01837	0.24162	0.09983	0.24164	0.45693
0.24184	0.01834	0.24151	0.09976	0.24153	0.45701
0.24173	0.01832	0.24141	0.09974	0.24143	0.45693
0.24163	0.0183	0.2413	0.09971	0.24132	0.45679
0.24152	0.0183	0.24119	0.09975	0.24122	0.4567
0.24142	0.01833	0.24109	0.09978	0.24111	0.45658
0.24131	0.01838	0.24099	0.09981	0.241	0.45649
0.24121	0.0184	0.24088	0.09983	0.2409	0.45639
0.2411	0.01839	0.24078	0.09986	0.2408	0.45628
0.241	0.01834	0.24067	0.09991	0.24069	0.4562
0.24089	0.01828	0.24056	0.09989	0.24058	0.45611
0.24079	0.0182	0.24046	0.09985	0.24048	0.45602
0.24068	0.01821	0.24036	0.09988	0.24037	0.45589
0.24058	0.01823	0.24025	0.09995	0.24027	0.45575
0.24047	0.01826	0.24015	0.09995	0.24017	0.45564
0.24037	0.01829	0.24004	0.09997	0.24006	0.45551
0.24026	0.01837	0.23994	0.09997	0.23996	0.45539
0.24016	0.01833	0.23983	0.10006	0.23985	0.45523
0.24006	0.0183	0.23973	0.10003	0.23975	0.45507
0.23995	0.01821	0.23962	0.1	0.23964	0.45495
0.23985	0.0182	0.23952	0.09991	0.23954	0.45485
0.23974	0.01816	0.23942	0.09994	0.23944	0.45473
0.23964	0.01818	0.23932	0.09994	0.23933	0.45459
0.23954	0.01823	0.23921	0.1	0.23923	0.45445
0.23943	0.01827	0.23911	0.1	0.23913	0.45444
0.23933	0.01829	0.239	0.10009	0.23902	0.45431
0.23922	0.01829	0.2389	0.10012	0.23892	0.45416
0.23912	0.01823	0.2388	0.10018	0.23882	0.45407
0.23902	0.01819	0.2387	0.1001	0.23871	0.45396
0.23891	0.01813	0.23859	0.10005	0.23861	0.45388
0.23881	0.01816	0.23849	0.09997	0.23851	0.45376
0.23871	0.01815	0.23839	0.1	0.2384	0.45366
0.2386	0.01816	0.23828	0.1	0.2383	0.45355
0.2385	0.01818	0.23818	0.10004	0.2382	0.45345
0.2384	0.01819	0.23808	0.10009	0.2381	0.45332
0.23829	0.01821	0.23798	0.10027	0.23799	0.45318
0.23819	0.0182	0.23788	0.10028	0.23789	0.45301
0.23809	0.01816	0.23777	0.10019	0.23779	0.4529
0.23799	0.01813	0.23767	0.10012	0.23769	0.45278
0.23788	0.01811	0.23757	0.10007	0.23758	0.4527
0.23778	0.0181	0.23746	0.10013	0.23748	0.4526
0.23768	0.01813	0.23736	0.10015	0.23738	0.45248
0.23758	0.01815	0.23726	0.1002	0.23728	0.45236
0.23748	0.0182	0.23716	0.10025	0.23718	0.45228
0.23738	0.01819	0.23706	0.10032	0.23708	0.45215
0.23727	0.01814	0.23696	0.10034	0.23697	0.45198
0.23717	0.01806	0.23686	0.10029	0.23687	0.45181
0.23707	0.01809	0.23675	0.10019	0.23677	0.45186
0.23697	0.0181	0.23665	0.10013	0.23667	0.45178
0.23687	0.01808	0.23655	0.10016	0.23657	0.45165
0.23676	0.01804	0.23645	0.10021	0.23646	0.45155
0.23666	0.01806	0.23635	0.10028	0.23636	0.45143
0.23656	0.0181	0.23625	0.1003	0.23626	0.45133
0.23646	0.01812	0.23614	0.10036	0.23616	0.45117
0.23636	0.01811	0.23604	0.10041	0.23606	0.45101
0.23626	0.01808	0.23594	0.10044	0.23596	0.45088
0.23616	0.01807	0.23584	0.10037	0.23586	0.4508
0.23606	0.0181	0.23574	0.1003	0.23576	0.45069
0.23595	0.01812	0.23564	0.10028	0.23566	0.45057
0.23585	0.01809	0.23554	0.10037	0.23556	0.45046
0.23575	0.01804	0.23544	0.10039	0.23546	0.4504
0.23565	0.01805	0.23534	0.10043	0.23536	0.45032
0.23555	0.01803	0.23524	0.10046	0.23525	0.45018
0.23545	0.01805	0.23514	0.10049	0.23516	0.45001
0.23535	0.018	0.23504	0.10047	0.23506	0.44985
0.23525	0.01799	0.23494	0.10038	0.23496	0.44974
0.23515	0.01804	0.23484	0.10034	0.23486	0.44966
0.23505	0.01801	0.23474	0.10035	0.23476	0.44957
0.23495	0.01796	0.23464	0.10039	0.23466	0.44949
0.23485	0.01793	0.23454	0.10042	0.23456	0.44943
0.23475	0.01796	0.23444	0.10044	0.23446	0.44938
0.23465	0.018	0.23434	0.10049	0.23436	0.44933
0.23455	0.01801	0.23424	0.10051	0.23426	0.44919
0.23445	0.01797	0.23414	0.10049	0.23416	0.44908
0.23435	0.01798	0.23404	0.10044	0.23406	0.44903
0.23426	0.01801	0.23395	0.1004	0.23396	0.44895
0.23416	0.01801	0.23385	0.10042	0.23386	0.44888
0.23405	0.01796	0.23375	0.10047	0.23376	0.44877
0.23396	0.01788	0.23365	0.10052	0.23366	0.44871
0.23386	0.01788	0.23355	0.10055	0.23357	0.44863
0.23376	0.01788	0.23345	0.10055	0.23347	0.4485
0.23366	0.01793	0.23335	0.10058	0.23337	0.44838
0.23356	0.01792	0.23326	0.10061	0.23327	0.44823
0.23346	0.01793	0.23315	0.10062	0.23317	0.44815
0.23336	0.01796	0.23306	0.10063	0.23307	0.44801
0.23327	0.018	0.23296	0.10066	0.23297	0.4479
0.23317	0.01794	0.23286	0.1007	0.23288	0.44778
0.23307	0.01783	0.23276	0.10071	0.23278	0.44768
0.23297	0.01786	0.23267	0.10069	0.23268	0.44759
0.23287	0.01785	0.23257	0.1007	0.23258	0.44746
0.23277	0.01788	0.23247	0.1007	0.23249	0.44732
0.23268	0.01788	0.23237	0.10073	0.23239	0.44715
0.23258	0.01789	0.23227	0.10071	0.23229	0.447
0.23248	0.01791	0.23218	0.1007	0.23219	0.44688
0.23238	0.01791	0.23208	0.10073	0.2321	0.44676
0.23228	0.01788	0.23198	0.10081	0.232	0.44657
0.23219	0.01783	0.23188	0.10085	0.2319	0.44644
0.23209	0.01782	0.23178	0.10083	0.2318	0.44636
0.23199	0.01785	0.23169	0.10082	0.2317	0.44621
0.23189	0.01783	0.23159	0.10082	0.23161	0.44604
0.2318	0.01782	0.23149	0.10083	0.23151	0.44589
0.2317	0.01779	0.2314	0.10083	0.23141	0.44578
0.2316	0.01783	0.2313	0.10079	0.23132	0.44565
0.23151	0.01784	0.2312	0.10079	0.23122	0.44546
0.23141	0.0178	0.2311	0.10082	0.23112	0.44531
0.23131	0.01776	0.23101	0.10085	0.23103	0.44516
0.23122	0.01775	0.23091	0.10088	0.23093	0.44503
0.23112	0.01778	0.23082	0.10085	0.23083	0.44489
0.23102	0.01779	0.23072	0.10091	0.23074	0.44471
0.23093	0.01778	0.23062	0.10094	0.23064	0.4446
0.23083	0.01778	0.23053	0.10094	0.23054	0.44448
0.23073	0.01782	0.23043	0.10092	0.23045	0.4444
0.23064	0.01783	0.23034	0.10093	0.23035	0.44421
0.23054	0.01781	0.23024	0.10099	0.23026	0.44402
0.23044	0.01781	0.23014	0.10101	0.23016	0.44384
0.23035	0.01779	0.23005	0.10101	0.23006	0.44374
0.23025	0.01777	0.22995	0.10096	0.22997	0.44361
0.23015	0.01772	0.22986	0.10098	0.22987	0.44351
0.23006	0.0177	0.22976	0.10097	0.22978	0.44342
0.22996	0.0177	0.22966	0.10099	0.22968	0.44332
0.22987	0.0177	0.22957	0.10097	0.22959	0.44322
0.22977	0.01772	0.22948	0.101	0.22949	0.44303
0.22968	0.0177	0.22938	0.10107	0.2294	0.44284
0.22958	0.01769	0.22929	0.10114	0.2293	0.44268
0.22948	0.01772	0.22919	0.10114	0.22921	0.44256
0.22939	0.01775	0.22909	0.1011	0.22911	0.44242
0.2293	0.01778	0.229	0.10105	0.22902	0.44229
0.2292	0.01773	0.22891	0.10108	0.22892	0.44216
0.2291	0.01768	0.22881	0.10109	0.22883	0.44208
0.22901	0.01764	0.22871	0.1011	0.22873	0.44199
0.22892	0.01766	0.22862	0.10106	0.22864	0.44188
0.22882	0.01766	0.22852	0.10107	0.22854	0.44171
0.22873	0.01764	0.22843	0.10112	0.22845	0.44154
0.22863	0.01764	0.22834	0.10124	0.22835	0.44143
0.22854	0.01776	0.22824	0.10121	0.22826	0.44129
0.22844	0.01772	0.22815	0.10118	0.22816	0.44115
0.22835	0.01762	0.22805	0.10123	0.22807	0.44101
0.22825	0.01757	0.22796	0.10126	0.22798	0.44092
0.22816	0.01757	0.22787	0.10126	0.22788	0.44086
0.22807	0.01762	0.22777	0.10122	0.22779	0.44076
0.22797	0.01763	0.22768	0.10124	0.22769	0.44063
0.22788	0.01763	0.22759	0.10131	0.2276	0.44052
0.22778	0.01765	0.22749	0.10135	0.22751	0.44038
0.22769	0.01768	0.2274	0.10128	0.22741	0.4402
0.22759	0.0177	0.2273	0.10125	0.22732	0.44004
0.2275	0.01765	0.22721	0.10125	0.22723	0.43991
0.22741	0.01757	0.22712	0.10133	0.22713	0.43986
0.22731	0.01752	0.22703	0.10136	0.22704	0.43979
0.22722	0.01753	0.22693	0.10138	0.22695	0.43974
0.22713	0.01757	0.22684	0.10138	0.22685	0.4396
0.22703	0.01758	0.22675	0.10142	0.22676	0.43945
0.22694	0.01758	0.22665	0.10149	0.22666	0.43931
0.22685	0.0176	0.22656	0.10149	0.22657	0.43918
0.22676	0.01763	0.22646	0.10145	0.22648	0.43904
0.22666	0.01762	0.22637	0.10141	0.22639	0.43889
0.22657	0.01758	0.22628	0.10141	0.22629	0.43881
0.22648	0.01749	0.22619	0.10146	0.2262	0.43877
0.22638	0.01747	0.2261	0.10155	0.22611	0.43871
0.22629	0.0175	0.226	0.10156	0.22602	0.43863
0.2262	0.01754	0.22591	0.10158	0.22592	0.43848
0.22611	0.01753	0.22582	0.10163	0.22583	0.43832
0.22601	0.01757	0.22572	0.10164	0.22574	0.43814
0.22592	0.01756	0.22563	0.10162	0.22565	0.43797
0.22583	0.01754	0.22554	0.10161	0.22556	0.43779
0.22573	0.01749	0.22545	0.10163	0.22546	0.43765
0.22564	0.01746	0.22536	0.10169	0.22537	0.43758
0.22555	0.01746	0.22527	0.10168	0.22528	0.43746
0.22546	0.01746	0.22517	0.10168	0.22519	0.43735
0.22537	0.01746	0.22508	0.10169	0.2251	0.4372
0.22527	0.01745	0.22499	0.10172	0.22501	0.43707
0.22518	0.01746	0.2249	0.10173	0.22491	0.43683
0.22509	0.01751	0.22481	0.10168	0.22482	0.43663
0.225	0.01752	0.22472	0.10167	0.22473	0.43641
0.22491	0.01751	0.22462	0.1017	0.22464	0.43627
0.22482	0.01746	0.22453	0.10175	0.22455	0.43615
0.22473	0.01742	0.22444	0.10178	0.22446	0.43601
0.22463	0.01742	0.22435	0.10178	0.22436	0.43588
0.22454	0.01742	0.22426	0.10181	0.22427	0.43574
0.22445	0.01742	0.22417	0.10185	0.22418	0.43559
0.22436	0.01739	0.22408	0.10188	0.22409	0.4354
0.22427	0.01739	0.22399	0.10186	0.224	0.43515
0.22418	0.01747	0.2239	0.1018	0.22391	0.43495
0.22409	0.01748	0.2238	0.10187	0.22382	0.43478
0.22399	0.01746	0.22371	0.10191	0.22373	0.43466
0.2239	0.01745	0.22362	0.10194	0.22364	0.43451
0.22381	0.01741	0.22353	0.10193	0.22355	0.43433
0.22373	0.01738	0.22344	0.10193	0.22346	0.43416
0.22363	0.01735	0.22335	0.10194	0.22337	0.43402
0.22354	0.01735	0.22326	0.10195	0.22328	0.43382
0.22345	0.01733	0.22317	0.10193	0.22319	0.43358
0.22336	0.01734	0.22308	0.10192	0.2231	0.43339
0.22327	0.01738	0.22299	0.10196	0.22301	0.4332
0.22318	0.01744	0.2229	0.10205	0.22292	0.43303
0.22309	0.01747	0.22281	0.10209	0.22283	0.43287
0.223	0.0174	0.22272	0.10208	0.22274	0.43274
0.22291	0.01737	0.22263	0.10205	0.22265	0.4326
0.22282	0.01733	0.22254	0.10203	0.22256	0.43246
0.22273	0.01733	0.22245	0.10203	0.22247	0.43229
0.22264	0.01731	0.22236	0.10202	0.22238	0.43207
0.22255	0.01729	0.22227	0.10201	0.22229	0.43187
0.22246	0.01733	0.22218	0.10201	0.2222	0.43171
0.22237	0.01739	0.2221	0.10207	0.22211	0.43156
0.22228	0.01742	0.22201	0.10215	0.22202	0.43137
0.22219	0.01742	0.22192	0.10218	0.22193	0.43121
0.22211	0.01734	0.22183	0.10217	0.22184	0.43106
0.22202	0.01729	0.22174	0.10214	0.22175	0.43094
0.22193	0.01727	0.22165	0.1022	0.22166	0.43076
0.22184	0.01726	0.22156	0.10217	0.22157	0.43057
0.22175	0.01727	0.22147	0.10215	0.22148	0.43039
0.22166	0.01732	0.22138	0.10216	0.2214	0.43021
0.22157	0.01736	0.22129	0.10226	0.22131	0.43006
0.22148	0.01737	0.2212	0.1023	0.22122	0.42991
0.22139	0.01734	0.22112	0.10228	0.22113	0.42983
0.2213	0.0173	0.22103	0.10226	0.22104	0.42969
0.22121	0.01727	0.22094	0.10223	0.22095	0.42958
0.22113	0.01725	0.22085	0.10226	0.22087	0.42942
0.22104	0.01724	0.22076	0.10229	0.22078	0.42929
0.22095	0.01723	0.22068	0.10229	0.22069	0.42912
0.22086	0.01725	0.22059	0.10233	0.2206	0.42897
0.22077	0.01728	0.2205	0.10236	0.22052	0.4288
0.22068	0.0173	0.22041	0.10245	0.22043	0.42863
0.2206	0.01729	0.22032	0.10244	0.22034	0.42848
0.22051	0.01723	0.22024	0.10241	0.22025	0.42836
0.22042	0.01721	0.22015	0.10239	0.22016	0.42821
0.22033	0.01718	0.22006	0.10239	0.22008	0.42811
0.22025	0.0172	0.21997	0.1024	0.21999	0.42794
0.22016	0.01721	0.21988	0.10242	0.2199	0.42783
0.22007	0.01722	0.2198	0.1024	0.21981	0.4277
0.21998	0.01725	0.21971	0.10247	0.21972	0.42759
0.2199	0.01725	0.21962	0.10251	0.21964	0.42742
0.21981	0.01723	0.21954	0.10261	0.21955	0.42725
0.21972	0.01717	0.21945	0.10259	0.21946	0.42708
0.21963	0.01714	0.21936	0.10258	0.21938	0.42698
0.21955	0.01713	0.21927	0.10261	0.21929	0.42685
0.21946	0.01713	0.21919	0.10263	0.2192	0.42673
0.21937	0.01715	0.2191	0.10262	0.21911	0.42662
0.21928	0.01718	0.21901	0.10261	0.21903	0.42648
0.2192	0.01715	0.21893	0.10268	0.21894	0.42632
0.21911	0.01716	0.21884	0.10274	0.21885	0.4261
0.21902	0.01715	0.21875	0.10278	0.21877	0.42588
0.21894	0.01717	0.21867	0.10273	0.21868	0.42571
0.21885	0.01716	0.21858	0.10272	0.2186	0.42556
0.21876	0.01716	0.21849	0.10273	0.21851	0.42539
0.21868	0.01717	0.21841	0.10276	0.21842	0.42521
0.21859	0.01712	0.21832	0.10277	0.21834	0.42502
0.2185	0.01711	0.21823	0.10276
0.21842	0.01711	0.21815	0.10282
0.21833	0.0171	0.21806	0.10286
0.21824	0.01711	0.21798	0.1029
0.21816	0.01708	0.21789	0.10289
0.21807	0.01713	0.2178	0.1029
0.21799	0.01712	0.21772	0.1029
0.2179	0.01712	0.21764	0.10291
0.21781	0.01709	0.21755	0.10288
0.21773	0.01707	0.21746	0.10294
0.21764	0.01706	0.21738	0.10299
0.21756	0.01704	0.21729	0.10301
0.21747	0.01706	0.21721	0.10301
0.21739	0.01704	0.21712	0.10299
0.2173	0.01709	0.21703	0.10303
0.21721	0.01709	0.21695	0.10304
0.21713	0.01713	0.21687	0.10306
0.21705	0.01708	0.21678	0.10304
0.21696	0.01703	0.21669	0.10305
0.21688	0.01702	0.21661	0.10305
0.21679	0.017	0.21652	0.10306
0.2167	0.01703	0.21644	0.10306
0.21662	0.01703	0.21635	0.10304
0.21653	0.01705	0.21627	0.10305
0.21645	0.01711	0.21618	0.10311
0.21636	0.01711	0.2161	0.10316
0.21628	0.01708	0.21602	0.10316
0.21619	0.01702	0.21593	0.10314
0.21611	0.01695	0.21585	0.10314
0.21603	0.01699	0.21576	0.10316
0.21594	0.01703	0.21568	0.10319
0.21586	0.01701	0.2156	0.10321
0.21577	0.01702	0.21551	0.10322
0.21569	0.01706	0.21543	0.10325
0.21561	0.01709	0.21534	0.10332
0.21552	0.01704	0.21526	0.10331
0.21544	0.01699	0.21518	0.10329
0.21535	0.01691	0.21509	0.10332
0.21527	0.01694	0.21501	0.1033
0.21518	0.01694	0.21492	0.10333
0.2151	0.01696	0.21484	0.10332
0.21502	0.01696	0.21476	0.10338
0.21493	0.01698	0.21467	0.10342
0.21485	0.01702	0.21459	0.10347
0.21477	0.01702	0.21451	0.10347
0.21468	0.01695	0.21442	0.10344
0.2146	0.0169	0.21434	0.10344
0.21452	0.01687	0.21426	0.10343
0.21443	0.01689	0.21417	0.10343
0.21435	0.01691	0.21409	0.10344
0.21427	0.01692	0.21401	0.10346
0.21418	0.01693	0.21393	0.10351
0.2141	0.01696	0.21384	0.10358
0.21402	0.01698	0.21376	0.1036
0.21393	0.01688	0.21368	0.10357
0.21385	0.01683	0.21359	0.10352
0.21377	0.01686	0.21351	0.10353
0.21369	0.01686	0.21343	0.10356
0.2136	0.01688	0.21335	0.10358
0.21352	0.01687	0.21327	0.10367
0.21344	0.01688	0.21318	0.10374
0.21336	0.01692	0.2131	0.10382
0.21327	0.01692	0.21302	0.1038
0.21319	0.01686	0.21294	0.10377
0.21311	0.0168	0.21285	0.10373
0.21303	0.0168	0.21277	0.10375
0.21294	0.01682	0.21269	0.10377
0.21286	0.01684	0.21261	0.1038
0.21278	0.01682	0.21253	0.10381
0.2127	0.01683	0.21245	0.10389
0.21262	0.01683	0.21236	0.10397
0.21254	0.01686	0.21228	0.10406
0.21245	0.01683	0.2122	0.10401
0.21237	0.01681	0.21212	0.10397
0.21229	0.01676	0.21204	0.10392
0.21221	0.01677	0.21195	0.10394
0.21213	0.01677	0.21187	0.10393
[truncated: 3,667 more rows]

## Sheet: Fig.3c
	Ge	Gx
PEM1.8	51.39	1.04
PEM2	169.5	15.74
PEM2.2	1037.85	20.28
PEM2.4	2211.08	26.33

## Sheet: Fig.3d
Frequency	G'	G''	tanδ
0.000181	35556	24881	0.7
0.000287	42564	28853	0.678
0.00043	43635	29741	0.682
0.000455	50713	33358	0.658
0.000682	51814	34345	0.663
0.000721	60055	38685	0.644
0.00102	53828	36572	0.679
0.00108	61180	40032	0.654
0.00114	70637	45042	0.638
0.00162	63534	42867	0.675
0.00171	72000	47019	0.653
0.00181	82658	52870	0.64
0.00257	74811	50949	0.681
0.00271	84397	55732	0.66
0.00287	96362	62792	0.652
0.00321	68331	49046	0.718
0.00407	88030	61251	0.696
0.0043	98726	66875	0.677
0.00455	112070	75598	0.675
0.00509	80478	58947	0.732
0.00646	103590	74507	0.719
0.00682	115450	81349	0.705
0.00721	130110	92463	0.711
0.00806	95472	72133	0.756
0.0102	122090	91811	0.752
0.0108	135160	100370	0.743
0.0114	150850	115170	0.763
0.0128	92272	76276	0.827
0.0128	113630	89271	0.786
0.0162	144330	114550	0.794
0.0171	158490	125660	0.793
0.0181	172850	146970	0.85
0.0202	111080	94575	0.851
0.0202	135700	111700	0.823
0.0257	171300	144730	0.845
0.0271	185970	159750	0.859
0.0287	189740	193360	1.019
0.032	134760	119220	0.885
0.0321	162780	141240	0.868
0.0407	204140	185020	0.906
0.043	217410	207040	0.952
0.0455	194300	276970	1.425
0.0508	164320	151500	0.922
0.0509	196290	180360	0.919
0.0523	139330	126650	0.909
0.0646	244130	239550	0.981
0.0682	246540	274640	1.114
0.0805	201500	193680	0.961
0.0806	238110	232470	0.976
0.0829	169910	159560	0.939
0.102	292110	314720	1.077
0.108	267320	387630	1.45
0.128	248500	249150	1.003
0.128	290530	302290	1.04
0.131	209790	202500	0.965
0.162	342990	420470	1.226
0.184	243600	230080	0.945
0.202	308080	322060	1.045
0.202	356370	396490	1.113
0.208	260160	258400	0.993
0.257	393010	585460	1.49
0.291	300220	289070	0.963
0.32	383690	418090	1.09
0.321	438470	524900	1.197
0.33	323680	331150	1.023
0.407	410790	896690	2.183
0.462	371750	365270	0.983
0.508	480170	545480	1.136
0.509	534610	702760	1.315
0.523	404130	426480	1.055
0.628	462960	425560	0.919
0.732	460730	464650	1.009
0.805	602760	714830	1.186
0.806	644360	964430	1.497
0.829	505900	551690	1.091
0.995	560480	531050	0.947
1.16	571500	594500	1.04
1.28	758660	942560	1.242
1.28	738120	1404400	1.903
1.31	635010	717160	1.129
1.54	739350	672200	0.909
1.58	685610	671380	0.979
1.84	710360	765600	1.078
2.02	950120	1251400	1.317
2.02	772310	2352900	3.047
2.03	962260	875420	0.91
2.08	799250	936910	1.172
2.44	884950	836040	0.945
2.5	841120	855810	1.017
2.91	885450	992440	1.121
3.2	1184000	1686000	1.424
3.21	1138500	1069700	0.94
3.3	1009000	1230500	1.219
3.87	1071500	1058800	0.988
3.96	1035600	1099100	1.061
4.62	1108100	1294900	1.169
5.08	1442400	2351800	1.63
5.09	1358800	1330600	0.979
5.23	1278500	1625900	1.272
6.14	1304700	1352200	1.036
6.28	1280800	1421400	1.11
7.32	1393800	1700400	1.22
8.05	1680500	3599000	2.142
8.07	1629100	1665900	1.023
8.29	1620500	2162400	1.334
9.73	1598500	1740500	1.089
9.95	1593300	1850500	1.161
11.6	1764200	2245700	1.273
12.8	1671900	6358400	3.803
12.8	1965100	2101000	1.069
13.1	2056400	2903600	1.412
15.4	1971300	2255700	1.144
15.8	1995900	2425500	1.215
18.4	2247400	2982200	1.327
20.3	2379800	2659300	1.117
20.8	2590300	3984200	1.538
24.4	2450200	2943100	1.201
25	2520300	3196800	1.268
29.1	2887100	3978600	1.378
32.1	2906000	3393100	1.168
33	3211700	5786800	1.802
38.7	3073800	3864900	1.257
39.6	3211700	4233300	1.318
46.2	3735600	5332300	1.427
50.9	3577900	4357800	1.218
52.3	3665700	9330800	2.545
61.4	3895000	5101400	1.31
62.8	4133900	5623700	1.36
73.2	4857300	7215400	1.485
80.7	4449600	5635300	1.266
97.3	4990000	6756500	1.354
99.5	5377800	7483300	1.392
116	6324000	10043000	1.588
128	5584700	7317300	1.31
154	6469200	8962000	1.385
158	7064600	9954500	1.409
184	8087000	14767000	1.826
203	7089700	9542500	1.346
244	8490000	11874000	1.399
250	9346100	13239000	1.417
321	9103600	12470000	1.37
387	11252000	15656000	1.391
396	12413000	17759000	1.431
509	11791000	16256000	1.379
614	15007000	20508000	1.367
628	16271000	24462000	1.503
807	15382000	21124000	1.373
973	20043000	26784000	1.336
1280	20180000	27490000	1.362
1540	26370000	35398000	1.342
2030	26402000	36304000	1.375

## Sheet: Fig.3e
1/T	ln aT			Fitting curve	Ea
3.59518	1.17325		1	y = -44.10146 + 13.18239*x	109.6
3.47041	0.897		2	y = -16.09657 + 4.83319*x	40.2
3.35402	0
3.24517	-1.22762
3.14317	-2.48555
3.04739	-3.8932
2.95727	-5.28244
2.87233	-6.4204
2.79213	-7.28828
2.71628	-8.15265

## Sheet: Fig.3f
Temperature	E'	E''	tanδ
-18.6472	296.338	92.0332	0.31057
-18.5183	297.573	92.3992	0.31051
-18.5003	298.619	92.3373	0.30921
-18.4788	299.568	92.405	0.30846
-18.4811	300.514	92.3693	0.30737
-18.4968	301.781	92.4957	0.3065
-18.5436	302.824	92.6873	0.30608
-18.5698	303.947	92.6766	0.30491
-18.5476	305.132	92.8531	0.30431
-18.5879	305.963	92.9062	0.30365
-18.5369	307.187	92.988	0.30271
-18.5425	308.317	93.2444	0.30243
-18.5781	309.117	93.2248	0.30158
-18.5404	310.266	93.3091	0.30074
-18.467	311.17	93.459	0.30035
-18.4936	311.99	93.5228	0.29976
-18.4787	313.043	93.5765	0.29893
-18.3816	313.855	93.7071	0.29857
-18.3096	314.274	93.6872	0.29811
-18.2647	315.162	93.6605	0.29718
-18.138	315.776	93.8708	0.29727
-18.1138	316.115	93.7446	0.29655
-17.9529	316.872	93.7361	0.29582
-17.869	317.595	93.8676	0.29556
-17.7193	317.89	93.8691	0.29529
-17.6275	318.397	93.8344	0.29471
-17.5066	318.97	93.8685	0.29429
-17.3887	319.362	93.8786	0.29396
-17.2702	319.721	93.8244	0.29346
-17.2062	320.54	93.8819	0.29289
-17.0631	321.215	94.0339	0.29274
-16.9004	321.475	94.0758	0.29264
-16.7486	321.866	93.9543	0.2919
-16.6158	322.652	94.0474	0.29148
-16.5161	323.076	94.1354	0.29137
-16.3669	323.202	94.1607	0.29134
-16.1588	323.566	94.031	0.29061
-16.0095	324.195	94.1083	0.29028
-15.9032	324.419	94.1016	0.29006
-15.7324	324.565	94.1266	0.29001
-15.5591	324.98	94.0314	0.28935
-15.4266	325.446	94.1081	0.28917
-15.2537	325.6	94.1226	0.28907
-15.1244	325.743	94.0146	0.28862
-14.9719	326.308	94.1451	0.28852
-14.7422	326.664	94.1371	0.28818
-14.6204	326.88	94.114	0.28792
-14.4888	326.91	94.1818	0.2881
-14.2991	327.163	94.0989	0.28762
-14.11	327.451	94.108	0.2874
-13.963	327.519	94.0953	0.2873
-13.8122	327.474	94.0494	0.2872
-13.655	327.695	94.0199	0.28691
-13.4621	328.105	94.0452	0.28663
-13.321	328.311	94.0886	0.28658
-13.0899	328.167	94.0757	0.28667
-13.0219	328.156	93.9609	0.28633
-12.8364	328.371	94.0128	0.2863
-12.6633	328.27	93.9494	0.2862
-12.5315	328.129	93.9053	0.28618
-12.2899	327.815	93.8044	0.28615
-12.1733	327.995	93.7489	0.28582
-11.9596	327.985	93.7843	0.28594
-11.8017	327.775	93.7358	0.28598
-11.6609	327.534	93.621	0.28584
-11.4311	327.523	93.602	0.28579
-11.3063	327.657	93.5986	0.28566
-11.1326	327.465	93.6473	0.28598
-10.973	327.114	93.4789	0.28577
-10.7347	326.911	93.4192	0.28576
-10.5596	326.946	93.338	0.28548
-10.4352	327	93.4171	0.28568
-10.2642	326.742	93.3901	0.28582
-10.0931	326.274	93.25	0.2858
-9.9501	326.182	93.1594	0.28561
-9.82634	326.203	93.1844	0.28566
-9.60281	326.019	93.168	0.28577
-9.41466	325.76	93.0797	0.28573
-9.28481	325.512	92.9976	0.2857
-9.19741	325.667	92.9563	0.28543
-8.92455	325.704	93.0559	0.28571
-8.81006	325.566	93.0123	0.28569
-8.59362	325.046	92.9588	0.28599
-8.48273	324.664	92.7678	0.28573
-8.48713	324.623	92.7731	0.28579
-8.21242	324.239	92.7198	0.28596
-8.06989	323.679	92.6609	0.28627
-7.93074	323.008	92.4414	0.28619
-7.73675	322.711	92.379	0.28626
-7.48589	322.619	92.3888	0.28637
-7.15264	322.233	92.3359	0.28655
-7.13563	321.721	92.2462	0.28673
-7.06353	321.084	92.1858	0.28711
-6.63408	320.616	92.05	0.2871
-6.4998	320.192	91.9648	0.28722
-6.37758	319.742	91.8926	0.2874
-5.97053	318.974	91.7973	0.28779
-5.84383	318.591	91.5734	0.28743
-5.7898	318.671	91.6484	0.2876
-5.70755	318.607	91.6969	0.28781
-5.6959	318.426	91.7374	0.2881
-5.56723	317.808	91.6519	0.28839
-5.46394	317.446	91.4222	0.28799
-5.31216	317.356	91.4758	0.28824
-5.22536	317.068	91.3831	0.28821
-5.14212	316.764	91.3969	0.28853
-5.08448	316.259	91.2787	0.28862
-4.99108	316.002	91.2472	0.28875
-4.88042	315.673	91.1971	0.2889
-4.73623	315.379	91.1453	0.289
-4.60282	314.86	91.0282	0.28911
-4.56398	314.276	90.9841	0.2895
-4.4131	313.799	90.8902	0.28964
-4.29694	313.535	90.8363	0.28972
-4.18708	313.036	90.7904	0.29003
-4.1255	312.378	90.724	0.29043
-3.88504	311.566	90.4728	0.29038
-3.76611	311.419	90.4639	0.29049
-3.7559	311.219	90.4756	0.29071
-3.53524	310.437	90.5421	0.29166
-3.38689	309.217	90.2116	0.29174
-3.2032	308.587	90.0317	0.29175
-2.95575	308.248	89.9454	0.2918
-2.85865	307.919	90.0086	0.29231
-2.74991	307.395	89.9487	0.29262
-2.67896	306.684	89.8795	0.29307
-2.48893	306.29	89.6658	0.29275
-2.37631	306.151	89.7459	0.29314
-2.29746	305.681	89.7873	0.29373
-2.15229	304.743	89.6446	0.29416
-2.01277	303.758	89.3802	0.29425
-1.87338	303.306	89.2413	0.29423
-1.70421	302.49	89.3068	0.29524
-1.54591	301.595	89.0405	0.29523
-1.43199	300.861	88.9567	0.29567
-1.27056	300.179	88.8542	0.296
-1.16461	299.86	88.7784	0.29607
-0.98276	299.212	88.9236	0.29719
-0.77306	297.97	88.6124	0.29739
-0.73497	297.248	88.4899	0.2977
-0.50542	296.204	88.5138	0.29883
-0.40349	295.067	88.0467	0.2984
-0.4036	294.045	88.186	0.29991
0.08214	292.398	87.8146	0.30033
0.24714	291.611	87.7663	0.30097
0.39068	290.145	87.5475	0.30174
0.50437	288.487	87.3578	0.30281
0.76906	286.798	87.0273	0.30344
0.94886	285.939	86.8174	0.30362
1.07593	285.423	86.7859	0.30406
1.21232	284.456	86.9362	0.30562
1.32501	283.586	86.6571	0.30558
1.38263	283.078	86.7068	0.3063
1.50049	281.858	86.6304	0.30736
1.77708	280.435	86.2823	0.30767
2.05426	278.963	86.0124	0.30833
2.20847	278.231	85.8951	0.30872
2.33757	277.609	85.8435	0.30922
2.36919	276.88	85.8555	0.31008
2.28221	275.461	85.9295	0.31195
2.49947	273.928	85.6087	0.31252
2.8094	272.381	85.1582	0.31264
3.02844	270.513	85.1975	0.31495
3.39278	268.866	84.643	0.31481
3.51602	268.189	84.5436	0.31524
3.61744	267.436	84.6653	0.31658
3.56951	266.15	84.5611	0.31772
3.68701	264.918	84.5382	0.31911
4.12488	263.313	84.1485	0.31958
4.18327	261.293	83.8287	0.32082
4.48905	260.261	83.7312	0.32172
4.53074	258.753	83.5922	0.32306
4.84362	256.719	83.3504	0.32468
5.09244	255.156	82.9595	0.32513
5.22618	253.939	83.0552	0.32707
5.46086	252.316	82.7161	0.32783
5.59498	251.177	82.5485	0.32865
5.66949	250.293	82.5056	0.32964
5.66462	249.063	82.4378	0.33099
5.74699	247.843	82.2121	0.33171
6.03268	246.865	82.0777	0.33248
6.06818	245.573	82.0707	0.3342
6.41996	243.995	81.6997	0.33484
6.34862	243.13	81.6241	0.33572
6.35758	241.292	81.5285	0.33788
6.73868	239.596	81.2651	0.33918
7.01226	238.42	80.9093	0.33936
7.09825	236.774	80.9378	0.34184
7.47431	235.43	80.6336	0.34249
7.62545	234.276	80.3318	0.34289
7.56801	233.588	80.4857	0.34456
7.61635	232.457	80.4613	0.34613
7.73359	230.811	80.217	0.34754
8.04489	229.554	79.9267	0.34818
8.29042	227.92	79.7361	0.34984
8.39043	226.895	79.3989	0.34994
8.33395	226.471	79.5695	0.35135
8.26237	224.919	79.5147	0.35353
8.45573	223.303	79.2566	0.35493
8.95811	221.444	78.8486	0.35607
8.87924	220.03	78.6737	0.35756
9.13663	218.195	78.4692	0.35963
9.57285	216.578	78.3253	0.36165
9.95493	214.743	77.9613	0.36305
9.9591	213.45	77.8193	0.36458
10.1758	211.952	77.6445	0.36633
10.4316	210.723	77.4636	0.36761
10.4777	209.615	77.26	0.36858
10.3363	208.741	77.2691	0.37017
10.3621	207.323	77.1315	0.37204
10.5536	206.081	76.9514	0.3734
10.8299	204.297	76.534	0.37462
11.1174	203.604	76.3793	0.37514
10.9187	202.533	76.4942	0.37769
11.0201	201.091	76.2758	0.37931
10.7981	199.488	75.9357	0.38065
10.8517	197.674	75.7484	0.3832
11.5512	195.787	75.4313	0.38527
11.8867	193.87	75.036	0.38704
11.8799	192.437	74.9099	0.38927
11.6382	190.695	74.7306	0.39189
12.0554	188.302	74.2549	0.39434
12.4892	186.612	74.1416	0.3973
12.885	184.938	73.6629	0.39831
12.7732	182.998	73.6536	0.40248
13.0495	180.577	73.1906	0.40531
13.3774	178.821	72.7979	0.4071
13.2512	176.95	72.6492	0.41056
13.8785	174.649	72.2521	0.4137
14.1155	172.852	71.8444	0.41564
14.9075	171.234	71.6429	0.41839
14.5011	169.547	71.5829	0.4222
15.2225	166.773	70.9692	0.42554
15.2678	164.203	70.665	0.43035
15.7241	162.232	69.9302	0.43105
16.3833	160.659	69.8807	0.43496
16.5602	159.416	69.5602	0.43634
16.5741	158.79	69.5546	0.43803
16.6573	158.295	69.5078	0.4391
16.6886	157.811	69.4441	0.44005
16.6577	157.87	69.3841	0.4395
16.3961	157.699	69.5518	0.44104
16.1872	156.851	69.4505	0.44278
16.3717	155.526	69.0745	0.44413
16.5381	154.313	68.828	0.44603
16.5545	153.125	68.5018	0.44736
16.4857	151.818	68.2408	0.44949
16.5437	150.577	68.097	0.45224
16.7076	149.338	67.7602	0.45374
16.3486	148.402	67.5828	0.4554
16.7127	146.727	67.4061	0.4594
16.9034	145.047	66.9764	0.46176
16.916	143.409	66.5928	0.46435
16.7368	141.037	66.257	0.46978
17.2663	138.975	65.655	0.47242
17.7551	137.269	65.1422	0.47456
18.0255	135.971	65.0289	0.47826
18.1184	135.048	64.8391	0.48012
18.1629	134.025	64.6652	0.48249
18.2792	132.862	64.4977	0.48545
18.5527	132.208	64.1423	0.48516
18.4342	132.097	64.179	0.48585
18.3005	131.353	64.2419	0.48908
18.1649	130.152	63.932	0.49121
18.3005	128.687	63.4707	0.49322
18.3148	127.439	63.1317	0.49539
18.5107	126.061	62.8843	0.49884
18.4167	124.584	62.4052	0.50091
18.8268	123.006	62.1276	0.50508
19.1508	121.597	61.7837	0.5081
19.5205	120.158	61.3637	0.51069
19.5723	119.146	61.15	0.51324
19.6571	118.17	60.9796	0.51603
19.6142	116.846	60.6842	0.51935
19.6656	115.7	60.3615	0.52171
19.8038	114.495	60.0669	0.52462
19.8675	113.431	59.7637	0.52687
19.6712	112.167	59.4966	0.53043
20.1983	110.626	59.0372	0.53366
19.785	109.356	58.7347	0.5371
20.4441	107.125	58.278	0.54402
20.5786	104.782	57.5017	0.54877
20.8335	103.039	56.9536	0.55274
20.5882	101.628	56.6685	0.55761
21.0743	99.6059	56.1264	0.56349
21.1013	97.8881	55.626	0.56826
21.4347	96.1144	55.1056	0.57333
22.0673	94.6773	54.6535	0.57726
22.4532	93.338	54.2737	0.58148
22.698	92.3138	53.9918	0.58487
23.1908	91.5169	53.7702	0.58754
23.3034	90.5788	53.4829	0.59046
23.3594	90.0198	53.3126	0.59223
23.3255	89.169	53.1521	0.59608
23.3874	87.9966	52.7507	0.59946
23.4817	86.7805	52.3453	0.60319
23.6312	85.5674	51.8764	0.60626
23.3227	84.3443	51.539	0.61105
23.1981	82.8428	51.1009	0.61684
23.701	81.0346	50.4138	0.62213
24.7812	79.6696	49.8702	0.62596
24.6929	78.6003	49.5216	0.63004
24.9542	77.4176	49.1842	0.63531
24.5082	76.3009	48.8366	0.64005
24.5752	74.635	48.3095	0.64728
24.6411	73.151	47.7145	0.65228
25.0985	71.7523	47.1589	0.65725
25.7457	70.5606	46.7327	0.66231
25.9714	69.8115	46.4648	0.66558
26.0911	69.1476	46.2416	0.66874
26.2379	68.4851	46.0736	0.67275
26.5375	67.8266	45.764	0.67472
26.0374	67.4751	45.7025	0.67732
25.9981	66.6896	45.4446	0.68143
26.1869	65.5648	44.954	0.68564
26.2891	64.6743	44.5468	0.68879
26.5165	63.787	44.2034	0.69298
26.7049	62.7717	43.8076	0.69789
26.8483	61.9698	43.4614	0.70133
26.7734	61.0677	43.103	0.70582
26.5881	60.0809	42.7326	0.71125
26.8218	59.0545	42.2195	0.71493
27.0122	58.3113	41.9386	0.71922
27.2333	57.6212	41.6927	0.72357
27.1583	57.0633	41.451	0.7264
27.2134	56.5227	41.2181	0.72923
26.9732	55.6548	40.9184	0.73522
27.6693	54.5111	40.3731	0.74064
28.1041	53.6959	39.9213	0.74347
27.7079	52.9124	39.6635	0.74961
27.8642	51.5813	39.0916	0.75786
28.1539	50.351	38.3639	0.76193
28.0906	49.4367	37.9734	0.76812
27.7778	48.1884	37.5066	0.77833
28.2265	46.6907	36.7125	0.78629
28.6616	45.2771	36.0169	0.79548
28.8437	44.4749	35.6502	0.80158
28.5959	43.7353	35.3215	0.80762
29.463	42.5858	34.7192	0.81528
29.7976	41.3539	34.1131	0.82491
29.9163	40.7679	33.8519	0.83036
30.4454	40.1437	33.5588	0.83597
30.8161	39.5817	33.2868	0.84096
30.4859	39.216	33.1088	0.84427
30.5048	38.4379	32.6854	0.85034
30.4352	37.8807	32.3951	0.85519
30.6224	37.2015	32.0314	0.86102
30.9208	36.3573	31.5909	0.8689
31.044	35.9351	31.3748	0.8731
31.0448	35.3764	31.0777	0.87849
31.4154	34.5852	30.6052	0.88492
31.2993	33.8623	30.2269	0.89264
31.1244	33.2288	29.855	0.89847
30.9457	32.4535	29.4197	0.90652
31.5046	31.3613	28.829	0.91925
31.3	30.5584	28.4256	0.9302
31.4328	29.9337	28.008	0.93567
31.7179	28.9866	27.4536	0.94711
32.1018	28.281	27.1268	0.95919
32.23	28.0786	26.9399	0.95945
32.1006	27.9216	26.7191	0.95693
32.1154	27.373	26.3708	0.96339
32.032	26.6922	25.9631	0.97269
32.0494	25.8986	25.5055	0.98482
32.4162	25.1432	25.0843	0.99765
33.1881	24.5504	24.7038	1.00625
33.2009	24.2936	24.497	1.00837
33.3511	24.2389	24.4291	1.00785
33.3942	24.203	24.3666	1.00676
33.7351	23.9847	24.1718	1.0078
33.7038	23.8173	24.0615	1.01025
33.4654	23.3504	23.7531	1.01724
33.5586	22.5874	23.2669	1.03008
33.3924	21.693	22.8313	1.05247
33.7114	20.922	22.366	1.06902
33.9906	20.3356	22.0215	1.08291
34.6849	19.8861	21.68	1.09021
34.6361	19.6276	21.4072	1.09067
35.2134	19.2506	21.0607	1.09403
35.4748	18.9837	20.8165	1.09655
35.4925	18.706	20.6111	1.10185
35.1137	18.4142	20.3706	1.10625
35.2326	17.9574	19.999	1.11369
35.7819	17.4199	19.6911	1.13038
35.6652	16.8868	19.3061	1.14327
35.5782	16.423	18.9819	1.15581
35.9343	16.0034	18.5471	1.15895
35.7851	15.6497	18.2704	1.16746
36.0804	15.1966	17.8887	1.17715
36.5456	14.8055	17.5054	1.18236
36.4479	14.4668	17.2249	1.19065
36.6215	14.0877	16.8974	1.19945
36.6401	13.7385	16.592	1.2077
36.8044	13.4531	16.3734	1.21708
37.0816	13.1035	16.0478	1.22469
37.2515	12.842	15.8373	1.23324
37.6916	12.5422	15.5702	1.24143
38.027	12.3127	15.3992	1.25068
38.1765	12.0261	15.1089	1.25634
38.5742	11.7593	14.8629	1.26393
38.6327	11.4971	14.6194	1.27158
38.7542	11.1887	14.3175	1.27964
39.5602	10.9496	14.0765	1.28557
39.2824	10.7156	13.8781	1.29514
39.6172	10.4454	13.589	1.30096
39.8067	10.1822	13.3432	1.31044
39.5856	9.96396	13.1324	1.31799
40.1719	9.71713	12.8795	1.32544
40.2217	9.48203	12.6564	1.33478
40.6365	9.25544	12.4167	1.34155
40.7528	9.05486	12.2147	1.34897
40.9147	8.85022	12.0329	1.35961
40.8586	8.69542	11.8554	1.36341
40.7895	8.51582	11.6793	1.37148
40.9158	8.37389	11.5194	1.37563
40.7665	8.20248	11.3547	1.3843
41.2598	8.03503	11.1539	1.38816
40.9208	7.87198	10.9714	1.39373
41.2769	7.68547	10.7395	1.39738
41.1858	7.49804	10.5264	1.40389
41.7439	7.31827	10.3286	1.41135
41.7882	7.15102	10.1353	1.41732
42.4233	6.97738	9.94522	1.42535
42.3049	6.79601	9.726	1.43113
42.6612	6.61771	9.53699	1.44113
42.9047	6.43423	9.28794	1.44352
43.0431	6.27354	9.10901	1.45197
43.3574	6.1423	8.97097	1.46052
43.3579	6.0269	8.83202	1.46543
43.5819	5.91309	8.68448	1.46869
43.5835	5.80925	8.55828	1.47322
43.5521	5.71619	8.45052	1.47835
43.4741	5.6258	8.35058	1.48434
44.0928	5.48803	8.15611	1.48616
44.0345	5.37238	8.00495	1.49002
44.0055	5.25368	7.85027	1.49424
44.0785	5.18006	7.75741	1.49755
43.8553	5.08603	7.64342	1.50283
44.251	5.00315	7.52452	1.50396
44.4718	4.92279	7.42504	1.5083
44.5963	4.82525	7.29492	1.51182
44.9374	4.73815	7.16848	1.51293
45.0153	4.64986	7.05463	1.51717
44.7864	4.56762	6.93901	1.51918
45.2584	4.46199	6.80762	1.52569
45.6494	4.37475	6.67636	1.52611
45.8636	4.29328	6.56082	1.52816
46.4928	4.22326	6.47064	1.53214
46.0938	4.16952	6.40684	1.53659
46.3851	4.0924	6.29354	1.53786
46.6516	4.01631	6.17808	1.53825
46.6394	3.94522	6.08479	1.54232
46.7101	3.87052	5.97507	1.54374
47.109	3.8079	5.87961	1.54406
46.8844	3.73921	5.7776	1.54514
47.192	3.65867	5.6557	1.54583
47.2936	3.60304	5.5888	1.55113
47.2477	3.55627	5.52267	1.55294
47.506	3.51226	5.45496	1.55312
47.3305	3.46372	5.39041	1.55625
47.8856	3.40396	5.29481	1.55549
47.9948	3.35259	5.2074	1.55325
47.9394	3.28286	5.10739	1.55578
48.1929	3.21478	5.00681	1.55743
48.627	3.17678	4.93244	1.55265
48.3409	3.11668	4.86594	1.56126
48.5356	3.07239	4.80043	1.56244
48.5192	3.00954	4.70552	1.56353
48.8886	2.94972	4.60348	1.56065
48.9668	2.88795	4.501	1.55854
49.298	2.80979	4.38495	1.5606
49.3331	2.77027	4.31649	1.55815
49.091	2.71935	4.24868	1.56239
49.5871	2.6625	4.15074	1.55896
49.6832	2.61341	4.07402	1.55889
49.7037	2.55166	3.98635	1.56225
49.8098	2.5183	3.92397	1.55818
50.0764	2.46584	3.84222	1.55818
50.2951	2.43682	3.79008	1.55534
50.2672	2.38026	3.70975	1.55855
50.8935	2.33405	3.63139	1.55583
51.2561	2.29866	3.56884	1.55257
51.4486	2.27092	3.52848	1.55377
51.0906	2.24584	3.49477	1.55611
51.2419	2.20942	3.4294	1.55217
52.1726	2.16522	3.3491	1.54677
51.7344	2.11383	3.2657	1.54492
52.319	2.06646	3.18198	1.53982
52.4668	2.02389	3.11001	1.53665
52.4043	1.98539	3.04523	1.53382
52.7279	1.93975	2.97799	1.53524
52.926	1.92627	2.9402	1.52637
53.2824	1.88884	2.90806	1.5396
53.388	1.8748	2.88139	1.5369
53.1477	1.85769	2.84818	1.53319
53.5964	1.82383	2.78191	1.52532
53.7025	1.80287	2.74254	1.5212
53.9951	1.79091	2.71287	1.51481
53.595	1.75936	2.68251	1.52471
53.636	1.7368	2.64602	1.52351
54.0623	1.70441	2.59293	1.52131
53.7816	1.68596	2.53835	1.50559
53.9588	1.64579	2.48411	1.50937
53.9589	1.62613	2.43276	1.49604
54.0347	1.59331	2.38299	1.49562
54.2723	1.5637	2.32601	1.4875
54.1592	1.54135	2.28348	1.48148
54.9499	1.50939	2.22955	1.47711
55.0689	1.47519	2.17333	1.47325
55.2929	1.45831	2.14307	1.46956
55.424	1.44405	2.11184	1.46244
55.2707	1.42143	2.08387	1.46604
56.0389	1.40101	2.04386	1.45885
56.1295	1.38049	2.01062	1.45646
56.1335	1.35885	1.97007	1.4498
56.1329	1.33722	1.93514	1.44713
56.2127	1.32405	1.90807	1.44108
56.5816	1.30946	1.87685	1.4333
56.2162	1.29616	1.8594	1.43455
56.3689	1.26824	1.82481	1.43886
56.4644	1.25331	1.79412	1.4315
56.5327	1.24001	1.76319	1.42192
56.5894	1.22683	1.73773	1.41644
57.0405	1.21175	1.70992	1.41112
56.9793	1.19729	1.68136	1.4043
57.3858	1.17888	1.65861	1.40694
57.489	1.1653	1.62803	1.3971
57.0384	1.1509	1.60122	1.39128
57.8945	1.12895	1.56924	1.39
58.1216	1.11735	1.54238	1.38039
58.2986	1.09882	1.50867	1.373
58.5927	1.08463	1.48327	1.36754
58.6059	1.07283	1.46065	1.36149
59.0042	1.05623	1.43251	1.35625
58.8383	1.04506	1.40831	1.34759
59.2666	1.03168	1.38617	1.3436
59.3216	1.02491	1.377	1.34353
59.1379	1.01802	1.36282	1.3387
59.5098	1.0037	1.34174	1.33678
59.4175	0.989	1.32062	1.33531
60.0141	0.97917	1.29579	1.32335
60.8196	0.96931	1.28238	1.32298
60.2406	0.96491	1.2777	1.32417
60.2863	0.95171	1.25023	1.31366
60.4971	0.93862	1.22669	1.30691
60.8085	0.92832	1.20752	1.30075
60.7976	0.92039	1.19231	1.29544
60.4404	0.90968	1.17779	1.29473
61.089	0.89066	1.14386	1.28428
61.0196	0.88167	1.12525	1.27628
61.4163	0.86726	1.09656	1.2644
61.0488	0.85433	1.073	1.25596
61.436	0.84292	1.05171	1.2477
61.87	0.82298	1.0301	1.25168
61.9675	0.81788	1.01889	1.24577
62.2321	0.81312	1.00754	1.23911
62.2519	0.80849	0.99106	1.22582
62.1721	0.79285	0.97961	1.23556
62.5023	0.79142	0.96036	1.21347
62.6651	0.77445	0.94491	1.22011
62.6765	0.76669	0.9327	1.21652
62.7576	0.7618	0.92313	1.21179
63.0833	0.75255	0.90444	1.20183
63.0636	0.74487	0.88989	1.19468
63.3484	0.72982	0.87317	1.19643
63.6183	0.72586	0.85754	1.18142
63.9946	0.72584	0.84723	1.16725
63.8572	0.7192	0.84028	1.16835
63.9476	0.70702	0.8328	1.17791
64.2976	0.70261	0.82162	1.16939
63.8205	0.69917	0.81275	1.16244
64.0833	0.69282	0.79935	1.15377
64.073	0.68047	0.78702	1.15659
64.2473	0.67309	0.7697	1.14353
64.927	0.66789	0.75821	1.13524
64.7273	0.65772	0.74386	1.13098
65.1778	0.65274	0.733	1.12296
65.6321	0.64363	0.7237	1.1244
65.6869	0.63847	0.71692	1.12288
65.1561	0.6393	0.71238	1.11431
65.4206	0.63419	0.70054	1.10461
65.4055	0.62204	0.68761	1.10541
65.6494	0.62032	0.67616	1.09001
65.4648	0.61219	0.66549	1.08707
65.783	0.60245	0.65674	1.09012
66.2863	0.59758	0.6438	1.07735
66.6502	0.59571	0.63905	1.07276
66.7073	0.59012	0.63202	1.071
66.7917	0.58907	0.62263	1.05696
67.2544	0.57943	0.61422	1.06004
67.4308	0.57009	0.60727	1.06522
67.4281	0.57422	0.60171	1.04788
67.5452	0.56445	0.59265	1.04996
67.8184	0.55924	0.58467	1.04548
67.9177	0.55453	0.57843	1.04309
67.8222	0.54805	0.56491	1.03077
67.9057	0.54415	0.56496	1.03825
68.175	0.53892	0.55479	1.02944
68.4001	0.53392	0.54657	1.02369
68.4932	0.53203	0.54235	1.0194
68.3652	0.52912	0.53614	1.01326
68.3283	0.52527	0.52854	1.00622
68.5925	0.51945	0.52066	1.00234
68.7415	0.51646	0.51485	0.99688
68.6806	0.51205	0.51303	1.0019
68.6707	0.50793	0.49892	0.98227
69.1223	0.50063	0.49701	0.99278
69.4903	0.49833	0.48861	0.98049
69.4859	0.49629	0.48531	0.97788
69.719	0.4917	0.47846	0.97308
69.2942	0.48996	0.47475	0.96896
69.7074	0.4862	0.46475	0.95589
69.9552	0.47763	0.45749	0.95783
70.4047	0.47397	0.44919	0.94772
70.1819	0.47094	0.44785	0.95097
70.3289	0.4647	0.44057	0.94806
70.9138	0.46227	0.43106	0.9325
71.217	0.45565	0.42582	0.93454
71.0384	0.45483	0.42047	0.92445
71.156	0.45157	0.41608	0.92142
71.5476	0.44773	0.40859	0.91257
71.7993	0.4424	0.40636	0.91853
71.4719	0.44402	0.40048	0.90195
71.7739	0.43699	0.39281	0.8989
72.3857	0.43283	0.38836	0.89727
72.2726	0.42966	0.3812	0.8872
72.5109	0.42625	0.37564	0.88127
72.2816	0.42366	0.37364	0.88195
72.6579	0.41885	0.36865	0.88016
72.9441	0.4175	0.36541	0.87524
73.0426	0.41689	0.36313	0.87105
73.0615	0.41493	0.36123	0.87058
72.6194	0.41114	0.35783	0.87033
73.1718	0.41021	0.34905	0.8509
73.5212	0.40508	0.34524	0.85228
73.4435	0.40246	0.34322	0.85282
73.8539	0.39845	0.33921	0.85132
74.0037	0.39691	0.33613	0.84686
74.1165	0.39761	0.33305	0.83762
74.201	0.39271	0.32939	0.83877
73.9552	0.38987	0.32655	0.83759
74.2725	0.38834	0.32258	0.83066
74.4669	0.38469	0.31907	0.82944
74.6423	0.38502	0.31525	0.81878
74.7702	0.38261	0.31269	0.81725
74.758	0.38072	0.30871	0.81087
74.9515	0.37512	0.30572	0.81501
74.9962	0.37384	0.30322	0.8111
74.9955	0.37165	0.29803	0.80192
75.3349	0.37292	0.29294	0.78553
75.3808	0.36652	0.29183	0.79621
75.6216	0.36297	0.28692	0.79047
76.1935	0.36153	0.28369	0.7847
75.5831	0.36167	0.28131	0.77782
76.1588	0.3549	0.27677	0.77986
76.6402	0.35303	0.27268	0.77239
76.3776	0.3535	0.27097	0.76654
76.8191	0.35061	0.26451	0.75443
77.2389	0.34833	0.26379	0.75731
77.4251	0.34596	0.25732	0.74379
77.6644	0.34037	0.25989	0.76356
77.5695	0.33832	0.2529	0.74752
78.0026	0.33732	0.25055	0.74277
78.1349	0.33781	0.24859	0.73588
77.9316	0.3386	0.24286	0.71724
78.1011	0.33212	0.24106	0.72583
78.5511	0.33052	0.23966	0.72512
78.4949	0.33014	0.23917	0.72443
78.058	0.3259	0.23624	0.72488
78.9187	0.32391	0.23237	0.7174
79.3943	0.32339	0.22579	0.6982
79.419	0.32052	0.23139	0.72193
79.4483	0.31978	0.22483	0.7031
79.0123	0.31758	0.22295	0.70203
79.6576	0.31425	0.21855	0.69548
79.6833	0.3134	0.21681	0.69178
79.6931	0.31057	0.21226	0.68345
80.3971	0.31104	0.21201	0.68162
80.331	0.30506	0.20754	0.6803
80.5685	0.30339	0.20366	0.67129
80.6565	0.3031	0.20385	0.67255
80.7141	0.30131	0.19928	0.66139
80.9443	0.30006	0.19873	0.66229
81.2216	0.30141	0.19564	0.64907
81.2594	0.2961	0.19651	0.66366
81.2813	0.29687	0.19428	0.65442
81.4124	0.29327	0.19227	0.65563
81.3503	0.29407	0.18998	0.64602
81.5956	0.28745	0.19009	0.66129
81.7361	0.28869	0.18486	0.64034
81.7348	0.2846	0.18778	0.65979
82.1098	0.28407	0.18151	0.63898
82.1945	0.28035	0.17729	0.63239
82.3197	0.28247	0.17559	0.62162
82.6265	0.27693	0.17477	0.63112
82.5694	0.27728	0.17054	0.61506
82.9178	0.27787	0.16793	0.60434
82.8544	0.2749	0.16659	0.60602
83.0449	0.27381	0.16556	0.60463
83.2463	0.27075	0.16498	0.60935
83.2463	0.26893	0.16198	0.60233
83.4962	0.26918	0.1616	0.60035
83.6309	0.26654	0.16138	0.60546
83.8116	0.2659	0.15902	0.59804
83.9501	0.26583	0.1569	0.59022
84.0629	0.26379	0.15679	0.59437
84.1821	0.26325	0.1513	0.57473
84.431	0.25994	0.15219	0.58549
84.2749	0.25951	0.15018	0.57869
84.8952	0.25426	0.14732	0.57942
84.9305	0.25558	0.14595	0.57106
85.0747	0.25491	0.14507	0.5691
85.1709	0.25458	0.14236	0.55917
85.5334	0.25361	0.14191	0.55956
85.6925	0.25167	0.141	0.56027
85.9757	0.25126	0.13694	0.54502
85.8425	0.24823	0.14003	0.56409
86.1084	0.24835	0.13615	0.54822
86.2382	0.24612	0.13761	0.5591
86.3245	0.2507	0.13221	0.52738
86.5331	0.24756	0.13526	0.54639
86.5832	0.24451	0.13057	0.534
86.9275	0.24441	0.1306	0.53436
86.9737	0.24251	0.1296	0.53443
87.051	0.24029	0.12834	0.53411
87.2321	0.23934	0.13089	0.54687
87.4736	0.23867	0.13015	0.5453
87.7073	0.23782	0.12598	0.52973
87.8534	0.23693	0.1235	0.52125
87.8977	0.23533	0.12176	0.51741
88.1562	0.23364	0.12295	0.52624
88.1393	0.23488	0.12252	0.52164
88.4242	0.23221	0.11886	0.51187
88.3337	0.23331	0.11982	0.51355
88.7344	0.23263	0.11907	0.51187
89.0795	0.23146	0.11705	0.50572
89.373	0.22964	0.11931	0.51954
89.2739	0.23118	0.11384	0.49243
89.0116	0.22769	0.11572	0.50824
89.2701	0.22623	0.1145	0.50613
89.4715	0.22595	0.11147	0.49333
89.6145	0.22562	0.11109	0.49238
89.8139	0.22376	0.11009	0.492
89.884	0.22303	0.10451	0.46858
90.5719	0.22267	0.10592	0.47569
90.2455	0.22156	0.10605	0.47863
91.0381	0.21973	0.10484	0.47712
91.2969	0.21945	0.10288	0.4688
91.0306	0.21735	0.10266	0.47229
92.2239	0.21741	0.1019	0.46868
91.943	0.21683	0.10085	0.46512
92.2519	0.21305	0.10022	0.47042
92.9428	0.2122	0.10043	0.47328
92.6938	0.21334	0.09464	0.44359
92.7056	0.21281	0.09411	0.44222
93.6518	0.21045	0.09535	0.45306
93.3678	0.21014	0.09538	0.4539
93.9745	0.20836	0.09328	0.44769
94.131	0.21009	0.09386	0.44677
93.6335	0.20438	0.09213	0.4508
94.7049	0.20821	0.0884	0.42457
94.9479	0.20581	0.08998	0.43721
94.6119	0.20286	0.09114	0.44927
95.0599	0.20162	0.08794	0.43617
94.9342	0.202	0.08673	0.42937
94.6897	0.2031	0.08616	0.42425
95.3801	0.20254	0.08495	0.41942
95.252	0.20086	0.08447	0.42057
95.3037	0.19778	0.08546	0.4321
95.4738	0.19641	0.07858	0.40009
95.5367	0.19608	0.08182	0.41728
95.56	0.19627	0.08099	0.41264
95.6102	0.19411	0.07874	0.40565
95.6326	0.19439	0.07683	0.39522
95.6855	0.1938	0.07707	0.39767
95.6683	0.19363	0.07725	0.39894
95.7304	0.19194	0.07479	0.38967
95.8034	0.19176	0.07494	0.39077
95.8476	0.18958	0.0757	0.3993
95.9135	0.19134	0.07643	0.39947
96.0939	0.18763	0.07234	0.38557
96.192	0.18404	0.07218	0.3922
96.3291	0.18406	0.0722	0.39224
96.4277	0.18466	0.07139	0.3866
96.569	0.18554	0.06605	0.35598
96.7133	0.18612	0.0713	0.3831
96.8112	0.1865	0.0695	0.37265
96.9536	0.18384	0.06871	0.37377
97.0878	0.18314	0.06979	0.38109
97.2096	0.18199	0.06851	0.37645
97.3819	0.18064	0.06689	0.37029
97.4853	0.18239	0.06637	0.36388
97.6053	0.18269	0.0655	0.35855
97.8018	0.18003	0.06662	0.37004
97.9298	0.18015	0.06575	0.36498
98.0578	0.17885	0.06446	0.36041
98.2139	0.17808	0.06514	0.36577
98.3652	0.17797	0.0634	0.35624
98.4767	0.178	0.06343	0.35636
98.6811	0.17763	0.06245	0.3516
98.8541	0.1786	0.06081	0.3405
98.9792	0.17948	0.06261	0.34887
99.1617	0.17354	0.06172	0.35565
99.3498	0.17625	0.06345	0.36001
99.4934	0.17414	0.06282	0.36074
99.6589	0.17327	0.06212	0.35853
99.8558	0.17081	0.06121	0.35836
99.9982	0.17248	0.05964	0.34576
100.126	0.17023	0.05909	0.34714
100.283	0.17098	0.05782	0.3382
100.459	0.17093	0.06143	0.35938
100.627	0.17088	0.05659	0.33117
100.773	0.16933	0.05733	0.33856
100.963	0.16908	0.0564	0.33357
101.113	0.16965	0.05773	0.34028
101.282	0.17035	0.05736	0.33673
101.484	0.16806	0.05702	0.33929
101.619	0.16744	0.055	0.32846
101.778	0.16995	0.05412	0.31848
101.963	0.16836	0.05497	0.32652
102.129	0.16551	0.05319	0.32135
102.299	0.16678	0.05431	0.32565
102.446	0.1654	0.05307	0.32087
102.648	0.16417	0.05377	0.32756
102.783	0.16605	0.0527	0.31737
102.927	0.16363	0.05329	0.32565
103.11	0.16455	0.05183	0.31498
103.28	0.16346	0.05279	0.32296
103.433	0.16169	0.05271	0.326
103.592	0.1626	0.05078	0.31228
103.784	0.16192	0.04944	0.30534
103.984	0.16101	0.04894	0.30398
104.132	0.16169	0.04961	0.30681
104.287	0.16012	0.04944	0.30875
104.451	0.16034	0.04827	0.30106
104.634	0.15984	0.04853	0.30363
104.784	0.1598	0.04695	0.29382
105.015	0.15775	0.04895	0.31031
105.175	0.15644	0.04576	0.29252
105.268	0.1593	0.04598	0.28862
105.448	0.15852	0.0476	0.3003
105.655	0.15864	0.04676	0.29474
105.812	0.15615	0.04642	0.29728
105.929	0.15681	0.04608	0.29387
106.106	0.15762	0.04434	0.2813
106.287	0.15463	0.04632	0.29957
106.394	0.15603	0.04584	0.29377
106.559	0.15467	0.04485	0.28998
106.738	0.1575	0.04193	0.2662
106.908	0.15432	0.04699	0.3045
107.06	0.15563	0.04649	0.2987
107.209	0.15565	0.04396	0.28247
107.347	0.15598	0.04435	0.28434
107.568	0.1524	0.03924	0.25746
107.706	0.15433	0.04392	0.28458
107.862	0.15011	0.0434	0.28911
107.996	0.15208	0.04351	0.28609
108.173	0.15189	0.04181	0.27525
108.36	0.15101	0.04112	0.2723
108.546	0.15299	0.04017	0.26259
108.675	0.15096	0.03997	0.26476
108.833	0.14905	0.04252	0.28527
109	0.14994	0.04127	0.27523
109.157	0.14809	0.04096	0.27661
109.321	0.14712	0.04262	0.28971
109.485	0.14969	0.04073	0.27207
109.644	0.14868	0.04138	0.27832
109.773	0.1483	0.03921	0.26443
109.901	0.14931	0.03812	0.25532
110.07	0.14561	0.0395	0.27127
110.249	0.14759	0.03862	0.26166
110.432	0.1455	0.03683	0.25316
110.569	0.1477	0.04041	0.27362
110.738	0.14551	0.03961	0.27218
110.903	0.14618	0.03857	0.26384
111.089	0.14678	0.03902	0.26583
111.236	0.14788	0.03772	0.25508
111.382	0.14398	0.03728	0.25894
111.505	0.14545	0.03706	0.25478
111.672	0.14415	0.03837	0.26618
111.816	0.14297	0.0368	0.25738
111.975	0.14562	0.03861	0.26512
112.127	0.14477	0.03711	0.25633
112.316	0.1433	0.03626	0.25304
112.475	0.14426	0.03792	0.26289
112.631	0.14069	0.03468	0.2465
112.808	0.14207	0.03701	0.26048
112.984	0.14055	0.03543	0.25208
113.13	0.14209	0.03643	0.25642
113.264	0.14072	0.03493	0.24823
113.401	0.14303	0.03429	0.23972
113.535	0.14055	0.03402	0.24203
113.688	0.14112	0.0342	0.24234
113.851	0.14007	0.03464	0.24731
113.982	0.14052	0.03564	0.25361
114.188	0.13762	0.03391	0.24641
114.345	0.13841	0.03375	0.24382
114.473	0.13963	0.03452	0.24726
114.651	0.13915	0.03453	0.24813
114.782	0.14075	0.03481	0.24729
114.95	0.13717	0.03167	0.23091
115.121	0.13685	0.0318	0.23239
115.292	0.13725	0.03356	0.24452
115.408	0.13756	0.03285	0.23884
115.548	0.13945	0.03313	0.23758
115.91	0.13803	0.03078	0.22298
116.072	0.13574	0.03035	0.22357
116.241	0.13467	0.03224	0.23944
116.377	0.13524	0.03148	0.23279
116.515	0.13649	0.03086	0.2261
116.678	0.13524	0.02995	0.22149
116.819	0.13437	0.02943	0.21901
116.987	0.13354	0.0316	0.23662
117.142	0.13598	0.03187	0.23438
117.296	0.13399	0.03166	0.23631
117.424	0.13696	0.03005	0.21942
117.585	0.1328	0.03215	0.24211
117.772	0.13258	0.03084	0.23262
117.921	0.13214	0.03247	0.2457
118.07	0.13258	0.02945	0.22212
118.21	0.13247	0.03085	0.23287
118.356	0.13216	0.02948	0.22308
118.508	0.13175	0.02899	0.22006
118.657	0.1327	0.03098	0.23344
118.818	0.13113	0.03305	0.25205
118.953	0.13138	0.02999	0.22822
119.11	0.13155	0.02926	0.22246
119.289	0.13169	0.02922	0.22186
119.478	0.12965	0.02653	0.20462
119.633	0.12981	0.02914	0.22447
119.787	0.13097	0.02833	0.21627
119.938	0.12918	0.02908	0.22513
120.101	0.12986	0.02865	0.22064
120.267	0.13014	0.02748	0.21116
120.405	0.1301	0.02708	0.20811
120.554	0.12696	0.02779	0.21886
120.71	0.12838	0.02581	0.20102
120.859	0.12677	0.03038	0.23962
121.007	0.12949	0.02771	0.21396
121.194	0.1268	0.0255	0.20113
121.341	0.12698	0.027	0.21264
121.465	0.1262	0.02549	0.20196
121.62	0.12768	0.02345	0.18369
121.755	0.12797	0.02864	0.22382
121.898	0.12851	0.02903	0.22594
122.091	0.12669	0.02587	0.20417
122.268	0.12824	0.02783	0.21698
122.439	0.12689	0.02627	0.20704
122.595	0.12821	0.02794	0.21789
122.762	0.12456	0.02646	0.21245
122.929	0.12466	0.02779	0.22295
123.103	0.12389	0.02633	0.21249
123.218	0.12562	0.02903	0.23111
123.37	0.12437	0.02596	0.20873
123.539	0.12223	0.02568	0.21009
123.709	0.1238	0.02682	0.21665
123.893	0.12368	0.02642	0.2136
124.034	0.12406	0.02556	0.206
124.184	0.12313	0.02595	0.21073
124.338	0.12601	0.02761	0.21907
124.513	0.12297	0.02419	0.19672
124.672	0.12454	0.02493	0.2002
124.813	0.12155	0.02755	0.22667
124.968	0.12254	0.02621	0.21391
125.094	0.12239	0.02457	0.20078
125.262	0.1229	0.02515	0.20463
125.439	0.12092	0.02565	0.21212
125.616	0.12007	0.02364	0.19685
125.733	0.11923	0.02289	0.19198
125.882	0.11993	0.02413	0.20121
126.046	0.12052	0.02369	0.19654
126.204	0.12023	0.0235	0.19545
126.36	0.1202	0.02297	0.19108
126.537	0.12065	0.02393	0.19834
126.708	0.1212	0.02441	0.20141
126.862	0.12203	0.0226	0.18516
127.015	0.11866	0.02313	0.19497
127.13	0.11864	0.02293	0.19327
127.294	0.11858	0.02265	0.19099
127.489	0.11768	0.02502	0.21264
127.662	0.11946	0.02337	0.19563
127.844	0.11406	0.02273	0.19932
128	0.11818	0.02332	0.19734
128.166	0.11794	0.02127	0.18031
128.288	0.11693	0.02218	0.18973
128.438	0.11902	0.02338	0.19644
128.598	0.11711	0.02345	0.20025
128.738	0.11323	0.02211	0.19527
128.914	0.11578	0.02187	0.18889
129.095	0.11586	0.02346	0.20245
129.265	0.11615	0.02275	0.19585
129.423	0.1167	0.02286	0.19589
129.551	0.11618	0.02156	0.1856
129.683	0.11547	0.02211	0.19146
129.829	0.11662	0.0213	0.18264
129.968	0.11687	0.02117	0.18118
130.142	0.11466	0.02017	0.17589
130.321	0.11416	0.02074	0.18166
130.466	0.11683	0.02364	0.20231
130.639	0.11522	0.02208	0.19164
130.79	0.11608	0.01946	0.16767
130.952	0.11824	0.02215	0.18731
131.109	0.11459	0.02108	0.18396
131.259	0.11304	0.02248	0.19889
131.427	0.11595	0.02063	0.17792
131.587	0.11407	0.02168	0.19003
131.72	0.11467	0.02178	0.18994
131.879	0.11217	0.02091	0.18639
132.052	0.11335	0.02057	0.18145
132.208	0.11354	0.02015	0.17747
132.355	0.11301	0.01907	0.16873
132.473	0.11251	0.01958	0.17408
132.646	0.11378	0.01782	0.15659
132.79	0.11141	0.02017	0.18106
132.94	0.11155	0.02074	0.18596
133.12	0.11389	0.02216	0.19459
133.301	0.1117	0.02125	0.19026
133.42	0.11198	0.01989	0.17761
133.606	0.11182	0.01868	0.16703
133.734	0.11239	0.01779	0.15829
133.894	0.11227	0.01982	0.17659
134.061	0.11078	0.01995	0.18012
134.233	0.10894	0.01906	0.175
134.413	0.1116	0.02035	0.18236
134.521	0.11012	0.02166	0.19665
134.943	0.10957	0.01866	0.17031
135.088	0.11008	0.02024	0.18391
135.262	0.10899	0.01858	0.17044
135.432	0.10766	0.01876	0.17425
135.593	0.11021	0.02055	0.18646
135.726	0.1103	0.02118	0.19203
135.876	0.10978	0.01831	0.16681
136.023	0.10698	0.01836	0.1716
136.18	0.1102	0.01866	0.16932
136.331	0.10973	0.01599	0.14569
136.507	0.11054	0.01929	0.17449
136.673	0.10918	0.0197	0.18044
136.831	0.10727	0.01594	0.14864
137.017	0.10781	0.01894	0.17568
137.159	0.10815	0.01851	0.17114
137.304	0.10609	0.01856	0.17491
137.469	0.10696	0.01843	0.17231
137.604	0.10738	0.01846	0.17194
137.732	0.10982	0.01879	0.17111
137.903	0.10784	0.01811	0.16796
138.075	0.1085	0.01888	0.17402
138.2	0.1067	0.01933	0.18121
138.375	0.10588	0.01766	0.1668
138.575	0.10465	0.01895	0.18104
138.709	0.10538	0.01957	0.18571
138.876	0.10622	0.01808	0.17025
139.014	0.10592	0.01906	0.17996
139.186	0.10417	0.01623	0.15585
139.35	0.1037	0.01835	0.177
139.479	0.10678	0.01889	0.17692
139.648	0.10528	0.0184	0.17477
139.787	0.10375	0.01779	0.1715
139.966	0.10253	0.01391	0.13567
140.128	0.10663	0.01757	0.16478
140.289	0.1052	0.01779	0.16907
140.464	0.10477	0.01646	0.15707
140.612	0.1047	0.01876	0.17921
140.774	0.10121	0.01745	0.17247
140.936	0.10376	0.01591	0.15334
141.095	0.10198	0.01562	0.15316
141.249	0.10272	0.01734	0.16877
141.414	0.10497	0.01624	0.1547
141.579	0.10538	0.01627	0.15438
141.728	0.10264	0.01678	0.16344
141.904	0.10392	0.01554	0.14959
142.091	0.10239	0.01683	0.16441
142.256	0.10299	0.01745	0.16946
142.392	0.10313	0.01333	0.12922
142.555	0.10267	0.01723	0.16783
142.715	0.10213	0.01656	0.16214
142.86	0.10348	0.01509	0.14581
143.032	0.10498	0.0161	0.15338
143.191	0.10378	0.0158	0.15225
143.369	0.09999	0.01679	0.16788
143.509	0.10131	0.01531	0.15108
143.663	0.10085	0.01633	0.16194
143.827	0.1003	0.01728	0.17228
143.99	0.10139	0.01506	0.1485
144.161	0.10244	0.01654	0.16146
144.309	0.10038	0.01854	0.18468
144.461	0.10183	0.01653	0.16236
144.645	0.10032	0.01642	0.16365
144.817	0.10201	0.01623	0.15913
144.961	0.10025	0.01816	0.18117
145.11	0.09737	0.01558	0.16006
145.244	0.0989	0.01875	0.1896
145.413	0.10122	0.01747	0.17254
145.567	0.10321	0.01792	0.17365
145.732	0.0985	0.01728	0.17543
145.888	0.09853	0.01483	0.15055
146.039	0.09968	0.01583	0.15885
146.217	0.09956	0.01404	0.141
146.372	0.09928	0.01654	0.16659
146.55	0.10031	0.01608	0.16035
146.697	0.09955	0.01525	0.15319
146.861	0.09722	0.01636	0.16833
147.009	0.097	0.01668	0.17197
147.182	0.09906	0.01414	0.14271
147.311	0.09838	0.01623	0.16499
147.447	0.09926	0.0148	0.14906
147.603	0.09683	0.01307	0.13503
147.758	0.10022	0.0155	0.15464
147.93	0.09787	0.01609	0.16441
148.081	0.09601	0.01426	0.14852
148.251	0.09933	0.01511	0.15207
148.403	0.09823	0.01676	0.17067
148.57	0.09773	0.01669	0.17076

## Sheet: Fig.3g
1mm/mm		2mm/mm		3mm/mm		4mm/mm
Strain	Stress	Strain	Stress	Strain	Stress	Strain	Stress
0	-2.66667e-05	0	-0.000906667	0	0.000906667	0	0.00266
0.00612	0.06657	0.00616	0.06687	0.00615	0.06554	0.00615	0.05037
0.01759	0.1035	0.01762	0.10545	0.01762	0.0968	0.01762	0.08512
0.02872	0.12057	0.02875	0.12425	0.02874	0.11165	0.02874	0.1083
0.03984	0.13169	0.03986	0.13769	0.03985	0.12169	0.03985	0.12689
0.05093	0.14057	0.05097	0.14595	0.05098	0.12867	0.05098	0.14012
0.06207	0.14739	0.06208	0.15427	0.06206	0.13607	0.06206	0.15215
0.07315	0.15321	0.07318	0.15999	0.07318	0.14144	0.07318	0.16146
0.08426	0.15841	0.08429	0.16432	0.08429	0.14631	0.08429	0.16959
0.09539	0.16087	0.09542	0.16769	0.09541	0.14963	0.0954	0.17588
0.10649	0.16333	0.10653	0.16959	0.10653	0.15186	0.10653	0.17949
0.1176	0.16697	0.11762	0.17346	0.11761	0.15597	0.11761	0.18484
0.12872	0.16894	0.12874	0.17555	0.12874	0.15841	0.12874	0.18841
0.13983	0.17016	0.13986	0.17756	0.13985	0.16007	0.13986	0.19129
0.15093	0.17161	0.15097	0.17878	0.15097	0.16185	0.15097	0.19339
0.16204	0.17257	0.16209	0.17978	0.16208	0.16338	0.16206	0.19529
0.17316	0.17523	0.17318	0.18261	0.17316	0.16627	0.17315	0.19841
0.18427	0.17584	0.18431	0.18294	0.1843	0.16779	0.1843	0.19987
0.19538	0.17653	0.19541	0.18427	0.19541	0.16908	0.19541	0.20128
0.20649	0.17715	0.20652	0.18473	0.20651	0.17054	0.20651	0.20239
0.21761	0.17631	0.21765	0.18372	0.21764	0.17053	0.21763	0.20281
0.22871	0.17771	0.22874	0.18506	0.22873	0.17131	0.22873	0.20332
0.23982	0.17887	0.23985	0.18649	0.23984	0.17395	0.23983	0.20531
0.25093	0.17931	0.25096	0.18721	0.25095	0.17433	0.25095	0.20689
0.26205	0.17951	0.26208	0.18717	0.26207	0.17546	0.26207	0.20709
0.27317	0.17842	0.27321	0.18639	0.2732	0.17501	0.27318	0.20685
0.28426	0.17963	0.28429	0.18737	0.28428	0.17595	0.28429	0.20726
0.29539	0.17985	0.29542	0.18785	0.2954	0.17712	0.29539	0.20835
0.3065	0.17946	0.30653	0.18771	0.30653	0.17717	0.30652	0.20845
0.31759	0.17996	0.31762	0.18817	0.31762	0.17784	0.31762	0.20863
0.32872	0.17961	0.32875	0.18764	0.32874	0.17849	0.32873	0.20935
0.33981	0.18032	0.33984	0.18801	0.33984	0.17919	0.33985	0.20897
0.35094	0.1804	0.35097	0.1887	0.35096	0.17987	0.35095	0.21012
0.36205	0.18045	0.36208	0.18857	0.36207	0.18037	0.36207	0.21025
0.37316	0.17987	0.37319	0.18881	0.37318	0.18062	0.37318	0.21031
0.3843	0.17897	0.38433	0.18786	0.38431	0.18039	0.3843	0.21009
0.39536	0.18037	0.39539	0.1885	0.39539	0.18095	0.39541	0.20938
0.40649	0.1806	0.40652	0.18883	0.40651	0.18207	0.40649	0.21085
0.41761	0.18033	0.41764	0.18931	0.41763	0.18253	0.41763	0.21115
0.42872	0.18051	0.42875	0.18895	0.42874	0.18319	0.42873	0.21118
0.43985	0.17951	0.43988	0.18807	0.43985	0.18299	0.43985	0.21113
0.45092	0.18002	0.45095	0.18849	0.45095	0.18291	0.45097	0.20979
0.46206	0.17988	0.46208	0.18832	0.46207	0.18376	0.46206	0.21137
0.47316	0.17996	0.47319	0.18849	0.47319	0.18363	0.47319	0.21086
0.48427	0.17963	0.48429	0.18876	0.48427	0.18418	0.48427	0.211
0.49541	0.17923	0.49542	0.18866	0.4954	0.18458	0.4954	0.21145
0.50648	0.17947	0.50651	0.1882	0.50652	0.18409	0.50653	0.21015
0.51761	0.17957	0.51763	0.18857	0.51761	0.18567	0.51761	0.21135
0.52872	0.17925	0.52875	0.18844	0.52874	0.18576	0.52874	0.21127
0.53983	0.17881	0.53986	0.18832	0.53985	0.18554	0.53985	0.21105
0.55095	0.17819	0.55098	0.18783	0.55097	0.18536	0.55097	0.21103
0.56202	0.1787	0.56206	0.18793	0.56207	0.18523	0.56208	0.21023
0.57316	0.17911	0.57317	0.18856	0.57316	0.18654	0.57315	0.21149
0.58428	0.17845	0.58431	0.18826	0.58429	0.18655	0.5843	0.21162
0.59539	0.17853	0.59541	0.18797	0.5954	0.18673	0.59541	0.21114
0.60649	0.17782	0.60652	0.18719	0.60651	0.18697	0.60652	0.21107
0.6176	0.17778	0.61764	0.18641	0.61765	0.18624	0.61764	0.21027
0.62872	0.17809	0.62875	0.1868	0.62873	0.18741	0.62872	0.21081
0.63982	0.17811	0.63984	0.18709	0.63984	0.18753	0.63985	0.21101
0.65093	0.17829	0.65096	0.18741	0.65096	0.18796	0.65095	0.21108
0.66206	0.17801	0.66209	0.18701	0.66208	0.18816	0.66207	0.21154
0.67315	0.17759	0.6732	0.18647	0.6732	0.18782	0.6732	0.21049
0.68426	0.17801	0.68428	0.18699	0.68427	0.18869	0.68428	0.21092
0.69539	0.17784	0.69541	0.18667	0.6954	0.18891	0.6954	0.21143
0.70651	0.17789	0.70653	0.18643	0.70652	0.18877	0.70652	0.21137
0.7176	0.17766	0.71763	0.18668	0.71763	0.18919	0.71763	0.21073
0.72871	0.17777	0.72876	0.18624	0.72875	0.18889	0.72873	0.21096
0.73982	0.17828	0.73984	0.18721	0.73983	0.19018	0.73983	0.21132
0.75094	0.178	0.75097	0.1872	0.75096	0.19001	0.75096	0.21141
0.76205	0.17809	0.76208	0.18691	0.76207	0.19081	0.76207	0.21145
0.77316	0.17786	0.77319	0.18713	0.77318	0.19053	0.77318	0.21177
0.78428	0.17703	0.78432	0.18687	0.78431	0.19053	0.7843	0.21137
0.79537	0.17785	0.7954	0.18691	0.79539	0.19121	0.7954	0.21113
0.80649	0.17821	0.80652	0.18765	0.8065	0.19171	0.8065	0.21213
0.81761	0.17839	0.81763	0.18785	0.81762	0.19194	0.81762	0.212
0.82872	0.17806	0.82875	0.18795	0.82874	0.19238	0.82874	0.21213
0.83984	0.17763	0.83988	0.18725	0.83986	0.19219	0.83985	0.21166
0.85092	0.1783	0.85095	0.18797	0.85094	0.19252	0.85096	0.21203
0.86206	0.17829	0.86208	0.18766	0.86207	0.19371	0.86206	0.2125
0.87316	0.17803	0.8732	0.1879	0.87319	0.19338	0.87319	0.21211
0.88426	0.17818	0.88428	0.18834	0.88428	0.19395	0.88428	0.21227
0.8954	0.17851	0.89542	0.18818	0.8954	0.19398	0.8954	0.21257
0.90648	0.17863	0.90651	0.18844	0.90651	0.19443	0.90652	0.21249
0.9176	0.17875	0.91763	0.18875	0.91762	0.19496	0.91762	0.21291
0.92871	0.17878	0.92875	0.18883	0.92874	0.19538	0.92873	0.21281
0.93983	0.17874	0.93986	0.1892	0.93984	0.19581	0.93984	0.21285
0.95096	0.17795	0.95099	0.18833	0.95097	0.19539	0.95097	0.21296
0.96202	0.17879	0.96205	0.18881	0.96206	0.19578	0.96208	0.21229
0.97315	0.17943	0.97318	0.18932	0.97317	0.19649	0.97317	0.21328
0.98427	0.17939	0.9843	0.18957	0.9843	0.1972	0.98429	0.21356
0.99538	0.17937	0.99541	0.18941	0.9954	0.19762	0.9954	0.21383
1.00005	0.17929	1.00654	0.18935	1.00652	0.19789	1.00652	0.21404
1.00016	0.17929	1.01763	0.18945	1.01763	0.19813	1.01764	0.21377
1.00028	0.17929	1.02875	0.18984	1.02873	0.19876	1.02872	0.21426
0.99869	0.13428	1.03986	0.1898	1.03985	0.19885	1.03985	0.21441
0.98719	0.10987	1.05096	0.19027	1.05095	0.19923	1.05095	0.21473
0.97605	0.09619	1.06209	0.18999	1.06207	0.20029	1.06206	0.21523
0.96494	0.08502	1.07319	0.19021	1.07319	0.20047	1.0732	0.2148
0.95384	0.07699	1.0843	0.19057	1.08428	0.20093	1.08428	0.21533
0.94272	0.07045	1.09541	0.19079	1.09541	0.20161	1.0954	0.21571
0.93159	0.06347	1.10653	0.19101	1.10652	0.20185	1.10652	0.21597
0.92049	0.05728	1.11764	0.19067	1.11763	0.20213	1.11763	0.21581
0.90938	0.05257	1.12873	0.19121	1.12874	0.20255	1.12875	0.21561
0.89827	0.04761	1.13985	0.19163	1.13983	0.20345	1.13982	0.21659
0.88716	0.04329	1.15097	0.19211	1.15096	0.20421	1.15096	0.21701
0.87604	0.03908	1.16208	0.19188	1.16207	0.20472	1.16207	0.21719
0.86495	0.03554	1.17319	0.19195	1.17318	0.20491	1.17318	0.21773
0.85382	0.03139	1.18431	0.19197	1.18432	0.20495	1.18431	0.21738
0.84271	0.02798	1.19541	0.19229	1.19539	0.20597	1.19538	0.21785
0.83163	0.02454	1.20651	0.19258	1.20651	0.20655	1.20652	0.21835
0.82049	0.0208	1.21763	0.19309	1.21762	0.20742	1.21762	0.21887
0.80938	0.01748	1.22875	0.19317	1.22874	0.20747	1.22874	0.21926
0.79827	0.01401	1.23987	0.19317	1.23987	0.20751	1.23986	0.21872
0.78717	0.01115	1.25095	0.19357	1.25094	0.20889	1.25094	0.21945
0.77607	0.00902	1.26208	0.19367	1.26208	0.20935	1.26207	0.22
0.76492	0.00571	1.27319	0.19401	1.27318	0.20947	1.27318	0.21998
0.75383	0.00217	1.2843	0.19409	1.28429	0.20981	1.28429	0.22029
0.74271	0	1.29543	0.19422	1.29541	0.21016	1.2954	0.22017
0.7316	0	1.30651	0.19481	1.3065	0.21155	1.3065	0.22096
0.72052	0	1.31764	0.19509	1.31764	0.21173	1.31763	0.22157
0.70938	0	1.32874	0.19552	1.32874	0.21241	1.32873	0.22191
0.69827	0	1.33986	0.19577	1.33985	0.21316	1.33984	0.22245
0.68715	0	1.35099	0.19553	1.35097	0.21311	1.35097	0.22254
0.67604	0	1.36207	0.19626	1.36206	0.21389	1.36207	0.22251
0.66497	0	1.37318	0.19668	1.37317	0.21491	1.37317	0.22339
0.65381	0	1.3843	0.19695	1.38429	0.21575	1.38429	0.22363
0.64271	0	1.39541	0.19723	1.3954	0.21601	1.39541	0.22404
0.63161	0	1.40655	0.19753	1.40653	0.21641	1.40652	0.22417
0.62049	0	1.41762	0.19805	1.41761	0.21702	1.41762	0.22511
0.6094	0	1.42875	0.19837	1.42874	0.2179	1.42873	0.22499
0.59826	0	1.43986	0.19853	1.43985	0.21865	1.43985	0.22596
0.58715	0	1.45095	0.19912	1.45095	0.21899	1.45096	0.22637
0.57605	0	1.46209	0.19927	1.46207	0.2197	1.46207	0.22685
0.56493	0	1.47318	0.19963	1.47317	0.22037	1.47319	0.22702
0.55385	0	1.4843	0.20023	1.48429	0.22091	1.48428	0.22775
0.54271	0	1.49541	0.20058	1.4954	0.22168	1.4954	0.22819
0.5316	0	1.50652	0.20078	1.50651	0.22216	1.50651	0.22833
0.5205	0	1.51766	0.20061	1.51763	0.22269	1.51763	0.22907
0.50938	0	1.52872	0.20113	1.52873	0.22334	1.52875	0.22894
0.49828	0	1.53985	0.20233	1.53984	0.22433	1.53983	0.23018
0.48715	0	1.55097	0.20229	1.55096	0.22493	1.55096	0.23045
0.47605	0	1.56208	0.20285	1.56207	0.22592	1.56207	0.23111
0.46495	0	1.5732	0.20264	1.57318	0.2261	1.57318	0.23163
0.45382	0	1.58429	0.20329	1.5843	0.22652	1.58431	0.23159
0.44272	0	1.59541	0.20385	1.59539	0.22737	1.59538	0.23235
0.43161	0	1.60652	0.20411	1.60652	0.22757	1.60652	0.23294
0.42049	0	1.61763	0.20455	1.61762	0.22879	1.61761	0.23367
0.40938	0	1.62875	0.20493	1.62874	0.22931	1.62873	0.23388
0.39827	0	1.63985	0.20531	1.63986	0.2295	1.63987	0.23409
0.38717	0	1.65096	0.20597	1.65095	0.23048	1.65094	0.23514
0.37606	0	1.66208	0.20621	1.66207	0.2313	1.66207	0.23552
0.36493	0	1.67319	0.20619	1.67318	0.23194	1.67318	0.23601
0.35383	0	1.68431	0.20655	1.6843	0.23213	1.6843	0.23658
0.34271	0	1.69541	0.20698	1.69541	0.2328	1.69541	0.23662
0.3316	0	1.70651	0.20797	1.70649	0.23399	1.70648	0.23778
0.3205	0	1.71764	0.20823	1.71763	0.23448	1.71763	0.23827
0.30938	0	1.72875	0.2087	1.72874	0.23516	1.72874	0.23871
0.29828	0	1.73986	0.20898	1.73985	0.23552	1.73985	0.23895
0.28715	0	1.75098	0.20897	1.75098	0.23621	1.75097	0.23906
0.27605	0	1.76207	0.20984	1.76205	0.23683	1.76205	0.24009
0.26496	0	1.77318	0.20971	1.77318	0.23801	1.77318	0.24073
0.25382	0	1.78429	0.21042	1.78429	0.23853	1.78429	0.24131
0.24271	0	1.79542	0.21118	1.79541	0.23921	1.79541	0.24185
0.2316	0	1.80654	0.21091	1.80654	0.23968	1.80652	0.24221
0.2205	0	1.81761	0.21177	1.8176	0.24079	1.8176	0.24316
0.2094	0	1.82875	0.21183	1.82874	0.2413	1.82874	0.24363
0.19826	0	1.83986	0.21241	1.83985	0.24206	1.83985	0.24437
0.18716	0	1.85097	0.21283	1.85096	0.24289	1.85096	0.24479
0.17605	0	1.8621	0.21332	1.86208	0.24323	1.86207	0.24535
0.16493	0	1.87317	0.21393	1.87316	0.24437	1.87317	0.246
0.15386	0	1.88431	0.21462	1.8843	0.24533	1.88429	0.24679
0.14272	0	1.89541	0.21516	1.8954	0.24557	1.8954	0.24739
0.1316	0	1.90652	0.21584	1.90651	0.24653	1.90651	0.24791
0.12049	0	1.91765	0.21578	1.91764	0.24627	1.91763	0.24817
0.10937	0	1.92873	0.21671	1.92873	0.24729	1.92874	0.24863
0.0983	0	1.93986	0.21749	1.93984	0.24843	1.93983	0.24963
0.08715	0	1.95097	0.21805	1.95095	0.24938	1.95095	0.25037
0.07605	0	1.96208	0.21865	1.96207	0.25012	1.96207	0.25088
0.06494	0	1.97321	0.21901	1.97319	0.25049	1.97319	0.25132
0.05382	0	1.98428	0.21954	1.98428	0.25141	1.98429	0.25158
0.04274	0	1.99542	0.22003	1.9954	0.25198	1.99539	0.25266
0.03159	0	2.00008	0.22039	2.00652	0.25268	2.00651	0.25304
0.02049	0	2.00019	0.22039	2.01761	0.25359	2.01762	0.2538
0.00938	0	2.0003	0.22041	2.02874	0.25386	2.02874	0.25443
-7e-05	0	1.99869	0.19187	2.03984	0.25523	2.03986	0.25465
		1.98721	0.17306	2.05096	0.25613	2.05095	0.25531
		1.97609	0.16131	2.06207	0.25663	2.06207	0.25615
		1.96495	0.15113	2.07318	0.25747	2.07318	0.2569
		1.95384	0.14275	2.0843	0.25821	2.0843	0.25724
		1.94273	0.13603	2.0954	0.25885	2.09542	0.25781
		1.93162	0.12929	2.10651	0.26025	2.1065	0.25869
		1.92052	0.12425	2.11763	0.2609	2.11763	0.2598
		1.9094	0.11938	2.12874	0.26204	2.12874	0.26009
		1.89829	0.11439	2.13985	0.26278	2.13985	0.26077
		1.88718	0.10988	2.15096	0.26327	2.15098	0.26127
		1.87606	0.10598	2.16206	0.26425	2.16205	0.26201
		1.86496	0.10212	2.17318	0.26497	2.17319	0.26257
		1.85385	0.0985	2.18428	0.26593	2.18428	0.26334
		1.84274	0.09541	2.1954	0.26667	2.1954	0.26424
		1.83162	0.09229	2.20653	0.26735	2.20654	0.26435
		1.82051	0.08869	2.21761	0.26847	2.21761	0.26549
		1.8094	0.08595	2.22873	0.26954	2.22873	0.26637
		1.79831	0.08339	2.23985	0.27039	2.23985	0.26679
		1.78717	0.08044	2.25097	0.27072	2.25096	0.26746
		1.77607	0.07797	2.26208	0.2714	2.26208	0.26812
		1.76496	0.07546	2.27315	0.27242	2.27315	0.26893
		1.75384	0.07313	2.2843	0.27337	2.2843	0.27003
		1.74277	0.07083	2.2954	0.27413	2.29541	0.27032
		1.73162	0.06851	2.30651	0.27486	2.30651	0.27137
		1.72051	0.06663	2.31765	0.27565	2.31764	0.27141
		1.7094	0.06413	2.32872	0.27673	2.32872	0.27228
		1.69828	0.06196	2.33984	0.27781	2.33985	0.27333
		1.68721	0.06059	2.35095	0.27854	2.35096	0.27377
		1.67607	0.05833	2.36208	0.27962	2.36207	0.27441
		1.66496	0.05646	2.3732	0.27989	2.3732	0.2748
		1.65384	0.05448	2.38427	0.28111	2.38427	0.27576
		1.64273	0.05238	2.39541	0.28157	2.3954	0.27672
		1.63164	0.05139	2.40652	0.28293	2.40652	0.27743
		1.62049	0.04905	2.41762	0.28397	2.41763	0.27787
		1.6094	0.04713	2.42875	0.28434	2.42874	0.27888
		1.5983	0.0458	2.43983	0.28603	2.43984	0.27971
		1.58717	0.04397	2.45097	0.28653	2.45096	0.28031
		1.57609	0.04271	2.46207	0.28757	2.46207	0.28111
		1.56494	0.04079	2.47318	0.28827	2.47318	0.28201
		1.55385	0.03882	2.48431	0.28904	2.4843	0.28226
		1.54273	0.03709	2.49539	0.29031	2.49541	0.28354
		1.53162	0.03565	2.50651	0.29153	2.5065	0.28433
		1.52054	0.03477	2.51762	0.29273	2.51761	0.28505
		1.50939	0.03315	2.52874	0.29383	2.52874	0.28606
		1.49829	0.03144	2.53985	0.29407	2.53985	0.28631
		1.48717	0.02962	2.55095	0.29553	2.55096	0.28702
		1.47606	0.02815	2.56207	0.29607	2.56206	0.28799
		1.46496	0.02697	2.57319	0.29734	2.57318	0.28865
		1.45384	0.02524	2.58428	0.29821	2.58428	0.28954
		1.44274	0.02422	2.5954	0.29927	2.5954	0.29053
		1.43163	0.02248	2.60651	0.30041	2.60653	0.29091
		1.42051	0.02126	2.61762	0.30163	2.61761	0.29175
		1.40941	0.01968	2.62873	0.30252	2.62873	0.29272
		1.39829	0.01842	2.63985	0.3036	2.63985	0.29373
		1.38718	0.01655	2.65097	0.30454	2.65096	0.29419
		1.37606	0.01546	2.66207	0.30555	2.66208	0.29485
		1.36495	0.0135	2.67317	0.30655	2.67316	0.29571
		1.35386	0.01304	2.6843	0.30778	2.68429	0.29651
		1.34274	0.0112	2.6954	0.30882	2.69541	0.29765
		1.33161	0.00972	2.70651	0.31009	2.70651	0.29819
		1.32052	0.00833	2.71763	0.31055	2.71764	0.29848
		1.3094	0.00689	2.72873	0.31145	2.72872	0.29963
		1.29829	0.00546	2.73985	0.31279	2.73985	0.30071
		1.28719	0.00408	2.75095	0.31395	2.75095	0.30175
		1.27607	0.00305	2.76207	0.31465	2.76207	0.30246
		1.26496	0.00165	2.7732	0.31614	2.77321	0.30307
		1.25384	4.66667e-05	2.78428	0.31706	2.78427	0.30391
		1.24273	0	2.7954	0.31813	2.7954	0.3053
		1.23164	0	2.80652	0.31895	2.80652	0.30603
		1.2205	0	2.81763	0.32021	2.81763	0.30679
		1.20941	0	2.82875	0.32141	2.82874	0.30725
		1.1983	0	2.83982	0.32254	2.83981	0.30859
		1.18718	0	2.85096	0.32377	2.85097	0.30964
		1.1761	0	2.86207	0.32519	2.86207	0.31056
		1.16495	0	2.87318	0.32605	2.87318	0.31118
		1.15384	0	2.88432	0.32685	2.8843	0.31205
		1.14273	0	2.89538	0.32875	2.89539	0.31313
		1.13162	0	2.90651	0.33014	2.90651	0.31411
		1.12054	0	2.91762	0.33132	2.91762	0.31524
		1.1094	0	2.92874	0.33221	2.92874	0.31582
		1.09828	0	2.93986	0.3329	2.93985	0.31677
		1.08718	0	2.95094	0.33423	2.95094	0.31787
		1.07607	0	2.96207	0.33607	2.96207	0.31898
		1.06497	0	2.97319	0.33717	2.97319	0.31987
		1.05383	0	2.98429	0.33821	2.98429	0.32076
		1.04273	0	2.99541	0.33922	2.9954	0.32153
		1.03164	0	3.00008	0.33986	3.00651	0.32274
		1.02051	0	3.00019	0.33987	3.01762	0.32322
		1.00942	0	3.0003	0.33989	3.02873	0.32445
		0.99828	0	2.99866	0.31341	3.03985	0.32571
		0.98718	0	2.98717	0.29313	3.05097	0.32652
		0.97607	0	2.97606	0.27877	3.06207	0.3272
		0.96495	0	2.96492	0.26635	3.07316	0.32818
		0.95387	0	2.95381	0.25592	3.08428	0.32983
		0.94273	0	2.94272	0.24763	3.09541	0.33057
		0.93161	0	2.93159	0.23847	3.10651	0.3314
		0.92051	0	2.92048	0.23103	3.11763	0.33203
		0.9094	0	2.90937	0.22448	3.12873	0.33336
		0.8983	0	2.89827	0.21774	3.13986	0.33421
		0.88717	0	2.88715	0.21283	3.15095	0.33509
		0.87607	0	2.87603	0.20667	3.16207	0.336
		0.86496	0	2.86492	0.20183	3.1732	0.33696
		0.85384	0	2.85382	0.1964	3.18427	0.33765
		0.84274	0	2.8427	0.19165	3.1954	0.33853
		0.83162	0	2.83159	0.18723	3.20651	0.33972
		0.82051	0	2.8205	0.18366	3.21763	0.34074
		0.8094	0	2.80937	0.17939	3.22875	0.34125
		0.79829	0	2.79826	0.17574	3.23983	0.34225
		0.7872	0	2.78714	0.17181	3.25096	0.34243
		0.77607	0	2.77604	0.16864	3.26207	0.34393
		0.76495	0	2.76495	0.16509	3.27318	0.34475
		0.75385	0	2.75381	0.1618	3.28431	0.34529
		0.74273	0	2.74271	0.15829	3.29539	0.34646
		0.73162	0	2.7316	0.15604	3.30651	0.34713
		0.72053	0	2.72048	0.15301	3.31762	0.34786
		0.70941	0	2.7094	0.15005	3.32874	0.34906
		0.69828	0	2.69825	0.14741	3.33987	0.34979
		0.68717	0	2.68715	0.14489	3.35094	0.35093
		0.67607	0	2.67603	0.14188	3.36207	0.35175
		0.66498	0	2.66493	0.13983	3.37319	0.35305
		0.65383	0	2.65385	0.13785	3.3843	0.35379
		0.64273	0	2.64269	0.13548	3.39541	0.35457
		0.63163	0	2.63159	0.13305	3.40649	0.356
		0.62051	0	2.62048	0.13096	3.41763	0.35683
		0.60943	0	2.60937	0.12853	3.42874	0.35767
		0.59828	0	2.59828	0.12649	3.43984	0.35833
		0.58717	0	2.58714	0.12429	3.45097	0.35955
		0.57606	0	2.57605	0.12275	3.46206	0.36037
		0.56495	0	2.56492	0.1206	3.47317	0.36142
		0.55388	0	2.55381	0.11853	3.48429	0.36223
		0.54273	0	2.54272	0.11706	3.4954	0.36375
		0.53162	0	2.53158	0.11469	3.50652	0.36452
		0.52051	0	2.52048	0.11287	3.51761	0.36532
		0.5094	0	2.50936	0.11118	3.52873	0.36649
		0.49831	0	2.49825	0.10985	3.53985	0.36735
		0.48716	0	2.48718	0.10793	3.55096	0.36832
		0.47606	0	2.47602	0.10619	3.56207	0.36909
		0.46497	0	2.46493	0.10453	3.57318	0.37019
		0.45383	0	2.45382	0.10279	3.58428	0.37174
		0.44275	0	2.4427	0.10151	3.5954	0.37247
		0.43161	0	2.4316	0.09986	3.60651	0.37317
		0.42051	0	2.42047	0.09854	3.61763	0.37424
		0.4094	0	2.40938	0.09661	3.62874	0.37479
		0.39829	0	2.39826	0.09522	3.63983	0.37583
		0.3872	0	2.38715	0.09402	3.65095	0.37719
		0.37606	0	2.37605	0.09291	3.66207	0.37816
		0.36495	0	2.36492	0.09117	3.67318	0.37911
		0.35384	0	2.35381	0.08936	3.6843	0.37973
		0.34273	0	2.34271	0.08852	3.69539	0.38107
		0.33163	0	2.3316	0.0871	3.70652	0.38226
		0.32051	0	2.32048	0.08615	3.71761	0.38303
		0.30941	0	2.30937	0.08446	3.72873	0.38415
		0.29829	0	2.29826	0.08289	3.73986	0.38521
		0.28717	0	2.28715	0.08162	3.75095	0.38613
		0.27608	0	2.27604	0.08071	3.76207	0.38763
		0.26496	0	2.26493	0.07926	3.77318	0.38895
		0.25384	0	2.25383	0.07796	3.7843	0.38961
		0.24273	0	2.2427	0.0771	3.79542	0.39072
		0.23162	0	2.23159	0.07567	3.8065	0.39193
		0.22052	0	2.22048	0.07417	3.81763	0.39319
		0.20941	0	2.20937	0.07328	3.82874	0.39443
		0.19828	0	2.19828	0.07167	3.83985	0.39565
		0.18718	0	2.18713	0.07099	3.85098	0.39675
		0.17606	0	2.17604	0.06952	3.86205	0.3978
		0.16495	0	2.16494	0.06824	3.87319	0.39898
		0.15386	0	2.15381	0.06704	3.88429	0.40011
		0.14274	0	2.14273	0.06577	3.8954	0.40158
		0.13162	0	2.13158	0.06478	3.90653	0.40265
		0.12051	0	2.12048	0.06321	3.91761	0.40377
		0.1094	0	2.10937	0.06228	3.92874	0.40479
		0.09831	0	2.09826	0.06117	3.93985	0.40638
		0.08717	0	2.08718	0.06057	3.95097	0.40741
		0.07607	0	2.07602	0.05922	3.96207	0.40825
		0.06496	0	2.06493	0.05789	3.97315	0.40978
		0.05384	0	2.05382	0.05684	3.9843	0.41079
		0.04277	0	2.0427	0.05589	3.99541	0.41185
		0.03161	0	2.03161	0.05507	4.00008	0.41244
		0.02051	0	2.02047	0.05319	4.00019	0.41245
		0.0094	0	2.00938	0.05239	4.0003	0.41246
		-5e-05	0	1.99825	0.05165	3.99867	0.38937
				1.98714	0.05003	3.98719	0.36762
				1.97605	0.04948	3.97604	0.35149
				1.96491	0.04807	3.96495	0.33723
				1.95381	0.04724	3.95382	0.32563
				1.9427	0.04596	3.94272	0.31533
				1.93159	0.04444	3.9316	0.30485
				1.92051	0.04377	3.92048	0.29583
				1.90936	0.0426	3.90939	0.28801
				1.89826	0.04144	3.89826	0.28057
				1.88715	0.04014	3.88715	0.27304
				1.87603	0.03855	3.87604	0.26665
				1.86494	0.03827	3.86494	0.26043
				1.8538	0.03684	3.85383	0.25492
				1.84271	0.03578	3.84271	0.24915
				1.83159	0.03438	3.8316	0.24389
				1.82048	0.03343	3.82049	0.2393
				1.80938	0.03303	3.80937	0.23396
				1.79826	0.03117	3.79827	0.22951
				1.78714	0.03035	3.78717	0.22558
				1.77604	0.02862	3.77604	0.22158
				1.76493	0.02788	3.76493	0.21715
				1.75382	0.02718	3.75382	0.21375
				1.74271	0.02569	3.74271	0.20985
				1.73159	0.02473	3.73162	0.20607
				1.72048	0.02346	3.72049	0.20292
				1.70937	0.02237	3.70939	0.19991
				1.69826	0.02109	3.69827	0.19643
				1.68717	0.01994	3.68715	0.1936
				1.67603	0.01892	3.67607	0.19029
				1.66493	0.01776	3.66492	0.1878
				1.65381	0.01632	3.65383	0.18527
				1.6427	0.01515	3.64271	0.18186
				1.63161	0.01395	3.6316	0.17979
				1.62047	0.01283	3.62052	0.177
				1.60937	0.01149	3.60936	0.17499
				1.59827	0.01045	3.59827	0.17215
				1.58714	0.00948	3.58715	0.17019
				1.57606	0.00793	3.57604	0.16802
				1.56492	0.00698	3.56495	0.1657
				1.55382	0.00534	3.55381	0.16364
				1.54269	0.00437	3.54272	0.16135
				1.53159	0.00275	3.53159	0.15961
				1.52052	0.00267	3.52048	0.15748
				1.50936	0.00129	3.50941	0.15567
				1.49826	0	3.49825	0.15362
				1.48715	0	3.48715	0.15175
				1.47603	0	3.47604	0.14991
				1.46495	0	3.46494	0.14774
				1.45381	0	3.45384	0.14681
				1.44272	0	3.44269	0.14471
				1.4316	0	3.4316	0.14285
				1.42048	0	3.42049	0.14103
				1.40939	0	3.40938	0.13953
				1.39825	0	3.39828	0.13813
				1.38715	0	3.38716	0.13623
				1.37604	0	3.37604	0.13483
				1.36492	0	3.36493	0.13339
				1.35383	0	3.35382	0.13175
				1.3427	0	3.34272	0.13051
				1.33159	0	3.3316	0.12879
				1.32049	0	3.32048	0.12751
				1.30936	0	3.30938	0.12623
				1.29826	0	3.29827	0.1247
				1.28714	0	3.28716	0.12357
				1.27605	0	3.27605	0.12201
				1.26493	0	3.26493	0.12058
				1.25381	0	3.25382	0.11959
				1.24271	0	3.24271	0.1181
				1.23159	0	3.2316	0.11663
				1.22047	0	3.22051	0.11553
				1.20937	0	3.20937	0.11447
				1.19827	0	3.19827	0.11307
				1.18715	0	3.18715	0.11171
				1.17604	0	3.17605	0.11045
				1.16492	0	3.16495	0.10927
				1.15381	0	3.15381	0.10813
				1.1427	0	3.14273	0.10706
				1.13159	0	3.13159	0.10606
				1.12051	0	3.12049	0.10499
				1.10937	0	3.1094	0.10379
				1.09826	0	3.09826	0.10248
				1.08714	0	3.08715	0.10185
				1.07604	0	3.07604	0.10047
				1.06495	0	3.06494	0.09936
				1.0538	0	3.05385	0.09826
				1.04271	0	3.0427	0.09757
				1.0316	0	3.0316	0.09637
				1.02048	0	3.02049	0.09535
				1.00939	0	3.00938	0.09429
				0.99825	0	2.99828	0.09383
				0.98715	0	2.98715	0.09235
				0.97603	0	2.97605	0.09156
				0.96492	0	2.96493	0.09075
				0.95385	0	2.95382	0.08926
				0.9427	0	2.94274	0.08861
				0.93159	0	2.93159	0.08765
				0.92048	0	2.92048	0.08655
				0.90936	0	2.90938	0.08587
				0.89828	0	2.89827	0.08475
				0.88714	0	2.88717	0.084
				0.87605	0	2.87603	0.08337
				0.86493	0	2.86493	0.08235
				0.85381	0	2.85383	0.08121
				0.84272	0	2.84271	0.08023
				0.83158	0	2.83161	0.07964
				0.82048	0	2.82049	0.0786
				0.80937	0	2.80937	0.07784
				0.79826	0	2.79826	0.07689
				0.78717	0	2.78715	0.07567
				0.77603	0	2.77605	0.07497
				0.76492	0	2.76493	0.07423
				0.75382	0	2.75382	0.07329
				0.7427	0	2.74271	0.07274
				0.7316	0	2.7316	0.07135
				0.72048	0	2.72049	0.07061
				0.70938	0	2.70938	0.06973
				0.69825	0	2.69826	0.06889
				0.68714	0	2.68716	0.06787
				0.67605	0	2.67604	0.067
				0.66493	0	2.66494	0.06651
				0.6538	0	2.65384	0.06529
				0.6427	0	2.64271	0.06494
				0.6316	0	2.6316	0.06391
				0.62048	0	2.62049	0.06318
				0.60938	0	2.60938	0.06258
				0.59826	0	2.59828	0.06131
				0.58714	0	2.58715	0.06039
				0.57604	0	2.57606	0.06
				0.56493	0	2.56493	0.05922
				0.55385	0	2.55381	0.05842
				0.5427	0	2.54274	0.05715
				0.53159	0	2.5316	0.05693
				0.52048	0	2.52049	0.05577
				0.50937	0	2.50937	0.0551
				0.49828	0	2.49827	0.05432
				0.48713	0	2.48719	0.05375
				0.47604	0	2.47603	0.05287
				0.46493	0	2.46493	0.05216
				0.4538	0	2.45382	0.05142
				0.44273	0	2.4427	0.05036
				0.43158	0	2.43162	0.0501
				0.42048	0	2.42048	0.04911
				0.40937	0	2.40938	0.04841
				0.39826	0	2.39827	0.04769
				0.38718	0	2.38715	0.04658
				0.37602	0	2.37607	0.04596
				0.36493	0	2.36492	0.04526
				0.35382	0	2.35382	0.04413
				0.3427	0	2.34271	0.04323
				0.33161	0	2.3316	0.04235
				0.32048	0	2.3205	0.04187
				0.30938	0	2.30936	0.04113
				0.29826	0	2.29826	0.04013
				0.28714	0	2.28716	0.03898
				0.27605	0	2.27604	0.03827
				0.26491	0	2.26495	0.03796
				0.25381	0	2.25382	0.03725
				0.24271	0	2.24271	0.03638
				0.23159	0	2.2316	0.0355
				0.2205	0	2.22049	0.03453
				0.20936	0	2.20939	0.03379
				0.19826	0	2.19826	0.03281
				0.18715	0	2.18715	0.03231
				0.17603	0	2.17605	0.03145
				0.16493	0	2.16494	0.03031
				0.15381	0	2.15382	0.02997
				0.14271	0	2.14272	0.02845
				0.13159	0	2.1316	0.02795
				0.12048	0	2.12049	0.02681
				0.10937	0	2.10937	0.02605
				0.09826	0	2.09826	0.02497
				0.08714	0	2.08719	0.02484
				0.07605	0	2.07604	0.02346
				0.06494	0	2.06493	0.0226
				0.05381	0	2.05382	0.02175
				0.04272	0	2.04271	0.02104
				0.03159	0	2.03162	0.02007
				0.02048	0	2.02048	0.01957
				0.00937	0	2.00939	0.01828
				-8e-05	0	1.99826	0.01779
						1.98715	0.01686
						1.97607	0.01594
						1.96492	0.01506
						1.95382	0.01404
						1.94271	0.01267
						1.9316	0.01207
						1.92051	0.0116
						1.90937	0.01108
						1.89827	0.00975
						1.88715	0.00903
						1.87604	0.00782
						1.86495	0.00758
						1.85381	0.00683
						1.84271	0.00626
						1.8316	0.00576
						1.82048	0.00549
						1.80941	0.00585
						1.79825	0.0062
						1.78714	0.00617
						1.77605	0.00613
						1.76494	0.00681
						1.75384	0.00672
						1.7427	0.00684
						1.7316	0.00683
						1.72049	0.00696
						1.70937	0.0069
						1.69828	0.00702
						1.68716	0.00681
						1.67604	0.0071
						1.66493	0.00703
						1.65382	0.00718
						1.64272	0.00741
						1.6316	0.00707
						1.62048	0.00704
						1.60938	0.00708
						1.59827	0.00723
						1.58716	0.00753
						1.57605	0.00686
						1.56493	0.00721
						1.55382	0.00699
						1.5427	0.00719
						1.5316	0.00731
						1.52052	0.00687
						1.50937	0.00717
						1.49827	0.00712
						1.48716	0.00701
						1.47604	0.00707
						1.46496	0.00685
						1.45381	0.00713
						1.44272	0.00727
						1.4316	0.00717
						1.42049	0.00704
						1.4094	0.00709
						1.39826	0.00732
						1.38715	0.00727
						1.37605	0.00711
						1.36493	0.00721
						1.35385	0.00726
						1.3427	0.00738
						1.3316	0.00703
						1.32049	0.00742
						1.30937	0.00755
						1.29828	0.00737
						1.28714	0.00734
						1.27605	0.00717
						1.26494	0.00699
						1.25381	0.00728
						1.24273	0.00723
						1.23159	0.00685
						1.22048	0.00719
						1.20938	0.00737
						1.19827	0.0075
						1.18717	0.00746
						1.17603	0.00723
						1.16493	0.00717
						1.15382	0.00711
						1.1427	0.00742
						1.13161	0.00744
						1.1205	0.00705
						1.10938	0.00754
						1.09826	0.00741
						1.08715	0.00744
						1.07605	0.00756
						1.06493	0.00719
						1.05382	0.00731
						1.04272	0.00737
						1.03161	0.00753
						1.02049	0.00763
						1.00939	0.00695
						0.99826	0.00715
						0.98715	0.0075
						0.97604	0.00757
						0.96493	0.00771
						0.95386	0.00697
						0.9427	0.00749
						0.9316	0.00729
						0.92049	0.00737
						0.90937	0.00751
						0.89829	0.00713
						0.88715	0.0075
						0.87605	0.00733
						0.86493	0.00736
						0.85382	0.00724
						0.84274	0.00735
						0.83158	0.00728
						0.82049	0.00717
						0.80938	0.00731
						0.79827	0.00785
						0.78718	0.00775
						0.77603	0.00767
						0.76493	0.00772
						0.75382	0.00753
						0.7427	0.00765
						0.73162	0.00751
						0.72048	0.00765
						0.70939	0.00737
						0.69826	0.00761
						0.68715	0.0076
						0.67606	0.00759
						0.66492	0.00769
						0.65381	0.00741
						0.64271	0.00732
						0.63161	0.00732
						0.6205	0.00769
						0.60937	0.00775
						0.59827	0.00747
						0.58715	0.00744
						0.57604	0.00701
						0.56494	0.00783
						0.55383	0.00709
						0.54271	0.00735
						0.5316	0.00773
						0.52048	0.00743
						0.50938	0.00734
						0.49828	0.00698
						0.48715	0.00746
						0.47606	0.00764
						0.46494	0.00721
						0.45382	0.00759
						0.44274	0.00703
						0.43159	0.00741
						0.42049	0.00717
						0.40937	0.00759
						0.39827	0.00757
						0.38719	0.00689
						0.37603	0.00715
						0.36494	0.00737
						0.35382	0.00729
						0.3427	0.00754
						0.33162	0.00719
						0.32048	0.00743
						0.30939	0.00726
						0.29826	0.00748
						0.28715	0.00749
						0.27606	0.00721
						0.26492	0.00762
						0.25382	0.00739
						0.24271	0.00769
						0.2316	0.00742
						0.22051	0.00757
						0.20936	0.00735
						0.19827	0.00751
						0.18715	0.00719
						0.17603	0.00717
						0.16495	0.00733
						0.15382	0.00752
						0.14271	0.00727
						0.1316	0.00724
						0.12048	0.00726
						0.10939	0.00757
						0.09825	0.00751
						0.08715	0.00741
						0.07604	0.00755
						0.06494	0.0073
						0.05383	0.00766
						0.0427	0.00746
						0.0316	0.00729
						0.02049	0.00729
						0.00937	0.00733
						-6e-05	0.00763

## Sheet: Fig.3h
Energy dissipation							Damping capacity
	1mm/mm	2mm/mm	3mm/mm	4mm/mm			1mm/mm	2mm/mm	3mm/mm	4mm/mm
Sample 1	0.16152	0.33847	0.55302	0.83575		Sample 1	93.5906	88.2518	80.1229	77.8235
Sample 2	0.17898	0.36309	0.44717	0.65569		Sample 2	92.5008	86.3725	79.4286	75.4195
Sample 3	0.174	0.30348	0.47564	0.74641		Sample 3	93.1377	84.0458	79.878	77.2511
Mean	0.1715	0.335013	0.491943	0.74595		Mean	93.0764	86.2234	79.8098	76.8314
Error bar	0.00899446	0.029955	0.0547759	0.0900309		Error bar	0.547452	2.10696	0.352116	1.25579

## Sheet: Fig.3i
Energy dissipation							Damping capacity
	PEM1.8	PEM2	PEM2.2	PEM2.4			PEM1.8	PEM2	PEM2.2	PEM2.4
Sample 1	0.03969	0.16152	1.5168	2.91103		Sample 1	72.4458	93.5906	96.1876	96.5039
Sample 2	0.03922	0.17898	1.32254	2.76091		Sample 2	72.3374	92.5008	95.8935	95.8488
Sample 3	0.03909	0.174	1.52942	3.10888		Sample 3	69.9859	93.1377	97.8237	97.3545
Mean	0.0393333	0.1715	1.45625	2.92694		Mean	71.5897	93.0764	96.6349	96.5691
Error bar	0.000315647	0.00899446	0.115971	0.17453		Error bar	1.39002	0.547452	1.03997	0.754946
