# Supplementary material for: Oligomeric-solvent engineering of hierarchical hydrogen-bonding networks for multifunctional glass interlayers
Source: Nat Commun. 2026 Mar 7;17:3607. doi: 10.1038/s41467-026-70223-7 (PMC13096342; doi:10.1038/s41467-026-70223-7)
Supplement: Supplementary file 12 — Source Data [file 41467_2026_70223_MOESM12_ESM.zip › Source Data/Source Data Figure 4.xlsx]

## Sheet: Fig.4b
PE200M2		PE400M3		PE600M4		PE800M5
Temperature	Heat flow	Temperature	Heat flow	Temperature	Heat flow	Temperature	Heat flow
-50.106	-1.81778	-49.975	0.34312	-50	0.0027	-50.012	-0.19451
-50.093	-1.59708	-49.972	0.38702	-49.998	0.051696	-50.008	-0.13218
-50.079	-1.35183	-49.969	0.43556	-49.996	0.109062	-50.004	-0.06191
-50.065	-1.10949	-49.965	0.48346	-49.993	0.168084	-50	0.00777
-50.052	-0.8935	-49.962	0.52464	-49.991	0.22617	-49.996	0.06958
-50.04	-0.69358	-49.96	0.56225	-49.989	0.281052	-49.992	0.12637
-50.03	-0.512	-49.957	0.59567	-49.987	0.3321	-49.989	0.17742
-50.02	-0.34255	-49.955	0.62653	-49.985	0.380646	-49.986	0.22452
-50.012	-0.20135	-49.953	0.65075	-49.983	0.42228	-49.984	0.26245
-50.004	-0.07314	-49.952	0.67203	-49.982	0.4608	-49.981	0.29626
-49.998	0.04079	-49.95	0.69037	-49.981	0.49554	-49.98	0.32549
-49.992	0.14547	-49.949	0.70665	-49.979	0.527598	-49.978	0.35201
-49.987	0.22956	-49.948	0.71901	-49.978	0.554094	-49.977	0.37242
-49.982	0.30471	-49.948	0.72939	-49.977	0.5778	-49.976	0.39034
-49.978	0.37066	-49.947	0.7376	-49.977	0.598644	-49.975	0.40531
-49.975	0.43067	-49.947	0.74466	-49.976	0.617472	-49.974	0.41839
-49.972	0.477	-49.946	0.74902	-49.975	0.632214	-49.973	0.42779
-49.97	0.51788	-49.946	0.75285	-49.975	0.645948	-49.973	0.43557
-49.968	0.5532	-49.946	0.75529	-49.974	0.657558	-49.972	0.44181
-49.966	0.58495	-49.946	0.75662	-49.974	0.667764	-49.972	0.44705
-49.964	0.6086	-49.946	0.75689	-49.974	0.675018	-49.972	0.44995
-49.963	0.62921	-49.946	0.75676	-49.973	0.681912	-49.972	0.45228
-49.962	0.64673	-49.946	0.75608	-49.973	0.687852	-49.972	0.4538
-49.961	0.66226	-49.946	0.75506	-49.973	0.692316	-49.972	0.45475
-49.961	0.67342	-49.946	0.75331	-49.973	0.695358	-49.972	0.45442
-49.96	0.68259	-49.946	0.75132	-49.973	0.69804	-49.972	0.45374
-49.96	0.68996	-49.946	0.74895	-49.973	0.700182	-49.972	0.45271
-49.959	0.69602	-49.946	0.74629	-49.973	0.701964	-49.972	0.45164
-49.959	0.69958	-49.947	0.74342	-49.972	0.702666	-49.972	0.44992
-49.959	0.70257	-49.947	0.74049	-49.972	0.702936	-49.972	0.44823
-49.959	0.7047	-49.947	0.73743	-49.972	0.70263	-49.972	0.44639
-49.959	0.70625	-49.947	0.73428	-49.973	0.70218	-49.972	0.44432
-49.959	0.70661	-49.948	0.73083	-49.973	0.701226	-49.972	0.44172
-49.959	0.70616	-49.948	0.72731	-49.973	0.699894	-49.973	0.43921
-49.959	0.70529	-49.948	0.72377	-49.973	0.698382	-49.973	0.4366
-49.959	0.70413	-49.948	0.72017	-49.973	0.696654	-49.973	0.43398
-49.959	0.70221	-49.949	0.71653	-49.973	0.69462	-49.973	0.4312
-49.959	0.7003	-49.949	0.71292	-49.973	0.692676	-49.973	0.42846
-49.959	0.6982	-49.949	0.7093	-49.973	0.690696	-49.973	0.4257
-49.959	0.69598	-49.949	0.70566	-49.973	0.688734	-49.974	0.42291
-49.96	0.69338	-49.95	0.70197	-49.973	0.686304	-49.974	0.41999
-49.96	0.69069	-49.95	0.69829	-49.973	0.683856	-49.974	0.41707
-49.96	0.68796	-49.95	0.69459	-49.973	0.681408	-49.974	0.41413
-49.96	0.68517	-49.95	0.6909	-49.973	0.678888	-49.974	0.41117
-49.96	0.68206	-49.951	0.68718	-49.974	0.67608	-49.975	0.40812
-49.96	0.67907	-49.951	0.68348	-49.974	0.673308	-49.975	0.40513
-49.961	0.67607	-49.951	0.67978	-49.974	0.670464	-49.975	0.40218
-49.961	0.67305	-49.952	0.67609	-49.974	0.667566	-49.975	0.39926
-49.961	0.66992	-49.952	0.67246	-49.974	0.664488	-49.975	0.39643
-49.961	0.66684	-49.952	0.66882	-49.974	0.661536	-49.975	0.39359
-49.961	0.66376	-49.952	0.6652	-49.974	0.658584	-49.976	0.39078
-49.961	0.66066	-49.953	0.66159	-49.974	0.655614	-49.976	0.38801
-49.962	0.6576	-49.953	0.65803	-49.974	0.652662	-49.976	0.38537
-49.962	0.65455	-49.953	0.65445	-49.975	0.64971	-49.976	0.3827
-49.962	0.6515	-49.953	0.65086	-49.975	0.646758	-49.976	0.38003
-49.962	0.64843	-49.954	0.64726	-49.975	0.643788	-49.976	0.37737
-49.962	0.64548	-49.954	0.64367	-49.975	0.6408	-49.977	0.37485
-49.962	0.64253	-49.954	0.64011	-49.975	0.637812	-49.977	0.3723
-49.963	0.63962	-49.954	0.63656	-49.975	0.634788	-49.977	0.36975
-49.963	0.63675	-49.955	0.63304	-49.975	0.631764	-49.977	0.36724
-49.963	0.63399	-49.955	0.62957	-49.975	0.628776	-49.977	0.36483
-49.963	0.63122	-49.955	0.62608	-49.975	0.625842	-49.977	0.36239
-49.963	0.62848	-49.955	0.62261	-49.976	0.622944	-49.978	0.35996
-49.963	0.62575	-49.956	0.61915	-49.976	0.620064	-49.978	0.35754
-49.964	0.62314	-49.956	0.61584	-49.976	0.617184	-49.978	0.35519
-49.964	0.62052	-49.956	0.61249	-49.976	0.614232	-49.978	0.35284
-49.964	0.61792	-49.956	0.60915	-49.976	0.61128	-49.978	0.3505
-49.964	0.61534	-49.957	0.60581	-49.976	0.608328	-49.978	0.34818
-49.964	0.61285	-49.957	0.6026	-49.976	0.605196	-49.978	0.34591
-49.964	0.61037	-49.957	0.59937	-49.976	0.602136	-49.979	0.34361
-49.965	0.60793	-49.957	0.59616	-49.977	0.599112	-49.979	0.34132
-49.965	0.6055	-49.957	0.59296	-49.977	0.59607	-49.979	0.33905
-49.965	0.60317	-49.958	0.58982	-49.977	0.593028	-49.979	0.3368
-49.965	0.60082	-49.958	0.58667	-49.977	0.59004	-49.979	0.33454
-49.965	0.59845	-49.958	0.58353	-49.977	0.587034	-49.979	0.33228
-49.965	0.5961	-49.958	0.58038	-49.977	0.584046	-49.979	0.33003
-49.965	0.5938	-49.959	0.5773	-49.977	0.581112	-49.98	0.32784
-49.965	0.59146	-49.959	0.5742	-49.977	0.57816	-49.98	0.32565
-49.966	0.5891	-49.959	0.57111	-49.977	0.575208	-49.98	0.32349
-49.966	0.58674	-49.959	0.56803	-49.978	0.572274	-49.98	0.32134
-49.966	0.5844	-49.959	0.56502	-49.978	0.569304	-49.98	0.31922
-49.966	0.58208	-49.96	0.56199	-49.978	0.566352	-49.98	0.31711
-49.966	0.5798	-49.96	0.55897	-49.978	0.5634	-49.98	0.31501
-49.966	0.57756	-49.96	0.55596	-49.978	0.560448	-49.98	0.31291
-49.966	0.57538	-49.96	0.553	-49.978	0.557478	-49.981	0.31085
-49.967	0.57322	-49.961	0.55004	-49.978	0.554526	-49.981	0.30881
-49.967	0.57109	-49.961	0.5471	-49.978	0.55161	-49.981	0.30678
-49.967	0.56898	-49.961	0.54418	-49.979	0.548694	-49.981	0.30477
-49.967	0.56698	-49.961	0.54126	-49.979	0.545778	-49.981	0.30281
-49.967	0.56495	-49.961	0.53834	-49.979	0.542844	-49.981	0.30082
-49.967	0.56291	-49.962	0.53544	-49.979	0.539928	-49.981	0.29883
-49.967	0.56088	-49.962	0.53253	-49.979	0.537048	-49.981	0.29684
-49.967	0.55886	-49.962	0.52968	-49.979	0.534168	-49.982	0.29491
-49.967	0.55681	-49.962	0.52685	-49.979	0.531324	-49.982	0.29299
-49.968	0.55476	-49.962	0.52403	-49.979	0.528462	-49.982	0.29107
-49.968	0.55273	-49.963	0.52123	-49.979	0.525564	-49.982	0.28914
-49.968	0.55066	-49.963	0.51857	-49.98	0.52263	-49.982	0.28733
-49.968	0.54864	-49.963	0.51586	-49.98	0.519642	-49.982	0.28551
-49.968	0.54663	-49.963	0.51315	-49.98	0.516654	-49.982	0.28361
-49.968	0.54463	-49.963	0.51043	-49.98	0.513648	-49.982	0.2816
-49.968	0.54267	-49.964	0.50775	-49.98	0.510534	-49.982	0.28014
-49.968	0.54073	-49.964	0.50504	-49.98	0.50751	-49.983	0.27847
-49.969	0.53881	-49.964	0.50232	-49.98	0.504576	-49.983	0.27674
-49.969	0.53692	-49.964	0.4996	-49.98	0.501678	-49.983	0.275
-49.969	0.5351	-49.964	0.4969	-49.98	0.498978	-49.983	0.27322
-49.969	0.5333	-49.965	0.4942	-49.981	0.496206	-49.983	0.27146
-49.969	0.53151	-49.965	0.49151	-49.981	0.493434	-49.983	0.26969
-49.969	0.52974	-49.965	0.48882	-49.981	0.490644	-49.983	0.26792
-49.969	0.5281	-49.965	0.48619	-49.981	0.487872	-49.983	0.26615
-49.969	0.52637	-49.965	0.48355	-49.981	0.485118	-49.983	0.26441
-49.969	0.5246	-49.966	0.48092	-49.981	0.482382	-49.984	0.26269
-49.969	0.52281	-49.966	0.47828	-49.981	0.479682	-49.984	0.26097
-49.97	0.52103	-49.966	0.47567	-49.981	0.476928	-49.984	0.25928
-49.97	0.51927	-49.966	0.47308	-49.981	0.474264	-49.984	0.25759
-49.97	0.51755	-49.966	0.4705	-49.982	0.471672	-49.984	0.25594
-49.97	0.51585	-49.966	0.46792	-49.982	0.469116	-49.984	0.2543
-49.97	0.51417	-49.967	0.46539	-49.982	0.466704	-49.984	0.25269
-49.97	0.51249	-49.967	0.46287	-49.982	0.464148	-49.984	0.25105
-49.97	0.51081	-49.967	0.46036	-49.982	0.461592	-49.984	0.24941
-49.97	0.50915	-49.967	0.45784	-49.982	0.459036	-49.985	0.24777
-49.97	0.50754	-49.967	0.4554	-49.982	0.45648	-49.985	0.24612
-49.97	0.5059	-49.968	0.45296	-49.982	0.453942	-49.985	0.24444
-49.971	0.50424	-49.968	0.45053	-49.982	0.451386	-49.985	0.24275
-49.971	0.50259	-49.968	0.4481	-49.982	0.448812	-49.985	0.24104
-49.971	0.50094	-49.968	0.4457	-49.983	0.44631	-49.985	0.23931
-49.971	0.49926	-49.968	0.44326	-49.983	0.443844	-49.985	0.23765
-49.971	0.49758	-49.968	0.44083	-49.983	0.441396	-49.985	0.23603
-49.971	0.49591	-49.969	0.43842	-49.983	0.43893	-49.985	0.23441
-49.971	0.49425	-49.969	0.436	-49.983	0.436626	-49.985	0.23281
-49.971	0.49263	-49.969	0.43362	-49.983	0.434268	-49.986	0.23119
-49.971	0.49104	-49.969	0.43128	-49.983	0.431838	-49.986	0.22958
-49.971	0.48944	-49.969	0.42894	-49.983	0.429372	-49.986	0.22799
-49.972	0.48794	-49.969	0.42666	-49.983	0.426924	-49.986	0.2263
-49.972	0.48639	-49.97	0.42434	-49.983	0.42444	-49.986	0.22465
-49.972	0.48486	-49.97	0.42201	-49.983	0.421938	-49.986	0.22299
-49.972	0.48334	-49.97	0.41968	-49.984	0.41949	-49.986	0.2213
-49.972	0.48186	-49.97	0.41734	-49.984	0.416826	-49.986	0.21959
-49.972	0.48037	-49.97	0.41502	-49.984	0.414234	-49.986	0.21789
-49.972	0.47886	-49.97	0.41269	-49.984	0.411894	-49.986	0.2162
-49.972	0.47734	-49.971	0.41036	-49.984	0.410022	-49.987	0.21451
-49.972	0.47584	-49.971	0.40804	-49.984	0.405306	-49.987	0.21279
-49.972	0.47432	-49.971	0.40571	-49.984	0.400122	-49.987	0.21108
-49.972	0.4728	-49.971	0.40337	-49.984	0.39591	-49.987	0.2094
-49.972	0.47127	-49.971	0.40106	-49.985	0.391698	-49.987	0.20772
-49.973	0.46977	-49.971	0.39878	-49.985	0.386694	-49.987	0.20602
-49.973	0.46831	-49.972	0.3965	-49.985	0.381006	-49.987	0.20432
-49.973	0.46685	-49.972	0.39423	-49.985	0.374058	-49.987	0.20263
-49.973	0.46538	-49.972	0.39195	-49.986	0.366858	-49.987	0.20091
-49.973	0.46402	-49.972	0.38971	-49.986	0.362646	-49.988	0.19914
-49.973	0.46261	-49.972	0.38745	-49.986	0.360576	-49.988	0.19739
-49.973	0.46119	-49.972	0.38517	-49.986	0.359784	-49.988	0.19562
-49.973	0.45974	-49.973	0.38287	-49.986	0.359748	-49.988	0.19385
-49.973	0.45831	-49.973	0.38053	-49.986	0.36081	-49.988	0.19201
-49.973	0.4569	-49.973	0.37821	-49.986	0.361692	-49.988	0.19018
-49.973	0.45548	-49.973	0.37587	-49.986	0.36207	-49.988	0.18834
-49.973	0.45406	-49.973	0.37354	-49.986	0.361386	-49.988	0.18649
-49.974	0.45269	-49.973	0.37116	-49.986	0.36018	-49.988	0.18457
-49.974	0.4513	-49.974	0.36878	-49.986	0.358974	-49.989	0.18266
-49.974	0.4499	-49.974	0.36643	-49.986	0.357516	-49.989	0.18076
-49.974	0.4485	-49.974	0.36406	-49.986	0.355572	-49.989	0.17886
-49.974	0.44712	-49.974	0.36166	-49.986	0.35235	-49.989	0.17686
-49.974	0.4457	-49.974	0.35929	-49.986	0.349182	-49.989	0.17488
-49.974	0.44427	-49.974	0.35693	-49.986	0.345942	-49.989	0.17287
-49.974	0.44286	-49.975	0.35459	-49.987	0.342522	-49.989	0.17085
-49.974	0.44142	-49.975	0.35228	-49.987	0.338994	-49.989	0.16879
-49.974	0.43998	-49.975	0.34995	-49.987	0.335538	-49.99	0.16674
-49.974	0.43855	-49.975	0.34761	-49.987	0.332064	-49.99	0.16468
-49.974	0.4371	-49.975	0.34526	-49.987	0.32859	-49.99	0.16261
-49.975	0.43564	-49.975	0.34291	-49.987	0.325116	-49.99	0.16054
-49.975	0.43416	-49.976	0.34054	-49.987	0.321696	-49.99	0.15847
-49.975	0.43266	-49.976	0.33816	-49.988	0.318294	-49.99	0.15639
-49.975	0.43119	-49.976	0.33577	-49.988	0.314928	-49.99	0.15431
-49.975	0.42966	-49.976	0.33333	-49.988	0.31167	-49.99	0.15224
-49.975	0.42816	-49.976	0.33093	-49.988	0.308304	-49.991	0.15016
-49.975	0.42667	-49.976	0.32853	-49.988	0.304902	-49.991	0.14806
-49.975	0.42517	-49.977	0.32613	-49.988	0.301464	-49.991	0.14594
-49.975	0.42369	-49.977	0.32376	-49.988	0.297936	-49.991	0.14382
-49.975	0.42218	-49.977	0.3214	-49.988	0.294408	-49.991	0.14168
-49.975	0.42067	-49.977	0.31906	-49.989	0.290862	-49.991	0.13952
-49.976	0.41917	-49.977	0.31674	-49.989	0.287298	-49.991	0.13736
-49.976	0.41769	-49.977	0.31444	-49.989	0.28359	-49.992	0.13525
-49.976	0.41622	-49.978	0.31213	-49.989	0.279918	-49.992	0.13317
-49.976	0.41477	-49.978	0.30983	-49.989	0.276282	-49.992	0.13108
-49.976	0.41332	-49.978	0.30754	-49.989	0.272682	-49.992	0.129
-49.976	0.4119	-49.978	0.30521	-49.989	0.269082	-49.992	0.12694
-49.976	0.41042	-49.978	0.30288	-49.99	0.26541	-49.992	0.12482
-49.976	0.40897	-49.978	0.30053	-49.99	0.261684	-49.992	0.1227
-49.976	0.40752	-49.979	0.29817	-49.99	0.257994	-49.992	0.12057
-49.976	0.40604	-49.979	0.29579	-49.99	0.254304	-49.993	0.11836
-49.976	0.40457	-49.979	0.29345	-49.99	0.250596	-49.993	0.11621
-49.976	0.40312	-49.979	0.29112	-49.99	0.246852	-49.993	0.1141
-49.977	0.40169	-49.979	0.28877	-49.99	0.243126	-49.993	0.11201
-49.977	0.40033	-49.979	0.28645	-49.991	0.239436	-49.993	0.10997
-49.977	0.39895	-49.98	0.28414	-49.991	0.235728	-49.993	0.10793
-49.977	0.39755	-49.98	0.28185	-49.991	0.232002	-49.993	0.1059
-49.977	0.39615	-49.98	0.27955	-49.991	0.228258	-49.994	0.10388
-49.977	0.39476	-49.98	0.27725	-49.991	0.224604	-49.994	0.10193
-49.977	0.39331	-49.98	0.27497	-49.991	0.221004	-49.994	0.09995
-49.977	0.39184	-49.98	0.27271	-49.991	0.217422	-49.994	0.098
-49.977	0.39038	-49.981	0.27046	-49.992	0.213858	-49.994	0.09609
-49.977	0.38888	-49.981	0.26821	-49.992	0.210402	-49.994	0.0943
-49.977	0.38739	-49.981	0.26595	-49.992	0.20691	-49.994	0.09247
-49.977	0.3859	-49.981	0.26372	-49.992	0.203436	-49.994	0.09064
-49.978	0.38442	-49.981	0.26151	-49.992	0.200016	-49.994	0.08882
-49.978	0.38299	-49.981	0.25931	-49.992	0.196632	-49.995	0.0871
-49.978	0.38155	-49.982	0.25714	-49.992	0.193266	-49.995	0.08536
-49.978	0.38014	-49.982	0.25497	-49.993	0.189936	-49.995	0.08364
-49.978	0.37874	-49.982	0.25281	-49.993	0.186606	-49.995	0.08192
-49.978	0.37741	-49.982	0.25068	-49.993	0.183438	-49.995	0.08024
-49.978	0.37605	-49.982	0.24854	-49.993	0.18027	-49.995	0.07857
-49.978	0.37469	-49.982	0.24641	-49.993	0.17712	-49.995	0.0769
-49.978	0.37333	-49.982	0.24431	-49.993	0.174006	-49.995	0.07525
-49.978	0.37202	-49.983	0.24227	-49.993	0.17109	-49.995	0.07368
-49.978	0.37069	-49.983	0.24025	-49.993	0.168102	-49.995	0.0721
-49.978	0.36935	-49.983	0.23826	-49.994	0.165132	-49.996	0.07057
-49.979	0.36798	-49.983	0.23627	-49.994	0.162162	-49.996	0.06907
-49.979	0.36663	-49.983	0.23438	-49.994	0.159354	-49.996	0.06767
-49.979	0.36529	-49.983	0.23244	-49.994	0.156492	-49.996	0.06623
-49.979	0.36395	-49.983	0.23049	-49.994	0.153702	-49.996	0.06479
-49.979	0.36261	-49.984	0.22854	-49.994	0.150966	-49.996	0.06335
-49.979	0.36129	-49.984	0.22657	-49.994	0.148338	-49.996	0.06195
-49.979	0.35998	-49.984	0.2246	-49.994	0.145692	-49.996	0.06056
-49.979	0.35868	-49.984	0.2226	-49.994	0.143064	-49.996	0.05921
-49.979	0.3574	-49.984	0.22058	-49.994	0.140454	-49.996	0.05786
-49.979	0.3562	-49.984	0.21855	-49.995	0.13806	-49.996	0.05659
-49.979	0.35493	-49.984	0.21656	-49.995	0.13563	-49.997	0.05533
-49.979	0.35385	-49.985	0.21454	-49.995	0.133218	-49.997	0.05408
-49.979	0.35284	-49.985	0.2125	-49.995	0.130842	-49.997	0.05284
-49.979	0.35193	-49.985	0.21076	-49.995	0.12861	-49.997	0.0517
-49.98	0.35086	-49.985	0.20909	-49.995	0.126288	-49.997	0.05051
-49.98	0.34943	-49.985	0.20738	-49.995	0.123966	-49.997	0.04934
-49.98	0.34792	-49.985	0.20569	-49.995	0.121716	-49.997	0.04823
-49.98	0.34651	-49.985	0.20409	-49.995	0.119574	-49.997	0.04713
-49.98	0.34512	-49.985	0.20243	-49.995	0.117396	-49.997	0.04605
-49.98	0.34372	-49.986	0.20076	-49.995	0.115218	-49.997	0.04499
-49.98	0.34234	-49.986	0.1991	-49.996	0.113346	-49.997	0.04394
-49.98	0.34102	-49.986	0.19744	-49.996	0.111384	-49.997	0.043
-49.98	0.3397	-49.986	0.19581	-49.996	0.10944	-49.997	0.04205
-49.98	0.33839	-49.986	0.19421	-49.996	0.10755	-49.997	0.0411
-49.98	0.33706	-49.986	0.1926	-49.996	0.105714	-49.997	0.04017
-49.98	0.33573	-49.986	0.19112	-49.996	0.10386	-49.998	0.03926
-49.98	0.3344	-49.986	0.1896	-49.996	0.10206	-49.998	0.03831
-49.981	0.33307	-49.987	0.18812	-49.996	0.100296	-49.998	0.03735
-49.981	0.33171	-49.987	0.18661	-49.996	0.09855	-49.998	0.03642
-49.981	0.33032	-49.987	0.18521	-49.996	0.09693	-49.998	0.03552
-49.981	0.32894	-49.987	0.18379	-49.996	0.095274	-49.998	0.03459
-49.981	0.32758	-49.987	0.18234	-49.996	0.093636	-49.998	0.03375
-49.981	0.32622	-49.987	0.18081	-49.996	0.092034	-49.998	0.03305
-49.981	0.3249	-49.987	0.17961	-49.996	0.09045	-49.998	0.03233
-49.981	0.32361	-49.987	0.1783	-49.997	0.088938	-49.998	0.03155
-49.981	0.32236	-49.987	0.177	-49.997	0.087462	-49.998	0.03079
-49.981	0.32113	-49.987	0.1757	-49.997	0.085986	-49.998	0.03003
-49.981	0.31999	-49.987	0.17451	-49.997	0.084564	-49.998	0.0292
-49.981	0.31879	-49.988	0.17327	-49.997	0.083178	-49.998	0.02839
-49.981	0.31755	-49.988	0.17202	-49.997	0.081774	-49.998	0.0276
-49.982	0.3163	-49.988	0.17078	-49.997	0.080406	-49.998	0.02686
-49.982	0.31503	-49.988	0.16956	-49.997	0.079074	-49.998	0.02615
-49.982	0.31379	-49.988	0.16833	-49.997	0.07776	-49.998	0.02545
-49.982	0.31257	-49.988	0.16712	-49.997	0.076428	-49.998	0.02477
-49.982	0.31135	-49.988	0.1659	-49.997	0.075042	-49.998	0.02409
-49.982	0.31004	-49.988	0.1647	-49.997	0.073728	-49.999	0.02348
-49.982	0.30873	-49.988	0.16351	-49.997	0.072468	-49.999	0.02286
-49.982	0.30741	-49.988	0.16236	-49.997	0.07119	-49.999	0.02225
-49.982	0.30605	-49.988	0.1612	-49.997	0.069876	-49.999	0.02168
-49.982	0.3045	-49.989	0.16005	-49.997	0.068688	-49.999	0.02112
-49.982	0.30308	-49.989	0.15888	-49.997	0.067536	-49.999	0.0206
-49.982	0.30171	-49.989	0.15769	-49.997	0.06633	-49.999	0.0201
-49.982	0.30004	-49.989	0.15652	-49.997	0.065124	-49.999	0.01959
-49.983	0.29803	-49.989	0.15537	-49.997	0.064098	-49.999	0.01914
-49.983	0.29624	-49.989	0.15425	-49.998	0.063018	-49.999	0.01862
-49.983	0.29445	-49.989	0.15314	-49.998	0.061974	-49.999	0.01809
-49.983	0.29264	-49.989	0.15202	-49.998	0.061002	-49.999	0.01755
-49.983	0.29074	-49.989	0.15101	-49.998	0.060012	-49.999	0.01697
-49.983	0.28887	-49.989	0.14997	-49.998	0.059022	-49.999	0.01645
-49.983	0.28702	-49.989	0.1489	-49.998	0.058032	-49.999	0.01597
-49.983	0.28517	-49.989	0.14784	-49.998	0.057024	-49.999	0.01546
-49.983	0.28305	-49.989	0.1468	-49.998	0.056034	-49.999	0.01513
-49.984	0.28133	-49.99	0.14577	-49.998	0.055116	-49.999	0.01477
-49.984	0.28	-49.99	0.14473	-49.998	0.054252	-49.999	0.01452
-49.984	0.27873	-49.99	0.14369	-49.998	0.053442	-49.999	0.01437
-49.984	0.27699	-49.99	0.1428	-49.998	0.052866	-49.999	0.01749
-49.984	0.27521	-49.99	0.14222	-49.998	0.052182	-49.999	0.022
-49.984	0.27322	-49.99	0.14187	-49.998	0.051588	-49.998	0.0285
-49.984	0.27135	-49.99	0.14151	-49.998	0.051138	-49.998	0.03669
-49.984	0.2695	-49.99	0.14111	-49.998	0.05184	-49.997	0.0477
-49.984	0.26766	-49.99	0.14049	-49.998	0.053442	-49.996	0.05928
-49.984	0.26585	-49.99	0.13981	-49.998	0.057222	-49.996	0.07066
-49.985	0.2641	-49.99	0.13906	-49.998	0.062712	-49.995	0.08174
-49.985	0.26243	-49.99	0.13676	-49.997	0.069318	-49.994	0.09127
-49.985	0.26079	-49.99	0.13407	-49.997	0.076536	-49.994	0.09838
-49.985	0.2592	-49.991	0.13067	-49.997	0.08469	-49.994	0.10311
-49.985	0.25762	-49.991	0.12644	-49.996	0.092646	-49.993	0.1063
-49.985	0.25626	-49.991	0.1212	-49.996	0.099126	-49.993	0.10559
-49.985	0.25486	-49.992	0.1149	-49.996	0.10467	-49.994	0.10316
-49.985	0.25346	-49.992	0.1082	-49.996	0.107874	-49.994	0.09889
-49.985	0.25207	-49.993	0.10147	-49.996	0.109368	-49.994	0.09348
-49.985	0.25079	-49.993	0.09415	-49.996	0.10962	-49.995	0.08687
-49.985	0.24944	-49.994	0.08698	-49.996	0.10782	-49.995	0.07994
-49.986	0.24807	-49.994	0.07986	-49.996	0.103968	-49.995	0.07271
-49.986	0.24666	-49.995	0.07303	-49.996	0.099522	-49.996	0.06552
-49.986	0.24528	-49.995	0.0664	-49.996	0.094734	-49.996	0.05838
-49.819	0.24393	-49.829	0.06115	-49.83	0.09324	-49.83	0.056
-49.652	0.24261	-49.662	0.06061	-49.662	0.10962	-49.662	0.07883
-49.486	0.24127	-49.495	0.06445	-49.494	0.148086	-49.492	0.13368
-49.319	0.24021	-49.328	0.07001	-49.325	0.220644	-49.318	0.24286
-49.153	0.23903	-49.162	0.06693	-49.156	0.272826	-49.146	0.323
-48.986	0.23793	-48.996	0.05252	-48.989	0.29016	-48.978	0.35125
-48.819	0.23693	-48.831	0.03112	-48.822	0.283698	-48.812	0.34381
-48.653	0.23517	-48.667	0.00185	-48.657	0.24309	-48.649	0.2876
-48.486	0.23151	-48.502	-0.02643	-48.492	0.199962	-48.486	0.22942
-48.32	0.22536	-48.337	-0.0516	-48.327	0.158814	-48.322	0.17607
-48.154	0.21756	-48.172	-0.0741	-48.162	0.120636	-48.159	0.12803
-47.988	0.20509	-48.007	-0.09065	-47.996	0.091872	-47.994	0.09493
-47.822	0.18994	-47.841	-0.1046	-47.831	0.06804	-47.829	0.06826
-47.656	0.17121	-47.675	-0.1162	-47.665	0.04869	-47.664	0.04781
-47.491	0.14998	-47.509	-0.12645	-47.499	0.032166	-47.498	0.03064
-47.326	0.12478	-47.343	-0.13391	-47.332	0.021114	-47.332	0.01907
-47.161	0.09836	-47.177	-0.14018	-47.166	0.011376	-47.166	0.00955
-46.996	0.07145	-47.011	-0.14539	-47	0.002808	-47	0.00195
-46.831	0.04442	-46.844	-0.15016	-46.834	-0.004284	-46.834	-0.00453
-46.666	0.01799	-46.678	-0.1539	-46.667	-0.009828	-46.667	-0.00875
-46.5	-0.00783	-46.512	-0.15728	-46.501	-0.014814	-46.501	-0.01263
-46.335	-0.03222	-46.345	-0.16018	-46.334	-0.019062	-46.334	-0.01605
-46.17	-0.05558	-46.179	-0.1628	-46.168	-0.022896	-46.168	-0.01914
-46.005	-0.07609	-46.012	-0.16519	-46.001	-0.02574	-46.001	-0.02138
-45.839	-0.0951	-45.846	-0.16726	-45.834	-0.028314	-45.835	-0.02333
-45.673	-0.11273	-45.679	-0.16897	-45.668	-0.030906	-45.668	-0.02484
-45.508	-0.12941	-45.513	-0.17058	-45.501	-0.03384	-45.502	-0.026
-45.342	-0.14256	-45.346	-0.17201	-45.335	-0.034722	-45.335	-0.0271
-45.176	-0.1552	-45.18	-0.17351	-45.168	-0.036018	-45.168	-0.02819
-45.01	-0.16689	-45.013	-0.17498	-45.002	-0.03744	-45.002	-0.0293
-44.844	-0.17747	-44.846	-0.17632	-44.835	-0.038916	-44.835	-0.03038
-44.678	-0.1867	-44.68	-0.17754	-44.668	-0.040266	-44.669	-0.03128
-44.512	-0.19485	-44.513	-0.1788	-44.502	-0.041634	-44.502	-0.03219
-44.346	-0.20221	-44.347	-0.18003	-44.335	-0.042948	-44.335	-0.03305
-44.179	-0.20909	-44.18	-0.18117	-44.168	-0.044208	-44.169	-0.03387
-44.013	-0.21504	-44.014	-0.1822	-44.002	-0.045486	-44.002	-0.03451
-43.847	-0.22051	-43.847	-0.18329	-43.835	-0.046656	-43.836	-0.0352
-43.68	-0.22526	-43.681	-0.18437	-43.669	-0.047574	-43.669	-0.03585
-43.514	-0.23002	-43.514	-0.18543	-43.502	-0.048348	-43.502	-0.03646
-43.348	-0.23443	-43.347	-0.18638	-43.335	-0.049176	-43.336	-0.03698
-43.181	-0.23796	-43.181	-0.18733	-43.169	-0.050112	-43.169	-0.03756
-43.015	-0.24121	-43.014	-0.18828	-43.002	-0.051066	-43.003	-0.03813
-42.848	-0.2443	-42.848	-0.18921	-42.835	-0.052074	-42.836	-0.0387
-42.682	-0.24703	-42.681	-0.19007	-42.669	-0.053208	-42.669	-0.03928
-42.515	-0.24968	-42.514	-0.19098	-42.502	-0.054252	-42.503	-0.03987
-42.349	-0.25211	-42.348	-0.1919	-42.336	-0.055314	-42.336	-0.04041
-42.182	-0.25433	-42.181	-0.1928	-42.169	-0.056358	-42.169	-0.04093
-42.016	-0.25644	-42.015	-0.1937	-42.002	-0.057348	-42.003	-0.0415
-41.849	-0.25851	-41.848	-0.19458	-41.836	-0.058356	-41.836	-0.04205
-41.683	-0.26052	-41.682	-0.19547	-41.669	-0.059364	-41.669	-0.04261
-41.516	-0.26246	-41.515	-0.19636	-41.503	-0.060372	-41.503	-0.04317
-41.35	-0.26414	-41.348	-0.19723	-41.336	-0.061272	-41.336	-0.04366
-41.183	-0.2658	-41.182	-0.19813	-41.169	-0.062244	-41.17	-0.04417
-41.017	-0.26739	-41.015	-0.19904	-41.003	-0.063288	-41.003	-0.04471
-40.85	-0.26899	-40.849	-0.19996	-40.836	-0.064314	-40.836	-0.04526
-40.684	-0.27047	-40.682	-0.2009	-40.669	-0.065268	-40.67	-0.04578
-40.517	-0.27195	-40.516	-0.2018	-40.503	-0.06624	-40.503	-0.04634
-40.35	-0.2734	-40.349	-0.20269	-40.336	-0.067248	-40.336	-0.04693
-40.184	-0.27484	-40.182	-0.2036	-40.17	-0.068274	-40.17	-0.04753
-40.017	-0.27617	-40.016	-0.20445	-40.003	-0.069354	-40.003	-0.04824
-39.851	-0.27748	-39.849	-0.20531	-39.836	-0.070434	-39.837	-0.0489
-39.684	-0.27877	-39.683	-0.20618	-39.67	-0.07155	-39.67	-0.04955
-39.518	-0.28004	-39.516	-0.20708	-39.503	-0.072684	-39.503	-0.05023
-39.351	-0.28115	-39.349	-0.20802	-39.336	-0.073998	-39.337	-0.05092
-39.185	-0.2823	-39.183	-0.20897	-39.17	-0.07524	-39.17	-0.05157
-39.018	-0.28343	-39.016	-0.20992	-39.003	-0.076464	-39.004	-0.05225
-38.851	-0.28451	-38.85	-0.21087	-38.837	-0.077688	-38.837	-0.05294
-38.685	-0.28554	-38.683	-0.21191	-38.67	-0.079038	-38.67	-0.05359
-38.518	-0.28654	-38.517	-0.21292	-38.503	-0.080316	-38.504	-0.05429
-38.352	-0.2875	-38.35	-0.21394	-38.337	-0.081594	-38.337	-0.05502
-38.185	-0.28845	-38.183	-0.21496	-38.17	-0.082908	-38.17	-0.05576
-38.018	-0.28934	-38.017	-0.21595	-38.004	-0.08433	-38.004	-0.0565
-37.852	-0.29026	-37.85	-0.21695	-37.837	-0.085752	-37.837	-0.05723
-37.685	-0.29118	-37.684	-0.21793	-37.67	-0.087138	-37.671	-0.05796
-37.519	-0.29206	-37.517	-0.21891	-37.504	-0.088524	-37.504	-0.05868
-37.352	-0.293	-37.351	-0.21984	-37.337	-0.089982	-37.337	-0.05942
-37.186	-0.29391	-37.184	-0.22081	-37.171	-0.091422	-37.171	-0.06018
-37.019	-0.2948	-37.017	-0.22181	-37.004	-0.092844	-37.004	-0.06096
-36.852	-0.2957	-36.851	-0.22281	-36.837	-0.094284	-36.838	-0.06177
-36.686	-0.29658	-36.684	-0.22388	-36.671	-0.095688	-36.671	-0.06267
-36.519	-0.29748	-36.518	-0.22492	-36.504	-0.097272	-36.504	-0.06355
-36.353	-0.29825	-36.351	-0.22596	-36.338	-0.099396	-36.338	-0.06445
-36.186	-0.29893	-36.185	-0.22699	-36.171	-0.101898	-36.171	-0.06537
-36.019	-0.29999	-36.018	-0.22809	-36.004	-0.102888	-36.005	-0.06634
-35.853	-0.3009	-35.852	-0.22917	-35.838	-0.104418	-35.838	-0.06727
-35.686	-0.30184	-35.685	-0.23024	-35.671	-0.106092	-35.671	-0.06822
-35.52	-0.30288	-35.518	-0.23134	-35.505	-0.107784	-35.505	-0.06919
-35.353	-0.3035	-35.352	-0.23242	-35.338	-0.109548	-35.338	-0.07025
-35.186	-0.30428	-35.185	-0.23351	-35.172	-0.111312	-35.172	-0.07131
-35.02	-0.30509	-35.019	-0.23461	-35.005	-0.113148	-35.005	-0.07239
-34.853	-0.30588	-34.852	-0.23587	-34.838	-0.115002	-34.838	-0.07348
-34.687	-0.30666	-34.686	-0.23714	-34.672	-0.117072	-34.672	-0.07461
-34.52	-0.30747	-34.519	-0.2385	-34.505	-0.119088	-34.505	-0.0757
-34.353	-0.30826	-34.353	-0.23951	-34.339	-0.121104	-34.339	-0.07679
-34.187	-0.30906	-34.186	-0.24031	-34.172	-0.123138	-34.172	-0.07786
-34.02	-0.30986	-34.019	-0.24095	-34.006	-0.125352	-34.006	-0.0789
-33.854	-0.31063	-33.853	-0.24198	-33.839	-0.12753	-33.839	-0.07999
-33.687	-0.31137	-33.686	-0.24373	-33.672	-0.129726	-33.672	-0.08112
-33.521	-0.3121	-33.52	-0.24499	-33.506	-0.13194	-33.506	-0.08228
-33.354	-0.31276	-33.353	-0.24601	-33.339	-0.134226	-33.339	-0.08349
-33.187	-0.31342	-33.187	-0.24711	-33.173	-0.136476	-33.173	-0.0847
-33.021	-0.31408	-33.02	-0.24827	-33.006	-0.138762	-33.006	-0.08592
-32.854	-0.31475	-32.854	-0.24942	-32.84	-0.141066	-32.839	-0.08716
-32.688	-0.31534	-32.687	-0.25058	-32.673	-0.143424	-32.673	-0.08842
-32.521	-0.31595	-32.52	-0.25173	-32.506	-0.145782	-32.506	-0.08967
-32.354	-0.31656	-32.354	-0.25288	-32.34	-0.148086	-32.34	-0.09091
-32.188	-0.31718	-32.187	-0.25401	-32.173	-0.150408	-32.173	-0.09216
-32.021	-0.31776	-32.021	-0.25508	-32.007	-0.152838	-32.007	-0.09342
-31.855	-0.31834	-31.854	-0.25618	-31.84	-0.155322	-31.84	-0.09472
-31.688	-0.31892	-31.688	-0.25729	-31.674	-0.157842	-31.674	-0.09604
-31.521	-0.31949	-31.521	-0.25841	-31.507	-0.16038	-31.507	-0.09738
-31.355	-0.32004	-31.355	-0.25949	-31.341	-0.162972	-31.34	-0.09876
-31.188	-0.32059	-31.188	-0.26061	-31.174	-0.16551	-31.174	-0.10009
-31.021	-0.32113	-31.022	-0.26173	-31.008	-0.168048	-31.007	-0.10141
-30.855	-0.32166	-30.855	-0.26287	-30.841	-0.170568	-30.841	-0.10273
-30.688	-0.32218	-30.688	-0.26397	-30.674	-0.173088	-30.674	-0.10402
-30.522	-0.3227	-30.522	-0.26505	-30.508	-0.175626	-30.508	-0.10534
-30.355	-0.32321	-30.355	-0.26611	-30.341	-0.178164	-30.341	-0.10665
-30.188	-0.32373	-30.189	-0.26715	-30.175	-0.18072	-30.174	-0.10795
-30.022	-0.32421	-30.022	-0.26814	-30.008	-0.183276	-30.008	-0.10922
-29.855	-0.32466	-29.856	-0.26917	-29.842	-0.185742	-29.841	-0.1105
-29.689	-0.32509	-29.689	-0.27018	-29.675	-0.18819	-29.675	-0.11178
-29.522	-0.32551	-29.523	-0.27117	-29.509	-0.190674	-29.508	-0.11307
-29.355	-0.32588	-29.356	-0.27215	-29.342	-0.19305	-29.342	-0.11436
-29.189	-0.32628	-29.189	-0.27311	-29.176	-0.195444	-29.175	-0.11566
-29.022	-0.32663	-29.023	-0.27407	-29.009	-0.197838	-29.008	-0.11698
-28.856	-0.32692	-28.856	-0.27502	-28.842	-0.200214	-28.842	-0.1183
-28.689	-0.32723	-28.69	-0.27585	-28.676	-0.202626	-28.675	-0.11965
-28.522	-0.32758	-28.523	-0.2767	-28.509	-0.205002	-28.509	-0.12096
-28.356	-0.32793	-28.357	-0.27754	-28.343	-0.20736	-28.342	-0.12223
-28.189	-0.32827	-28.19	-0.27836	-28.176	-0.209718	-28.176	-0.1235
-28.022	-0.32857	-28.023	-0.27912	-28.01	-0.21195	-28.009	-0.12472
-27.856	-0.32887	-27.857	-0.2799	-27.843	-0.21411	-27.843	-0.12593
-27.689	-0.32916	-27.69	-0.2807	-27.677	-0.216234	-27.676	-0.1271
-27.523	-0.32945	-27.524	-0.28153	-27.51	-0.218322	-27.509	-0.12825
-27.356	-0.32966	-27.357	-0.28233	-27.343	-0.220194	-27.343	-0.12931
-27.189	-0.32991	-27.191	-0.28311	-27.177	-0.22212	-27.176	-0.13035
-27.023	-0.33018	-27.024	-0.28386	-27.01	-0.224028	-27.01	-0.13136
-26.856	-0.33044	-26.857	-0.28462	-26.844	-0.225918	-26.843	-0.13235
-26.689	-0.33067	-26.691	-0.28529	-26.677	-0.22761	-26.676	-0.13327
-26.523	-0.33093	-26.524	-0.28596	-26.511	-0.229302	-26.51	-0.1342
-26.356	-0.3312	-26.358	-0.28662	-26.344	-0.23094	-26.343	-0.13511
-26.19	-0.33148	-26.191	-0.28728	-26.177	-0.23256	-26.177	-0.13598
-26.023	-0.33179	-26.024	-0.2878	-26.011	-0.233874	-26.01	-0.13676
-25.856	-0.33208	-25.858	-0.28833	-25.844	-0.235206	-25.844	-0.13753
-25.69	-0.33234	-25.691	-0.28884	-25.678	-0.236484	-25.677	-0.13828
-25.523	-0.33259	-25.525	-0.28937	-25.511	-0.23769	-25.51	-0.13903
-25.356	-0.33287	-25.358	-0.28965	-25.344	-0.23868	-25.344	-0.13962
-25.19	-0.33314	-25.191	-0.28991	-25.178	-0.239742	-25.177	-0.14028
-25.023	-0.33339	-25.025	-0.29012	-25.011	-0.240822	-25.01	-0.14092
-24.857	-0.33364	-24.858	-0.29037	-24.845	-0.24183	-24.844	-0.14155
-24.69	-0.33389	-24.692	-0.29054	-24.678	-0.242694	-24.677	-0.14213
-24.523	-0.33411	-24.525	-0.29075	-24.511	-0.243522	-24.511	-0.1427
-24.357	-0.3343	-24.358	-0.29096	-24.345	-0.24435	-24.344	-0.14325
-24.19	-0.3345	-24.192	-0.29117	-24.178	-0.245178	-24.177	-0.14378
-24.023	-0.33466	-24.025	-0.29145	-24.012	-0.245628	-24.011	-0.14422
-23.857	-0.33486	-23.858	-0.2917	-23.845	-0.246258	-23.844	-0.14469
-23.69	-0.33508	-23.692	-0.29191	-23.678	-0.246906	-23.678	-0.14514
-23.524	-0.33528	-23.525	-0.2921	-23.512	-0.2475	-23.511	-0.14557
-23.357	-0.33549	-23.359	-0.29228	-23.345	-0.24804	-23.344	-0.14593
-23.19	-0.3357	-23.192	-0.29247	-23.178	-0.248508	-23.178	-0.14627
-23.024	-0.33591	-23.025	-0.29266	-23.012	-0.248922	-23.011	-0.1466
-22.857	-0.33611	-22.859	-0.29284	-22.845	-0.249318	-22.844	-0.14692
-22.69	-0.33636	-22.692	-0.29303	-22.678	-0.249462	-22.678	-0.14715
-22.524	-0.33662	-22.525	-0.29321	-22.512	-0.249714	-22.511	-0.14741
-22.357	-0.33688	-22.359	-0.29337	-22.345	-0.249912	-22.345	-0.14768
-22.191	-0.33716	-22.192	-0.29352	-22.179	-0.25011	-22.178	-0.14795
-22.024	-0.33745	-22.026	-0.29371	-22.012	-0.250272	-22.011	-0.14823
-21.857	-0.33768	-21.859	-0.29388	-21.845	-0.250452	-21.845	-0.14855
-21.691	-0.33788	-21.692	-0.29403	-21.679	-0.250578	-21.678	-0.14891
-21.524	-0.33808	-21.526	-0.29416	-21.512	-0.250722	-21.511	-0.14927
-21.357	-0.3382	-21.359	-0.29428	-21.345	-0.250848	-21.345	-0.14974
-21.191	-0.33836	-21.192	-0.2944	-21.179	-0.250956	-21.178	-0.15019
-21.024	-0.3385	-21.026	-0.29451	-21.012	-0.251064	-21.012	-0.15065
-20.858	-0.33863	-20.859	-0.29462	-20.845	-0.25119	-20.845	-0.15113
-20.691	-0.33878	-20.693	-0.29473	-20.679	-0.251334	-20.678	-0.15165
-20.524	-0.33898	-20.526	-0.29483	-20.512	-0.251514	-20.512	-0.15214
-20.358	-0.33916	-20.359	-0.29494	-20.345	-0.251694	-20.345	-0.15263
-20.191	-0.33934	-20.193	-0.29505	-20.179	-0.251874	-20.178	-0.15312
-20.024	-0.33962	-20.026	-0.29519	-20.012	-0.252072	-20.012	-0.15353
-19.858	-0.33988	-19.859	-0.29531	-19.846	-0.252198	-19.845	-0.15397
-19.691	-0.34013	-19.693	-0.29541	-19.679	-0.252306	-19.679	-0.15441
-19.525	-0.34034	-19.526	-0.29551	-19.512	-0.252432	-19.512	-0.15485
-19.358	-0.34056	-19.36	-0.29564	-19.346	-0.252378	-19.345	-0.15455
-19.191	-0.34078	-19.193	-0.29575	-19.179	-0.252432	-19.179	-0.15442
-19.025	-0.34102	-19.026	-0.29586	-19.012	-0.25254	-19.012	-0.15425
-18.858	-0.34127	-18.86	-0.29598	-18.846	-0.252666	-18.845	-0.15411
-18.691	-0.34156	-18.693	-0.29606	-18.679	-0.252774	-18.679	-0.1539
-18.525	-0.34187	-18.526	-0.29613	-18.512	-0.2529	-18.512	-0.15374
-18.358	-0.34224	-18.36	-0.29622	-18.346	-0.253008	-18.345	-0.15362
-18.192	-0.34274	-18.193	-0.29634	-18.179	-0.253116	-18.179	-0.1535
-18.025	-0.34334	-18.027	-0.29639	-18.012	-0.253224	-18.012	-0.15342
-17.858	-0.34386	-17.86	-0.29649	-17.846	-0.253332	-17.845	-0.15332
-17.692	-0.3444	-17.693	-0.2966	-17.679	-0.253458	-17.679	-0.15321
-17.525	-0.34495	-17.527	-0.2967	-17.512	-0.253566	-17.512	-0.15309
-17.359	-0.34555	-17.36	-0.29684	-17.346	-0.253728	-17.345	-0.15302
-17.192	-0.34618	-17.193	-0.29697	-17.179	-0.25389	-17.179	-0.15298
-17.025	-0.34685	-17.027	-0.29709	-17.012	-0.254016	-17.012	-0.15298
-16.859	-0.34756	-16.86	-0.29719	-16.846	-0.254142	-16.845	-0.15299
-16.692	-0.34836	-16.693	-0.29731	-16.679	-0.254304	-16.679	-0.15309
-16.526	-0.34914	-16.527	-0.29745	-16.513	-0.254466	-16.512	-0.15315
-16.359	-0.34995	-16.36	-0.2976	-16.346	-0.254592	-16.345	-0.1532
-16.192	-0.35079	-16.194	-0.29774	-16.179	-0.254736	-16.179	-0.15324
-16.026	-0.35168	-16.027	-0.29792	-16.013	-0.254844	-16.012	-0.15332
-15.859	-0.35252	-15.86	-0.29806	-15.846	-0.254952	-15.845	-0.15339
-15.693	-0.35332	-15.694	-0.2982	-15.679	-0.255078	-15.679	-0.15348
-15.526	-0.35411	-15.527	-0.29833	-15.513	-0.255204	-15.512	-0.15356
-15.36	-0.35483	-15.36	-0.29841	-15.346	-0.255366	-15.346	-0.15368
-15.193	-0.35554	-15.194	-0.29851	-15.179	-0.255546	-15.179	-0.15377
-15.026	-0.35625	-15.027	-0.29862	-15.013	-0.255744	-15.012	-0.15384
-14.86	-0.35694	-14.861	-0.29873	-14.846	-0.255942	-14.846	-0.15391
-14.693	-0.35751	-14.694	-0.2988	-14.679	-0.256176	-14.679	-0.15398
-14.527	-0.3581	-14.527	-0.29892	-14.513	-0.25641	-14.512	-0.15404
-14.36	-0.35871	-14.361	-0.29905	-14.346	-0.256644	-14.346	-0.1541
-14.193	-0.35932	-14.194	-0.29917	-14.18	-0.25686	-14.179	-0.15418
-14.027	-0.35991	-14.027	-0.29933	-14.013	-0.257058	-14.012	-0.15425
-13.86	-0.3605	-13.861	-0.29946	-13.846	-0.257274	-13.846	-0.15432
-13.694	-0.36107	-13.694	-0.29958	-13.68	-0.257454	-13.679	-0.1544
-13.527	-0.36165	-13.528	-0.29971	-13.513	-0.257598	-13.512	-0.15451
-13.36	-0.3622	-13.361	-0.29987	-13.346	-0.257778	-13.346	-0.15464
-13.194	-0.36273	-13.194	-0.30002	-13.18	-0.257994	-13.179	-0.15474
-13.027	-0.36322	-13.028	-0.30015	-13.013	-0.25821	-13.012	-0.15482
-12.861	-0.36369	-12.861	-0.30028	-12.846	-0.258408	-12.846	-0.15491
-12.694	-0.36402	-12.694	-0.30043	-12.68	-0.25866	-12.679	-0.155
-12.527	-0.3644	-12.528	-0.30058	-12.513	-0.258894	-12.512	-0.15505
-12.361	-0.36478	-12.361	-0.30072	-12.346	-0.259146	-12.346	-0.1551
-12.194	-0.36514	-12.195	-0.30085	-12.18	-0.259416	-12.179	-0.15516
-12.028	-0.36538	-12.028	-0.30096	-12.013	-0.259704	-12.013	-0.15519
-11.861	-0.36566	-11.861	-0.30108	-11.847	-0.259956	-11.846	-0.15526
-11.694	-0.36597	-11.695	-0.30123	-11.68	-0.260208	-11.679	-0.15535
-11.528	-0.3663	-11.528	-0.30138	-11.513	-0.260478	-11.513	-0.15542
-11.361	-0.3666	-11.361	-0.30153	-11.347	-0.260748	-11.346	-0.15551
-11.195	-0.36689	-11.195	-0.30166	-11.18	-0.261018	-11.179	-0.15558
-11.028	-0.36715	-11.028	-0.30177	-11.013	-0.261288	-11.013	-0.15565
-10.861	-0.3674	-10.862	-0.30189	-10.847	-0.261522	-10.846	-0.15571
-10.695	-0.36763	-10.695	-0.30203	-10.68	-0.26181	-10.679	-0.15573
-10.528	-0.36786	-10.528	-0.30217	-10.513	-0.262098	-10.513	-0.15576
-10.361	-0.3681	-10.362	-0.30229	-10.347	-0.26235	-10.346	-0.15582
-10.195	-0.36836	-10.195	-0.3024	-10.18	-0.262602	-10.179	-0.15588
-10.028	-0.36854	-10.028	-0.30252	-10.013	-0.2628	-10.013	-0.15596
-9.862	-0.36875	-9.862	-0.30264	-9.847	-0.263034	-9.846	-0.15604
-9.695	-0.36895	-9.695	-0.30276	-9.68	-0.263232	-9.679	-0.1561
-9.528	-0.36915	-9.529	-0.3029	-9.514	-0.26343	-9.513	-0.15615
-9.362	-0.36932	-9.362	-0.30302	-9.347	-0.263664	-9.346	-0.1562
-9.195	-0.36946	-9.195	-0.30314	-9.18	-0.263934	-9.18	-0.15623
-9.028	-0.36956	-9.029	-0.30324	-9.014	-0.264186	-9.013	-0.15628
-8.862	-0.36963	-8.862	-0.30334	-8.847	-0.264456	-8.846	-0.15637
-8.695	-0.36967	-8.695	-0.30348	-8.68	-0.264834	-8.68	-0.15641
-8.529	-0.36966	-8.529	-0.30359	-8.514	-0.265104	-8.513	-0.15645
-8.362	-0.36944	-8.362	-0.30369	-8.347	-0.26532	-8.346	-0.15651
-8.195	-0.36904	-8.196	-0.30378	-8.18	-0.265518	-8.18	-0.15657
-8.028	-0.36828	-8.029	-0.30386	-8.014	-0.265698	-8.013	-0.15663
-7.862	-0.36769	-7.862	-0.30395	-7.847	-0.265914	-7.846	-0.15666
-7.695	-0.36709	-7.696	-0.30405	-7.681	-0.266148	-7.68	-0.15665
-7.528	-0.36647	-7.529	-0.30417	-7.514	-0.266418	-7.513	-0.15662
-7.362	-0.36584	-7.362	-0.30428	-7.347	-0.266724	-7.346	-0.15655
-7.195	-0.36525	-7.196	-0.30436	-7.181	-0.267048	-7.18	-0.15655
-7.028	-0.36468	-7.029	-0.30443	-7.014	-0.26739	-7.013	-0.15655
-6.862	-0.36414	-6.862	-0.30451	-6.847	-0.267732	-6.846	-0.15657
-6.695	-0.36371	-6.696	-0.30461	-6.681	-0.268056	-6.68	-0.15663
-6.528	-0.36329	-6.529	-0.3047	-6.514	-0.26829	-6.513	-0.15669
-6.362	-0.36287	-6.363	-0.3048	-6.347	-0.268488	-6.346	-0.15675
-6.195	-0.36252	-6.196	-0.3049	-6.181	-0.268704	-6.18	-0.15684
-6.028	-0.36248	-6.029	-0.305	-6.014	-0.268812	-6.013	-0.15695
-5.862	-0.36243	-5.863	-0.30509	-5.847	-0.268992	-5.846	-0.15701
-5.695	-0.36245	-5.696	-0.30516	-5.681	-0.26919	-5.68	-0.15708
-5.528	-0.36248	-5.529	-0.30524	-5.514	-0.269406	-5.513	-0.15717
-5.362	-0.36266	-5.363	-0.30532	-5.348	-0.269694	-5.347	-0.15726
-5.195	-0.36281	-5.196	-0.30541	-5.181	-0.26991	-5.18	-0.15737
-5.029	-0.36299	-5.03	-0.30551	-5.014	-0.270144	-5.013	-0.15746
-4.862	-0.36319	-4.863	-0.30563	-4.848	-0.27036	-4.847	-0.15754
-4.695	-0.36346	-4.696	-0.30577	-4.681	-0.270522	-4.68	-0.15768
-4.529	-0.36366	-4.53	-0.30591	-4.514	-0.270684	-4.513	-0.15782
-4.362	-0.36384	-4.363	-0.30604	-4.348	-0.270828	-4.347	-0.15798
-4.195	-0.36399	-4.196	-0.30617	-4.181	-0.270972	-4.18	-0.15815
-4.029	-0.36409	-4.03	-0.30628	-4.014	-0.271098	-4.013	-0.15832
-3.862	-0.36421	-3.863	-0.30639	-3.848	-0.27126	-3.847	-0.15848
-3.696	-0.3643	-3.697	-0.3065	-3.681	-0.271476	-3.68	-0.15865
-3.529	-0.36436	-3.53	-0.30661	-3.514	-0.27171	-3.513	-0.15882
-3.362	-0.36439	-3.363	-0.3067	-3.348	-0.272016	-3.347	-0.15895
-3.196	-0.36442	-3.197	-0.30682	-3.181	-0.272286	-3.18	-0.15912
-3.029	-0.36446	-3.03	-0.30692	-3.015	-0.272538	-3.014	-0.15931
-2.862	-0.36449	-2.863	-0.30701	-2.848	-0.27279	-2.847	-0.15949
-2.696	-0.3645	-2.697	-0.30712	-2.681	-0.272934	-2.68	-0.15969
-2.529	-0.36453	-2.53	-0.30724	-2.515	-0.273042	-2.514	-0.1599
-2.362	-0.36458	-2.364	-0.30736	-2.348	-0.273168	-2.347	-0.16009
-2.196	-0.36464	-2.197	-0.30747	-2.181	-0.273348	-2.18	-0.16029
-2.029	-0.36472	-2.03	-0.30759	-2.015	-0.27333	-2.014	-0.16049
-1.863	-0.36479	-1.864	-0.30774	-1.848	-0.273222	-1.847	-0.16068
-1.696	-0.36489	-1.697	-0.3079	-1.681	-0.273582	-1.68	-0.16086
-1.529	-0.365	-1.53	-0.30804	-1.515	-0.274122	-1.514	-0.16105
-1.363	-0.36513	-1.364	-0.30823	-1.348	-0.274464	-1.347	-0.16119
-1.196	-0.36524	-1.197	-0.30839	-1.182	-0.274788	-1.181	-0.16134
-1.029	-0.36534	-1.031	-0.30852	-1.015	-0.27513	-1.014	-0.1615
-0.863	-0.36544	-0.864	-0.30866	-0.848	-0.275418	-0.847	-0.16164
-0.696	-0.36551	-0.697	-0.30879	-0.682	-0.275544	-0.681	-0.16175
-0.53	-0.36559	-0.531	-0.30891	-0.515	-0.275706	-0.514	-0.16188
-0.363	-0.36566	-0.364	-0.30902	-0.348	-0.27585	-0.347	-0.16201
-0.196	-0.3657	-0.197	-0.30913	-0.182	-0.275994	-0.181	-0.16217
-0.02963	-0.36572	-0.03079	-0.30926	-0.015	-0.276048	-0.01407	-0.1623
0.137	-0.36576	0.136	-0.30939	0.152	-0.276192	0.153	-0.16245
0.304	-0.36581	0.302	-0.30951	0.318	-0.276372	0.319	-0.16261
0.47	-0.36586	0.469	-0.30961	0.485	-0.276588	0.486	-0.16277
0.637	-0.3659	0.636	-0.30972	0.652	-0.276894	0.652	-0.16296
0.804	-0.36592	0.802	-0.30983	0.818	-0.277182	0.819	-0.16313
0.97	-0.36591	0.969	-0.30994	0.985	-0.277488	0.986	-0.1633
1.137	-0.36591	1.136	-0.31004	1.151	-0.277848	1.152	-0.16347
1.303	-0.36578	1.302	-0.31014	1.318	-0.278226	1.319	-0.16368
1.47	-0.3657	1.469	-0.31024	1.485	-0.278532	1.486	-0.16388
1.637	-0.36551	1.635	-0.31032	1.651	-0.278784	1.652	-0.16406
1.803	-0.3651	1.802	-0.3104	1.818	-0.279018	1.819	-0.16421
1.97	-0.36474	1.969	-0.31047	1.985	-0.279108	1.986	-0.16436
2.137	-0.36431	2.135	-0.31055	2.151	-0.279216	2.152	-0.1645
2.303	-0.36404	2.302	-0.31063	2.318	-0.279306	2.319	-0.16464
2.47	-0.36409	2.469	-0.3107	2.485	-0.279414	2.486	-0.16477
2.637	-0.36436	2.635	-0.31078	2.651	-0.279486	2.652	-0.16482
2.803	-0.36441	2.802	-0.31087	2.818	-0.279594	2.819	-0.16491
2.97	-0.36444	2.969	-0.31098	2.985	-0.27972	2.985	-0.165
3.137	-0.36444	3.135	-0.31109	3.151	-0.279864	3.152	-0.16506
3.303	-0.36438	3.302	-0.31119	3.318	-0.280116	3.319	-0.16506
3.47	-0.36438	3.468	-0.31126	3.484	-0.280296	3.485	-0.16507
3.637	-0.36439	3.635	-0.31133	3.651	-0.280476	3.652	-0.1651
3.803	-0.36439	3.802	-0.31141	3.818	-0.280638	3.819	-0.16513
3.97	-0.36437	3.968	-0.31143	3.984	-0.280836	3.985	-0.16514
4.136	-0.36433	4.135	-0.31148	4.151	-0.28098	4.152	-0.16515
4.303	-0.36425	4.302	-0.31155	4.318	-0.281124	4.319	-0.16516
4.47	-0.36414	4.468	-0.31163	4.484	-0.281304	4.485	-0.16515
4.636	-0.36396	4.635	-0.31173	4.651	-0.281466	4.652	-0.16517
4.803	-0.36382	4.801	-0.31184	4.818	-0.281628	4.819	-0.16519
4.97	-0.3637	4.968	-0.31192	4.984	-0.281754	4.985	-0.16519
5.136	-0.36357	5.135	-0.312	5.151	-0.281916	5.152	-0.16519
5.303	-0.36345	5.301	-0.31209	5.318	-0.282132	5.319	-0.16518
5.47	-0.36338	5.468	-0.3122	5.484	-0.28233	5.485	-0.16519
5.636	-0.36334	5.635	-0.31232	5.651	-0.282528	5.652	-0.16521
5.803	-0.3633	5.801	-0.31241	5.817	-0.282744	5.819	-0.16524
5.97	-0.36331	5.968	-0.31249	5.984	-0.282996	5.985	-0.16527
6.136	-0.3633	6.134	-0.31256	6.151	-0.283248	6.152	-0.16528
6.303	-0.36329	6.301	-0.31266	6.317	-0.283464	6.318	-0.16526
6.469	-0.36327	6.468	-0.31278	6.484	-0.283662	6.485	-0.16522
6.636	-0.3632	6.634	-0.3129	6.651	-0.28386	6.652	-0.16516
6.803	-0.36314	6.801	-0.31306	6.817	-0.284058	6.818	-0.16513
6.969	-0.36306	6.968	-0.31329	6.984	-0.284256	6.985	-0.16507
7.136	-0.36298	7.134	-0.31357	7.151	-0.284454	7.152	-0.16501
7.303	-0.36283	7.301	-0.314	7.317	-0.284652	7.318	-0.16495
7.469	-0.3627	7.467	-0.31439	7.484	-0.28485	7.485	-0.1649
7.636	-0.36256	7.634	-0.31479	7.65	-0.285066	7.652	-0.16486
7.803	-0.36245	7.801	-0.3152	7.817	-0.285264	7.818	-0.16483
7.969	-0.36235	7.967	-0.31568	7.984	-0.28548	7.985	-0.16478
8.136	-0.3623	8.134	-0.31611	8.15	-0.285696	8.152	-0.16472
8.303	-0.36228	8.3	-0.31652	8.317	-0.285912	8.318	-0.16464
8.469	-0.36227	8.467	-0.31692	8.484	-0.286146	8.485	-0.16455
8.636	-0.36235	8.634	-0.31728	8.65	-0.286344	8.652	-0.16443
8.802	-0.36239	8.8	-0.31766	8.817	-0.286596	8.818	-0.16434
8.969	-0.36241	8.967	-0.31804	8.984	-0.286902	8.985	-0.16424
9.136	-0.36242	9.133	-0.31841	9.15	-0.287262	9.152	-0.16415
9.302	-0.36246	9.3	-0.31876	9.317	-0.287622	9.318	-0.16407
9.469	-0.36252	9.467	-0.31914	9.484	-0.287964	9.485	-0.16399
9.636	-0.36261	9.633	-0.31953	9.65	-0.288288	9.652	-0.16393
9.802	-0.36271	9.8	-0.31991	9.817	-0.288594	9.818	-0.16388
9.969	-0.36287	9.966	-0.32033	9.983	-0.288846	9.985	-0.16392
10.136	-0.36304	10.133	-0.32075	10.15	-0.28908	10.152	-0.16395
10.302	-0.36323	10.299	-0.32117	10.317	-0.289314	10.318	-0.16406
10.469	-0.36343	10.466	-0.32159	10.483	-0.289512	10.485	-0.16415
10.635	-0.36364	10.633	-0.32203	10.65	-0.289566	10.652	-0.16475
10.802	-0.3638	10.799	-0.32244	10.817	-0.289656	10.818	-0.16525
10.969	-0.36394	10.966	-0.32285	10.983	-0.289728	10.985	-0.16574
11.135	-0.36408	11.132	-0.32325	11.15	-0.289782	11.151	-0.16625
11.302	-0.36418	11.299	-0.3236	11.317	-0.289782	11.318	-0.16694
11.469	-0.36428	11.466	-0.32397	11.483	-0.289818	11.485	-0.16759
11.635	-0.36437	11.632	-0.32434	11.65	-0.289872	11.651	-0.16821
11.802	-0.36447	11.799	-0.32471	11.817	-0.289926	11.818	-0.16883
11.968	-0.36454	11.965	-0.32508	11.983	-0.290016	11.984	-0.16949
12.135	-0.36461	12.132	-0.32548	12.15	-0.290142	12.151	-0.17008
12.302	-0.36468	12.299	-0.32589	12.316	-0.290304	12.317	-0.17065
12.468	-0.36475	12.465	-0.32629	12.483	-0.29052	12.484	-0.17119
12.635	-0.36486	12.632	-0.32678	12.65	-0.29088	12.651	-0.17162
12.802	-0.36498	12.798	-0.32725	12.816	-0.291204	12.817	-0.1721
12.968	-0.36512	12.965	-0.32772	12.983	-0.29151	12.984	-0.17257
13.135	-0.36525	13.132	-0.32819	13.15	-0.291834	13.151	-0.17304
13.301	-0.36542	13.298	-0.32868	13.316	-0.292302	13.317	-0.17353
13.468	-0.36556	13.465	-0.32915	13.483	-0.292698	13.484	-0.17403
13.635	-0.36565	13.631	-0.32961	13.649	-0.293058	13.65	-0.17455
13.801	-0.36569	13.798	-0.33008	13.816	-0.293382	13.817	-0.17507
13.968	-0.36568	13.964	-0.33049	13.983	-0.293742	13.984	-0.17566
14.135	-0.36568	14.131	-0.33094	14.149	-0.29412	14.15	-0.1762
14.301	-0.3657	14.298	-0.3314	14.316	-0.294498	14.317	-0.17672
14.468	-0.36575	14.464	-0.33188	14.483	-0.294894	14.483	-0.17726
14.635	-0.36579	14.631	-0.33236	14.649	-0.295308	14.65	-0.17779
14.801	-0.36587	14.797	-0.33284	14.816	-0.295722	14.817	-0.17833
14.968	-0.36595	14.964	-0.33334	14.983	-0.296172	14.983	-0.17887
15.134	-0.36604	15.131	-0.33386	15.149	-0.296622	15.15	-0.17943
15.301	-0.36618	15.297	-0.33438	15.316	-0.297144	15.316	-0.18001
15.468	-0.36631	15.464	-0.33489	15.482	-0.29763	15.483	-0.18058
15.634	-0.36645	15.63	-0.33541	15.649	-0.298116	15.65	-0.18116
15.801	-0.36661	15.797	-0.33594	15.816	-0.298566	15.816	-0.18172
15.968	-0.36677	15.963	-0.33646	15.982	-0.299052	15.983	-0.18231
16.134	-0.36695	16.13	-0.33698	16.149	-0.29952	16.149	-0.1829
16.301	-0.36713	16.297	-0.3375	16.316	-0.299988	16.316	-0.18349
16.467	-0.36731	16.463	-0.33803	16.482	-0.300456	16.483	-0.18406
16.634	-0.36753	16.63	-0.33857	16.649	-0.300816	16.649	-0.18467
16.801	-0.36775	16.796	-0.33913	16.815	-0.301212	16.816	-0.18529
16.967	-0.36798	16.963	-0.33969	16.982	-0.301626	16.982	-0.1859
17.134	-0.36823	17.129	-0.34025	17.149	-0.30204	17.149	-0.18651
17.301	-0.36851	17.296	-0.34081	17.315	-0.3024	17.316	-0.18711
17.467	-0.36874	17.463	-0.34137	17.482	-0.302814	17.482	-0.1877
17.634	-0.36896	17.629	-0.34193	17.649	-0.303246	17.649	-0.18831
17.8	-0.36918	17.796	-0.3425	17.815	-0.30366	17.815	-0.18892
17.967	-0.36942	17.962	-0.34305	17.982	-0.30411	17.982	-0.18951
18.134	-0.36968	18.129	-0.34362	18.148	-0.304578	18.148	-0.19011
18.3	-0.36996	18.295	-0.34419	18.315	-0.3051	18.315	-0.19071
18.467	-0.37026	18.462	-0.34474	18.482	-0.305658	18.482	-0.1913
18.633	-0.37064	18.629	-0.34532	18.648	-0.306288	18.648	-0.19189
18.8	-0.37096	18.795	-0.34589	18.815	-0.3069	18.815	-0.19246
18.967	-0.37128	18.962	-0.34647	18.981	-0.307512	18.981	-0.19306
19.133	-0.37162	19.128	-0.34706	19.148	-0.308124	19.148	-0.19369
19.3	-0.372	19.295	-0.34767	19.315	-0.308736	19.315	-0.19424
19.466	-0.37238	19.461	-0.3483	19.481	-0.30933	19.481	-0.19483
19.633	-0.37279	19.628	-0.34895	19.648	-0.309906	19.648	-0.19546
19.8	-0.37318	19.795	-0.3496	19.815	-0.31041	19.814	-0.19607
19.966	-0.37377	19.961	-0.35031	19.981	-0.310878	19.981	-0.19677
20.133	-0.37429	20.128	-0.35099	20.148	-0.311364	20.148	-0.19744
20.299	-0.37479	20.294	-0.35163	20.314	-0.311814	20.314	-0.19821
20.466	-0.37527	20.461	-0.35228	20.481	-0.312264	20.481	-0.19902
20.633	-0.37577	20.627	-0.3529	20.648	-0.312858	20.647	-0.19939
20.799	-0.37623	20.794	-0.35352	20.814	-0.313434	20.814	-0.19994
20.966	-0.37667	20.961	-0.35413	20.981	-0.313902	20.981	-0.20054
21.132	-0.37708	21.127	-0.35475	21.148	-0.314226	21.147	-0.20113
21.299	-0.37741	21.294	-0.35537	21.314	-0.31491	21.314	-0.20171
21.466	-0.37777	21.46	-0.35601	21.481	-0.315486	21.48	-0.2023
21.632	-0.37811	21.627	-0.35665	21.647	-0.316008	21.647	-0.20294
21.799	-0.37845	21.793	-0.35729	21.814	-0.316422	21.813	-0.2036
21.965	-0.37878	21.96	-0.35799	21.981	-0.316998	21.98	-0.20429
22.132	-0.3791	22.126	-0.35868	22.147	-0.317844	22.147	-0.20496
22.299	-0.37939	22.293	-0.35938	22.314	-0.3186	22.313	-0.20564
22.465	-0.37964	22.46	-0.36007	22.48	-0.318258	22.48	-0.20632
22.632	-0.37992	22.626	-0.36077	22.647	-0.319482	22.646	-0.20709
22.799	-0.38012	22.793	-0.36145	22.814	-0.32031	22.813	-0.20785
22.965	-0.38009	22.959	-0.36212	22.98	-0.321012	22.98	-0.20862
23.132	-0.37989	23.126	-0.36277	23.147	-0.321714	23.146	-0.20939
23.298	-0.37959	23.292	-0.36338	23.313	-0.322488	23.313	-0.21016
23.465	-0.37935	23.459	-0.36404	23.48	-0.323226	23.479	-0.21087
23.632	-0.37967	23.625	-0.36472	23.647	-0.323946	23.646	-0.21156
23.798	-0.38086	23.792	-0.3654	23.813	-0.324612	23.812	-0.21224
23.965	-0.38297	23.959	-0.3661	23.98	-0.325314	23.979	-0.21282
24.131	-0.38518	24.125	-0.36679	24.146	-0.32598	24.146	-0.21344
24.298	-0.38732	24.292	-0.36749	24.313	-0.326646	24.312	-0.21409
24.464	-0.38939	24.458	-0.36821	24.48	-0.327312	24.479	-0.21476
24.63	-0.39138	24.625	-0.36893	24.646	-0.328014	24.645	-0.21547
24.797	-0.39343	24.791	-0.36963	24.813	-0.328752	24.812	-0.21616
24.963	-0.39512	24.958	-0.37032	24.98	-0.32949	24.979	-0.21684
25.13	-0.39652	25.124	-0.371	25.146	-0.33021	25.145	-0.21753
25.296	-0.39768	25.291	-0.3717	25.313	-0.33102	25.312	-0.21828
25.463	-0.399	25.458	-0.37242	25.479	-0.33183	25.478	-0.21899
25.629	-0.40027	25.624	-0.37313	25.646	-0.33264	25.645	-0.21969
25.796	-0.40152	25.791	-0.37384	25.813	-0.333432	25.811	-0.22038
25.963	-0.40268	25.957	-0.37457	25.979	-0.334152	25.978	-0.22108
26.129	-0.40384	26.124	-0.3753	26.146	-0.334854	26.145	-0.2218
26.296	-0.40498	26.29	-0.37603	26.312	-0.335556	26.311	-0.22256
26.462	-0.40612	26.457	-0.37676	26.479	-0.336258	26.478	-0.22333
26.629	-0.40714	26.623	-0.37752	26.646	-0.336942	26.644	-0.22418
26.795	-0.4082	26.79	-0.37827	26.812	-0.33768	26.811	-0.22505
26.962	-0.40924	26.956	-0.379	26.979	-0.338436	26.977	-0.22592
27.128	-0.41028	27.123	-0.37973	27.145	-0.33921	27.144	-0.2268
27.295	-0.41129	27.29	-0.3805	27.312	-0.340056	27.31	-0.22778
27.461	-0.41235	27.456	-0.38125	27.479	-0.340848	27.477	-0.2287
27.628	-0.41344	27.623	-0.38197	27.645	-0.341622	27.644	-0.22961
27.794	-0.41455	27.789	-0.3827	27.812	-0.34236	27.81	-0.23053
27.961	-0.41574	27.956	-0.38344	27.978	-0.34308	27.977	-0.23142
28.127	-0.41693	28.122	-0.38419	28.145	-0.3438	28.143	-0.2323
28.294	-0.41814	28.289	-0.38494	28.312	-0.344502	28.31	-0.23318
28.46	-0.41937	28.455	-0.38568	28.478	-0.345222	28.476	-0.23403
28.627	-0.42071	28.622	-0.38643	28.645	-0.34596	28.643	-0.23483
28.793	-0.42203	28.788	-0.38719	28.811	-0.346734	28.81	-0.23562
28.96	-0.42337	28.955	-0.38795	28.978	-0.34749	28.976	-0.2364
29.126	-0.42472	29.121	-0.3887	29.145	-0.348264	29.143	-0.23717
29.293	-0.42614	29.288	-0.38943	29.311	-0.349074	29.309	-0.23788
29.459	-0.42753	29.455	-0.39017	29.478	-0.34983	29.476	-0.23864
29.626	-0.42892	29.621	-0.3909	29.644	-0.350622	29.642	-0.23943
29.792	-0.43032	29.788	-0.39164	29.811	-0.351432	29.809	-0.24022
29.959	-0.43174	29.954	-0.39237	29.978	-0.352188	29.975	-0.24107
30.125	-0.43317	30.121	-0.39312	30.144	-0.35298	30.142	-0.24188
30.292	-0.43459	30.287	-0.39388	30.311	-0.35379	30.309	-0.24269
30.458	-0.43602	30.454	-0.39465	30.477	-0.354582	30.475	-0.24349
30.625	-0.43746	30.62	-0.39546	30.644	-0.35541	30.642	-0.24433
30.791	-0.43886	30.787	-0.39626	30.811	-0.35622	30.808	-0.24518
30.958	-0.44025	30.953	-0.39705	30.977	-0.35703	30.975	-0.24604
31.124	-0.44164	31.12	-0.39785	31.144	-0.35784	31.141	-0.24691
31.291	-0.44299	31.286	-0.39867	31.31	-0.358686	31.308	-0.24779
31.457	-0.44436	31.453	-0.39949	31.477	-0.359478	31.475	-0.24864
31.624	-0.44571	31.62	-0.40029	31.644	-0.36027	31.641	-0.24946
31.79	-0.44705	31.786	-0.40109	31.81	-0.361062	31.808	-0.25027
31.957	-0.4484	31.953	-0.40191	31.977	-0.361908	31.974	-0.25105
32.123	-0.44977	32.119	-0.40273	32.143	-0.362736	32.141	-0.25186
32.29	-0.45113	32.286	-0.40355	32.31	-0.363564	32.307	-0.25265
32.456	-0.45248	32.452	-0.40437	32.476	-0.364428	32.474	-0.25343
32.623	-0.4539	32.619	-0.40522	32.643	-0.365346	32.64	-0.25416
32.789	-0.45531	32.785	-0.40605	32.81	-0.366192	32.807	-0.25487
32.956	-0.45671	32.952	-0.40687	32.976	-0.367056	32.974	-0.25558
33.122	-0.45809	33.118	-0.40767	33.143	-0.367902	33.14	-0.2563
33.289	-0.45951	33.285	-0.40847	33.309	-0.368694	33.307	-0.25696
33.455	-0.46089	33.451	-0.40928	33.476	-0.369504	33.473	-0.25767
33.622	-0.46226	33.618	-0.41008	33.643	-0.370332	33.64	-0.25842
33.788	-0.46364	33.784	-0.4109	33.809	-0.371178	33.806	-0.25917
33.955	-0.46502	33.951	-0.41174	33.976	-0.37197	33.973	-0.25996
34.121	-0.4664	34.118	-0.41257	34.142	-0.372798	34.14	-0.26073
34.288	-0.4678	34.284	-0.41338	34.309	-0.373644	34.306	-0.26152
34.454	-0.4692	34.451	-0.4142	34.476	-0.374436	34.473	-0.26231
34.621	-0.47064	34.617	-0.41506	34.642	-0.375246	34.639	-0.2631
34.787	-0.47203	34.784	-0.41594	34.809	-0.376056	34.806	-0.2639
34.954	-0.47342	34.95	-0.4168	34.975	-0.376866	34.972	-0.26468
35.12	-0.47482	35.117	-0.41763	35.142	-0.377658	35.139	-0.26544
35.287	-0.47616	35.283	-0.4185	35.309	-0.378486	35.306	-0.26622
35.453	-0.47752	35.45	-0.41934	35.475	-0.379332	35.472	-0.267
35.62	-0.4789	35.616	-0.42016	35.642	-0.38016	35.639	-0.26776
35.786	-0.48029	35.783	-0.42096	35.808	-0.38097	35.805	-0.26851
35.953	-0.48166	35.949	-0.42174	35.975	-0.381834	35.972	-0.26925
36.119	-0.48304	36.116	-0.42254	36.142	-0.38268	36.138	-0.26999
36.286	-0.48445	36.282	-0.42334	36.308	-0.383526	36.305	-0.27072
36.452	-0.48587	36.449	-0.42414	36.475	-0.384372	36.472	-0.27143
36.619	-0.48728	36.615	-0.42497	36.641	-0.385164	36.638	-0.27212
36.785	-0.48867	36.782	-0.42578	36.808	-0.385974	36.805	-0.27281
36.952	-0.49005	36.948	-0.42661	36.974	-0.38682	36.971	-0.27347
37.118	-0.49142	37.115	-0.42744	37.141	-0.387648	37.138	-0.27412
37.285	-0.49273	37.282	-0.42828	37.308	-0.388476	37.304	-0.27478
37.451	-0.49405	37.448	-0.42912	37.474	-0.38934	37.471	-0.27545
37.618	-0.49536	37.615	-0.42996	37.641	-0.390204	37.638	-0.27614
37.784	-0.49666	37.781	-0.4308	37.807	-0.391086	37.804	-0.27682
37.951	-0.49794	37.948	-0.43167	37.974	-0.39204	37.971	-0.27748
38.117	-0.49923	38.114	-0.43254	38.141	-0.39294	38.137	-0.27812
38.284	-0.50053	38.281	-0.4334	38.307	-0.393786	38.304	-0.27877
38.45	-0.50184	38.447	-0.43427	38.474	-0.394632	38.47	-0.27942
38.617	-0.50317	38.614	-0.43516	38.64	-0.395496	38.637	-0.28003
38.783	-0.50448	38.78	-0.43601	38.807	-0.39636	38.804	-0.28069
38.95	-0.50578	38.947	-0.43685	38.974	-0.397206	38.97	-0.28137
39.116	-0.50709	39.113	-0.43768	39.14	-0.398052	39.137	-0.28207
39.283	-0.50837	39.28	-0.4385	39.307	-0.398916	39.303	-0.28274
39.449	-0.50966	39.446	-0.43933	39.473	-0.399726	39.47	-0.28336
39.616	-0.51094	39.613	-0.44016	39.64	-0.400518	39.636	-0.28399
39.782	-0.51221	39.779	-0.441	39.807	-0.401292	39.803	-0.28464
39.949	-0.51348	39.946	-0.44185	39.973	-0.40203	39.97	-0.28518
40.115	-0.51475	40.112	-0.4427	40.14	-0.402786	40.136	-0.28579
40.282	-0.51602	40.279	-0.44355	40.306	-0.403542	40.303	-0.28644
40.448	-0.51728	40.445	-0.44441	40.473	-0.404316	40.469	-0.28712
40.615	-0.51856	40.612	-0.44527	40.639	-0.40509	40.636	-0.28783
40.781	-0.51984	40.778	-0.44613	40.806	-0.405846	40.802	-0.28853
40.948	-0.52112	40.945	-0.44697	40.973	-0.40662	40.969	-0.28923
41.114	-0.5224	41.111	-0.44781	41.139	-0.407376	41.136	-0.28992
41.281	-0.52368	41.278	-0.4486	41.306	-0.40815	41.302	-0.29061
41.447	-0.52494	41.445	-0.4494	41.472	-0.408906	41.469	-0.29131
41.614	-0.52619	41.611	-0.4502	41.639	-0.409662	41.635	-0.292
41.78	-0.52745	41.778	-0.451	41.806	-0.410418	41.802	-0.29268
41.947	-0.52866	41.944	-0.45178	41.972	-0.411174	41.968	-0.29337
42.113	-0.52988	42.111	-0.45257	42.139	-0.411948	42.135	-0.29407
42.28	-0.53109	42.277	-0.45336	42.305	-0.412686	42.302	-0.29475
42.446	-0.53228	42.444	-0.45414	42.472	-0.413406	42.468	-0.2954
42.613	-0.53341	42.61	-0.45495	42.639	-0.414144	42.635	-0.29611
42.779	-0.53453	42.777	-0.45573	42.805	-0.414864	42.801	-0.29682
42.946	-0.53562	42.943	-0.45651	42.972	-0.415548	42.968	-0.29751
43.112	-0.53672	43.11	-0.45728	43.138	-0.416214	43.134	-0.2982
43.279	-0.53778	43.276	-0.45804	43.305	-0.416826	43.301	-0.29888
43.445	-0.53888	43.443	-0.45881	43.472	-0.417474	43.468	-0.29955
43.612	-0.53997	43.609	-0.45957	43.638	-0.418158	43.634	-0.30022
43.778	-0.54105	43.776	-0.46033	43.805	-0.41886	43.801	-0.30089
43.945	-0.54216	43.942	-0.46107	43.971	-0.419526	43.967	-0.30152
44.111	-0.54323	44.109	-0.46182	44.138	-0.420192	44.134	-0.30213
44.278	-0.5443	44.275	-0.46258	44.305	-0.420858	44.3	-0.30274
44.444	-0.54537	44.442	-0.46333	44.471	-0.421506	44.467	-0.30334
44.611	-0.54639	44.609	-0.46411	44.638	-0.422154	44.634	-0.30394
44.777	-0.54741	44.775	-0.46489	44.804	-0.422802	44.8	-0.30455
44.944	-0.54841	44.942	-0.46565	44.971	-0.423414	44.967	-0.30514
45.111	-0.54941	45.108	-0.46641	45.138	-0.424026	45.133	-0.30572
45.277	-0.55039	45.275	-0.46721	45.304	-0.424566	45.3	-0.30631
45.444	-0.55136	45.441	-0.46799	45.471	-0.425088	45.466	-0.30689
45.61	-0.5523	45.608	-0.46875	45.637	-0.425628	45.633	-0.30746
45.777	-0.55323	45.774	-0.4695	45.804	-0.426186	45.8	-0.30803
45.943	-0.55411	45.941	-0.47024	45.971	-0.42669	45.966	-0.30861
46.11	-0.55502	46.107	-0.47098	46.137	-0.42723	46.133	-0.30923
46.276	-0.55595	46.274	-0.47173	46.304	-0.427734	46.299	-0.30985
46.443	-0.55686	46.44	-0.47249	46.47	-0.428256	46.466	-0.31048
46.609	-0.55774	46.607	-0.47325	46.637	-0.42876	46.632	-0.31116
46.776	-0.5586	46.773	-0.474	46.804	-0.429246	46.799	-0.3118
46.942	-0.55945	46.94	-0.47474	46.97	-0.429732	46.966	-0.31242
47.109	-0.56031	47.106	-0.47548	47.137	-0.430164	47.132	-0.31302
47.275	-0.5611	47.273	-0.4762	47.304	-0.430542	47.299	-0.31358
47.442	-0.5619	47.439	-0.47691	47.47	-0.430992	47.465	-0.31415
47.609	-0.5627	47.606	-0.47761	47.637	-0.431442	47.632	-0.3147
47.775	-0.56349	47.773	-0.4783	47.803	-0.431874	47.798	-0.31526
47.942	-0.56423	47.939	-0.47895	47.97	-0.432288	47.965	-0.31576
48.108	-0.56499	48.106	-0.47961	48.137	-0.43272	48.132	-0.31627
48.275	-0.56574	48.272	-0.48027	48.303	-0.433134	48.298	-0.31681
48.441	-0.56649	48.439	-0.48092	48.47	-0.433584	48.465	-0.31736
48.608	-0.56719	48.605	-0.48156	48.636	-0.434016	48.631	-0.31786
48.774	-0.56791	48.772	-0.48222	48.803	-0.434466	48.798	-0.31835
48.941	-0.56862	48.938	-0.48288	48.97	-0.434898	48.965	-0.31885
49.107	-0.56931	49.105	-0.48352	49.136	-0.43533	49.131	-0.31936
49.274	-0.56999	49.271	-0.48414	49.303	-0.435798	49.298	-0.3199
49.441	-0.57067	49.438	-0.48476	49.47	-0.43623	49.464	-0.32046
49.607	-0.57134	49.604	-0.48537	49.636	-0.436662	49.631	-0.32102
49.774	-0.57203	49.771	-0.48598	49.803	-0.437094	49.797	-0.32158
49.94	-0.57271	49.938	-0.48654	49.969	-0.43749	49.964	-0.32225
50.107	-0.57338	50.104	-0.48714	50.136	-0.437886	50.131	-0.32288
50.273	-0.57403	50.271	-0.48775	50.303	-0.438318	50.297	-0.32349
50.44	-0.57469	50.437	-0.48836	50.469	-0.43875	50.464	-0.32408
50.606	-0.57532	50.604	-0.48896	50.636	-0.439128	50.63	-0.3247
50.773	-0.57595	50.77	-0.48955	50.802	-0.439506	50.797	-0.32529
50.939	-0.57655	50.937	-0.49013	50.969	-0.439866	50.963	-0.32586
51.106	-0.57716	51.103	-0.4907	51.136	-0.440208	51.13	-0.32644
51.273	-0.57778	51.27	-0.49123	51.302	-0.44055	51.297	-0.32698
51.439	-0.57838	51.436	-0.49178	51.469	-0.440874	51.463	-0.32751
51.606	-0.57897	51.603	-0.49233	51.636	-0.441198	51.63	-0.32804
51.772	-0.57956	51.77	-0.49289	51.802	-0.441522	51.796	-0.32857
51.939	-0.58016	51.936	-0.49341	51.969	-0.4419	51.963	-0.32905
52.105	-0.58075	52.103	-0.49393	52.135	-0.442242	52.129	-0.32954
52.272	-0.58132	52.269	-0.49446	52.302	-0.44262	52.296	-0.33
52.439	-0.58188	52.436	-0.495	52.469	-0.443016	52.463	-0.33045
52.605	-0.58238	52.602	-0.49549	52.635	-0.443412	52.629	-0.33089
52.772	-0.58291	52.769	-0.49598	52.802	-0.44379	52.796	-0.33134
52.938	-0.58342	52.935	-0.49647	52.968	-0.444132	52.962	-0.33177
53.105	-0.58393	53.102	-0.49697	53.135	-0.444474	53.129	-0.33219
53.271	-0.58437	53.269	-0.49746	53.302	-0.444744	53.296	-0.3326
53.438	-0.58482	53.435	-0.49799	53.468	-0.444996	53.462	-0.33301
53.604	-0.58527	53.602	-0.49851	53.635	-0.445248	53.629	-0.33341
53.771	-0.5857	53.768	-0.49902	53.802	-0.4455	53.795	-0.33379
53.938	-0.58605	53.935	-0.49957	53.968	-0.445698	53.962	-0.33415
54.104	-0.58643	54.101	-0.50009	54.135	-0.445932	54.129	-0.33453
54.271	-0.58684	54.268	-0.50059	54.301	-0.446166	54.295	-0.33491
54.437	-0.58727	54.434	-0.50107	54.468	-0.446364	54.462	-0.33527
54.604	-0.58763	54.601	-0.50155	54.635	-0.446562	54.628	-0.33564
54.771	-0.58801	54.767	-0.50203	54.801	-0.446724	54.795	-0.33603
54.937	-0.5884	54.934	-0.50251	54.968	-0.446886	54.962	-0.33642
55.104	-0.5888	55.101	-0.50299	55.135	-0.447048	55.128	-0.33683
55.27	-0.58915	55.267	-0.50343	55.301	-0.447174	55.295	-0.33726
55.437	-0.58948	55.434	-0.50387	55.468	-0.4473	55.461	-0.33769
55.603	-0.58979	55.6	-0.50429	55.635	-0.447444	55.628	-0.3381
55.77	-0.59011	55.767	-0.5047	55.801	-0.447606	55.794	-0.33849
55.937	-0.5904	55.933	-0.50506	55.968	-0.447786	55.961	-0.33887
56.103	-0.59073	56.1	-0.50544	56.134	-0.447948	56.128	-0.33924
56.27	-0.59106	56.267	-0.50582	56.301	-0.448128	56.294	-0.33959
56.436	-0.59139	56.433	-0.50621	56.468	-0.44829	56.461	-0.33993
56.603	-0.59173	56.6	-0.50658	56.634	-0.448416	56.627	-0.34025
56.77	-0.59203	56.766	-0.50695	56.801	-0.448506	56.794	-0.34058
56.936	-0.59233	56.933	-0.50729	56.968	-0.44856	56.961	-0.34091
57.103	-0.59262	57.099	-0.50761	57.134	-0.448632	57.127	-0.34124
57.269	-0.59284	57.266	-0.50789	57.301	-0.448614	57.294	-0.34159
57.436	-0.59309	57.433	-0.50817	57.467	-0.448614	57.46	-0.34191
57.603	-0.59332	57.599	-0.50844	57.634	-0.448614	57.627	-0.34223
57.769	-0.59356	57.766	-0.50872	57.801	-0.448614	57.794	-0.34254
57.936	-0.59374	57.932	-0.50894	57.967	-0.448614	57.96	-0.34286
58.102	-0.59391	58.099	-0.50918	58.134	-0.448614	58.127	-0.34318
58.269	-0.59409	58.265	-0.50944	58.301	-0.448614	58.293	-0.34349
58.436	-0.59427	58.432	-0.50969	58.467	-0.448632	58.46	-0.34379
58.602	-0.59437	58.599	-0.50995	58.634	-0.448686	58.627	-0.34403
58.769	-0.59452	58.765	-0.51021	58.801	-0.448704	58.793	-0.34425
58.935	-0.59466	58.932	-0.51046	58.967	-0.448686	58.96	-0.34447
59.102	-0.59479	59.098	-0.51072	59.134	-0.448632	59.127	-0.34468
59.269	-0.59491	59.265	-0.51098	59.301	-0.448542	59.293	-0.34483
59.435	-0.59503	59.432	-0.51122	59.467	-0.44847	59.46	-0.34504
59.602	-0.59513	59.598	-0.51145	59.634	-0.44838	59.626	-0.34528
59.768	-0.59523	59.765	-0.51169	59.801	-0.44829	59.793	-0.34553
59.935	-0.5953	59.931	-0.51189	59.967	-0.44811	59.96	-0.34582
60.102	-0.59539	60.098	-0.51207	60.134	-0.447984	60.126	-0.34609
60.268	-0.59549	60.264	-0.51226	60.3	-0.447858	60.293	-0.34634
60.435	-0.59558	60.431	-0.51245	60.467	-0.447732	60.459	-0.34658
60.601	-0.5957	60.598	-0.51262	60.634	-0.447642	60.626	-0.34681
60.768	-0.59579	60.764	-0.5128	60.8	-0.447534	60.793	-0.34703
60.935	-0.59587	60.931	-0.51298	60.967	-0.447408	60.959	-0.34721
61.101	-0.59597	61.097	-0.51315	61.134	-0.447246	61.126	-0.34738
61.268	-0.59605	61.264	-0.5133	61.3	-0.447102	61.292	-0.3475
61.434	-0.59612	61.431	-0.51344	61.467	-0.44694	61.459	-0.34765
61.601	-0.59618	61.597	-0.51359	61.634	-0.44676	61.626	-0.34778
61.768	-0.59623	61.764	-0.51372	61.8	-0.446544	61.792	-0.34789
61.934	-0.59624	61.93	-0.51381	61.967	-0.446274	61.959	-0.34801
62.101	-0.59626	62.097	-0.51392	62.134	-0.446022	62.126	-0.34813
62.268	-0.59627	62.264	-0.51402	62.3	-0.44577	62.292	-0.34824
62.434	-0.59627	62.43	-0.5141	62.467	-0.4455	62.459	-0.34834
62.601	-0.59625	62.597	-0.51418	62.634	-0.44514	62.625	-0.34847
62.767	-0.59624	62.763	-0.51426	62.8	-0.444816	62.792	-0.3486
62.934	-0.59623	62.93	-0.51432	62.967	-0.444474	62.959	-0.34874
63.101	-0.59621	63.097	-0.51437	63.134	-0.44415	63.125	-0.34889
63.267	-0.59621	63.263	-0.5144	63.3	-0.443754	63.292	-0.34904
63.434	-0.5962	63.43	-0.51442	63.467	-0.44343	63.459	-0.34919
63.6	-0.59616	63.596	-0.51445	63.634	-0.443124	63.625	-0.34935
63.767	-0.59613	63.763	-0.51446	63.8	-0.442818	63.792	-0.34953
63.934	-0.59608	63.93	-0.51443	63.967	-0.44253	63.958	-0.34968
64.1	-0.59602	64.096	-0.51442	64.134	-0.442224	64.125	-0.34981
64.267	-0.59595	64.263	-0.5144	64.3	-0.441918	64.292	-0.34995
64.434	-0.59588	64.43	-0.51439	64.467	-0.441594	64.458	-0.35009
64.6	-0.59574	64.596	-0.51435	64.634	-0.441234	64.625	-0.35019
64.767	-0.59561	64.763	-0.51433	64.8	-0.440874	64.792	-0.35028
64.934	-0.59548	64.929	-0.51431	64.967	-0.44046	64.958	-0.35037
65.1	-0.59535	65.096	-0.51429	65.134	-0.440028	65.125	-0.35046
65.267	-0.59518	65.263	-0.51425	65.3	-0.43956	65.291	-0.35052
65.433	-0.59502	65.429	-0.51421	65.467	-0.439128	65.458	-0.35058
65.6	-0.59487	65.596	-0.51417	65.634	-0.438714	65.625	-0.35065
65.767	-0.5947	65.763	-0.51412	65.8	-0.4383	65.791	-0.35072
65.933	-0.59457	65.929	-0.51403	65.967	-0.437922	65.958	-0.35081
66.1	-0.59445	66.096	-0.51396	66.134	-0.437562	66.125	-0.35089
66.267	-0.59434	66.262	-0.51388	66.3	-0.437202	66.291	-0.35093
66.433	-0.59422	66.429	-0.51378	66.467	-0.436806	66.458	-0.35098
66.6	-0.59412	66.596	-0.51365	66.634	-0.43641	66.624	-0.35102
66.766	-0.594	66.762	-0.51354	66.8	-0.435996	66.791	-0.35104
66.933	-0.5939	66.929	-0.51343	66.967	-0.435528	66.958	-0.35106
67.1	-0.59378	67.096	-0.51333	67.134	-0.435042	67.124	-0.35109
67.266	-0.59363	67.262	-0.51321	67.3	-0.434484	67.291	-0.35104
67.433	-0.59349	67.429	-0.51309	67.467	-0.433962	67.458	-0.35101
67.6	-0.59334	67.595	-0.51297	67.634	-0.433422	67.624	-0.35098
67.766	-0.59318	67.762	-0.51285	67.801	-0.432864	67.791	-0.35095
67.933	-0.59299	67.929	-0.51271	67.967	-0.43227	67.958	-0.35089
68.1	-0.59283	68.095	-0.51256	68.134	-0.431658	68.124	-0.35084
68.266	-0.59265	68.262	-0.51242	68.301	-0.431028	68.291	-0.35078
68.433	-0.59245	68.429	-0.51229	68.467	-0.430398	68.457	-0.35072
68.599	-0.59223	68.595	-0.51211	68.634	-0.429768	68.624	-0.35062
68.766	-0.59204	68.762	-0.51195	68.801	-0.429174	68.791	-0.35053
68.933	-0.59185	68.929	-0.51178	68.967	-0.428598	68.957	-0.35043
69.099	-0.59167	69.095	-0.51163	69.134	-0.428022	69.124	-0.35032
69.266	-0.59147	69.262	-0.51143	69.301	-0.4275	69.291	-0.35018
69.433	-0.59126	69.428	-0.51126	69.467	-0.426924	69.457	-0.35007
69.599	-0.59105	69.595	-0.51108	69.634	-0.426366	69.624	-0.34996
69.766	-0.59084	69.762	-0.5109	69.801	-0.42579	69.791	-0.34986
69.933	-0.59062	69.928	-0.51071	69.967	-0.425196	69.957	-0.34975
70.099	-0.59041	70.095	-0.51051	70.134	-0.42462	70.124	-0.34961
70.266	-0.5902	70.262	-0.51031	70.301	-0.424062	70.291	-0.34948
70.433	-0.58998	70.428	-0.5101	70.468	-0.423504	70.457	-0.34935
70.599	-0.58974	70.595	-0.50988	70.634	-0.422964	70.624	-0.34901
70.766	-0.58948	70.762	-0.50966	70.801	-0.422406	70.791	-0.34836
70.932	-0.58925	70.928	-0.50943	70.968	-0.42183	70.957	-0.34744
71.099	-0.58902	71.095	-0.5092	71.134	-0.421236	71.124	-0.34642
71.266	-0.58873	71.262	-0.50896	71.301	-0.420606	71.291	-0.34679
71.432	-0.58849	71.428	-0.50872	71.468	-0.419994	71.457	-0.34707
71.599	-0.58825	71.595	-0.50847	71.634	-0.4194	71.624	-0.34724
71.766	-0.58801	71.762	-0.50823	71.801	-0.41877	71.791	-0.34731
71.932	-0.58777	71.928	-0.50797	71.968	-0.418176	71.957	-0.34708
72.099	-0.58753	72.095	-0.5077	72.134	-0.417546	72.124	-0.34701
72.266	-0.58728	72.262	-0.50742	72.301	-0.416952	72.291	-0.34696
72.432	-0.58703	72.428	-0.50713	72.468	-0.416358	72.457	-0.34689
72.599	-0.58674	72.595	-0.50683	72.634	-0.415746	72.624	-0.34684
72.766	-0.58646	72.761	-0.50654	72.801	-0.415134	72.79	-0.34682
72.932	-0.58616	72.928	-0.50624	72.968	-0.414522	72.957	-0.34628
73.099	-0.58587	73.095	-0.50594	73.135	-0.41391	73.124	-0.34454
73.266	-0.58558	73.261	-0.50563	73.301	-0.413316	73.291	-0.34416
73.432	-0.58529	73.428	-0.50533	73.468	-0.412722	73.457	-0.34455
73.599	-0.58501	73.595	-0.50502	73.635	-0.412128	73.624	-0.34496
73.766	-0.58473	73.761	-0.50472	73.801	-0.411534	73.79	-0.34529
73.932	-0.58444	73.928	-0.5044	73.968	-0.410994	73.957	-0.34554
74.099	-0.58413	74.095	-0.5041	74.135	-0.410418	74.124	-0.34574
74.266	-0.58382	74.261	-0.50381	74.301	-0.409842	74.29	-0.34572
74.432	-0.58351	74.428	-0.50352	74.468	-0.409248	74.457	-0.34564
74.599	-0.58315	74.595	-0.50322	74.635	-0.408654	74.624	-0.34551
74.765	-0.58282	74.761	-0.50291	74.801	-0.40806	74.79	-0.34546
74.932	-0.5825	74.928	-0.50258	74.968	-0.407466	74.957	-0.34538
75.099	-0.58218	75.095	-0.50224	75.135	-0.406872	75.124	-0.34529
75.265	-0.58188	75.261	-0.50188	75.302	-0.406242	75.29	-0.34519
75.432	-0.58156	75.428	-0.50153	75.468	-0.405612	75.457	-0.34508
75.599	-0.58125	75.595	-0.50117	75.635	-0.405018	75.624	-0.34495
75.765	-0.58095	75.761	-0.50082	75.802	-0.404424	75.79	-0.34479
75.932	-0.58063	75.928	-0.50045	75.968	-0.403812	75.957	-0.34457
76.099	-0.58032	76.095	-0.50009	76.135	-0.403164	76.124	-0.34438
76.265	-0.58002	76.261	-0.49974	76.302	-0.402516	76.29	-0.34421
76.432	-0.57971	76.428	-0.49941	76.468	-0.401886	76.457	-0.34404
76.599	-0.5794	76.595	-0.49909	76.635	-0.401256	76.623	-0.34385
76.765	-0.57906	76.761	-0.49877	76.802	-0.400626	76.79	-0.34365
76.932	-0.57873	76.928	-0.49844	76.968	-0.400014	76.957	-0.34343
77.099	-0.57841	77.095	-0.4981	77.135	-0.399384	77.123	-0.34321
77.265	-0.57808	77.261	-0.49775	77.302	-0.398862	77.29	-0.34301
77.432	-0.57775	77.428	-0.4974	77.469	-0.398304	77.457	-0.34277
77.599	-0.57743	77.595	-0.49705	77.635	-0.39771	77.623	-0.3425
77.765	-0.5771	77.761	-0.4967	77.802	-0.397134	77.79	-0.34223
77.932	-0.57677	77.928	-0.49634	77.969	-0.396558	77.957	-0.34196
78.099	-0.57646	78.095	-0.49598	78.135	-0.395928	78.124	-0.3417
78.265	-0.57616	78.261	-0.49564	78.302	-0.395316	78.29	-0.34147
78.432	-0.57585	78.428	-0.49529	78.469	-0.394686	78.457	-0.34126
78.599	-0.57555	78.595	-0.49497	78.635	-0.394038	78.623	-0.3411
78.765	-0.57523	78.761	-0.49463	78.802	-0.393426	78.79	-0.34091
78.932	-0.57491	78.928	-0.49427	78.969	-0.392814	78.957	-0.34073
79.099	-0.57458	79.095	-0.49391	79.135	-0.39222	79.123	-0.34054
79.265	-0.57422	79.261	-0.49353	79.302	-0.39168	79.29	-0.34038
79.432	-0.57386	79.428	-0.49315	79.469	-0.391104	79.457	-0.3402
79.599	-0.57351	79.595	-0.49276	79.636	-0.39051	79.623	-0.34
79.765	-0.57317	79.761	-0.49236	79.802	-0.389934	79.79	-0.33978
79.932	-0.57281	79.928	-0.49192	79.969	-0.389286	79.957	-0.33955
80.099	-0.57246	80.095	-0.4915	80.136	-0.388656	80.123	-0.3393
80.265	-0.57213	80.261	-0.49108	80.302	-0.388026	80.29	-0.33904
80.432	-0.5718	80.428	-0.49067	80.469	-0.387378	80.457	-0.33878
80.599	-0.57152	80.595	-0.49027	80.636	-0.386658	80.623	-0.33852
80.765	-0.57123	80.762	-0.48988	80.802	-0.38601	80.79	-0.33828
80.932	-0.57092	80.928	-0.48949	80.969	-0.38538	80.957	-0.33805
81.098	-0.57059	81.095	-0.4891	81.136	-0.384732	81.123	-0.33783
81.265	-0.57026	81.262	-0.48876	81.303	-0.38412	81.29	-0.33761
81.432	-0.56993	81.428	-0.48838	81.469	-0.383472	81.457	-0.33735
81.598	-0.56959	81.595	-0.48798	81.636	-0.382824	81.623	-0.33707
81.765	-0.56926	81.762	-0.4876	81.803	-0.382158	81.79	-0.33677
81.932	-0.56893	81.928	-0.48723	81.969	-0.381474	81.957	-0.33638
82.098	-0.56862	82.095	-0.48686	82.136	-0.380826	82.124	-0.33601
82.265	-0.56831	82.262	-0.48648	82.303	-0.380178	82.29	-0.33566
82.432	-0.568	82.428	-0.48609	82.469	-0.379548	82.457	-0.33533
82.598	-0.56777	82.595	-0.48572	82.636	-0.378918	82.624	-0.33499
82.765	-0.5675	82.762	-0.48535	82.803	-0.378306	82.79	-0.33467
82.932	-0.56722	82.928	-0.48496	82.969	-0.377694	82.957	-0.33436
83.098	-0.56694	83.095	-0.48457	83.136	-0.3771	83.124	-0.33405
83.265	-0.56666	83.262	-0.48419	83.303	-0.376488	83.29	-0.33379
83.432	-0.56638	83.428	-0.48379	83.47	-0.375876	83.457	-0.33349
83.598	-0.56609	83.595	-0.48338	83.636	-0.375264	83.624	-0.33317
83.765	-0.56579	83.762	-0.48298	83.803	-0.37467	83.79	-0.33284
83.932	-0.56547	83.928	-0.48258	83.97	-0.374022	83.957	-0.33246
84.098	-0.56517	84.095	-0.48218	84.136	-0.373392	84.124	-0.33213
84.265	-0.56487	84.262	-0.48177	84.303	-0.372744	84.29	-0.33181
84.432	-0.56457	84.428	-0.48137	84.47	-0.372096	84.457	-0.33149
84.598	-0.56428	84.595	-0.48095	84.636	-0.371412	84.624	-0.33117
84.765	-0.56398	84.762	-0.48055	84.803	-0.370764	84.79	-0.33084
84.932	-0.56369	84.928	-0.48016	84.97	-0.370098	84.957	-0.33052
85.098	-0.56337	85.095	-0.47977	85.137	-0.369432	85.124	-0.33021
85.265	-0.56305	85.262	-0.47939	85.303	-0.368802	85.29	-0.32989
85.432	-0.56273	85.428	-0.47901	85.47	-0.368154	85.457	-0.32957
85.598	-0.56241	85.595	-0.47862	85.637	-0.367506	85.624	-0.32926
85.765	-0.56208	85.762	-0.47823	85.803	-0.366858	85.79	-0.32897
85.932	-0.56174	85.928	-0.47784	85.97	-0.366228	85.957	-0.32867
86.098	-0.56143	86.095	-0.47743	86.137	-0.365598	86.124	-0.32837
86.265	-0.56113	86.262	-0.47701	86.303	-0.365004	86.291	-0.32806
86.432	-0.56084	86.429	-0.47659	86.47	-0.364374	86.457	-0.32773
86.598	-0.56055	86.595	-0.47613	86.637	-0.363762	86.624	-0.32732
86.765	-0.56026	86.762	-0.47569	86.804	-0.36315	86.791	-0.32691
86.931	-0.55996	86.929	-0.47527	86.97	-0.362538	86.957	-0.32642
87.098	-0.55965	87.095	-0.47486	87.137	-0.361908	87.124	-0.32597
87.265	-0.55933	87.262	-0.47448	87.304	-0.361314	87.291	-0.32546
87.431	-0.55901	87.429	-0.47409	87.47	-0.360738	87.457	-0.32503
87.598	-0.55868	87.595	-0.47371	87.637	-0.360144	87.624	-0.32469
87.765	-0.55835	87.762	-0.47332	87.804	-0.35955	87.791	-0.32434
87.931	-0.55802	87.929	-0.47295	87.97	-0.358956	87.957	-0.32413
88.098	-0.55769	88.095	-0.47255	88.137	-0.358362	88.124	-0.32388
88.265	-0.55737	88.262	-0.47213	88.304	-0.357786	88.291	-0.32362
88.431	-0.55704	88.429	-0.47172	88.471	-0.357228	88.457	-0.32333
88.598	-0.55671	88.595	-0.47128	88.637	-0.356652	88.624	-0.3231
88.765	-0.55639	88.762	-0.47085	88.804	-0.356112	88.791	-0.32285
88.931	-0.55608	88.929	-0.47043	88.971	-0.355608	88.957	-0.32242
89.098	-0.55577	89.095	-0.47	89.137	-0.355086	89.124	-0.32166
89.265	-0.55548	89.262	-0.46959	89.304	-0.354582	89.291	-0.32043
89.431	-0.55518	89.429	-0.46918	89.471	-0.354024	89.458	-0.32
89.598	-0.55488	89.595	-0.46879	89.637	-0.353484	89.624	-0.31988
89.765	-0.55459	89.762	-0.4684	89.804	-0.352962	89.791	-0.3198
89.931	-0.55427	89.929	-0.46801	89.971	-0.352404	89.958	-0.31969
90.098	-0.55397	90.095	-0.46763	90.137	-0.351864	90.124	-0.31951
90.265	-0.55367	90.262	-0.46725	90.304	-0.35136	90.291	-0.3193
90.431	-0.55334	90.429	-0.46688	90.471	-0.350856	90.458	-0.31907
90.598	-0.55302	90.596	-0.46647	90.637	-0.35037	90.624	-0.31874
90.765	-0.55272	90.762	-0.46606	90.804	-0.349866	90.791	-0.31845
90.931	-0.55244	90.929	-0.46565	90.971	-0.349326	90.958	-0.31815
91.098	-0.55215	91.096	-0.46525	91.138	-0.348768	91.124	-0.31785
91.265	-0.55192	91.262	-0.4648	91.304	-0.348174	91.291	-0.3175
91.431	-0.55164	91.429	-0.46437	91.471	-0.347616	91.458	-0.31716
91.598	-0.55135	91.596	-0.46396	91.638	-0.347094	91.624	-0.31681
91.765	-0.55108	91.762	-0.46355	91.804	-0.34659	91.791	-0.31644
91.931	-0.55077	91.929	-0.46317	91.971	-0.346068	91.958	-0.31602
92.098	-0.55048	92.096	-0.46277	92.138	-0.345528	92.125	-0.31561
92.265	-0.55018	92.262	-0.46237	92.304	-0.344988	92.291	-0.31519
92.431	-0.5499	92.429	-0.46197	92.471	-0.344448	92.458	-0.31475
92.598	-0.54961	92.596	-0.46157	92.638	-0.34389	92.625	-0.3143
92.765	-0.54932	92.762	-0.46116	92.805	-0.343368	92.791	-0.31384
92.931	-0.54903	92.929	-0.46075	92.971	-0.342882	92.958	-0.31336
93.098	-0.54872	93.096	-0.46034	93.138	-0.342396	93.125	-0.31285
93.265	-0.54845	93.262	-0.45993	93.305	-0.341964	93.291	-0.31237
93.431	-0.54817	93.429	-0.45954	93.471	-0.341514	93.458	-0.31185
93.598	-0.5479	93.596	-0.45914	93.638	-0.341082	93.625	-0.31125
93.765	-0.54761	93.763	-0.45873	93.805	-0.34065	93.792	-0.31056
93.931	-0.54731	93.929	-0.45836	93.971	-0.340218	93.959	-0.30763
94.098	-0.54704	94.096	-0.45798	94.138	-0.33975	94.125	-0.30649
94.265	-0.54677	94.263	-0.45759	94.305	-0.339282	94.292	-0.30755
94.431	-0.5465	94.429	-0.4572	94.471	-0.338832	94.458	-0.3089
94.598	-0.54625	94.596	-0.4568	94.638	-0.338364	94.625	-0.30963
94.764	-0.54601	94.763	-0.4564	94.805	-0.337896	94.791	-0.31002
94.931	-0.54575	94.929	-0.45598	94.971	-0.337464	94.958	-0.31008
95.098	-0.5455	95.096	-0.45557	95.138	-0.337086	95.125	-0.31003
95.264	-0.54525	95.263	-0.45514	95.305	-0.336708	95.291	-0.30981
95.431	-0.545	95.429	-0.45473	95.471	-0.336258	95.458	-0.30966
95.598	-0.54476	95.596	-0.45432	95.638	-0.335808	95.625	-0.30949
95.764	-0.54454	95.763	-0.45391	95.805	-0.335358	95.791	-0.30928
95.931	-0.54431	95.929	-0.45353	95.972	-0.334872	95.958	-0.30893
96.098	-0.5441	96.096	-0.45314	96.138	-0.334422	96.125	-0.30862
96.264	-0.54388	96.263	-0.45276	96.305	-0.333936	96.291	-0.3083
96.431	-0.54366	96.429	-0.4524	96.472	-0.333432	96.458	-0.30797
96.598	-0.54346	96.596	-0.45204	96.638	-0.33291	96.625	-0.30758
96.764	-0.54325	96.763	-0.45168	96.805	-0.332388	96.792	-0.3072
96.931	-0.54303	96.929	-0.45132	96.972	-0.331848	96.958	-0.30681
97.098	-0.54282	97.096	-0.45096	97.138	-0.33129	97.125	-0.30641
97.264	-0.54256	97.263	-0.4506	97.305	-0.330696	97.292	-0.30601
97.431	-0.54234	97.43	-0.45024	97.472	-0.330156	97.458	-0.30564
97.598	-0.54213	97.596	-0.44988	97.638	-0.329634	97.625	-0.30526
97.764	-0.54193	97.763	-0.44954	97.805	-0.329112	97.792	-0.30487
97.931	-0.54171	97.93	-0.44921	97.972	-0.328554	97.958	-0.30448
98.098	-0.54151	98.096	-0.44889	98.139	-0.327996	98.125	-0.30409
98.264	-0.54131	98.263	-0.44857	98.305	-0.32742	98.292	-0.30368
98.431	-0.54109	98.43	-0.44824	98.472	-0.326862	98.459	-0.30325
98.597	-0.54084	98.596	-0.44793	98.639	-0.326286	98.625	-0.30277
98.764	-0.54057	98.763	-0.44761	98.805	-0.32571	98.792	-0.3023
98.931	-0.5403	98.93	-0.4473	98.972	-0.325134	98.959	-0.30183
99.097	-0.54003	99.096	-0.447	99.139	-0.324594	99.125	-0.30135
99.264	-0.53973	99.263	-0.44669	99.305	-0.324144	99.292	-0.30083
99.431	-0.53948	99.43	-0.44637	99.472	-0.323676	99.459	-0.30032
99.597	-0.53926	99.596	-0.44607	99.639	-0.323244	99.625	-0.29979
99.764	-0.53903	99.763	-0.44576	99.806	-0.322812	99.792	-0.29924
99.931	-0.53885	99.93	-0.44545	99.972	-0.32247	99.959	-0.29867
100.097	-0.53863	100.096	-0.44513	100.139	-0.322092	100.126	-0.29816
100.264	-0.53839	100.263	-0.4448	100.306	-0.321678	100.292	-0.2976
100.431	-0.53813	100.43	-0.44447	100.472	-0.321264	100.459	-0.29685
100.597	-0.53782	100.596	-0.44415	100.639	-0.320868	100.626	-0.29663
100.764	-0.53754	100.763	-0.44384	100.806	-0.320472	100.792	-0.2964
100.931	-0.53727	100.93	-0.44353	100.972	-0.320058	100.959	-0.29609
101.097	-0.53701	101.096	-0.44322	101.139	-0.319644	101.126	-0.29576
101.264	-0.53677	101.263	-0.44294	101.306	-0.319266	101.292	-0.29552
101.431	-0.53653	101.43	-0.44263	101.472	-0.318888	101.459	-0.29524
101.597	-0.5363	101.596	-0.44233	101.639	-0.31851	101.626	-0.29494
101.764	-0.53607	101.763	-0.44204	101.806	-0.318132	101.793	-0.29465
101.931	-0.53588	101.93	-0.44174	101.972	-0.317808	101.959	-0.29435
102.097	-0.53565	102.096	-0.44143	102.139	-0.317466	102.126	-0.29405
102.264	-0.53539	102.263	-0.44113	102.306	-0.317124	102.293	-0.29375
102.431	-0.53512	102.43	-0.44082	102.472	-0.3168	102.459	-0.29345
102.597	-0.53483	102.596	-0.44047	102.639	-0.316512	102.626	-0.29311
102.764	-0.53455	102.763	-0.44013	102.806	-0.316206	102.793	-0.29277
102.931	-0.53426	102.93	-0.4398	102.972	-0.3159	102.959	-0.29242
103.097	-0.53396	103.096	-0.43947	103.139	-0.315594	103.126	-0.29209
103.264	-0.53366	103.263	-0.4391	103.306	-0.315306	103.293	-0.29173
103.431	-0.53338	103.43	-0.43875	103.472	-0.315018	103.459	-0.29139
103.597	-0.53311	103.596	-0.4384	103.639	-0.31473	103.626	-0.29107
103.764	-0.53283	103.763	-0.43805	103.806	-0.314442	103.793	-0.29076
103.931	-0.53257	103.93	-0.4377	103.973	-0.314136	103.959	-0.29046
104.097	-0.53232	104.097	-0.43737	104.139	-0.31383	104.126	-0.29015
104.264	-0.53208	104.263	-0.43703	104.306	-0.313542	104.293	-0.28982
104.43	-0.53183	104.43	-0.4367	104.473	-0.313254	104.46	-0.28948
104.597	-0.53162	104.597	-0.4364	104.639	-0.312948	104.626	-0.28911
104.764	-0.53141	104.763	-0.43607	104.806	-0.312624	104.793	-0.28875
104.93	-0.5312	104.93	-0.43575	104.973	-0.312336	104.96	-0.28839
105.097	-0.53098	105.097	-0.43542	105.139	-0.312048	105.126	-0.28803
105.264	-0.53077	105.263	-0.43511	105.306	-0.31176	105.293	-0.28762
105.43	-0.53055	105.43	-0.43479	105.473	-0.311454	105.46	-0.28723
105.597	-0.53034	105.597	-0.43447	105.639	-0.311184	105.626	-0.28685
105.764	-0.53013	105.763	-0.43414	105.806	-0.310932	105.793	-0.28647
105.93	-0.5299	105.93	-0.43382	105.973	-0.310662	105.96	-0.28609
106.097	-0.52967	106.097	-0.43351	106.139	-0.310392	106.126	-0.28572
106.264	-0.52946	106.263	-0.43322	106.306	-0.310122	106.293	-0.28535
106.43	-0.52924	106.43	-0.43294	106.473	-0.309834	106.46	-0.28498
106.597	-0.52903	106.597	-0.43267	106.639	-0.309546	106.627	-0.28462
106.764	-0.52881	106.763	-0.4324	106.806	-0.309258	106.793	-0.28427
106.93	-0.52859	106.93	-0.43214	106.973	-0.30897	106.96	-0.28393
107.097	-0.52837	107.097	-0.43189	107.139	-0.308682	107.127	-0.28359
107.264	-0.52818	107.263	-0.43166	107.306	-0.308376	107.293	-0.28327
107.43	-0.52799	107.43	-0.43139	107.473	-0.308052	107.46	-0.28295
107.597	-0.52781	107.597	-0.43112	107.639	-0.307728	107.627	-0.28266
107.764	-0.52764	107.763	-0.43083	107.806	-0.307422	107.793	-0.28237
107.93	-0.52749	107.93	-0.43055	107.973	-0.307116	107.96	-0.28209
108.097	-0.52732	108.097	-0.43028	108.139	-0.306828	108.127	-0.2818
108.263	-0.52715	108.263	-0.43001	108.306	-0.306558	108.293	-0.28151
108.43	-0.52697	108.43	-0.42973	108.473	-0.306288	108.46	-0.28122
108.597	-0.52675	108.597	-0.42945	108.639	-0.306054	108.627	-0.2809
108.763	-0.52655	108.763	-0.42916	108.806	-0.305784	108.793	-0.28062
108.93	-0.52635	108.93	-0.42885	108.973	-0.305532	108.96	-0.28036
109.097	-0.52616	109.097	-0.42854	109.139	-0.305298	109.127	-0.28013
109.263	-0.52592	109.263	-0.42818	109.306	-0.305028	109.294	-0.27989
109.43	-0.52569	109.43	-0.42784	109.473	-0.304758	109.46	-0.27964
109.597	-0.52547	109.597	-0.42751	109.639	-0.304488	109.627	-0.27938
109.763	-0.52527	109.763	-0.42718	109.806	-0.304254	109.794	-0.27912
109.93	-0.52506	109.93	-0.42684	109.973	-0.30402	109.96	-0.27883
110.097	-0.52488	110.097	-0.4265	110.139	-0.303786	110.127	-0.27855
110.263	-0.52472	110.263	-0.42618	110.306	-0.303552	110.294	-0.27827
110.43	-0.52457	110.43	-0.42586	110.473	-0.303318	110.46	-0.27798
110.597	-0.52447	110.597	-0.42555	110.64	-0.303102	110.627	-0.2777
110.763	-0.52434	110.763	-0.42524	110.806	-0.302886	110.794	-0.27742
110.93	-0.52419	110.93	-0.42495	110.973	-0.302634	110.96	-0.27714
111.097	-0.52403	111.097	-0.42465	111.14	-0.3024	111.127	-0.27686
111.263	-0.52387	111.264	-0.42435	111.306	-0.302148	111.294	-0.27657
111.43	-0.52372	111.43	-0.42406	111.473	-0.301896	111.46	-0.27627
111.596	-0.52359	111.597	-0.42376	111.64	-0.301644	111.627	-0.27597
111.763	-0.52346	111.764	-0.42347	111.806	-0.30141	111.794	-0.27567
111.93	-0.52333	111.93	-0.4232	111.973	-0.301176	111.96	-0.27534
112.096	-0.5232	112.097	-0.42293	112.14	-0.300942	112.127	-0.27506
112.263	-0.52306	112.264	-0.42268	112.306	-0.30069	112.294	-0.2748
112.43	-0.52293	112.43	-0.42244	112.473	-0.300438	112.46	-0.27456
112.596	-0.52283	112.597	-0.42224	112.64	-0.300204	112.627	-0.27435
112.763	-0.52272	112.764	-0.42201	112.806	-0.299952	112.794	-0.2741
112.93	-0.52262	112.93	-0.42179	112.973	-0.2997	112.961	-0.27385
113.096	-0.52249	113.097	-0.42156	113.14	-0.299448	113.127	-0.27359
113.263	-0.52239	113.264	-0.42134	113.306	-0.299196	113.294	-0.27333
113.43	-0.52227	113.43	-0.42113	113.473	-0.298944	113.461	-0.27307
113.596	-0.52214	113.597	-0.42091	113.64	-0.29871	113.627	-0.27279
113.763	-0.52203	113.764	-0.42068	113.806	-0.298494	113.794	-0.2725
113.929	-0.52191	113.93	-0.42045	113.973	-0.29826	113.961	-0.27219
114.096	-0.52179	114.097	-0.42019	114.14	-0.298008	114.127	-0.27187
114.263	-0.52168	114.264	-0.41992	114.306	-0.297774	114.294	-0.27155
114.429	-0.52157	114.43	-0.41966	114.473	-0.297504	114.461	-0.27122
114.596	-0.5215	114.597	-0.41936	114.64	-0.297198	114.627	-0.27085
114.763	-0.52141	114.764	-0.4191	114.806	-0.29691	114.794	-0.2705
114.929	-0.52133	114.93	-0.41885	114.973	-0.296622	114.961	-0.27015
115.096	-0.52124	115.097	-0.41859	115.14	-0.296352	115.127	-0.26979
115.263	-0.52117	115.264	-0.41835	115.306	-0.296028	115.294	-0.26946
115.429	-0.52107	115.43	-0.41811	115.473	-0.29574	115.461	-0.26913
115.596	-0.52096	115.597	-0.41787	115.64	-0.295452	115.628	-0.26882
115.762	-0.52086	115.764	-0.41763	115.806	-0.295182	115.794	-0.26851
115.929	-0.52076	115.93	-0.41741	115.973	-0.294948	115.961	-0.26826
116.096	-0.52067	116.097	-0.41719	116.14	-0.294696	116.128	-0.26802
116.262	-0.52057	116.264	-0.41696	116.306	-0.294462	116.294	-0.26779
116.429	-0.52048	116.43	-0.41672	116.473	-0.294228	116.461	-0.26757
116.596	-0.5204	116.597	-0.41652	116.64	-0.294012	116.628	-0.26741
116.762	-0.5203	116.764	-0.4163	116.806	-0.293778	116.794	-0.26722
116.929	-0.5202	116.93	-0.41609	116.973	-0.293508	116.961	-0.26701
117.096	-0.52011	117.097	-0.41589	117.14	-0.293238	117.128	-0.26678
117.262	-0.52002	117.264	-0.41569	117.306	-0.29295	117.294	-0.26653
117.429	-0.51994	117.43	-0.41548	117.473	-0.29268	117.461	-0.26626
117.596	-0.51985	117.597	-0.41527	117.64	-0.29241	117.628	-0.26599
117.762	-0.51978	117.764	-0.41505	117.807	-0.292104	117.794	-0.26571
117.929	-0.51972	117.93	-0.41482	117.973	-0.291816	117.961	-0.26536
118.095	-0.51963	118.097	-0.41459	118.14	-0.29151	118.128	-0.26504
118.262	-0.51954	118.264	-0.41434	118.307	-0.291204	118.294	-0.26473
118.429	-0.51945	118.43	-0.41409	118.473	-0.290898	118.461	-0.26443
118.595	-0.51932	118.597	-0.41381	118.64	-0.290592	118.628	-0.26413
118.762	-0.51918	118.764	-0.41355	118.807	-0.290322	118.795	-0.26384
118.929	-0.51904	118.93	-0.41328	118.973	-0.29007	118.961	-0.26357
119.095	-0.51889	119.097	-0.41301	119.14	-0.289836	119.128	-0.26329
119.262	-0.51872	119.264	-0.41276	119.307	-0.289638	119.295	-0.26303
119.429	-0.51858	119.43	-0.41252	119.473	-0.289422	119.461	-0.26274
119.595	-0.51845	119.597	-0.41229	119.64	-0.289188	119.628	-0.26246
119.762	-0.51832	119.764	-0.41206	119.807	-0.288936	119.795	-0.26218
119.929	-0.51822	119.93	-0.41185	119.973	-0.288684	119.961	-0.26187
120.095	-0.51813	120.097	-0.41162	120.14	-0.288396	120.128	-0.26155
120.262	-0.51803	120.264	-0.41138	120.307	-0.288072	120.295	-0.26123
120.428	-0.51795	120.43	-0.41114	120.473	-0.287766	120.461	-0.26091
120.595	-0.51789	120.597	-0.41088	120.64	-0.287424	120.628	-0.26061
120.762	-0.51782	120.764	-0.41063	120.807	-0.287136	120.795	-0.26032
120.928	-0.51774	120.93	-0.41037	120.973	-0.286884	120.961	-0.26004
121.095	-0.51767	121.097	-0.41012	121.14	-0.28665	121.128	-0.25977
121.262	-0.51761	121.264	-0.40987	121.307	-0.286488	121.295	-0.25954
121.428	-0.51756	121.43	-0.40963	121.473	-0.286344	121.462	-0.25929
121.595	-0.51751	121.597	-0.40939	121.64	-0.286218	121.628	-0.25903
121.762	-0.51743	121.764	-0.40916	121.807	-0.286074	121.795	-0.25879
121.928	-0.51734	121.93	-0.40893	121.973	-0.285984	121.962	-0.25857
122.095	-0.51726	122.097	-0.40871	122.14	-0.28584	122.128	-0.25834
122.261	-0.51717	122.264	-0.40851	122.307	-0.28566	122.295	-0.25812
122.428	-0.51708	122.43	-0.40832	122.473	-0.285498	122.462	-0.25791
122.595	-0.51696	122.597	-0.40814	122.64	-0.285282	122.628	-0.25774
122.761	-0.51687	122.764	-0.40794	122.807	-0.285084	122.795	-0.25754
122.928	-0.5168	122.93	-0.40774	122.973	-0.284904	122.962	-0.25733
123.095	-0.51674	123.097	-0.40755	123.14	-0.284724	123.128	-0.25712
123.261	-0.51672	123.264	-0.40735	123.307	-0.284544	123.295	-0.25693
123.428	-0.51667	123.43	-0.40715	123.473	-0.2844	123.462	-0.25674
123.595	-0.51661	123.597	-0.40696	123.64	-0.284256	123.628	-0.25655
123.761	-0.51655	123.764	-0.40678	123.807	-0.284094	123.795	-0.25636
123.928	-0.51653	123.93	-0.40659	123.973	-0.283914	123.962	-0.25617
124.094	-0.51651	124.097	-0.40639	124.14	-0.283716	124.128	-0.25596
124.261	-0.51648	124.264	-0.4062	124.307	-0.2835	124.295	-0.25575
124.428	-0.51644	124.43	-0.40601	124.473	-0.283284	124.462	-0.25553
124.594	-0.5164	124.597	-0.40583	124.64	-0.282996	124.628	-0.2553
124.761	-0.51634	124.763	-0.40564	124.807	-0.282798	124.795	-0.2551
124.928	-0.51629	124.93	-0.40545	124.973	-0.2826	124.962	-0.25489
125.094	-0.51624	125.097	-0.40526	125.14	-0.282402	125.128	-0.25467
125.261	-0.51618	125.263	-0.40506	125.307	-0.282258	125.295	-0.25449
125.428	-0.51613	125.43	-0.40488	125.473	-0.28206	125.462	-0.25428
125.594	-0.51607	125.597	-0.40469	125.64	-0.281862	125.628	-0.25408
125.761	-0.516	125.763	-0.40451	125.807	-0.281664	125.795	-0.25388
125.927	-0.51598	125.93	-0.40433	125.973	-0.281484	125.962	-0.25368
126.094	-0.51594	126.097	-0.40414	126.14	-0.281286	126.128	-0.25347
126.261	-0.51589	126.263	-0.40396	126.307	-0.281088	126.295	-0.25326
126.427	-0.51584	126.43	-0.40379	126.473	-0.28089	126.462	-0.25307
126.594	-0.51579	126.597	-0.40362	126.64	-0.280728	126.629	-0.25288
126.761	-0.51574	126.763	-0.40346	126.807	-0.280584	126.795	-0.25267
126.927	-0.5157	126.93	-0.4033	126.973	-0.280404	126.962	-0.25244
127.094	-0.51564	127.097	-0.40314	127.14	-0.280242	127.129	-0.25222
127.261	-0.51555	127.263	-0.40299	127.307	-0.280116	127.295	-0.252
127.427	-0.51548	127.43	-0.40283	127.473	-0.27999	127.462	-0.25178
127.594	-0.51543	127.597	-0.40268	127.64	-0.279864	127.629	-0.25157
127.76	-0.51537	127.763	-0.40254	127.807	-0.27972	127.795	-0.25136
127.927	-0.51531	127.93	-0.4024	127.973	-0.279576	127.962	-0.25116
128.094	-0.51524	128.097	-0.40225	128.14	-0.279414	128.129	-0.25096
128.26	-0.51518	128.263	-0.40212	128.307	-0.279234	128.295	-0.25079
128.427	-0.51511	128.43	-0.40199	128.473	-0.279054	128.462	-0.25064
128.594	-0.51504	128.597	-0.40186	128.64	-0.278856	128.629	-0.25049
128.76	-0.51496	128.763	-0.40173	128.807	-0.278676	128.795	-0.25032
128.927	-0.51489	128.93	-0.4016	128.973	-0.278496	128.962	-0.25014
129.094	-0.51482	129.097	-0.40147	129.14	-0.278316	129.129	-0.24995
129.26	-0.51472	129.263	-0.40133	129.307	-0.278154	129.295	-0.24975
129.427	-0.51461	129.43	-0.4012	129.473	-0.277992	129.462	-0.24956
129.593	-0.51452	129.597	-0.40107	129.64	-0.277812	129.629	-0.24936
129.76	-0.51443	129.763	-0.40093	129.807	-0.27765	129.795	-0.24915
129.927	-0.51435	129.93	-0.4008	129.973	-0.277488	129.962	-0.24895
130.093	-0.51428	130.096	-0.40067	130.14	-0.277326	130.129	-0.24875
130.26	-0.5142	130.263	-0.40054	130.307	-0.277182	130.295	-0.24858
130.427	-0.5141	130.43	-0.40042	130.473	-0.277056	130.462	-0.24841
130.593	-0.51404	130.596	-0.40031	130.64	-0.276948	130.629	-0.24826
130.76	-0.51398	130.763	-0.40018	130.807	-0.276822	130.795	-0.2481
130.927	-0.51391	130.93	-0.40005	130.973	-0.276696	130.962	-0.24793
131.093	-0.51384	131.096	-0.39994	131.14	-0.276588	131.129	-0.24776
131.26	-0.51375	131.263	-0.39981	131.307	-0.276462	131.295	-0.24757
131.426	-0.51365	131.43	-0.39968	131.473	-0.276354	131.462	-0.24737
131.593	-0.51355	131.596	-0.39956	131.64	-0.276228	131.629	-0.24717
131.76	-0.51345	131.763	-0.39943	131.807	-0.276084	131.795	-0.24698
131.926	-0.51335	131.93	-0.39931	131.973	-0.275958	131.962	-0.24677
132.093	-0.51328	132.096	-0.39919	132.14	-0.275832	132.129	-0.24657
132.26	-0.51322	132.263	-0.39907	132.307	-0.275688	132.295	-0.24637
132.426	-0.51318	132.43	-0.39896	132.473	-0.275526	132.462	-0.24616
132.593	-0.51318	132.596	-0.39887	132.64	-0.275364	132.629	-0.24596
132.76	-0.51316	132.763	-0.39878	132.807	-0.27513	132.796	-0.24575
132.926	-0.51314	132.93	-0.39869	132.973	-0.274878	132.962	-0.24552
133.093	-0.51313	133.096	-0.39861	133.14	-0.27459	133.129	-0.24529
133.259	-0.51316	133.263	-0.39853	133.307	-0.27423	133.296	-0.24504
133.426	-0.51317	133.429	-0.39844	133.474	-0.273906	133.462	-0.24482
133.593	-0.51319	133.596	-0.39833	133.64	-0.273582	133.629	-0.2446
133.759	-0.5132	133.763	-0.39822	133.807	-0.273204	133.796	-0.24438
133.926	-0.51322	133.929	-0.39808	133.974	-0.272844	133.962	-0.24415
134.093	-0.51322	134.096	-0.39796	134.14	-0.272502	134.129	-0.24392
134.259	-0.51322	134.263	-0.39782	134.307	-0.272178	134.296	-0.24368
134.426	-0.51321	134.429	-0.39767	134.474	-0.271872	134.462	-0.24345
134.592	-0.51316	134.596	-0.3975	134.64	-0.271566	134.629	-0.24322
134.759	-0.51314	134.763	-0.39735	134.807	-0.271278	134.796	-0.24299
134.926	-0.51312	134.929	-0.39721	134.974	-0.27099	134.962	-0.24277
135.092	-0.51309	135.096	-0.39707	135.14	-0.270738	135.129	-0.24257
135.259	-0.51307	135.263	-0.39695	135.307	-0.270486	135.296	-0.24243
135.426	-0.51305	135.429	-0.39682	135.474	-0.27027	135.462	-0.24227
135.592	-0.51304	135.596	-0.39671	135.64	-0.270018	135.629	-0.2421
135.759	-0.51304	135.763	-0.39661	135.807	-0.269784	135.796	-0.24193
135.926	-0.51305	135.929	-0.39651	135.974	-0.269568	135.962	-0.24178
136.092	-0.51305	136.096	-0.39642	136.14	-0.269352	136.129	-0.2416
136.259	-0.51306	136.263	-0.39633	136.307	-0.269118	136.296	-0.24142
136.425	-0.51309	136.429	-0.39625	136.474	-0.268902	136.462	-0.24124
136.592	-0.51313	136.596	-0.39617	136.64	-0.268668	136.629	-0.24104
136.759	-0.51315	136.763	-0.39608	136.807	-0.268434	136.796	-0.24086
136.925	-0.51318	136.929	-0.39598	136.974	-0.2682	136.962	-0.24067
137.092	-0.51322	137.096	-0.39589	137.14	-0.267966	137.129	-0.24047
137.259	-0.51326	137.262	-0.39581	137.307	-0.267732	137.296	-0.2403
137.425	-0.51328	137.429	-0.39572	137.474	-0.267516	137.463	-0.24012
137.592	-0.51331	137.596	-0.39563	137.641	-0.267318	137.629	-0.23994
137.758	-0.51337	137.762	-0.39552	137.807	-0.267156	137.796	-0.23977
137.925	-0.5134	137.929	-0.39542	137.974	-0.267012	137.963	-0.2396
138.092	-0.51343	138.096	-0.39532	138.141	-0.266886	138.129	-0.23943
138.258	-0.51346	138.262	-0.39521	138.307	-0.26676	138.296	-0.23925
138.425	-0.5135	138.429	-0.3951	138.474	-0.266652	138.463	-0.23905
138.592	-0.51351	138.596	-0.39497	138.641	-0.266598	138.629	-0.23885
138.758	-0.51351	138.762	-0.39485	138.807	-0.266562	138.796	-0.23864
138.925	-0.5135	138.929	-0.39472	138.974	-0.266508	138.963	-0.23843
139.091	-0.51348	139.096	-0.39459	139.14	-0.266472	139.129	-0.23821
139.258	-0.51345	139.262	-0.39445	139.307	-0.266418	139.296	-0.23794
139.425	-0.51345	139.429	-0.39431	139.474	-0.266364	139.463	-0.2377
139.591	-0.51345	139.596	-0.39418	139.64	-0.266328	139.629	-0.23747
139.758	-0.51345	139.762	-0.39406	139.807	-0.266274	139.796	-0.23724
139.925	-0.51348	139.929	-0.39393	139.974	-0.266112	139.963	-0.237
140.091	-0.5135	140.096	-0.39379	140.14	-0.265986	140.129	-0.23676
140.258	-0.51352	140.262	-0.39367	140.307	-0.26586	140.296	-0.23651
140.424	-0.51355	140.429	-0.39355	140.474	-0.265716	140.463	-0.23627
140.591	-0.51355	140.596	-0.39344	140.64	-0.2655	140.629	-0.23604
140.758	-0.51356	140.762	-0.39334	140.807	-0.265338	140.796	-0.2358
140.924	-0.51358	140.929	-0.39324	140.974	-0.265176	140.963	-0.23556
141.091	-0.5136	141.095	-0.39315	141.14	-0.265014	141.13	-0.23535
141.258	-0.51362	141.262	-0.3931	141.307	-0.264834	141.296	-0.23513
141.424	-0.51364	141.429	-0.39303	141.474	-0.264672	141.463	-0.2349
141.591	-0.51366	141.595	-0.39298	141.64	-0.264528	141.63	-0.23466
141.757	-0.51367	141.762	-0.39291	141.807	-0.264366	141.796	-0.23442
141.924	-0.51369	141.929	-0.39286	141.974	-0.264204	141.963	-0.23418
142.091	-0.51371	142.095	-0.3928	142.14	-0.264024	142.13	-0.23395
142.257	-0.51374	142.262	-0.39274	142.307	-0.26388	142.296	-0.23372
142.424	-0.51377	142.429	-0.39267	142.474	-0.263718	142.463	-0.23348
142.591	-0.5138	142.595	-0.39261	142.64	-0.263538	142.63	-0.23323
142.757	-0.51383	142.762	-0.39255	142.807	-0.263358	142.796	-0.23298
142.924	-0.51385	142.928	-0.39248	142.974	-0.263214	142.963	-0.23273
143.09	-0.51387	143.095	-0.39239	143.141	-0.263052	143.13	-0.23248
143.257	-0.5139	143.262	-0.3923	143.307	-0.26289	143.296	-0.23223
143.424	-0.51392	143.428	-0.39222	143.474	-0.262746	143.463	-0.232
143.59	-0.51395	143.595	-0.39214	143.641	-0.262602	143.63	-0.23179
143.757	-0.51397	143.762	-0.39205	143.807	-0.262458	143.796	-0.23157
143.924	-0.514	143.928	-0.39196	143.974	-0.26235	143.963	-0.23138
144.09	-0.51402	144.095	-0.39188	144.141	-0.262242	144.13	-0.23117
144.257	-0.51403	144.262	-0.39179	144.307	-0.262116	144.297	-0.23095
144.423	-0.51402	144.428	-0.3917	144.474	-0.262008	144.463	-0.23073
144.59	-0.51399	144.595	-0.3916	144.641	-0.261918	144.63	-0.23049
144.757	-0.51396	144.762	-0.3915	144.807	-0.26181	144.797	-0.23026
144.923	-0.51394	144.928	-0.39138	144.974	-0.261702	144.963	-0.23004
145.09	-0.51393	145.095	-0.39126	145.14	-0.261594	145.13	-0.22983
145.257	-0.51392	145.262	-0.39111	145.307	-0.261522	145.297	-0.22965
145.423	-0.51394	145.428	-0.39098	145.474	-0.261432	145.463	-0.22947
145.59	-0.51398	145.595	-0.39087	145.64	-0.261342	145.63	-0.22927
145.756	-0.51403	145.762	-0.39076	145.807	-0.261234	145.797	-0.22907
145.923	-0.51416	145.928	-0.39068	145.974	-0.26109	145.963	-0.22887
146.09	-0.51424	146.095	-0.39062	146.14	-0.260946	146.13	-0.22866
146.256	-0.51431	146.261	-0.39055	146.307	-0.26082	146.297	-0.22842
146.423	-0.51438	146.428	-0.39048	146.474	-0.260694	146.463	-0.22816
146.59	-0.51446	146.595	-0.39045	146.64	-0.260532	146.63	-0.22786
146.756	-0.51454	146.761	-0.3904	146.807	-0.260406	146.797	-0.22761
146.923	-0.51459	146.928	-0.39033	146.974	-0.260298	146.964	-0.22735
147.089	-0.51464	147.095	-0.39027	147.14	-0.26019	147.13	-0.2271
147.256	-0.51466	147.261	-0.39015	147.307	-0.260136	147.297	-0.22687
147.423	-0.51467	147.428	-0.39004	147.474	-0.260046	147.464	-0.22664
147.589	-0.51468	147.595	-0.38993	147.64	-0.259956	147.63	-0.22641
147.756	-0.51468	147.761	-0.38982	147.807	-0.259884	147.797	-0.22618
147.923	-0.51464	147.928	-0.38969	147.974	-0.259812	147.964	-0.22593
148.089	-0.51464	148.095	-0.38962	148.14	-0.25974	148.13	-0.22567
148.256	-0.51465	148.261	-0.38955	148.307	-0.259686	148.297	-0.22541
148.422	-0.51466	148.428	-0.38948	148.474	-0.259632	148.464	-0.22515
148.589	-0.51469	148.595	-0.38946	148.64	-0.259596	148.63	-0.22487
148.756	-0.51471	148.761	-0.38941	148.807	-0.25956	148.797	-0.22461
148.922	-0.51474	148.928	-0.38936	148.974	-0.259524	148.964	-0.22436
149.089	-0.51479	149.094	-0.38931	149.14	-0.259506	149.13	-0.22411
149.256	-0.51483	149.261	-0.38922	149.307	-0.259488	149.297	-0.2239
149.422	-0.51488	149.428	-0.38915	149.474	-0.25947	149.464	-0.22366
149.589	-0.51493	149.594	-0.38907	149.64	-0.259434	149.631	-0.22342
149.755	-0.51498	149.761	-0.38899	149.807	-0.259398	149.797	-0.22317
149.922	-0.51506	149.928	-0.3889	149.974	-0.259344	149.964	-0.22293
150.089	-0.51514	150.094	-0.38881	150.14	-0.259308	150.131	-0.22272
150.255	-0.51522	150.261	-0.38874	150.307	-0.259272	150.297	-0.2225
150.422	-0.51529	150.428	-0.38866	150.474	-0.259236	150.464	-0.22228
150.589	-0.51538	150.594	-0.3886	150.64	-0.259182	150.631	-0.22207
150.755	-0.51547	150.761	-0.38854	150.807	-0.259146	150.797	-0.22183
150.922	-0.51556	150.928	-0.38847	150.974	-0.25911	150.964	-0.22158
151.088	-0.51563	151.094	-0.38841	151.14	-0.259056	151.131	-0.22133
151.255	-0.51574	151.261	-0.38836	151.307	-0.259038	151.297	-0.22107
151.422	-0.51586	151.427	-0.3883	151.474	-0.259002	151.464	-0.22083
151.588	-0.51599	151.594	-0.38823	151.64	-0.258948	151.631	-0.22058
151.755	-0.51612	151.761	-0.38816	151.807	-0.258912	151.797	-0.22032
151.921	-0.51629	151.927	-0.38808	151.974	-0.258912	151.964	-0.22007
152.088	-0.51645	152.094	-0.388	152.14	-0.258876	152.131	-0.21981
152.255	-0.5166	152.261	-0.38793	152.307	-0.258822	152.298	-0.21955
152.421	-0.51675	152.427	-0.38786	152.474	-0.258768	152.464	-0.21928
152.588	-0.51688	152.594	-0.3878	152.64	-0.258696	152.631	-0.21898
152.754	-0.517	152.761	-0.38775	152.807	-0.258642	152.798	-0.21868
152.921	-0.51713	152.927	-0.38772	152.974	-0.25857	152.964	-0.21841
153.088	-0.51727	153.094	-0.38772	153.14	-0.25848	153.131	-0.21814
153.254	-0.51738	153.261	-0.38774	153.307	-0.258426	153.298	-0.21786
153.421	-0.51752	153.427	-0.38773	153.474	-0.258408	153.464	-0.21758
153.588	-0.51765	153.594	-0.38771	153.64	-0.258408	153.631	-0.21729
153.754	-0.51778	153.76	-0.38768	153.807	-0.258408	153.798	-0.217
153.921	-0.5179	153.927	-0.38762	153.973	-0.25848	153.965	-0.21671
154.087	-0.51802	154.094	-0.38756	154.14	-0.258498	154.131	-0.21642
154.254	-0.51813	154.26	-0.38748	154.307	-0.258498	154.298	-0.21615
154.421	-0.51823	154.427	-0.38742	154.473	-0.25848	154.465	-0.21587
154.587	-0.51833	154.594	-0.38731	154.64	-0.258444	154.631	-0.21559
154.754	-0.51844	154.76	-0.38723	154.807	-0.258444	154.798	-0.21532
154.92	-0.51857	154.927	-0.38714	154.973	-0.258444	154.965	-0.21505
155.087	-0.5187	155.094	-0.38706	155.14	-0.258426	155.131	-0.21474
155.254	-0.51888	155.26	-0.387	155.307	-0.258462	155.298	-0.2144
155.42	-0.51903	155.427	-0.38692	155.473	-0.25848	155.465	-0.21406
155.587	-0.51918	155.594	-0.38683	155.64	-0.258516	155.632	-0.21374
155.753	-0.51932	155.76	-0.38674	155.807	-0.25857	155.798	-0.2134
155.92	-0.51949	155.927	-0.38666	155.973	-0.258624	155.965	-0.213
156.087	-0.51966	156.094	-0.38658	156.14	-0.25866	156.132	-0.21266
156.253	-0.51983	156.26	-0.3865	156.307	-0.258732	156.298	-0.21232
156.42	-0.52002	156.427	-0.38641	156.473	-0.258804	156.465	-0.21197
156.586	-0.52021	156.593	-0.38631	156.64	-0.258912	156.632	-0.21163
156.753	-0.52039	156.76	-0.38619	156.807	-0.259038	156.798	-0.21129
156.92	-0.52057	156.927	-0.38608	156.973	-0.259146	156.965	-0.21095
157.086	-0.52076	157.093	-0.38597	157.14	-0.259254	157.132	-0.2106
157.253	-0.52095	157.26	-0.38588	157.306	-0.259362	157.299	-0.21025
157.419	-0.52115	157.427	-0.38577	157.473	-0.25947	157.465	-0.20989
157.586	-0.52135	157.593	-0.38565	157.64	-0.259632	157.632	-0.20952
157.753	-0.52152	157.76	-0.3855	157.806	-0.259758	157.799	-0.20916
157.919	-0.52165	157.927	-0.38535	157.973	-0.259884	157.965	-0.2088
158.086	-0.52181	158.093	-0.38522	158.14	-0.259992	158.132	-0.20842
158.252	-0.52199	158.26	-0.38508	158.306	-0.2601	158.299	-0.20802
158.419	-0.52216	158.427	-0.38496	158.473	-0.260208	158.466	-0.20758
158.586	-0.52234	158.593	-0.38484	158.64	-0.260334	158.632	-0.20713
158.752	-0.52249	158.76	-0.38471	158.806	-0.26046	158.799	-0.20664
158.919	-0.52269	158.927	-0.38458	158.973	-0.260604	158.966	-0.20611
159.085	-0.52293	159.093	-0.38445	159.14	-0.26073	159.133	-0.20554
159.252	-0.52311	159.26	-0.38433	159.306	-0.260856	159.299	-0.20494
159.419	-0.52328	159.427	-0.38423	159.473	-0.26109	159.466	-0.20437
159.585	-0.52372	159.593	-0.38414	159.639	-0.262386	159.633	-0.20378
159.752	-0.52431	159.76	-0.38406	159.806	-0.264888	159.8	-0.20309
159.918	-0.52498	159.927	-0.38398	159.972	-0.265932	159.966	-0.20243

## Sheet: Fig.4c
	△H
	PE200M2	PE400M3	PE600M4	PE800M5
Sample 1	51.2216	55.5143	58.4032	64.046
Sample 2	46.4957	50.1345	61.3146	65.3252
Sample 3	40.9134	52.2002	59.4813	57.9343
Mean	46.2102	52.6163	59.733	62.4352
Error bar	5.16003	2.71393	1.47194	3.95

## Sheet: Fig.4e
	25g							50g							100g
	PDMS	PE200M2	PE400M3	PE600M4	PE800M5			PDMS	PE200M2	PE400M3	PE600M4	PE800M5			PDMS	PE200M2	PE400M3	PE600M4	PE800M5
Test 1	73.0748	82.5302	84.7262	84.6642	87.36		Test 1	73.648	78.9512	81.1696	84.2795	84.7378		Test 1	75.343	79.4271	81.7087	82.8024	83.6995
Test 2	67.1476	82.2584	84.1123	84.4	86.9651		Test 2	67.832	81.6325	82.3745	84.8413	85.0202		Test 2	74.697	82.3665	83.7053	80.9531	85.6155
Test 3	76.0742	81.8808	83.7421	83.4568	89.4026		Test 3	72.0739	78.4112	81.0375	84.8448	85.7681		Test 3	76.3508	79.8764	82.5839	80.622	83.056
Mean	72.0989	82.2231	84.1936	84.1737	87.9092		Mean	71.1846	79.665	81.5272	84.6552	85.1754		Mean	75.4636	80.5566	82.666	81.4592	84.1237
Error bar	4.5426	0.326124	0.497054	0.634713	1.3083		Error bar	3.00825	1.72517	0.736734	0.325368	0.532368		Error bar	0.83345	1.58337	1.00083	1.175	1.33143

## Sheet: Fig.4g
Frequency	Absorption coeffcient
	PE600M4	PDMS	PVB
8	0.18103	-0.69099
16	0.395	-0.0114	0.64612
24	0.37054	0.31664	0.34975
32	0.32108	0.39383	0.4163
40	0.35811	0.35912	0.34737
48	0.33166	0.26021	0.09658
56	0.28467	0.28727	0.07272
64	0.2503	0.32403	0.12581
72	0.26944	0.25407	0.16763
80	0.27877	0.20252	0.1863
88	0.24225	0.21775	0.13952
96	0.24306	0.2486	0.08908
104	0.22619	0.22104	0.08374
112	0.20897	0.21696	0.07704
120	0.18565	0.21346	0.09834
128	0.18538	0.19145	0.0862
136	0.17727	0.17784	0.06914
144	0.16419	0.17726	0.06732
152	0.15953	0.17625	0.07154
160	0.14863	0.16413	0.06864
168	0.13975	0.15778	0.05737
176	0.14044	0.14838	0.05944
184	0.13668	0.14464	0.06086
192	0.13199	0.14035	0.05572
200	0.12748	0.14218	0.05465
208	0.12536	0.13967	0.05709
216	0.1192	0.13427	0.06132
224	0.11618	0.12474	0.05959
232	0.10923	0.12487	0.06096
240	0.10801	0.12398	0.06273
248	0.10229	0.11826	0.05533
256	0.09686	0.11255	0.04881
264	0.09618	0.11133	0.05394
272	0.09509	0.10907	0.05561
280	0.09212	0.10794	0.05642
288	0.09296	0.10685	0.05447
296	0.09153	0.10322	0.05089
304	0.09085	0.10229	0.05523
312	0.08901	0.10197	0.06508
320	0.08502	0.10022	0.07376
328	0.08142	0.09938	0.07226
336	0.08151	0.09773	0.06871
344	0.0802	0.09572	0.06484
352	0.07942	0.0923	0.06017
360	0.07978	0.08993	0.05915
368	0.0806	0.0872	0.05919
376	0.07718	0.0862	0.0606
384	0.07648	0.08527	0.06264
392	0.07412	0.08324	0.06409
400	0.07209	0.08087	0.06451
408	0.07177	0.08015	0.06534
416	0.07045	0.07929	0.06544
424	0.07061	0.07834	0.06593
432	0.07125	0.07589	0.0677
440	0.07166	0.07529	0.066
448	0.07059	0.07356	0.0689
456	0.06768	0.07245	0.06869
464	0.0672	0.07133	0.06947
472	0.0651	0.07148	0.06951
480	0.06367	0.0671	0.06822
488	0.0621	0.06596	0.06779
496	0.06184	0.06853	0.07097
504	0.06094	0.07035	0.07418
512	0.06155	0.06967	0.07632
520	0.06186	0.06874	0.07581
528	0.06298	0.06773	0.07591
536	0.06127	0.06815	0.078
544	0.0607	0.06652	0.08079
552	0.05927	0.0649	0.07854
560	0.05902	0.0652	0.07975
568	0.05787	0.06643	0.0802
576	0.05707	0.06841	0.08195
584	0.05599	0.06813	0.08039
592	0.05443	0.06803	0.08004
600	0.05441	0.07181	0.0796
608	0.05306	0.07777	0.07917
616	0.05377	0.08613	0.08051
624	0.05348	0.09582	0.08009
632	0.0511	0.09616	0.0807
640	0.05173	0.08836	0.07996
648	0.05152	0.08234	0.08225
656	0.05082	0.07631	0.08349
664	0.0481	0.07257	0.08591
672	0.051	0.06831	0.08461
680	0.05088	0.06691	0.08532
688	0.05379	0.06299	0.08638
696	0.05196	0.05778	0.08622
704	0.0531	0.05925	0.08883
712	0.05167	0.05958	0.08889
720	0.0507	0.06026	0.09044
728	0.04715	0.0596	0.09354
736	0.04516	0.05482	0.09356
744	0.04737	0.057	0.09462
752	0.04827	0.05691	0.09741
760	0.04783	0.05312	0.0949
768	0.04755	0.05026	0.09289
776	0.04639	0.04738	0.09421
784	0.04627	0.04509	0.09723
792	0.04406	0.05079	0.09928
800	0.04536	0.05045	0.09787
808	0.04454	0.04961	0.09912
816	0.0446	0.05246	0.10166
824	0.044	0.05119	0.1027
832	0.04409	0.04941	0.10358
840	0.04416	0.0482	0.10048
848	0.04457	0.04568	0.0991
856	0.0442	0.04451	0.09882
864	0.04319	0.04472	0.10093
872	0.04311	0.04623	0.10216
880	0.04085	0.04732	0.10249
888	0.04251	0.04691	0.10359
896	0.04182	0.04612	0.10393
904	0.04111	0.0467	0.10597
912	0.04179	0.04751	0.10603
920	0.04212	0.04519	0.10612
928	0.04185	0.04628	0.1064
936	0.04281	0.04766	0.10691
944	0.04226	0.04609	0.10658
952	0.04245	0.04582	0.10669
960	0.04248	0.04705	0.10832
968	0.04179	0.04509	0.10779
976	0.04231	0.04614	0.10835
984	0.04253	0.04586	0.10915
992	0.04214	0.0467	0.10949
1000	0.0406	0.04724	0.1086
1008	0.04199	0.04869	0.10983
1016	0.04152	0.04957	0.10972
1024	0.0416	0.04914	0.10924
1032	0.04091	0.04935	0.10892
1040	0.04078	0.04973	0.10986
1048	0.04134	0.05197	0.11009
1056	0.0413	0.052	0.10976
1064	0.04182	0.05439	0.10972
1072	0.04153	0.0552	0.11018
1080	0.04178	0.05718	0.1094
1088	0.04219	0.05843	0.10897
1096	0.04171	0.05959	0.10907
1104	0.04152	0.06207	0.10802
1112	0.04206	0.06449	0.10814
1120	0.04194	0.06693	0.10751
1128	0.04209	0.06997	0.10712
1136	0.042	0.07426	0.10681
1144	0.04198	0.0779	0.10576
1152	0.04214	0.08264	0.10611
1160	0.04216	0.08889	0.105
1168	0.04217	0.09569	0.10488
1176	0.04244	0.10524	0.10392
1184	0.04239	0.11562	0.10403
1192	0.04259	0.12961	0.10336
1200	0.04287	0.1464	0.10263
1208	0.04261	0.16604	0.10324
1216	0.04319	0.19213	0.10194
1224	0.04305	0.22362	0.10248
1232	0.04331	0.25617	0.10125
1240	0.04322	0.29366	0.10169
1248	0.04316	0.32375	0.101
1256	0.04309	0.34582	0.10102
1264	0.04345	0.35488	0.10147
1272	0.04337	0.34408	0.10081
1280	0.04355	0.3223	0.10103
1288	0.04335	0.29272	0.10108
1296	0.04381	0.25709	0.10155
1304	0.04402	0.22436	0.10115
1312	0.04367	0.19937	0.10169
1320	0.04356	0.17288	0.10235
1328	0.04424	0.15338	0.10221
1336	0.04393	0.13728	0.10293
1344	0.04459	0.12287	0.10386
1352	0.04474	0.11276	0.10386
1360	0.04436	0.10288	0.10521
1368	0.0451	0.0958	0.10614
1376	0.04552	0.08942	0.10694
1384	0.04613	0.08484	0.10824
1392	0.0458	0.08063	0.10942
1400	0.04621	0.07556	0.11066
1408	0.04687	0.07352	0.11147
1416	0.04718	0.07206	0.11293
1424	0.04793	0.06919	0.11499
1432	0.05017	0.06813	0.11672
1440	0.05403	0.06459	0.11836
1448	0.05968	0.06299	0.12037
1456	0.05505	0.0631	0.12171
1464	0.0526	0.06191	0.12282
1472	0.05156	0.06237	0.12381
1480	0.05112	0.06166	0.12324
1488	0.05074	0.06353	0.12438
1496	0.05072	0.06707	0.12608
1504	0.05107	0.07058	0.13173
1512	0.05173	0.07608	0.13155
1520	0.04985	0.07965	0.13245
1528	0.05037	0.07886	0.13139
1536	0.05148	0.07586	0.1308
1544	0.05135	0.07666	0.13314
1552	0.05352	0.08072	0.13803
1560	0.05742	0.07881	0.13431
1568	0.05818	0.07881	0.12985
1576	0.05934	0.09115	0.1488
1584	0.06068	0.10583	0.16919
1592	0.05965	0.105	0.16243
1600	0.05931	0.1	0.14662
1608	0.05909	0.10673	0.14894
1616	0.06679	0.11587	0.1524
1624	0.05958	0.12822	0.15863
1632	0.07284	0.1401	0.16456
1640	0.05813	0.14997	0.16572
1648	0.07423	0.16464	0.16797
1656	0.05471	0.18044	0.17213
1664	0.05706	0.19429	0.1714
1672	0.06235	0.21281	0.17345
1680	0.06321	0.23479	0.1768
1688	0.06252	0.25345	0.1789
1696	0.05953	0.27394	0.18111
1704	0.06016	0.29027	0.18197
1712	0.06282	0.30513	0.18493
1720	0.06428	0.31458	0.18753
1728	0.06563	0.31675	0.18937
1736	0.06629	0.31232	0.19306
1744	0.06781	0.29909	0.19443
1752	0.06918	0.2815	0.19585
1760	0.06934	0.26121	0.19624
1768	0.06978	0.23934	0.19832
1776	0.07091	0.21873	0.20014
1784	0.07223	0.19707	0.20196
1792	0.0732	0.17741	0.20343
1800	0.07381	0.16177	0.20432
1808	0.07517	0.14553	0.20524
1816	0.07597	0.13177	0.20636
1824	0.0776	0.12062	0.2074
1832	0.07842	0.11047	0.20853
1840	0.08017	0.10076	0.21005
1848	0.08134	0.0937	0.21124
1856	0.08213	0.08639	0.21264
1864	0.08339	0.08135	0.21333
1872	0.08481	0.07546	0.21463
1880	0.08596	0.07074	0.21554
1888	0.0875	0.06676	0.21596
1896	0.08878	0.0628	0.21802
1904	0.09043	0.05959	0.21929
1912	0.09172	0.05619	0.22025
1920	0.0931	0.0541	0.22206
1928	0.09481	0.05131	0.22242
1936	0.09637	0.04926	0.22468
1944	0.09785	0.04724	0.22627
1952	0.09978	0.04549	0.22801
1960	0.10115	0.04361	0.22944
1968	0.10246	0.04273	0.23119
1976	0.10476	0.04123	0.23267
1984	0.10636	0.04004	0.23441
1992	0.10823	0.03898	0.23669
2000	0.11002	0.03802	0.23879
2008	0.11226	0.03706	0.24084
2016	0.11388	0.03609	0.24312
2024	0.1164	0.03544	0.24517
2032	0.11849	0.03407	0.24754
2040	0.12091	0.03388	0.25002
2048	0.12296	0.03305	0.25303
2056	0.12503	0.03291	0.25549
2064	0.12744	0.03192	0.25806
2072	0.12956	0.03172	0.26139
2080	0.13223	0.03151	0.26395
2088	0.13423	0.03103	0.2667
2096	0.13703	0.03057	0.26927
2104	0.13962	0.03034	0.27246
2112	0.14236	0.03011	0.27572
2120	0.14501	0.02982	0.27886
2128	0.14772	0.02978	0.28241
2136	0.15062	0.02968	0.28572
2144	0.1533	0.02967	0.28837
2152	0.15677	0.02918	0.2921
2160	0.15973	0.02986	0.29523
2168	0.16284	0.02926	0.29895
2176	0.16597	0.02958	0.30219
2184	0.1695	0.02919	0.30508
2192	0.17233	0.03009	0.30811
2200	0.17564	0.02986	0.3113
2208	0.17946	0.02992	0.315
2216	0.18282	0.03031	0.31808
2224	0.18681	0.0295	0.32079
2232	0.19033	0.02951	0.32372
2240	0.19471	0.03078	0.32515
2248	0.19916	0.03146	0.32811
2256	0.20326	0.032	0.3322
2264	0.20712	0.03229	0.33457
2272	0.21097	0.03338	0.337
2280	0.21475	0.03467	0.33822
2288	0.21984	0.03479	0.33988
2296	0.22467	0.03483	0.34111
2304	0.2295	0.03574	0.34207
2312	0.23339	0.03736	0.34347
2320	0.23839	0.03827	0.3464
2328	0.24396	0.03811	0.34526
2336	0.24806	0.0394	0.34535
2344	0.25268	0.03985	0.34816
2352	0.25583	0.03834	0.34671
2360	0.26183	0.04072	0.34642
2368	0.26858	0.04438	0.34781
2376	0.27314	0.04518	0.34675
2384	0.27865	0.04705	0.34776
2392	0.28462	0.04901	0.34648
2400	0.29067	0.0489	0.34377
2408	0.29533	0.05265	0.34516
2416	0.29879	0.05461	0.34384
2424	0.30485	0.05686	0.34058
2432	0.30983	0.0585	0.33999
2440	0.31638	0.0611	0.33889
2448	0.32142	0.06398	0.33961
2456	0.32867	0.06788	0.34045
2464	0.33128	0.0673	0.32977
2472	0.33803	0.06726	0.32562
2480	0.34462	0.07148	0.32973
2488	0.347	0.07086	0.32036
2496	0.3519	0.06964	0.31006
2504	0.35816	0.06605	0.29304
2512	0.36421	0.05932	0.28971
2520	0.36944	0.07105	0.31556
2528	0.37617	0.06728	0.31304
2536	0.38291	0.06694	0.30923
2544	0.3847	0.06901	0.3083
2552	0.38588	0.06583	0.30672
2560	0.39534	0.06261	0.30293
2568	0.39576	0.05988	0.29956
2576	0.39899	0.0589	0.29924
2584	0.40621	0.05506	0.29274
2592	0.40785	0.05253	0.2903
2600	0.41578	0.05075	0.28891
2608	0.41599	0.04773	0.2863
2616	0.4138	0.04759	0.28583
2624	0.41267	0.04581	0.28274
2632	0.43216	0.04413	0.28101
2640	0.40383	0.04205	0.27632
2648	0.37537	0.0412	0.27395
2656	0.42405	0.04016	0.27325
2664	0.43735	0.03835	0.26871
2672	0.43782	0.03704	0.26649
2680	0.44116	0.03593	0.26389
2688	0.43719	0.0345	0.26213
2696	0.44379	0.03424	0.25994
2704	0.44505	0.03285	0.25687
2712	0.44466	0.03296	0.25452
2720	0.4449	0.03162	0.25229
2728	0.44472	0.03155	0.25052
2736	0.4467	0.03078	0.24771
2744	0.44722	0.0307	0.24628
2752	0.44556	0.0301	0.244
2760	0.44437	0.02971	0.24166
2768	0.44535	0.02929	0.23961
2776	0.44528	0.02961	0.23758
2784	0.44327	0.02911	0.23544
2792	0.44251	0.02855	0.23328
2800	0.44045	0.02862	0.2315
2808	0.43948	0.02851	0.23033
2816	0.43736	0.02822	0.22811
2824	0.43611	0.02821	0.22604
2832	0.43339	0.02799	0.22472
2840	0.43085	0.02727	0.22294
2848	0.42953	0.02772	0.22139
2856	0.42744	0.02741	0.22009
2864	0.42446	0.02736	0.2185
2872	0.42239	0.0274	0.21605
2880	0.41982	0.0272	0.21481
2888	0.41682	0.02768	0.21479
2896	0.41421	0.0264	0.21231
2904	0.41061	0.02732	0.21151
2912	0.40835	0.02668	0.2092
2920	0.40564	0.027	0.20852
2928	0.40197	0.02681	0.20688
2936	0.39944	0.027	0.20531
2944	0.39624	0.02708	0.20441
2952	0.39336	0.02736	0.20293
2960	0.39	0.0268	0.20161
2968	0.38755	0.02693	0.20001
2976	0.38418	0.02698	0.19977
2984	0.38118	0.02652	0.19855
2992	0.37805	0.0269	0.19694
3000	0.37493	0.0279	0.19557
3008	0.37092	0.02845	0.1957
3016	0.36757	0.02756	0.19417
3024	0.36354	0.02772	0.19169
3032	0.3606	0.02969	0.1927
3040	0.35753	0.0294	0.19225
3048	0.35406	0.02705	0.1894
3056	0.35092	0.0296	0.19016
3064	0.34806	0.02974	0.18939
3072	0.3456	0.02901	0.18894
3080	0.3423	0.03001	0.18891
3088	0.33858	0.03125	0.18811
3096	0.33547	0.03041	0.1876
3104	0.33328	0.03175	0.18602
3112	0.33088	0.02998	0.18439
3120	0.32735	0.02748	0.18183
3128	0.32464	0.0286	0.18238
3136	0.32245	0.03074	0.18301
3144	0.3203	0.03456	0.18439
3152	0.31634	0.03216	0.18035
3160	0.31317	0.03297	0.18133
3168	0.31066	0.03256	0.18077
3176	0.30947	0.03133	0.17931
3184	0.30746	0.03213	0.18002
3192	0.3035	0.03236	0.17891
3200	0.30162	0.03102	0.17804
3208	0.29907	0.03174	0.17666
3216	0.29664	0.0334	0.17819
3224	0.2943	0.0334	0.17725
3232	0.29184	0.03475	0.17738
3240	0.28918	0.03584	0.17687
3248	0.28792	0.03648	0.17565
3256	0.28612	0.03639	0.17485
3264	0.28372	0.0362	0.17483
3272	0.28098	0.03724	0.17524
3280	0.2787	0.03769	0.17478
3288	0.27684	0.03686	0.17329
3296	0.27365	0.03891	0.17417
3304	0.27057	0.0396	0.17457
3312	0.26841	0.03922	0.17327
3320	0.26673	0.03969	0.17185
3328	0.26472	0.04014	0.17109
3336	0.26249	0.04155	0.17217
3344	0.2601	0.04197	0.17132
3352	0.25888	0.043	0.17093
3360	0.25659	0.04229	0.17048
3368	0.25459	0.04383	0.17026
3376	0.25278	0.04381	0.16969
3384	0.25084	0.04358	0.16849
3392	0.24915	0.04469	0.16893
3400	0.24755	0.04502	0.16865
3408	0.24468	0.04524	0.16751
3416	0.24338	0.04608	0.167
3424	0.24187	0.04568	0.16661
3432	0.24056	0.04581	0.167
3440	0.23928	0.04574	0.16623
3448	0.23734	0.04581	0.16628
3456	0.2355	0.04614	0.16615
3464	0.23356	0.04595	0.1656
3472	0.23265	0.0461	0.1658
3480	0.23119	0.04548	0.16492
3488	0.23006	0.04525	0.16472
3496	0.22828	0.04496	0.1647
3504	0.22681	0.04478	0.16416
3512	0.22507	0.04423	0.16327
3520	0.22421	0.04395	0.1635
3528	0.22214	0.04384	0.16305
3536	0.22096	0.04381	0.16337
3544	0.21926	0.04339	0.16282
3552	0.21822	0.04282	0.16209
3560	0.21676	0.04277	0.16182
3568	0.21565	0.04203	0.16132
3576	0.21413	0.04222	0.16163
3584	0.2126	0.04171	0.16134
3592	0.21146	0.04162	0.16066
3600	0.21008	0.04142	0.16047
3608	0.20876	0.04125	0.16026
3616	0.20726	0.04105	0.15977
3624	0.20638	0.04056	0.15927
3632	0.20453	0.04043	0.15822
3640	0.2035	0.04026	0.15872
3648	0.20204	0.04002	0.15774
3656	0.20113	0.03983	0.15769
3664	0.19998	0.04007	0.15698
3672	0.19824	0.04015	0.15756
3680	0.19744	0.03951	0.15621
3688	0.19614	0.03972	0.15554
3696	0.19523	0.03942	0.15497
3704	0.19384	0.03901	0.15511
3712	0.1927	0.0387	0.15476
3720	0.19126	0.03941	0.15413
3728	0.19028	0.03961	0.15417
3736	0.18873	0.03901	0.15293
3744	0.188	0.03931	0.15237
3752	0.18673	0.03964	0.1517
3760	0.1857	0.03896	0.15233
3768	0.18439	0.03947	0.15168
3776	0.18344	0.0393	0.15042
3784	0.18268	0.03949	0.15034
3792	0.18091	0.03949	0.15041
3800	0.18025	0.03912	0.14894
3808	0.17907	0.03838	0.14891
3816	0.1784	0.03877	0.14815
3824	0.17734	0.0389	0.14691
3832	0.17628	0.04014	0.14652
3840	0.1749	0.03928	0.14578
3848	0.17388	0.03878	0.14602
3856	0.17411	0.03953	0.1463
3864	0.17251	0.04041	0.14687
3872	0.17083	0.03978	0.14437
3880	0.17008	0.04	0.14404
3888	0.1691	0.0397	0.14323
3896	0.16877	0.0396	0.14217
3904	0.16778	0.03907	0.14263
3912	0.16689	0.03813	0.14211
3920	0.16542	0.03728	0.14169
3928	0.16469	0.03935	0.14133
3936	0.16346	0.04046	0.14055
3944	0.16305	0.04014	0.13934
3952	0.16153	0.04054	0.13804
3960	0.16085	0.04117	0.13687
3968	0.15989	0.04168	0.13736
3976	0.15835	0.04138	0.13678
3984	0.15751	0.04148	0.13679
3992	0.15641	0.03944	0.1358
4000	0.15549	0.0403	0.13506
4008	0.15468	0.04082	0.13398
4016	0.15399	0.04054	0.13377
4024	0.15363	0.04148	0.13355
4032	0.15265	0.04143	0.13283
4040	0.15167	0.04113	0.13254
4048	0.15078	0.04156	0.13151
4056	0.15009	0.04188	0.13075
4064	0.14967	0.04154	0.13082
4072	0.14859	0.04152	0.12982
4080	0.14757	0.04199	0.12947
4088	0.14666	0.04096	0.12905
4096	0.14628	0.04144	0.1287
4104	0.14543	0.04163	0.12743
4112	0.1448	0.04163	0.12727
4120	0.14383	0.04155	0.126
4128	0.14299	0.04239	0.12635
4136	0.14189	0.04217	0.12565
4144	0.14171	0.04201	0.12464
4152	0.14096	0.04243	0.12416
4160	0.1404	0.0425	0.12356
4168	0.13934	0.04219	0.12334
4176	0.13875	0.04326	0.12289
4184	0.13788	0.04294	0.1224
4192	0.13751	0.04329	0.12256
4200	0.13659	0.04349	0.12106
4208	0.13643	0.04317	0.12066
4216	0.13602	0.04368	0.12014
4224	0.13552	0.04338	0.11941
4232	0.13472	0.04379	0.11942
4240	0.13404	0.0436	0.11825
4248	0.13332	0.04398	0.1178
4256	0.13208	0.04442	0.1172
4264	0.1313	0.04464	0.11758
4272	0.1308	0.0442	0.11671
4280	0.12952	0.04457	0.11645
4288	0.1294	0.04464	0.11521
4296	0.12881	0.04487	0.11501
4304	0.12834	0.04507	0.11458
4312	0.12774	0.04511	0.11438
4320	0.12735	0.04512	0.1134
4328	0.12658	0.04531	0.11353
4336	0.12583	0.04516	0.11229
4344	0.12569	0.04545	0.11235
4352	0.1248	0.04559	0.11216
4360	0.12402	0.04538	0.1115
4368	0.12367	0.04616	0.1119
4376	0.12296	0.04616	0.11101
4384	0.1225	0.04578	0.1106
4392	0.12192	0.04557	0.11104
4400	0.12169	0.04566	0.11038
4408	0.12111	0.04576	0.11071
4416	0.12085	0.04547	0.10977
4424	0.12027	0.04578	0.1105
4432	0.11998	0.04556	0.10949
4440	0.11978	0.04584	0.11018
4448	0.11991	0.04567	0.1084
4456	0.11983	0.04575	0.10794
4464	0.11999	0.04548	0.10656
4472	0.11978	0.04556	0.10598
4480	0.11968	0.04502	0.10585
4488	0.1183	0.04586	0.10535
4496	0.11721	0.04556	0.10294
4504	0.11644	0.04523	0.10267
4512	0.11513	0.04422	0.1018
4520	0.1152	0.04474	0.10097
4528	0.11486	0.04382	0.10213
4536	0.11335	0.04383	0.10179
4544	0.11251	0.04355	0.10088
4552	0.11215	0.04576	0.10087
4560	0.11095	0.04443	0.10081
4568	0.11122	0.0455	0.09955
4576	0.11103	0.04696	0.09978
4584	0.11063	0.04695	0.09977
4592	0.10945	0.05234	0.09874
4600	0.10974	0.0483	0.09856
4608	0.10945	0.04708	0.09939
4616	0.10891	0.04462	0.09785
4624	0.10839	0.04376	0.09685
4632	0.10834	0.04252	0.09646
4640	0.1079	0.04325	0.0982
4648	0.10795	0.04237	0.09541
4656	0.10749	0.04174	0.09441
4664	0.10736	0.04142	0.09236
4672	0.10685	0.04115	0.09513
4680	0.10636	0.04145	0.09592
4688	0.10644	0.04126	0.09388
4696	0.10627	0.04054	0.09017
4704	0.1064	0.03836	0.08472
4712	0.10566	0.03864	0.0862
4720	0.10539	0.03615	0.08175
4728	0.10428	0.02598	0.06066
4736	0.10403	0.02711	0.06537
4744	0.10557
4752	0.10338	0.00908	0.02902
4760	0.10448	0.02003	0.05126
4768	0.10367	0.03492	0.08135
4776	0.10396	0.03536	0.08197
4784	0.10552	0.03599	0.08285
4792	0.1037	0.03834	0.08753
4800	0.10397	0.03794	0.08688
4808	0.10425	0.03655	0.08525
4816	0.10543	0.03525	0.08308
4824	0.10467	0.03608	0.0843
4832	0.10807	0.03763	0.08789
4840	0.10564	0.03819	0.08743
4848	0.11177	0.03812	0.08575
4856	0.11318	0.03802	0.08686
4864	0.11047	0.03896	0.08747
4872	0.12473	0.03802	0.08704
4880	0.12263	0.03872	0.08701
4888	0.14217	0.03735	0.08578
4896	0.17987	0.03748	0.08484
4904	0.1973	0.03724	0.08461
4912	0.24809	0.0385	0.08633
4920	0.21002	0.0375	0.08503
4928	0.1199	0.03783	0.08501
4936	0.09816	0.03666	0.08264
4944	0.08784	0.03734	0.08407
4952	0.08846	0.03728	0.0837
4960	0.09159	0.03818	0.08446
4968	0.08466	0.03751	0.08503
4976	0.08455	0.03767	0.08371
4984	0.08271	0.03648	0.0827
4992	0.08236	0.03728	0.08377
5000	0.08873	0.03594	0.08238
5008	0.08739	0.03668	0.08271
5016	0.08802	0.0366	0.08246
5024	0.08651	0.03684	0.08223
5032	0.08622	0.03669	0.08177
5040	0.08682	0.0365	0.08103
5048	0.08568	0.03672	0.08162
5056	0.08513	0.03641	0.08105
5064	0.08468	0.03707	0.08069
5072	0.08428	0.03649	0.08061
5080	0.08532	0.03666	0.08165
5088	0.0849	0.03603	0.08058
5096	0.08619	0.03607	0.08079
5104	0.08381	0.03658	0.07957
5112	0.0864	0.03632	0.07968
5120	0.08374	0.03567	0.079
5128	0.08435	0.03564	0.0794
5136	0.08409	0.03566	0.07818
5144	0.08235	0.03528	0.07751
5152	0.08332	0.03464	0.07726
5160	0.08285	0.03429	0.07775
5168	0.08351	0.0354	0.07766
5176	0.08301	0.03479	0.07648
5184	0.08307	0.0345	0.07646
5192	0.08128	0.03517	0.07685
5200	0.0813	0.03458	0.07644
5208	0.08069	0.03433	0.07614
5216	0.0808	0.03323	0.07468
5224	0.0807	0.03487	0.07602
5232	0.08007	0.03388	0.07479
5240	0.08041	0.03444	0.07549
5248	0.08046	0.03405	0.07523
5256	0.07999	0.0341	0.07542
5264	0.07958	0.03333	0.07379
5272	0.07987	0.03388	0.07352
5280	0.07982	0.03265	0.07423
5288	0.07883	0.03306	0.07292
5296	0.07943	0.03321	0.07314
5304	0.07944	0.0339	0.07353
5312	0.07868	0.03323	0.0725
5320	0.07912	0.03299	0.07199
5328	0.07786	0.03198	0.07306
5336	0.07718	0.03173	0.07381
5344	0.07704	0.03091	0.07177
5352	0.07769	0.03299	0.07412
5360	0.07631	0.03534	0.07267
5368	0.07697	0.03269	0.07237
5376	0.07628	0.03332	0.07261
5384	0.07577	0.03269	0.06915
5392	0.07715	0.03205	0.06926
5400	0.07616	0.03232	0.07008
5408	0.07601	0.03048	0.06958
5416	0.07489	0.03165	0.07072
5424	0.07611	0.03245	0.07012
5432	0.07554	0.0314	0.07058
5440	0.07473	0.03174	0.06854
5448	0.07457	0.03155	0.06944
5456	0.0747	0.03085	0.06853
5464	0.07421	0.03082	0.06946
5472	0.07362	0.03088	0.0693
5480	0.07419	0.03114	0.06992
5488	0.07392	0.03071	0.06985
5496	0.07387	0.02981	0.06694
5504	0.07464	0.0297	0.06652
5512	0.07435	0.02948	0.0677
5520	0.07378	0.02987	0.06821
5528	0.07401	0.02915	0.06651
5536	0.07288	0.02938	0.06642
5544	0.07293	0.02987	0.06749
5552	0.07263	0.02928	0.06644
5560	0.07241	0.02977	0.06756
5568	0.07291	0.02831	0.0656
5576	0.07233	0.02845	0.06603
5584	0.07241	0.02837	0.0653
5592	0.07193	0.02884	0.06625
5600	0.07133	0.02839	0.06656
5608	0.07048	0.02618	0.06581
5616	0.07159	0.02614	0.06516
5624	0.07135	0.02604	0.06496
5632	0.07138	0.02749	0.06469
5640	0.07047	0.0274	0.06402
5648	0.07125	0.02636	0.06409
5656	0.07075	0.02755	0.06552
5664	0.07	0.02691	0.0657
5672	0.07007	0.02795	0.06397
5680	0.0692	0.02642	0.06468
5688	0.0701	0.02696	0.06404
5696	0.0696	0.02646	0.06421
5704	0.06922	0.02575	0.06324
5712	0.06854	0.02635	0.06335
5720	0.06849	0.02713	0.06381
5728	0.06835	0.02553	0.06358
5736	0.06828	0.02541	0.06323
5744	0.06779	0.02491	0.06272
5752	0.06753	0.02488	0.06188
5760	0.06746	0.02518	0.06218
5768	0.06717	0.02514	0.0621
5776	0.06735	0.02553	0.06206
5784	0.06679	0.02574	0.06188
5792	0.06679	0.02484	0.06206
5800	0.0664	0.02331	0.06181
5808	0.06665	0.02271	0.06153
5816	0.06631	0.02244	0.06109
5824	0.0655	0.02342	0.06115
5832	0.06583	0.02404	0.06171
5840	0.06541	0.02362	0.06183
5848	0.06577	0.0226	0.06198
5856	0.06488	0.02377	0.06111
5864	0.06425	0.02326	0.06113
5872	0.06439	0.02385	0.06101
5880	0.06438	0.0235	0.06147
5888	0.06379	0.02411	0.06115
5896	0.06355	0.02395	0.06145
5904	0.06295	0.02304	0.06103
5912	0.06338	0.02307	0.06088
5920	0.0628	0.0224	0.06054
5928	0.06247	0.02282	0.06051
5936	0.0621	0.02332	0.06065
5944	0.06182	0.0225	0.0604
5952	0.0614	0.02249	0.06053
5960	0.06096	0.02252	0.0608
5968	0.06057	0.023	0.06045
5976	0.06032	0.02236	0.06054
5984	0.0599	0.02255	0.06032
5992	0.05962	0.02204	0.06006
6000	0.05915	0.02229	0.05982
6008	0.05887	0.02204	0.05986
6016	0.05864	0.02232	0.05955
6024	0.05809	0.02202	0.05996
6032	0.05786	0.02197	0.05963
6040	0.05686	0.0217	0.06003
6048	0.057	0.02183	0.06071
6056	0.05643	0.02131	0.05979
6064	0.05593	0.02196	0.06021
6072	0.05552	0.02189	0.06001
6080	0.05484	0.0223	0.06026
6088	0.05467	0.02205	0.05994
6096	0.05394	0.0215	0.05976
6104	0.05371	0.02129	0.06012
6112	0.05335	0.02214	0.06041
6120	0.05259	0.02217	0.06005
6128	0.05209	0.02226	0.05995
6136	0.05159	0.02248	0.05992
6144	0.05101	0.02204	0.06015
6152	0.05041	0.0221	0.05992
6160	0.05011	0.02161	0.06021
6168	0.05001	0.02162	0.06012
6176	0.04951	0.02201	0.06015
6184	0.04859	0.02187	0.06018
6192	0.04834	0.022	0.06018
6200	0.04763	0.02191	0.06061
6208	0.04706	0.02189	0.06003
6216	0.0468	0.02193	0.06008
6224	0.04643	0.02218	0.06028
6232	0.04574	0.02177	0.06013
6240	0.04554	0.02222	0.06017
6248	0.04501	0.02207	0.05965
6256	0.04437	0.02232	0.06057
6264	0.04374	0.02164	0.06075
6272	0.04334	0.02193	0.06049
6280	0.04255	0.02235	0.06032
6288	0.04213	0.02178	0.06085
6296	0.04223	0.02215	0.06145
6304	0.04182	0.02312	0.062
6312	0.04111	0.02342	0.06215
6320	0.04045	0.02312	0.06213
6328	0.03999	0.0232	0.06162
6336	0.03974	0.0229	0.06099
6344	0.03966	0.02285	0.06208
6352	0.03876	0.02296	0.06216
6360	0.03822	0.02277	0.06198
6368	0.0374	0.02275	0.06243
6376	0.03673	0.02344	0.06236
6384	0.03656	0.02336	0.06216
6392	0.03589	0.02421	0.063
6400	0.03558	0.02385	0.06245

## Sheet: Fig.4h
Frequency	Impedance ratio
	PE600M4	PDMS	PVB
0	1.85037e-17	0	0
8	0.14507	0.15214	0.43251
16	0.52834	0.4245	3.36454
24	0.89109	0.62649	2.02248
32	1.23809	0.86523	3.01303
40	1.58801	1.1502	4.69316
48	1.97571	1.43585	6.96546
56	2.34866	1.72151	5.8222
64	2.69738	1.92668	7.74241
72	2.99545	2.16188	10.1353
80	3.49736	2.5244	10.1152
88	4.02531	2.76694	10.6395
96	4.29421	3.02415	11.6051
104	4.80083	3.25775	13.1938
112	5.17308	3.58494	14.3697
120	5.63891	3.90072	14.2978
128	6.20802	4.23649	15.0198
136	6.51526	4.41722	15.9496
144	7.03416	4.7748	16.2421
152	7.39076	5.03167	16.9154
160	7.8204	5.30127	16.6477
168	8.01721	5.68313	17.3884
176	8.29769	5.98481	17.6641
184	8.9307	6.24529	18.1198
192	9.44309	6.48569	18.2886
200	9.53904	6.82809	18.6186
208	9.80444	7.15297	18.9127
216	10.3386	7.39706	19.4303
224	10.6173	7.77947	19.0268
232	10.8993	7.94954	19.1886
240	11.3994	8.24083	19.7545
248	11.5148	8.57992	19.8889
256	11.9412	8.96946	19.4908
264	12.0666	9.14972	19.0533
272	12.1088	9.40557	18.4847
280	12.5611	9.72964	19.5051
288	12.7895	10.0583	18.6494
296	12.9873	10.2548	18.6793
304	13.455	10.5742	17.5183
312	13.442	10.7878	17.2321
320	13.7213	11.0188	17.3943
328	13.5748	11.3334	18.3494
336	13.939	11.6766	18.4659
344	14.2287	12.1117	19.1181
352	14.3863	12.2083	19.0592
360	14.4643	12.8486	18.4853
368	14.7132	12.9806	17.7244
376	15.1118	13.2056	18.0811
384	15.0879	13.3608	17.8314
392	15.2533	13.9156	17.8668
400	15.2824	14.1315	17.6914
408	15.6366	14.56	17.7969
416	15.6031	14.3767	17.3774
424	15.6783	14.9667	17.574
432	15.8765	15.2466	17.4078
440	15.9694	15.2773	17.2838
448	16.1069	15.5082	16.8805
456	16.3807	15.9657	16.9788
464	16.1719	16.1503	16.7632
472	16.4353	16.4415	16.3779
480	16.4208	16.4067	16.661
488	16.4161	16.4863	16.1412
496	16.385	16.5508	16.2354
504	16.2655	16.7784	15.7591
512	16.0878	16.9497	15.7529
520	16.3235	17.1563	15.3107
528	16.298	16.7344	15.4078
536	16.2292	17.1165	15.3246
544	16.3242	17.5483	15.3158
552	16.3061	17.7417	15.1777
560	16.4436	17.702	15.0204
568	16.2374	17.4792	14.8158
576	16.2091	17.6631	14.8938
584	16.3341	17.3572	14.8556
592	16.3692	17.4625	14.4498
600	16.1305	17.574	14.6704
608	16.1483	17.1549	14.644
616	16.1942	17.2569	14.0535
624	15.9201	17.3789	14.4618
632	15.968	18.6813	14.3121
640	15.8227	19.8092	13.762
648	15.7669	20.4469	13.6988
656	15.6819	20.9447	13.6418
664	15.572	21.5573	13.5585
672	15.7461	21.0265	13.3242
680	15.5449	21.5735	13.1573
688	15.4304	21.947	13.0182
696	15.1699	21.7222	13.0913
704	15.1509	21.8805	13.0587
712	15.4582	22.3252	13.0464
720	15.2591	22.0531	12.7828
728	15.2738	21.1442	12.5172
736	14.8123	22.1431	12.762
744	15.0594	21.1872	12.3453
752	15.0363	21.2898	12.1455
760	14.7646	21.8837	12.4666
768	14.5916	22.8429	12.361
776	14.5746	22.3356	12.5161
784	14.3037	22.0049	12.1329
792	14.3354	21.4829	11.8696
800	14.3445	21.1109	11.8745
808	14.157	21.8922	11.9619
816	14.309	21.2306	11.8189
824	14.0645	22.0406	11.6588
832	14.0965	21.6528	11.7422
840	14.0655	21.7132	11.7915
848	14.026	21.8541	11.6593
856	13.9493	22.0456	11.7066
864	13.7573	21.704	11.6109
872	13.8478	21.3308	11.475
880	13.6543	21.6984	11.4633
888	13.6951	21.2868	11.4346
896	13.5062	21.1762	11.2852
904	13.5763	21.6435	11.1425
912	13.2668	21.0132	11.353
920	13.1746	21.1017	11.1853
928	13.0332	20.6083	11.0137
936	13.1237	20.8566	10.9509
944	13.0518	20.5613	11.0161
952	12.7593	20.3877	10.8755
960	12.8116	20.0007	10.7653
968	12.7308	20.0927	10.8233
976	12.7395	19.9691	10.5888
984	12.533	19.5258	10.6628
992	12.4892	19.2932	10.5302
1000	12.4401	19.2629	10.5397
1008	12.2335	18.8143	10.4731
1016	12.1915	18.8358	10.4581
1024	12.1744	18.3106	10.4174
1032	11.9814	18.046	10.265
1040	11.9482	18.0528	10.2748
1048	11.8973	17.6224	10.271
1056	11.8301	17.1962	10.1504
1064	11.6107	17.1866	10.076
1072	11.5556	16.6233	10.0093
1080	11.5529	16.6629	10.0288
1088	11.4344	16.0685	10.001
1096	11.379	15.88	9.89219
1104	11.2185	15.5705	9.88695
1112	11.1282	15.1789	9.74764
1120	11.0821	14.6149	9.72026
1128	11.0184	14.3271	9.7212
1136	10.8794	14.083	9.62571
1144	10.9391	13.6835	9.60386
1152	10.9894	13.6589	9.75683
1160	10.9793	13.1513	9.74805
1168	11.0015	12.6861	9.62179
1176	10.8658	12.1261	9.54702
1184	10.8412	11.8704	9.61055
1192	10.7533	11.2218	9.39466
1200	10.5577	10.6778	9.39438
1208	10.5987	10.1684	9.3321
1216	10.5313	9.62637	9.21601
1224	10.379	9.09482	9.14044
1232	10.4016	8.71039	9.14819
1240	10.3656	8.37606	9.10815
1248	10.2838	8.22419	9.02365
1256	10.2256	8.31629	9.00527
1264	10.188	8.60844	8.87638
1272	10.1589	9.30753	8.87094
1280	10.105	10.2728	8.81317
1288	10.0134	11.5772	8.74423
1296	9.92447	13.4316	8.618
1304	9.91053	15.6303	8.60564
1312	9.79845	17.81	8.45888
1320	9.70244	20.8821	8.43291
1328	9.67404	23.92	8.40596
1336	9.62175	27.067	8.36304
1344	9.54665	30.5055	8.22401
1352	9.45931	33.2291	8.14751
1360	9.41406	36.0861	8.13771
1368	9.37517	37.391	7.99371
1376	9.32685	38.5667	7.98588
1384	9.21481	39.4314	7.88298
1392	9.14352	39.0436	7.85108
1400	9.11899	38.3148	7.82368
1408	9.09042	38.1816	7.74005
1416	9.0076	35.543	7.68656
1424	9.01709	35.2514	7.56723
1432	8.94873	34.0348	7.51873
1440	8.91278	32.698	7.50724
1448	8.69789	31.9681	7.38412
1456	8.58038	30.5457	7.35554
1464	8.51438	29.3207	7.27828
1472	8.45786	28.1976	7.13989
1480	8.42775	27.7396	7.14416
1488	8.37367	27.0437	7.15451
1496	8.34951	25.4955	7.03218
1504	8.26313	24.5767	6.93252
1512	8.22169	23.4761	6.95083
1520	8.19431	22.2591	6.90474
1528	8.1276	20.9024	6.83496
1536	8.08705	20.257	6.83442
1544	8.01216	20.0863	6.89617
1552	7.98199	19.3932	6.85915
1560	7.9041	19.2022	6.79122
1568	7.83379	18.7233	6.85373
1576	7.72945	17.3094	6.51781
1584	7.76874	16.0618	6.28295
1592	7.71389	17.1464	6.72111
1600	7.58453	15.8941	6.51015
1608	7.76575	15.2236	6.43173
1616	7.35613	15.0469	6.44345
1624	7.32086	14.3442	6.46915
1632	7.62148	13.7079	6.36789
1640	7.77432	13.1159	6.33165
1648	7.87796	12.4955	6.2908
1656	7.44532	12.0294	6.28747
1664	7.54546	11.6005	6.27542
1672	7.43363	11.1741	6.23914
1680	7.31671	10.7469	6.20983
1688	7.36614	10.4332	6.16684
1696	7.34864	10.2006	6.18166
1704	7.23855	10.0644	6.18131
1712	7.21997	9.95429	6.09721
1720	7.12728	10.0278	6.12207
1728	7.10517	10.2464	6.09905
1736	7.03453	10.6302	6.09724
1744	6.96791	11.2788	6.05479
1752	6.93249	12.1035	6.06289
1760	6.89349	13.1161	6.05352
1768	6.86195	14.3418	6.03077
1776	6.84863	15.7146	5.98957
1784	6.76094	17.4082	5.9994
1792	6.72447	19.4038	5.98374
1800	6.6868	21.3083	5.95307
1808	6.63186	23.8111	5.94198
1816	6.57682	26.6364	5.94522
1824	6.57151	29.4093	5.91187
1832	6.49934	32.3593	5.92183
1840	6.46637	36.3102	5.8888
1848	6.41127	39.5018	5.87394
1856	6.39455	43.5538	5.837
1864	6.34034	46.878	5.81101
1872	6.31196	50.9563	5.82411
1880	6.25197	54.513	5.78016
1888	6.20388	57.6363	5.77457
1896	6.17536	60.0508	5.76033
1904	6.12257	62.6984	5.71304
1912	6.09446	63.0252	5.71173
1920	6.05724	64.5028	5.67524
1928	6.00872	62.2117	5.66801
1936	5.96341	62.7431	5.64902
1944	5.94794	59.8381	5.62725
1952	5.92696	58.2861	5.60886
1960	5.91472	57.1814	5.61494
1968	5.89482	57.5663	5.5888
1976	5.84216	56.5551	5.57178
1984	5.80813	53.0823	5.54374
1992	5.77954	54.1824	5.50995
2000	5.72937	51.4975	5.47102
2008	5.68322	52.1885	5.46635
2016	5.65107	50.7779	5.44632
2024	5.61548	47.8363	5.41757
2032	5.58553	46.9374	5.40415
2040	5.54119	44.5062	5.38074
2048	5.50355	42.9874	5.34007
2056	5.4735	42.4158	5.33208
2064	5.44567	41.2126	5.28928
2072	5.41236	41.4016	5.2969
2080	5.38633	39.871	5.26228
2088	5.35449	38.1982	5.26846
2096	5.31375	38.3738	5.23756
2104	5.29108	37.6216	5.21882
2112	5.2508	36.433	5.19588
2120	5.22018	35.9321	5.19222
2128	5.19307	34.8393	5.15994
2136	5.1615	34.358	5.14482
2144	5.12112	33.9724	5.14293
2152	5.09301	32.8909	5.12615
2160	5.06352	32.922	5.11086
2168	5.02897	31.4954	5.10843
2176	4.998	31.3237	5.09928
2184	4.9653	30.5207	5.08975
2192	4.93518	30.1195	5.07503
2200	4.91205	29.5334	5.07429
2208	4.87447	29.1484	5.07491
2216	4.85257	28.8023	5.08117
2224	4.80774	28.1414	5.07133
2232	4.79262	27.8854	5.07253
2240	4.75409	27.2764	5.08169
2248	4.72501	26.8102	5.08178
2256	4.69634	26.5095	5.07547
2264	4.6725	26.2663	5.09141
2272	4.6499	25.9459	5.07908
2280	4.6228	25.2096	5.10985
2288	4.59303	24.6264	5.10934
2296	4.56846	24.9133	5.12978
2304	4.54499	24.1861	5.15374
2312	4.5304	24.0346	5.18006
2320	4.50824	23.7806	5.19008
2328	4.47581	23.6821	5.23482
2336	4.45061	23.1075	5.26279
2344	4.41816	23.0229	5.25781
2352	4.42119	22.6121	5.30494
2360	4.39164	22.2499	5.33679
2368	4.36819	21.6512	5.34081
2376	4.35309	21.7427	5.3662
2384	4.32135	22.0028	5.41525
2392	4.3111	21.6229	5.44942
2400	4.28192	21.3938	5.50531
2408	4.26233	21.0414	5.51849
2416	4.25902	20.8719	5.55902
2424	4.23779	21.0612	5.63306
2432	4.23682	20.7886	5.63785
2440	4.20889	20.6845	5.6471
2448	4.2179	20.5298	5.68658
2456	4.18956	20.5028	5.73999
2464	4.19484	21.1908	5.89969
2472	4.16217	21.0422	5.90288
2480	4.14959	21.1013	5.88347
2488	4.16367	21.8344	6.0504
2496	4.15576	22.8998	6.24954
2504	4.14603	25.2483	6.64981
2512	4.1419	23.3369	6.2359
2520	4.13919	21.974	6.01558
2528	4.1154	21.5248	5.8285
2536	4.09481	22.5511	6.00068
2544	4.12239	23.7396	6.17592
2552	4.14758	23.093	6.04702
2560	4.13767	23.3065	6.09327
2568	4.17563	23.3657	6.14184
2576	4.15761	23.642	6.19179
2584	4.14488	24.3397	6.26317
2592	4.17881	23.9565	6.22435
2600	4.14885	24.2131	6.25176
2608	4.17579	23.8487	6.25175
2616	4.23902	23.7581	6.25888
2624	4.34447	23.6302	6.32064
2632	4.24485	23.5697	6.299
2640	4.54279	23.3326	6.29598
2648	4.35443	23.3376	6.305
2656	4.13951	22.8474	6.28658
2664	4.14236	23.2841	6.38891
2672	4.08589	22.6709	6.34156
2680	4.21288	22.4914	6.36034
2688	4.30972	22.2214	6.35697
2696	4.29793	22.3498	6.37278
2704	4.32861	21.8324	6.37523
2712	4.35471	21.8013	6.38365
2720	4.40932	21.6097	6.3857
2728	4.43508	21.4667	6.361
2736	4.46737	21.327	6.37595
2744	4.47161	20.7666	6.3529
2752	4.55313	20.575	6.36339
2760	4.58607	20.4243	6.38013
2768	4.60422	20.5877	6.37392
2776	4.61558	20.4626	6.35834
2784	4.67724	20.3091	6.36557
2792	4.71681	20.5866	6.36121
2800	4.77068	20.5207	6.36176
2808	4.80104	19.9554	6.30395
2816	4.85128	20.0222	6.32011
2824	4.87927	20.075	6.2962
2832	4.93255	19.6097	6.28458
2840	4.99213	19.3586	6.28932
2848	5.00281	19.6665	6.27716
2856	5.04981	18.9267	6.222
2864	5.1184	19.2939	6.26212
2872	5.15055	19.1993	6.23097
2880	5.19627	18.8122	6.20743
2888	5.23555	18.8594	6.17747
2896	5.2919	18.6967	6.16664
2904	5.34991	18.4037	6.13952
2912	5.37843	18.4778	6.16411
2920	5.40988	18.4667	6.13933
2928	5.47493	18.224	6.07876
2936	5.5138	18.2417	6.09124
2944	5.55581	18.0443	6.09947
2952	5.59779	17.902	6.06092
2960	5.64323	17.7627	6.02713
2968	5.67357	17.7202	6.04459
2976	5.73207	17.6926	6.01575
2984	5.779	17.6192	5.97343
2992	5.79811	17.6377	6.00338
3000	5.84897	17.3186	5.93143
3008	5.90445	17.1798	5.90842
3016	5.93554	17.1865	5.92942
3024	5.97608	17.0341	5.8826
3032	6.01584	17.0614	5.87764
3040	6.04813	16.8539	5.85383
3048	6.09487	16.8573	5.82607
3056	6.10943	16.6799	5.80061
3064	6.13071	16.6321	5.77811
3072	6.15941	16.5337	5.77179
3080	6.20573	16.3632	5.72895
3088	6.22076	16.3678	5.71328
3096	6.24162	16.5492	5.71248
3104	6.27057	16.3971	5.69194
3112	6.28052	16.2659	5.70675
3120	6.29974	16.0809	5.65541
3128	6.33042	15.8122	5.62749
3136	6.32079	15.8946	5.60247
3144	6.36929	15.9192	5.59605
3152	6.38044	15.6684	5.59487
3160	6.4018	15.6662	5.59391
3168	6.40557	15.5549	5.55321
3176	6.43533	15.3999	5.51394
3184	6.44507	15.4829	5.48336
3192	6.45748	15.3917	5.4956
3200	6.47411	15.342	5.48357
3208	6.46258	15.2719	5.46468
3216	6.494	15.2123	5.43841
3224	6.48762	15.428	5.46584
3232	6.51321	15.1951	5.41274
3240	6.52229	14.9722	5.37955
3248	6.50793	14.9814	5.38942
3256	6.50599	14.8591	5.37169
3264	6.53658	14.9193	5.34973
3272	6.54557	14.9088	5.35249
3280	6.5456	14.8674	5.33209
3288	6.55227	14.8364	5.30559
3296	6.57524	14.7116	5.28993
3304	6.583	14.7277	5.29336
3312	6.57952	14.765	5.27714
3320	6.57392	14.5639	5.24395
3328	6.57145	14.6689	5.25985
3336	6.57344	14.5882	5.2189
3344	6.5674	14.5979	5.21206
3352	6.5692	14.5567	5.21093
3360	6.53171	14.4042	5.18068
3368	6.55669	14.3802	5.1604
3376	6.54281	14.4997	5.17429
3384	6.53785	14.6134	5.14891
3392	6.51546	14.3068	5.11406
3400	6.52384	14.2682	5.10056
3408	6.50555	14.2416	5.08292
3416	6.50028	14.5241	5.09958
3424	6.48462	14.3115	5.06327
3432	6.46937	14.3976	5.05727
3440	6.47616	14.1919	5.03257
3448	6.47172	14.2973	5.04067
3456	6.43025	14.2891	5.00431
3464	6.44669	14.272	4.97746
3472	6.41189	14.3763	4.98223
3480	6.42444	14.294	4.97498
3488	6.39089	14.2147	4.95777
3496	6.39156	14.1691	4.94407
3504	6.36302	14.1177	4.91842
3512	6.36914	14.2581	4.92514
3520	6.35317	14.2685	4.91107
3528	6.35553	14.0751	4.91409
3536	6.32391	14.0616	4.88223
3544	6.33196	14.0309	4.87328
3552	6.33748	14.1644	4.89069
3560	6.31962	14.1402	4.8814
3568	6.2891	14.2519	4.86444
3576	6.28315	14.145	4.82753
3584	6.2855	14.1838	4.83989
3592	6.27045	14.1696	4.82094
3600	6.26789	14.1651	4.82361
3608	6.22922	13.9211	4.78441
3616	6.23715	14.0154	4.78609
3624	6.21818	14.0602	4.78279
3632	6.19534	13.9468	4.75674
3640	6.17325	13.8734	4.75582
3648	6.16765	13.7618	4.74261
3656	6.15298	13.8745	4.72539
3664	6.1438	13.8038	4.70727
3672	6.12868	13.8	4.71909
3680	6.11297	13.749	4.72016
3688	6.1131	13.6368	4.68275
3696	6.07644	13.6838	4.6794
3704	6.0785	13.7407	4.67173
3712	6.0604	13.5449	4.66107
3720	6.05009	13.5367	4.64295
3728	6.03085	13.5456	4.64688
3736	6.0144	13.5967	4.64037
3744	6.01464	13.4154	4.62119
3752	5.99981	13.5132	4.60601
3760	5.98221	13.3924	4.58542
3768	5.94174	13.4441	4.59816
3776	5.94618	13.4436	4.58156
3784	5.91816	13.214	4.55837
3792	5.92583	13.3367	4.57118
3800	5.8997	13.1638	4.5419
3808	5.88352	13.3768	4.5442
3816	5.87171	13.2674	4.54528
3824	5.84143	13.0948	4.51062
3832	5.84072	13.0569	4.50487
3840	5.81901	13.0474	4.48518
3848	5.80558	13.1396	4.48803
3856	5.7878	12.9355	4.47723
3864	5.77432	13.1724	4.46813
3872	5.75762	12.8757	4.44919
3880	5.73913	12.9757	4.44877
3888	5.73913	13.0099	4.42451
3896	5.72606	12.8661	4.41879
3904	5.68368	12.6548	4.422
3912	5.67593	12.8449	4.38631
3920	5.67208	12.7776	4.39288
3928	5.63947	12.7811	4.39354
3936	5.63578	12.9544	4.37677
3944	5.60658	12.6434	4.35345
3952	5.60385	12.6085	4.33641
3960	5.59237	12.7182	4.33601
3968	5.56168	12.6347	4.32833
3976	5.55219	12.598	4.31135
3984	5.5279	12.5705	4.30211
3992	5.52864	12.5302	4.30246
4000	5.50933	12.5923	4.29021
4008	5.49494	12.4579	4.28339
4016	5.48127	12.4317	4.27984
4024	5.4736	12.4914	4.25999
4032	5.4601	12.4737	4.26007
4040	5.44094	12.4832	4.25286
4048	5.42263	12.3881	4.2347
4056	5.42754	12.3855	4.23286
4064	5.41086	12.4367	4.21899
4072	5.38378	12.5283	4.2063
4080	5.37972	12.2843	4.20383
4088	5.36109	12.385	4.18959
4096	5.33769	12.3169	4.18128
4104	5.32319	12.3079	4.17153
4112	5.32761	12.2197	4.14908
4120	5.30864	12.211	4.15134
4128	5.28924	12.2054	4.13084
4136	5.25564	12.1856	4.14026
4144	5.24506	12.1931	4.10809
4152	5.24033	12.1217	4.09524
4160	5.2215	12.1534	4.09281
4168	5.19816	12.0958	4.08193
4176	5.19465	11.9901	4.08249
4184	5.19647	12.0352	4.08614
4192	5.18234	12.1052	4.07477
4200	5.17192	12.1874	4.07566
4208	5.15888	12.2132	4.04255
4216	5.12214	11.9985	4.03924
4224	5.11996	12.082	4.03799
4232	5.12596	12.1045	4.03808
4240	5.1015	12.1207	4.01996
4248	5.08871	12.0976	4.00045
4256	5.04357	11.9958	3.98106
4264	5.02531	11.7772	3.95174
4272	4.99311	11.7739	3.94038
4280	4.96233	11.7333	3.92226
4288	4.93657	11.5675	3.90795
4296	4.91865	11.5371	3.90537
4304	4.94184	11.6418	3.94191
4312	4.99712	11.8394	3.96526
4320	4.99367	11.9565	3.93619
4328	4.97294	12.0528	3.92911
4336	4.94807	11.9861	3.91384
4344	4.92853	11.9163	3.8904
4352	4.89425	11.8	3.88415
4360	4.87449	11.6938	3.85978
4368	4.85974	11.8008	3.86428
4376	4.84723	11.6001	3.82684
4384	4.82135	11.7594	3.82365
4392	4.80148	11.6627	3.82518
4400	4.77536	11.5772	3.80405
4408	4.76609	11.5291	3.78136
4416	4.74936	11.5816	3.79188
4424	4.76578	11.4231	3.80622
4432	4.78218	11.6217	3.80625
4440	4.79736	11.8201	3.80488
4448	4.77622	11.8158	3.77831
4456	4.7502	11.9154	3.77292
4464	4.72992	11.7598	3.7594
4472	4.72757	11.748	3.74828
4480	4.6903	11.7386	3.74235
4488	4.66382	11.7717	3.73746
4496	4.66271	11.7573	3.72386
4504	4.64993	11.6812	3.71704
4512	4.63051	11.7583	3.70444
4520	4.62073	11.6774	3.69112
4528	4.60043	11.6047	3.677
4536	4.58475	11.6374	3.65818
4544	4.56547	11.5274	3.64532
4552	4.54203	11.5355	3.65516
4560	4.52874	11.4714	3.629
4568	4.50398	11.4889	3.624
4576	4.49434	11.405	3.61766
4584	4.49246	11.4827	3.62266
4592	4.47723	11.2961	3.62156
4600	4.47522	11.3154	3.61707
4608	4.4616	11.2734	3.60837
4616	4.46017	11.2552	3.60661
4624	4.43464	11.2279	3.58323
4632	4.43265	11.3708	3.58231
4640	4.41034	11.2595	3.5733
4648	4.39646	11.336	3.5829
4656	4.38611	11.3535	3.57534
4664	4.37586	11.3219	3.57693
4672	4.37193	11.2264	3.56149
4680	4.36484	11.3373	3.54634
4688	4.34206	11.455	3.57029
4696	4.32729	11.4071	3.55354
4704	4.31669	11.5198	3.59188
4712	4.30602	11.4718	3.55478
4720	4.28968	11.5119	3.5615
4728	4.26999	11.7943	3.62069
4736	4.2628	11.4261	3.55168
4744	4.25723	11.2168	3.47806
4752	4.23927	10.5859	3.33491
4760	4.22399	10.2719	3.27372
4768	4.21909	10.8366	3.39115
4776	4.18974	10.5887	3.33643
4784	4.16044	10.5505	3.3097
4792	4.18192	10.4781	3.31754
4800	4.14223	10.56	3.32727
4808	4.11844	10.5077	3.32213
4816	4.119	10.4926	3.30686
4824	4.11116	10.674	3.34687
4832	4.05456	10.508	3.32806
4840	4.08686	10.5804	3.32532
4848	4.0287	10.6916	3.32175
4856	3.99791	10.626	3.31424
4864	4.04932	10.5149	3.29798
4872	3.87316	10.5185	3.29044
4880	3.91057	10.7823	3.30578
4888	3.86442	10.5964	3.29405
4896	3.67983	10.5908	3.28274
4904	3.78697	10.4654	3.26782
4912	4.06454	10.4697	3.27145
4920	4.49301	10.5188	3.2624
4928	4.57922	10.5545	3.26038
4936	4.45783	10.4407	3.24546
4944	4.29951	10.4241	3.24621
4952	4.29207	10.3167	3.23325
4960	4.28401	10.4292	3.23356
4968	4.14224	10.2888	3.20944
4976	4.15505	10.3015	3.21504
4984	4.08283	10.3667	3.20913
4992	4.12794	10.2243	3.18685
5000	4.11444	10.2264	3.19442
5008	4.03303	10.1245	3.17779
5016	4.04434	10.2002	3.18169
5024	4.03909	10.1941	3.17871
5032	4.00853	10.1232	3.17355
5040	4.05223	10.2317	3.18415
5048	4.0153	10.227	3.17358
5056	3.97784	10.1906	3.16023
5064	3.97401	10.2437	3.1476
5072	3.95817	10.1651	3.1478
5080	3.95616	10.1826	3.1307
5088	3.96119	10.1505	3.13464
5096	3.91554	10.145	3.12591
5104	3.9011	10.0148	3.11426
5112	3.90889	10.0787	3.11299
5120	3.89997	10.0064	3.11003
5128	3.88249	10.0163	3.09729
5136	3.84978	10.017	3.0927
5144	3.85601	9.90086	3.07426
5152	3.85115	9.90345	3.07525
5160	3.83425	9.92301	3.06898
5168	3.81584	9.85536	3.05652
5176	3.79851	9.85693	3.052
5184	3.81296	9.75104	3.04528
5192	3.77205	9.75878	3.03321
5200	3.76548	9.73112	3.0332
5208	3.76227	9.7007	3.02771
5216	3.75778	9.68244	3.02896
5224	3.76709	9.72489	3.03392
5232	3.75909	9.65745	3.02913
5240	3.74692	9.66733	3.02556
5248	3.74183	9.78293	3.01486
5256	3.74669	9.73729	3.00939
5264	3.71918	9.666	2.99754
5272	3.71006	9.64805	2.98794
5280	3.70193	9.72419	2.99864
5288	3.70034	9.71683	2.98314
5296	3.67292	9.65828	2.97912
5304	3.66584	9.6422	2.9606
5312	3.67084	9.59732	2.96336
5320	3.66017	9.60251	2.96052
5328	3.65953	9.48738	2.95009
5336	3.64092	9.49601	2.94051
5344	3.62315	9.42297	2.93222
5352	3.61409	9.37998	2.91971
5360	3.60007	9.36478	2.91651
5368	3.58324	9.33262	2.91253
5376	3.58625	9.31987	2.90911
5384	3.57691	9.34237	2.90524
5392	3.55972	9.26564	2.89609
5400	3.55977	9.2343	2.88611
5408	3.54132	9.22125	2.88209
5416	3.53197	9.18139	2.88415
5424	3.53712	9.12949	2.87198
5432	3.52659	9.19915	2.87428
5440	3.51729	9.18113	2.87352
5448	3.50498	9.14479	2.8559
5456	3.50817	9.14031	2.85659
5464	3.4964	9.14628	2.85075
5472	3.48476	9.13768	2.84778
5480	3.48735	9.08298	2.83717
5488	3.46406	9.09508	2.82989
5496	3.45262	9.08362	2.82583
5504	3.44891	8.99012	2.8246
5512	3.43913	8.94876	2.81076
5520	3.43359	8.95928	2.811
5528	3.42709	8.95308	2.80452
5536	3.41684	8.87448	2.7966
5544	3.41252	8.89318	2.79329
5552	3.398	8.96184	2.79283
5560	3.38731	8.81345	2.78277
5568	3.39425	8.82869	2.77055
5576	3.37506	8.82771	2.77642
5584	3.37332	8.74564	2.77108
5592	3.36435	8.77292	2.76283
5600	3.36	8.76824	2.75899
5608	3.35362	8.76178	2.75224
5616	3.34437	8.73371	2.74889
5624	3.34518	8.67211	2.73741
5632	3.32497	8.63279	2.73165
5640	3.31608	8.63541	2.73198
5648	3.3097	8.65061	2.72349
5656	3.30735	8.57211	2.71566
5664	3.3006	8.52128	2.7117
5672	3.2889	8.51914	2.71022
5680	3.2841	8.54014	2.70236
5688	3.27053	8.4903	2.69805
5696	3.27228	8.46322	2.69745
5704	3.25874	8.42107	2.68578
5712	3.25478	8.43035	2.68967
5720	3.24563	8.38729	2.6838
5728	3.23922	8.36325	2.67404
5736	3.24018	8.38556	2.66952
5744	3.23012	8.36138	2.67142
5752	3.22332	8.31337	2.66293
5760	3.22272	8.28618	2.65277
5768	3.21027	8.27846	2.65067
5776	3.19575	8.23341	2.64669
5784	3.19471	8.20399	2.64305
5792	3.18736	8.18454	2.63513
5800	3.18141	8.132	2.63171
5808	3.17228	8.11479	2.62106
5816	3.164	8.0879	2.61545
5824	3.15303	8.11392	2.61996
5832	3.14932	8.05681	2.60934
5840	3.14206	8.03491	2.60292
5848	3.13397	8.02274	2.60086
5856	3.1308	7.96933	2.59194
5864	3.12046	7.97483	2.5935
5872	3.11613	7.92454	2.58225
5880	3.10463	7.92778	2.57951
5888	3.10398	7.87038	2.57783
5896	3.09286	7.8464	2.56945
5904	3.08638	7.86719	2.5648
5912	3.0844	7.82888	2.56235
5920	3.07313	7.79133	2.55474
5928	3.06466	7.75877	2.55158
5936	3.06023	7.72559	2.54863
5944	3.05241	7.70763	2.53483
5952	3.04499	7.65078	2.5349
5960	3.04006	7.68174	2.52831
5968	3.03015	7.63971	2.52962
5976	3.02889	7.57744	2.52581
5984	3.02472	7.59086	2.52874
5992	3.02062	7.5628	2.52416
6000	3.02156	7.51479	2.51776
6008	3.01625	7.57007	2.51303
6016	3.0041	7.55292	2.51013
6024	2.99906	7.52537	2.50328
6032	2.99291	7.50576	2.49609
6040	2.98538	7.45674	2.49287
6048	2.97749	7.47029	2.48851
6056	2.97147	7.42606	2.48296
6064	2.96601	7.36549	2.47789
6072	2.95564	7.36047	2.47547
6080	2.95109	7.37595	2.47073
6088	2.9454	7.30531	2.4627
6096	2.93589	7.27733	2.45987
6104	2.92605	7.27527	2.45743
6112	2.92307	7.22245	2.45107
6120	2.91653	7.21638	2.44425
6128	2.90984	7.18457	2.44472
6136	2.90228	7.17066	2.4368
6144	2.89761	7.1413	2.43322
6152	2.88942	7.11061	2.43481
6160	2.88369	7.07126	2.42481
6168	2.87502	7.05771	2.42527
6176	2.8765	7.05101	2.42109
6184	2.86671	6.9929	2.41857
6192	2.86115	7.00518	2.41504
6200	2.8584	6.98415	2.41085
6208	2.84992	6.95966	2.40519
6216	2.8417	6.9473	2.40613
6224	2.83696	6.92852	2.39403
6232	2.83304	6.91451	2.39201
6240	2.82371	6.88378	2.3946
6248	2.81679	6.8734	2.38276
6256	2.80919	6.8222	2.38259
6264	2.80202	6.80783	2.37837
6272	2.79774	6.81021	2.37442
6280	2.78886	6.79091	2.37172
6288	2.78291	6.73826	2.36472
6296	2.77761	6.7192	2.36438
6304	2.77038	6.70977	2.35552
6312	2.76379	6.65407	2.35587
6320	2.756	6.62836	2.35026
6328	2.74982	6.60882	2.34626
6336	2.74422	6.59492	2.34006
6344	2.73539	6.58431	2.33843
6352	2.73204	6.54255	2.33504
6360	2.72298	6.5225	2.33039
6368	2.71473	6.4938	2.32662
6376	2.70776	6.46689	2.32413
6384	2.70374	6.45039	2.31842
6392	2.69821	6.39376	2.31751
6400	2.68882	6.38148	2.3142

## Sheet: Fig.4i
Frequency	Sound transmission loss
	PE600M4	PDMS	PVB
0	65550	65535	65535
4	55.979	38.96	36.5932
8	69.2659	42.5113	49.134
12	69.2879	47.5665	43.285
16	69.6703	61.2319	42.5702
20	72.8021	62.1118	45.7194
24	75.1375	55.9535	53.7122
28	81.7082	58.5766	49.0424
32	84.5892	64.2896	56.2868
36	75.6191	64.8631	58.1923
40	74.5444	61.6276	62.0008
44	77.9233	73.8156	58.0143
48	77.2287	62.3626	65.0646
52	71.4375	58.9524	66.8961
56	73.8212	57.5293	60.7203
60	78.503	59.7586	70.3813
64	77.1819	60.5919	71.5085
68	73.9201	58.2747	70.9552
72	85.0535	58.1133	62.9962
76	80.0139	57.8924	62.0312
80	87.8502	54.7641	74.3332
84	95.8062	53.6339	70.5204
88	100.745	52.5751	77.2653
92	91.0177	51.677	66.883
96	83.4962	51.9684	60.0048
100	80.9665	51.447	59.7857
104	77.2321	51.5435	61.3977
108	81.713	52.162	58.9603
112	77.9983	51.4872	59.4756
116	78.6063	49.3656	63.4409
120	81.0883	47.3242	59.7528
124	76.2549	46.8361	64.4911
128	79.6277	46.0968	75.5213
132	79.8269	45.3802	76.8007
136	82.2894	44.5916	66.1225
140	77.6625	43.734	64.668
144	80.8083	42.8323	66.8054
148	79.4708	42.0872	63.8094
152	81.6777	41.4686	59.6157
156	78.6221	40.7373	60.5263
160	78.1941	40.054	69.363
164	79.2868	39.2657	65.7106
168	76.6467	38.3036	60.2303
172	74.7171	37.5339	60.1057
176	74.2422	36.6427	64.9243
180	71.0727	35.8551	66.1608
184	71.2388	34.9564	65.8588
188	70.7091	34.1208	60.8068
192	68.2718	33.2179	64.3373
196	72.5747	32.2494	65.8028
200	75.2952	31.2919	64.4341
204	76.7385	30.361	62.546
208	76.4628	29.3813	60.246
212	77.6837	28.2437	66.0558
216	78.1102	27.2416	65.0427
220	79.1195	26.2982	63.1082
224	80.5135	25.449	60.5722
228	81.3315	25.0996	57.2948
232	83.8353	25.5557	63.7965
236	95.5837	35.1737	76.0067
240	89.8989	29.713	70.6848
244	91.3487	30.5264	69.3422
248	98.8725	36.0838	78.1631
252	89.4453	27.1357	64.8998
256	84.7283	23.4527	58.6345
260	80.4227	23.44	59.0022
264	76.0345	23.7744	65.3976
268	72.5589	24.2381	68.7281
272	74.1682	24.7688	63.6517
276	69.7506	25.3044	62.5605
280	65.9592	25.7663	62.7288
284	65.8524	26.2757	66.8153
288	63.0568	26.873	72.2535
292	61.1241	27.4529	72.9407
296	60.4814	27.8876	69.3114
300	60.6824	28.2454	66.5815
304	63.435	28.6096	65.0814
308	66.9535	28.7279	65.1727
312	71.9356	28.0512	59.7801
316	77.1638	27.9851	60.0589
320	80.2146	27.991	59.8522
324	79.3205	28.0895	59.4251
328	76.8703	28.2194	60.0097
332	74.7882	28.3354	61.1973
336	73.557	28.3678	62.7074
340	75.4077	28.5442	62.2705
344	76.6427	28.6945	63.0689
348	78.5499	28.9022	64.298
352	81.5082	29.1117	64.68
356	85.4146	29.002	65.0802
360	89.0344	28.2547	65.1297
364	89.1278	25.1988	64.5596
368	87.2394	20.7086	63.7864
372	85.7996	14.0427	63.1213
376	84.4038	8.73768	62.5256
380	83.3813	9.79528	61.9731
384	82.7173	12.4612	61.3881
388	82.0612	14.3297	60.8544
392	81.1068	15.5106	60.266
396	80.0243	15.8512	59.4929
400	79.1674	16.1575	58.7912
404	78.4678	16.4331	58.1138
408	78.1324	16.5684	57.4626
412	77.9796	16.5284	56.5146
416	77.712	16.454	55.6211
420	77.5443	16.1761	54.7765
424	77.7476	15.8471	53.76
428	78.7129	15.6097	52.5851
432	80.4865	15.1748	50.8481
436	81.6055	14.694	47.64
440	82.9177	14.0686	45.8529
444	80.5692	13.4022	40.0596
448	74.6791	12.4889	40.5703
452	70.3933	11.5726	56.8509
456	68.0423	10.594	57.4713
460	66.9305	9.29194	53.4385
464	66.4885	7.82346	53.0676
468	66.5065	6.13193	54.1171
472	65.7728	4.99114	53.8467
476	64.8268	4.28154	55.1966
480	64.26	5.00464	55.2035
484	64.0107	6.8991	56.0878
488	62.93	8.85307	54.3841
492	61.5676	10.6936	52.1803
496	61.696	12.1799	51.5137
500	61.3924	13.6948	51.3539
504	61.1817	15.0759	51.9417
508	63.3785	16.3867	53.1785
512	64.8503	17.4688	53.9729
516	64.6172	18.674	51.6998
520	64.7152	19.6421	51.3748
524	64.7834	20.4081	52.0272
528	65.3467	21.1833	53.0331
532	65.8318	22.0306	53.4946
536	66.2329	22.8074	54.2706
540	67.0626	23.5432	54.8948
544	67.4318	24.2248	55.1821
548	67.972	24.8239	55.9736
552	68.6754	25.4726	56.4083
556	68.9158	26.0621	56.764
560	69.2896	26.6367	56.9303
564	69.4156	27.0748	57.3162
568	69.71	27.7772	57.9035
572	70.0268	28.4617	58.1741
576	70.0834	28.9303	58.2987
580	70.3506	29.3784	58.5353
584	70.8346	29.8898	58.7418
588	71.0127	30.2904	58.9895
592	71.2937	30.6574	59.7126
596	71.2334	31.1037	59.8357
600	71.1115	31.2052	60.0975
604	70.1128	30.23	59.4414
608	71.2541	31.6313	61.2201
612	72.4822	32.9663	62.6698
616	73.0009	33.44	63.0375
620	73.1722	34.1707	63.4302
624	73.1576	34.6818	65.1502
628	73.3844	35.0694	66.3384
632	73.5166	35.5847	68.6783
636	74.0031	36.2335	69.7553
640	74.3279	36.6491	72.9641
644	74.0796	37.019	83.4604
648	74.2294	37.6376	74.8388
652	74.5466	37.8513	68.0761
656	74.2779	38.0899	65.6921
660	74.9965	38.2856	61.6982
664	75.5948	38.4152	60.626
668	75.4408	38.3802	61.7407
672	75.138	38.3689	60.7188
676	75.2654	38.6391	57.6505
680	76.3504	38.8805	51.7607
684	76.7643	38.5614	55.452
688	77.4095	38.5471	57.7471
692	78.1975	38.5249	57.8829
696	77.7708	38.5577	58.4293
700	78.2598	38.2355	59.3858
704	79.6705	39.2267	59.3552
708	79.9278	39.715	60.6069
712	80.7238	38.8132	60.6681
716	80.282	37.1113	58.729
720	79.8708	36.1626	58.2484
724	77.7389	34.6698	57.4302
728	77.5395	34.1498	57.3655
732	77.4806	33.2182	57.4836
736	76.5502	32.4568	56.87
740	76.8195	32.0736	56.828
744	76.3152	31.5473	58.2753
748	77.7426	32.7636	60.7661
752	76.2908	30.9101	59.3262
756	74.8261	28.8709	58.9011
760	73.66	27.6161	59.2101
764	72.7562	26.8463	59.1445
768	72.2639	26.0371	59.4024
772	71.8025	25.27	58.6168
776	72.05	24.8485	57.8131
780	71.6112	24.3702	58.5222
784	70.9108	24.1703	58.6377
788	70.537	23.9667	58.8794
792	70.3014	23.9064	58.5391
796	70.1756	24.0413	59.2887
800	70.5637	24.0643	62.1184
804	71.4051	24.2235	65.8489
808	72.0328	24.3751	63.477
812	72.7319	24.6063	64.9638
816	73.827	24.8548	68.0914
820	74.1717	25.1482	71.1897
824	74.3341	25.3536	76.7983
828	73.7887	25.6598	77.8043
832	73.5477	25.8737	74.6143
836	73.2824	26.1451	72.4771
840	72.9581	26.3836	70.7472
844	72.9218	26.6278	70.0331
848	72.708	26.8474	70.8358
852	72.45	27.0552	70.7522
856	71.7059	27.2817	71.445
860	72.2304	27.4948	69.5559
864	72.0035	27.6901	67.6845
868	72.0334	27.9188	67.0478
872	71.5138	28.1053	67.2979
876	71.0906	28.2312	66.68
880	71.1048	28.4136	65.9445
884	71.4498	28.6155	66.1805
888	70.9944	28.7346	66.4175
892	70.7126	28.8448	65.2874
896	70.9565	28.9957	65.0031
900	71.0842	29.1388	64.615
904	70.9289	29.2527	64.6666
908	71.1997	29.3205	64.1295
912	71.0663	29.4161	62.9843
916	70.4798	29.5171	62.8751
920	70.2282	29.6554	62.9632
924	70.1702	29.7276	63.0841
928	70.1907	29.7169	64.2531
932	69.6792	29.7666	62.6906
936	69.6533	29.8257	62.4155
940	69.3407	29.9117	61.9133
944	68.9919	29.948	61.2692
948	68.8534	29.9589	61.1773
952	69.1895	29.9856	61.6275
956	69.1872	29.9627	60.5988
960	68.7956	29.9697	60.7871
964	68.395	29.9479	60.0881
968	68.4557	29.8507	59.284
972	68.0955	29.7553	57.8691
976	67.7125	29.6514	57.9072
980	67.184	29.5281	57.5868
984	67.1707	29.4335	56.9459
988	66.791	29.3416	56.3568
992	66.6453	29.1441	55.423
996	66.4487	29.0094	54.9738
1000	66.564	28.781	54.1549
1004	66.0497	28.5326	53.7217
1008	66.0559	28.3175	52.8884
1012	65.685	28.1005	51.981
1016	65.0839	27.9343	50.8818
1020	64.9037	27.7844	50.1645
1024	64.5966	27.8305	50.1994
1028	63.976	28.1827	49.7472
1032	63.6373	29.3048	48.956
1036	63.079	31.3319	48.8095
1040	62.7144	33.9248	48.6083
1044	62.33	36.3551	48.7768
1048	61.4682	38.0127	49.4931
1052	61.5299	38.5746	51.131
1056	63.0751	38.4721	52.8087
1060	64.6347	38.268	53.7527
1064	66.1	38.0101	54.8143
1068	67.0809	37.8727	55.6645
1072	67.8402	37.7392	56.5144
1076	68.4658	37.5667	56.9086
1080	68.8044	37.4401	57.3328
1084	69.1242	37.3066	57.6269
1088	69.2194	37.2053	57.9635
1092	69.2492	37.0862	58.2423
1096	69.269	36.9715	58.5472
1100	69.1925	36.8927	58.8972
1104	69.0029	36.8085	59.046
1108	68.7804	36.7058	59.0595
1112	68.6396	36.6152	59.0726
1116	68.4768	36.5188	58.9436
1120	68.2217	36.4597	58.8536
1124	68.0053	36.3708	58.9135
1128	67.6949	36.2647	58.9565
1132	67.3752	36.1682	58.9548
1136	67.2439	36.1088	58.9691
1140	66.9953	35.9932	58.9772
1144	66.7294	35.8644	58.8699
1148	66.6266	35.8664	58.973
1152	66.4369	35.7169	58.8949
1156	66.2685	35.6592	58.9496
1160	66.0764	35.4416	58.8982
1164	66.1019	35.4307	58.917
1168	66.0697	35.3141	58.8296
1172	65.9679	35.1274	58.8042
1176	66.0204	35.06	58.866
1180	66.7252	35.4385	59.348
1184	66.4136	34.873	58.9495
1188	66.1973	34.4357	58.7057
1192	65.6804	33.7919	58.2182
1196	65.6531	33.4811	57.966
1200	65.4796	33.171	57.6716
1204	65.445	33.0693	57.6652
1208	64.9956	32.6634	57.4281
1212	64.9104	32.7166	57.5632
1216	64.4715	32.3802	57.5143
1220	64.2787	32.2686	57.5368
1224	63.8399	31.9084	57.0292
1228	63.4416	31.6162	56.8326
1232	63.428	31.6561	57.1657
1236	63.3505	31.5977	57.0945
1240	63.093	31.4939	57.2079
1244	63.0576	31.5924	57.4941
1248	63.3268	31.9086	57.6561
1252	63.2432	32.111	58.076
1256	62.4534	31.3359	57.5784
1260	61.8368	30.691	57.1908
1264	61.2985	30.1602	56.8424
1268	60.9489	29.9698	56.3279
1272	60.4642	29.6879	56.4175
1276	60.3227	29.5232	56.2023
1280	60.1294	29.2554	55.5852
1284	59.8813	28.8099	55.6005
1288	59.9191	28.6525	55.9245
1292	59.8448	28.3395	54.9972
1296	59.6615	28.0574	54.3045
1300	59.3429	27.603	54.6583
1304	59.1063	27.3393	55.3219
1308	58.8991	27.0053	55.2216
1312	58.9022	26.617	53.9696
1316	58.6524	26.2839	53.3435
1320	58.3872	25.9764	53.1526
1324	58.4688	25.5646	52.2921
1328	58.2514	25.2987	52.4654
1332	58.0699	25.2772	52.162
1336	57.462	25.4248	51.9031
1340	57.0043	25.7337	51.8692
1344	56.2575	26.2251	52.1959
1348	55.8903	26.4548	52.3652
1352	54.8843	26.5921	52.0731
1356	54.5328	26.6697	52.1969
1360	53.331	26.7737	51.2487
1364	52.6893	26.4182	50.6987
1368	52.8825	25.9093	51.4913
1372	52.7753	25.6863	50.4363
1376	52.5453	25.2526	48.2148
1380	52.7152	24.568	46.4522
1384	52.6729	24.3338	44.642
1388	51.3711	24.2827	42.5177
1392	52.7272	24.5868	44.3087
1396	53.5972	25.3485	43.6059
1400	53.6672	26.1927	40.5478
1404	53.8183	28.0575	41.0884
1408	54.0123	29.6931	42.0755
1412	53.7886	31.0487	40.8385
1416	54.7176	32.5803	41.4676
1420	54.516	33.9218	41.1455
1424	53.8688	34.9878	40.5469
1428	53.8399	35.5995	41.0068
1432	53.9719	35.126	41.8982
1436	53.084	34.2652	41.506
1440	52.6508	33.2205	41.0931
1444	52.8044	32.3312	41.7432
1448	53.394	31.5451	42.7282
1452	53.4414	30.9489	43.1403
1456	53.1924	29.8937	43.4014
1460	52.7586	28.2099	44.1125
1464	52.2831	27.4771	44.1068
1468	52.1771	26.9698	44.351
1472	53.1666	26.2436	44.511
1476	53.1831	25.8795	44.1559
1480	52.8944	24.7364	43.8798
1484	53.0231	23.5724	43.8806
1488	53.5839	23.3491	43.4731
1492	54.1201	23.4234	43.4542
1496	54.2346	22.8118	44.3479
1500	54.1063	22.8042	44.5548
1504	54.5689	23.1084	44.9162
1508	54.4776	23.2274	45.3618
1512	55.0207	23.6077	44.5675
1516	56.0978	24.202	43.3409
1520	56.5521	24.7836	43.2021
1524	57.0342	25.2768	43.0311
1528	57.5161	25.9943	42.2397
1532	57.541	26.3424	42.8144
1536	57.3095	26.5173	42.662
1540	57.4168	26.6394	42.2414
1544	57.4558	26.5859	42.4828
1548	57.0545	26.5788	42.8224
1552	57.0408	26.5387	43.0151
1556	57.0371	26.6201	43.4512
1560	57.4327	26.5926	43.7976
1564	57.7669	26.6957	44.2452
1568	57.8016	26.6876	44.3783
1572	57.8422	26.7587	44.8016
1576	57.3045	26.8025	44.9209
1580	57.0598	26.8613	45.1206
1584	57.1827	26.8788	45.5406
1588	56.9345	26.9607	45.7608
1592	56.7182	27.1547	46.1345
1596	56.6137	27.2132	46.3061
1600	56.6919	27.2918	46.2772
1604	56.5336	27.4514	46.4688
1608	56.6181	27.5471	47.0624
1612	56.5468	27.6821	47.1601
1616	56.2359	27.7763	46.9552
1620	56.1849	27.915	47.0928
1624	56.3429	28.1604	47.4815
1628	56.1942	28.3174	47.4905
1632	55.8728	28.498	47.3274
1636	55.8505	28.63	47.3057
1640	56.0209	28.9031	47.3631
1644	55.9254	29.0265	47.1793
1648	55.8704	29.0801	47.0685
1652	55.7826	29.0553	46.8545
1656	55.8509	29.2484	47.064
1660	55.5367	29.3851	47.1129
1664	55.5888	29.8636	47.3605
1668	55.3449	29.9541	47.3622
1672	55.42	30.1137	47.3857
1676	55.3532	30.256	47.446
1680	55.2486	30.3888	47.557
1684	55.2808	30.4225	47.4425
1688	55.2614	30.5536	47.4098
1692	55.1381	30.6131	47.3693
1696	55.0598	30.716	47.419
1700	55.1079	30.8606	47.5325
1704	55.0187	30.8824	47.5825
1708	54.9684	30.9515	47.6129
1712	54.8895	31.0335	47.5547
1716	54.8127	31.1268	47.5361
1720	54.681	31.1126	47.3887
1724	54.6761	31.1879	47.3918
1728	54.6057	31.2882	47.418
1732	54.657	31.4976	47.58
1736	54.6907	31.6836	47.5804
1740	54.6826	31.8729	47.4766
1744	54.7207	32.2134	47.5788
1748	54.7062	32.624	47.6461
1752	54.9189	33.2178	47.8822
1756	55.0326	33.6083	48.0636
1760	55.0412	33.7988	48.1576
1764	55.0166	33.8225	48.1891
1768	55.0945	33.9706	48.1322
1772	55.385	34.117	48.2319
1776	55.6641	34.2954	48.3869
1780	55.6704	34.3238	48.3349
1784	55.7961	34.4233	48.3046
1788	56.044	34.6327	48.5145
1792	56.0879	34.6643	48.6688
1796	56.0455	34.7087	48.6863
1800	56.1528	34.8763	48.8082
1804	56.1694	34.9014	48.7153
1808	56.01	34.7851	48.6803
1812	55.9071	34.7031	48.6313
1816	55.8967	34.6495	48.5852
1820	55.9142	34.7422	48.4491
1824	56.0818	35.0114	48.691
1828	56.315	35.2148	48.9437
1832	56.5943	35.4659	49.109
1836	56.6616	35.4773	49.0625
1840	56.7632	35.6312	49.0398
1844	56.808	35.7007	48.9564
1848	56.8926	35.776	48.9882
1852	56.8478	35.8549	48.9986
1856	56.7708	35.8967	48.972
1860	56.7878	35.9487	48.9968
1864	56.8558	36.0137	48.9724
1868	56.9732	36.1099	48.8024
1872	56.9669	36.144	48.7262
1876	56.9416	36.185	48.796
1880	56.9285	36.2443	48.8589
1884	56.8384	36.2719	48.8595
1888	56.8865	36.3602	48.733
1892	56.9028	36.4067	48.7835
1896	56.9587	36.4564	48.7728
1900	56.9126	36.5238	48.7428
1904	56.8197	36.517	48.7427
1908	56.815	36.5544	48.7463
1912	56.8469	36.6049	48.6849
1916	56.8492	36.641	48.5754
1920	56.8484	36.6853	48.5281
1924	56.8473	36.71	48.4575
1928	56.8106	36.7253	48.4825
1932	56.7691	36.7616	48.5042
1936	56.722	36.7929	48.4412
1940	56.7207	36.8221	48.3296
1944	56.6597	36.8202	48.3061
1948	56.5623	36.8616	48.2584
1952	56.5158	36.8815	48.2036
1956	56.4873	36.9063	48.1713
1960	56.4141	36.8964	48.1133
1964	56.3669	36.9273	48.0984
1968	56.3109	36.9409	48.0164
1972	56.2334	36.9499	47.9477
1976	56.2151	36.9608	47.8873
1980	56.1333	36.9712	47.8096
1984	56.0651	36.9816	47.7179
1988	55.9858	36.9861	47.6465
1992	55.9449	37.0029	47.5931
1996	55.9159	37.0055	47.4945
2000	55.8796	37.0391	47.4713
2004	55.7804	36.9874	47.3621
2008	55.7496	36.9972	47.3059
2012	55.6859	37.0066	47.2481
2016	55.5973	37.0054	47.1597
2020	55.4804	37.0105	47.0645
2024	55.4532	36.9913	46.9899
2028	55.4443	37.0023	46.9459
2032	55.4469	36.9906	46.8389
2036	55.373	36.9784	46.7537
2040	55.2	36.9716	46.6742
2044	55.0944	36.9657	46.6024
2048	55.0707	36.9389	46.4805
2052	55.0251	36.9219	46.3884
2056	54.9408	36.8886	46.2904
2060	54.9071	36.8911	46.1963
2064	54.812	36.8529	46.0587
2068	54.8332	36.854	45.9715
2072	54.7991	36.8479	45.9048
2076	54.6835	36.7903	45.7769
2080	54.6354	36.7914	45.6681
2084	54.6663	36.8131	45.6219
2088	54.5895	36.8085	45.4794
2092	54.5373	36.8067	45.3725
2096	54.4743	36.8121	45.3084
2100	54.4379	34.1181	45.2309
2104	54.4321	33.8027	45.2433
2108	54.5645	33.4025	45.347
2112	53.8289	32.5839	43.1502
2116	53.3217	32.5365	42.9456
2120	53.2258	33.1048	43.0995
2124	53.1074	33.2746	42.8525
2128	53.3093	33.5055	42.8385
2132	53.9262	34.0312	43.239
2136	54.0579	34.3534	44.0196
2140	54.242	34.5269	43.9935
2144	54.0747	34.3664	43.773
2148	53.9646	35.8034	43.6134
2152	53.9371	35.7934	43.5071
2156	53.8779	35.7535	43.4202
2160	53.7004	35.5576	43.304
2164	53.6299	35.5966	43.2063
2168	53.5387	35.4921	43.0102
2172	53.4571	35.4284	42.8225
2176	53.4269	35.3325	42.7012
2180	53.295	35.2431	42.6095
2184	53.229	35.1245	42.4291
2188	53.1374	35.0342	42.2228
2192	53.1017	34.951	41.9699
2196	53.0606	34.8049	41.8795
2200	52.9384	34.6529	41.7552
2204	52.9397	34.6051	41.6055
2208	52.8596	34.5337	41.4373
2212	52.761	34.4295	41.1629
2216	52.6597	34.2932	40.9515
2220	52.5681	34.1502	40.8621
2224	52.5332	33.9844	40.6698
2228	52.3721	33.7945	40.4216
2232	52.3154	33.6987	40.3196
2236	52.1991	33.5495	40.082
2240	52.0065	33.4085	39.7816
2244	51.9696	33.1946	39.7032
2248	51.9667	32.9864	39.5363
2252	51.8939	32.8168	39.3146
2256	51.7514	32.6861	39.1088
2260	51.612	32.558	38.8575
2264	51.4863	32.3485	38.572
2268	51.2985	32.1026	38.3338
2272	51.1992	31.99	37.873
2276	51.1753	31.7659	37.8782
2280	51.0576	31.5688	37.8849
2284	50.8952	31.3715	37.5626
2288	50.8202	31.1612	37.3707
2292	50.7124	31.0486	37.2868
2296	50.3901	30.9086	37.0578
2300	50.1613	30.6966	36.7754
2304	49.9587	30.3722	36.3263
2308	49.7531	30.1037	36.0155
2312	49.8005	29.9581	35.7577
2316	49.7097	29.698	35.4448
2320	49.5032	29.4191	35.2856
2324	49.3568	29.2401	35.0356
2328	49.0599	28.9539	34.7017
2332	48.7717	28.5702	34.3277
2336	48.7168	28.1234	34.0436
2340	48.4935	27.7731	33.7839
2344	48.1984	27.462	33.4746
2348	47.8904	27.0063	33.014
2352	47.6855	26.648	32.6878
2356	47.4535	26.2781	32.2564
2360	47.1859	25.8645	31.9102
2364	46.9559	25.3928	31.6101
2368	46.6275	24.9373	31.1385
2372	46.3472	24.3622	30.7837
2376	45.8427	23.8493	30.3482
2380	45.5273	23.3563	29.8648
2384	45.1449	22.7829	29.4583
2388	44.6451	22.2047	28.9913
2392	44.2928	21.6315	28.4179
2396	43.8962	21.1435	27.9171
2400	43.6717	20.6559	27.5835
2404	43.338	20.1266	27.1559
2408	42.966	19.6092	26.4914
2412	42.3318	19.1395	25.8808
2416	41.6728	18.6483	25.2302
2420	41.032	18.1462	24.5939
2424	40.4652	17.7336	24.0315
2428	40.027	17.4842	23.4067
2432	39.4796	17.2658	22.8199
2436	39.1141	17.1256	22.2324
2440	38.8946	17.2097	21.6497
2444	38.3464	21.2126	18.3298
2448	37.7341	21.8036	20.1263
2452	37.1152	22.1767	21.6997
2456	36.4873	22.6615	22.6664
2460	36.3951	22.9895	23.6925
2464	37.6773	23.2869	24.6545
2468	38.7275	23.5359	25.1543
2472	39.7137	23.7648	25.7592
2476	40.6668	23.9715	26.2103
2480	41.5208	24.1803	26.8569
2484	42.0761	24.4562	27.4255
2488	42.6673	24.6449	28.0169
2492	43.0983	24.8189	28.4083
2496	43.5425	25.0365	28.7929
2500	44.1143	25.172	29.0748
2504	44.5694	25.3348	29.4627
2508	45.1495	25.5232	29.7672
2512	45.7213	25.6954	30.1427
2516	46.183	25.845	30.544
2520	46.5358	26.0372	30.8083
2524	46.8866	26.2026	31.0568
2528	47.2289	26.341	31.3514
2532	47.5958	26.5378	31.6404
2536	47.8551	26.6448	31.886
2540	48.4229	26.8473	32.2421
2544	48.7908	26.954	32.4624
2548	49.1521	27.1321	32.7265
2552	49.3885	27.2977	32.9654
2556	49.6618	27.4588	33.151
2560	50.089	27.619	33.4016
2564	50.5108	27.7632	33.6358
2568	50.5694	27.9355	33.8381
2572	50.6035	28.0526	33.9704
2576	50.6817	28.2794	34.2299
2580	50.9065	28.2548	34.1952
2584	51.2971	28.2051	34.3571
2588	51.4943	28.4021	34.5249
2592	51.8232	28.5361	34.5936
2596	52.0866	28.621	34.6867
2600	52.0176	28.5442	34.5193
2604	52.1613	28.8541	34.771
2608	52.739	29.4051	35.3009
2612	53.4524	29.9711	35.9316
2616	53.787	30.1787	36.115
2620	53.9345	30.2886	36.3365
2624	54.0588	30.3583	36.409
2628	54.2111	30.5556	36.549
2632	54.2699	30.6499	36.6977
2636	54.4488	30.79	36.8322
2640	54.7636	31.0157	37.0477
2644	54.9705	31.08	37.0832
2648	55.1121	31.2533	37.2549
2652	55.175	31.3517	37.3361
2656	55.3083	31.4222	37.4737
2660	55.5611	31.5688	37.5633
2664	55.6727	31.7206	37.7241
2668	55.7505	31.8262	37.8057
2672	55.8516	31.9372	37.8773
2676	55.9364	32.0785	37.9945
2680	55.9986	32.1672	38.0841
2684	56.1835	32.2822	38.1435
2688	56.3738	32.3719	38.2653
2692	56.5707	32.4966	38.3864
2696	56.7228	32.6022	38.4299
2700	56.8174	32.6956	38.5414
2704	56.9192	32.8114	38.6643
2708	56.9466	32.8782	38.7272
2712	57.0387	32.9891	38.8349
2716	57.0965	33.0618	38.8718
2720	57.2557	33.169	38.9468
2724	57.399	33.258	39.0423
2728	57.4887	33.3319	39.1027
2732	57.5648	33.3931	39.155
2736	57.678	33.4746	39.2489
2740	57.746	33.5444	39.3077
2744	57.7627	33.5822	39.3198
2748	57.7803	33.5612	39.3028
2752	57.7261	33.3752	39.184
2756	57.8431	33.5402	39.3092
2760	57.9755	33.7265	39.4466
2764	58.0791	33.8472	39.5322
2768	58.2146	33.9904	39.6433
2772	58.3187	34.1005	39.7253
2776	58.3949	34.1944	39.7825
2780	58.4687	34.2695	39.8432
2784	58.5208	34.3307	39.8955
2788	58.6033	34.3997	39.9399
2792	58.6603	34.463	39.9854
2796	58.6818	34.5215	40.0522
2800	58.7422	34.5585	40.1232
2804	58.8511	34.598	40.1411
2808	58.9021	34.6514	40.1894
2812	58.9305	34.6961	40.2171
2816	58.9993	34.7567	40.2049
2820	59.0485	34.7973	40.2834
2824	59.1183	34.83	40.3518
2828	59.1142	34.8782	40.3616
2832	59.1743	34.9339	40.3901
2836	59.205	34.9592	40.3958
2840	59.2235	34.9761	40.4345
2844	59.2926	35.0383	40.5312
2848	59.3176	35.0664	40.5896
2852	59.3951	35.0755	40.6021
2856	59.404	35.1046	40.5913
2860	59.377	35.1547	40.6238
2864	59.3814	35.1796	40.6801
2868	59.4223	35.1871	40.6792
2872	59.48	35.2054	40.6565
2876	59.4816	35.2274	40.6951
2880	59.5124	35.2398	40.7439
2884	59.5754	35.2656	40.7548
2888	59.5766	35.2749	40.7188
2892	59.6018	35.293	40.7512
2896	59.6293	35.3134	40.7872
2900	59.6427	35.3375	40.8306
2904	59.6325	35.3103	40.7701
2908	59.7247	35.3075	40.7777
2912	59.737	35.3322	40.7841
2916	59.6654	35.3526	40.8063
2920	59.697	35.339	40.8177
2924	59.805	35.3664	40.8386
2928	59.7016	35.3347	40.8869
2932	59.6667	35.3368	40.8619
2936	59.6462	35.3462	40.8139
2940	59.6951	35.357	40.8184
2944	59.6845	35.3618	40.8174
2948	59.6848	35.3379	40.8447
2952	59.6927	35.3094	40.8591
2956	59.7052	35.2979	40.8173
2960	59.6647	35.3098	40.8333
2964	59.5991	35.294	40.8097
2968	59.5817	35.3022	40.8262
2972	59.4865	35.2862	40.7926
2976	59.555	35.3011	40.7542
2980	59.5784	35.2921	40.8123
2984	59.4501	35.2857	40.8105
2988	59.4526	35.2579	40.8321
2992	59.4911	35.2077	40.7996
2996	59.4785	35.172	40.7219
3000	59.5209	35.2291	40.7748
3004	59.3481	35.1716	40.712
3008	59.2475	35.0827	40.6228
3012	59.3474	35.1198	40.6936
3016	59.2731	34.9822	40.5279
3020	59.1437	34.9617	40.5844
3024	59.0366	34.756	40.3659
3028	58.7999	34.5113	40.0532
3032	58.7062	34.4637	40.0159
3036	58.6343	34.5566	40.1668
3040	58.5522	34.4344	40.1872
3044	58.5363	34.3406	40.0253
3048	58.6014	34.4503	40.205
3052	58.5435	34.3638	40.0483
3056	58.5952	34.4064	39.9962
3060	58.2191	34.2451	39.7714
3064	58.1962	34.2507	39.8491
3068	58.3605	34.2234	39.8903
3072	58.0906	34.081	39.577
3076	57.9402	34.0938	39.5725
3080	58.2117	34.4611	40.0253
3084	58.6873	34.536	40.1868
3088	58.6415	34.2321	39.9385
3092	58.6555	34.1027	39.8743
3096	58.3247	33.8639	39.6727
3100	58.1895	33.5968	39.5082
3104	58.0442	33.4846	39.4943
3108	57.9907	33.235	39.4327
3112	57.79	33.0199	39.251
3116	57.5629	32.8797	39.1657
3120	57.4078	32.6232	39.0772
3124	57.0274	32.4473	39.1688
3128	56.8234	32.2698	38.9949
3132	56.8239	32.2371	38.7092
3136	56.592	31.995	38.5163
3140	56.6158	31.8983	38.4405
3144	56.3549	31.7118	38.4451
3148	56.1693	31.6562	38.5592
3152	56.1523	31.5327	38.577
3156	56.0668	31.398	38.5914
3160	55.9098	31.2392	38.3276
3164	55.8839	31.1219	38.36
3168	55.7542	30.9622	38.1269
3172	55.474	30.8072	38.0179
3176	55.4254	30.7721	38.0476
3180	55.4684	30.6812	38.0451
3184	55.4566	30.4957	38.1264
3188	55.1894	30.3711	38.0441
3192	54.99	30.1782	37.9472
3196	55.119	30.0326	37.6939
3200	54.901	29.9419	37.6311
3204	54.7243	29.688	37.5877
3208	54.8835	29.5254	37.4928
3212	54.7133	29.3845	37.4353
3216	54.2854	29.0697	37.3141
3220	54.2244	28.8918	37.1833
3224	54.3267	28.7724	37.1458
3228	54.0698	28.5809	37.0341
3232	53.8782	28.4021	36.9785
3236	53.8516	28.0666	36.7734
3240	53.2745	27.8043	36.5044
3244	53.0374	27.4179	36.276
3248	53.0286	27.068	36.1764
3252	52.9062	26.8802	36.0362
3256	52.5755	26.624	35.9328
3260	52.2085	26.1915	35.5628
3264	52.1784	26.0743	35.5264
3268	51.8985	25.9903	35.5064
3272	51.8805	25.6881	35.5199
3276	51.6418	25.3464	35.5228
3280	51.0893	25.0404	35.2232
3284	50.6842	24.6656	34.956
3288	50.1289	24.2986	34.7336
3292	49.8104	23.9406	34.4012
3296	49.5359	23.5202	34.2469
3300	49.1528	23.0231	34.0237
3304	49.0996	22.682	33.7688
3308	48.8183	22.2219	33.6069
3312	48.6775	21.8366	33.3753
3316	48.1786	21.365	33.2094
3320	47.1405	21.0063	32.9645
3324	46.3849	20.5127	32.6757
3328	45.8047	20.2603	32.5984
3332	45.1267	19.9011	32.6896
3336	44.3687	19.5903	32.6125
3340	43.2087	19.5418	32.281
3344	42.6338	19.5279	32.1699
3348	42.1874	19.6272	31.7937
3352	42.3406	19.584	31.7312
3356	40.2294	19.6704	31.3842
3360	37.2695	19.9981	30.8911
3364	35.7707	20.4007	30.6481
3368	35.4639	20.7602	30.2129
3372	35.1957	21.0785	29.5767
3376	34.4589	21.5143	29.3254
3380	31.594	21.8855	28.8525
3384	27.1417	22.3037	28.6802
3388	17.586	22.6182	28.1777
3392	27.4396	22.9357	27.9566
3396	33.1745	23.3191	27.5243
3400	34.4338	23.6956	27.1273
3404	35.7841	24.0863	26.9994
3408	37.8497	24.4314	26.1989
3412	39.0467	24.7806	25.6486
3416	41.1892	25.0546	25.365
3420	42.6805	25.4128	25.5039
3424	43.7458	25.6935	25.5785
3428	44.4558	25.9867	25.4358
3432	45.2522	26.2805	25.8102
3436	45.7279	26.607	26.0175
3440	45.961	26.8529	26.5089
3444	46.8201	27.1211	26.7707
3448	47.2876	27.3411	27.1555
3452	47.3624	27.5865	27.6769
3456	48.3061	27.8282	27.9744
3460	49.0243	28.0826	28.2668
3464	49.5113	28.3112	28.5766
3468	50.05	28.5207	29.1946
3472	50.4358	28.7693	29.5306
3476	50.4289	28.9717	29.5838
3480	50.8662	29.124	29.9637
3484	51.2878	29.3171	30.3775
3488	51.6371	29.5524	30.8116
3492	52.0373	29.7867	31.1897
3496	52.2521	29.9158	31.3893
3500	52.685	30.1189	31.6754
3504	52.875	30.3054	31.7622
3508	53.1566	30.4982	32.0102
3512	53.3449	30.6057	32.1765
3516	53.5504	30.6667	31.9896
3520	53.5737	30.5791	37.748
3524	53.3357	29.9235	38.0886
3528	52.9589	29.1418	37.9686
3532	53.053	28.9131	37.7929
3536	53.4156	29.1488	37.7659
3540	53.8267	29.5148	37.7674
3544	54.2527	29.938	37.8304
3548	55.1397	30.8467	38.482
3552	55.4451	31.1287	37.041
3556	56.0114	31.466	37.3908
3560	56.0523	31.5012	37.4605
3564	56.1745	31.6194	37.5869
3568	56.3375	31.7456	37.7786
3572	56.4618	31.9046	37.9708
3576	56.7837	32.1516	38.2547
3580	56.8604	32.2164	38.3934
3584	56.954	32.3888	38.6212
3588	57.1587	32.5448	38.8393
3592	57.2373	32.5793	38.9616
3596	57.3984	32.7092	39.1701
3600	57.5697	32.8339	39.4006
3604	57.7248	32.8892	39.539
3608	57.8354	33.0289	39.716
3612	57.966	33.1816	39.9304
3616	58.0911	33.2823	40.1992
3620	58.2124	33.3948	40.2729
3624	58.3418	33.474	40.4469
3628	58.5193	33.5924	40.6602
3632	58.6182	33.6829	40.8249
3636	58.7289	33.7828	40.9383
3640	58.8748	33.8804	41.1825
3644	59.0255	33.9577	41.3322
3648	59.1142	34.0682	41.4115
3652	59.2225	34.1367	41.5831
3656	59.2907	34.2072	41.7953
3660	59.4344	34.3086	41.9599
3664	59.5252	34.3866	41.9791
3668	59.5742	34.4594	42.1057
3672	59.6438	34.5178	42.2813
3676	59.779	34.628	42.461
3680	59.9323	34.7313	42.6775
3684	60.049	34.7573	42.8289
3688	60.1174	34.7874	42.953
3692	60.2028	34.9038	43.0793
3696	60.2328	34.9784	43.2729
3700	60.2902	35.0106	43.4048
3704	60.4307	35.0886	43.5635
3708	60.5476	35.1651	43.6486
3712	60.5938	35.2335	43.84
3716	60.6321	35.293	43.9958
3720	60.7232	35.3166	44.0755
3724	60.7498	35.3462	44.1202
3728	60.7793	35.4558	44.3041
3732	60.9004	35.5048	44.4553
3736	60.9425	35.5025	44.4848
3740	60.9811	35.571	44.5408
3744	60.9137	35.506	44.568
3748	60.972	35.5916	44.6435
3752	60.938	35.6582	44.7501
3756	60.8524	35.6308	45.3785
3760	61.0716	35.9894	45.7637
3764	61.1595	36.1976	45.9168
3768	61.2446	36.3473	46.122
3772	61.358	36.3919	46.2959
3776	61.4389	36.3207	46.2863
3780	61.4353	36.3223	46.2658
3784	61.5148	36.4214	46.3727
3788	61.5257	36.4376	46.48
3792	61.6112	36.5016	46.5356
3796	61.6488	36.4868	46.5507
3800	61.7997	36.5359	46.6434
3804	61.8127	36.5618	46.5478
3808	61.6826	36.603	46.616
3812	61.6889	36.594	46.6435
3816	61.9088	36.6614	46.7771
3820	61.8846	36.7222	46.8676
3824	61.8413	36.7788	46.9801
3828	61.7158	36.7802	47.0232
3832	61.8482	36.8201	46.8533
3836	61.9571	36.9077	46.8812
3840	62.0571	36.9387	47.0614
3844	62.1637	36.9819	47.3227
3848	62.0772	36.9947	47.3401
3852	62.1955	37.0547	47.2402
3856	62.1549	37.1203	47.1761
3860	62.0605	37.1443	47.2441
3864	62.0757	37.208	47.3793
3868	61.9918	37.2124	47.3638
3872	62.066	37.2165	47.4754
3876	62.0054	37.2421	47.5473
3880	62.1555	37.2865	47.6082
3884	62.4002	37.3329	47.5129
3888	62.3103	37.3267	47.591
3892	62.3553	37.3394	47.7332
3896	62.4091	37.2743	47.8173
3900	62.4615	37.3095	47.8859
3904	62.4252	37.3496	47.8429
3908	62.3928	37.3648	47.9125
3912	62.4674	37.3722	48.0238
3916	62.4661	37.3553	48.148
3920	62.4676	37.3329	48.0091
3924	62.5144	37.3417	48.0176
3928	62.5091	37.3908	48.0326
3932	62.4991	37.368	48.1553
3936	62.4004	37.3186	48.3698
3940	62.4221	37.3128	48.2688
3944	62.4341	37.3149	48.3291
3948	62.4828	37.3175	48.3628
3952	62.5049	37.3199	48.28
3956	62.5821	37.3345	48.3835
3960	62.4315	37.259	48.3621
3964	62.389	37.2517	48.4067
3968	62.2811	37.1798	48.4816
3972	62.3156	37.2116	48.5396
3976	62.3833	37.1327	48.5413
3980	62.3372	37.0938	48.5725
3984	62.4515	37.0871	48.6576
3988	62.4205	37.0273	48.6795
3992	62.3021	37.0282	48.7232
3996	62.2315	36.9455	48.7403
4000	62.2904	36.9024	48.7019
4004	62.2245	36.8285	48.6744
4008	62.2496	36.8263	48.7648
4012	62.2094	36.7041	48.7635
4016	62.2612	36.7164	48.92
4020	62.1347	36.591	48.9146
4024	62.1753	36.5695	48.9938
4028	62.3606	36.5427	49.1043
4032	62.3227	36.4538	49.134
4036	62.1635	36.3081	49.0327
4040	62.1562	36.1563	48.968
4044	61.9288	35.979	48.8045
4048	61.9063	35.9254	48.8462
4052	61.9845	35.9821	49.2116
4056	61.8314	35.7803	48.7814
4060	61.8253	35.6932	48.8892
4064	61.8152	35.6582	48.8724
4068	61.6537	35.5774	48.8271
4072	61.5464	35.3959	48.7942
4076	61.5313	35.3924	48.7874
4080	61.3678	35.2492	48.929
4084	61.339	35.185	48.951
4088	61.3885	35.1176	49.2719
4092	61.3851	35.0557	49.1597
4096	61.3638	34.9312	49.0582
4100	61.3298	34.8493	48.5536
4104	61.2294	34.746	48.637
4108	61.1771	34.6784	49.23
4112	61.0996	34.5513	49.2578
4116	61.1322	34.4511	48.777
4120	60.9408	34.285	48.7449
4124	60.9889	34.2276	48.4589
4128	60.848	34.1195	48.3675
4132	60.6913	33.9497	48.4297
4136	60.7157	33.834	48.1005
4140	60.7212	33.7493	48.1936
4144	60.5762	33.6721	48.4752
4148	60.4489	33.5679	48.4281
4152	60.369	33.3872	48.1802
4156	60.4002	33.2632	47.9939
4160	60.1964	33.1645	47.892
4164	60.1938	33.0337	47.8471
4168	60.1119	32.9117	47.7996
4172	60.0022	32.7996	47.647
4176	60.0331	32.6813	47.5538
4180	59.8297	32.5597	47.6001
4184	59.8036	32.4448	47.3949
4188	59.6258	32.3161	47.3389
4192	59.5585	32.285	47.2225
4196	59.3892	32.0928	47.0366
4200	59.4172	32.1067	47.0497
4204	59.3729	32.01	46.8404
4208	59.289	32.0226	46.9681
4212	59.0956	31.9855	47.2844
4216	59.0869	32.0742	46.9054
4220	58.731	31.9979	45.9999
4224	58.4572	32.0059	45.9082
4228	58.454	32.1806	45.917
4232	58.1763	32.3399	45.2729
4236	57.6532	32.5096	44.4791
4240	57.5907	32.7397	44.8599
4244	57.0789	32.9835	43.906
4248	57.028	33.8242	43.0529
4252	57.7539	34.8602	43.5423
4256	57.831	35.9357	44.4277
4260	57.8811	37.0481	44.9093
4264	57.9768	37.5491	45.2937
4268	58.0367	37.4062	45.2473
4272	57.7243	36.8397	44.5671
4276	57.9006	36.1705	44.2123
4280	57.7089	35.5411	43.7052
4284	57.1531	34.9506	44.146
4288	56.796	34.3513	44.3858
4292	56.7169	33.8678	44.1806
4296	56.6334	33.3209	44.3315
4300	56.5023	32.8151	43.7806
4304	56.4295	32.3925	42.3156
4308	55.8594	31.919	41.2094
4312	55.8492	31.4684	41.9035
4316	55.6486	31.0366	40.9091
4320	55.279	30.6281	40.1071
4324	55.1321	30.196	39.203
4328	55.1844	29.7174	37.9283
4332	55.1223	29.2312	38.9239
4336	54.6454	28.6641	38.7856
4340	54.3886	28.1781	38.2683
4344	54.0871	27.5369	37.835
4348	53.6594	26.9753	35.3208
4352	53.6728	26.4183	35.9153
4356	53.2254	25.8095	34.6187
4360	52.7276	25.0841	26.6518
4364	52.339	24.353	32.093
4368	52.371	23.5752	35.6268
4372	52.8943	22.7515	34.7206
4376	53.0831	21.8259	28.7095
4380	52.5069	20.8758	36.6456
4384	51.9678	19.7732	33.6733
4388	51.9136	18.6873	34.3898
4392	50.956	17.67	35.1287
4396	50.2426	16.1966	26.4129
4400	50.3809	15.0246	29.9443
4404	50.3863	14.371	33.7186
4408	50.2405	14.1219	38.8683
4412	49.7345	14.4319	39.1109
4416	48.9212	15.7106	39.6877
4420	48.488	16.8338	39.5425
4424	48.6603	18.1182	40.0054
4428	48.758	18.8687	42.0954
4432	48.4628	19.9201	42.1189
4436	48.3647	20.8287	42.0424
4440	48.1539	21.791	42.3019
4444	48.2553	22.5	43.1929
4448	48.6561	23.3309	43.1671
4452	48.7975	24.0408	43.057
4456	48.7084	24.8253	41.4706
4460	48.5504	25.4683	43.1634
4464	49.3018	25.9796	44.9925
4468	49.8455	26.5898	47.1903
4472	50.1535	27.0751	47.1998
4476	50.4492	27.5396	47.2088
4480	50.7947	28.0306	47.9441
4484	50.9214	28.6167	47.1828
4488	51.1212	28.9796	46.6507
4492	51.4559	29.3284	48.4456
4496	52.0379	29.9051	51.7679
4500	52.6817	30.3358	52.6492
4504	53.4031	30.7658	51.8811
4508	53.9958	31.1441	48.6777
4512	54.4904	31.5309	41.3578
4516	54.7574	31.6628	46.18
4520	55.3952	32.0585	63.8118
4524	56.3599	32.2565	68.3563
4528	57.0078	32.3688	59.7399
4532	57.6835	32.5404	56.0677
4536	58.3192	32.6277	52.3808
4540	58.7162	32.8922	56.0217
4544	59.2607	32.9405	59.7285
4548	59.6186	32.9872	58.3785
4552	60.1428	33.0873	57.5246
4556	60.2566	33.2539	56.1387
4560	60.2165	33.4073	56.1038
4564	59.7088	33.4361	56.7402
4568	59.5195	33.5569	56.1369
4572	59.5103	33.6343	56.5583
4576	59.0496	33.7361	58.2797
4580	59.0575	33.8295	57.7879
4584	58.9728	33.9243	57.8007
4588	58.939	34.0919	57.2329
4592	58.7666	34.1775	56.9816
4596	58.5729	34.2854	57.2144
4600	58.6725	34.402	58.1244
4604	58.8685	34.5132	57.9667
4608	58.9828	34.6236	56.6779
4612	59.0812	34.7207	56.8047
4616	59.1584	34.834	57.18
4620	59.1752	34.8975	57.8755
4624	59.2123	35.058	57.3678
4628	59.3591	35.1868	57.2392
4632	59.5783	35.2834	57.6225
4636	59.6599	35.3775	57.8133
4640	59.7999	35.5011	56.9441
4644	59.9265	35.6008	57.0991
4648	60.0404	35.6864	56.9633
4652	60.1787	35.7859	56.1568
4656	60.2672	35.913	53.2969
4660	60.4287	36.0135	56.842
4664	60.6278	36.0952	58.1884
4668	60.8095	36.2364	57.6044
4672	61.0014	36.3507	58.6478
4676	61.1219	36.4145	59.0839
4680	61.3772	36.5159	58.7842
4684	61.6273	36.6005	59.2332
4688	61.7704	36.6428	58.904
4692	61.7129	36.7279	58.7268
4696	61.8363	36.8077	58.4289
4700	61.996	36.9091	58.2243
4704	62.1001	36.9944	58.5605
4708	62.2488	37.0638	58.4672
4712	62.3978	37.1392	59.2803
4716	62.6441	37.2531	59.1258
4720	62.7525	37.3164	58.9982
4724	62.9373	37.3492	59.8333
4728	63.0093	37.3911	59.4038
4732	63.0418	37.4623	59.2815
4736	63.1556	37.5201	59.483
4740	63.3706	37.6206	59.6927
4744	63.4448	37.6628	58.7685
4748	63.5407	37.7514	58.8881
4752	63.7061	37.8818	59.6542
4756	63.655	37.9834	58.9207
4760	63.837	38.2841	59.1118
4764	64.3426	38.5651	61.1731
4768	64.7218	38.6314	60.7486
4772	64.9294	38.7177	59.6806
4776	64.9113	38.7413	60.1884
4780	64.8929	38.6336	61.2047
4784	64.6647	38.5208	61.168
4788	64.6194	38.6165	60.855
4792	64.776	38.5811	61.1183
4796	64.8095	38.5965	60.2814
4800	65.0164	38.6613	60.142
4804	65.2724	38.6598	59.9655
4808	65.333	38.6678	59.7687
4812	65.206	38.7208	59.6401
4816	65.1289	38.7476	59.3388
4820	65.3887	38.7765	60.0735
4824	65.5192	38.7737	60.8011
4828	65.5521	38.7921	61.059
4832	65.5792	38.8353	61.2472
4836	65.5849	38.8419	61.3297
4840	65.5051	38.8409	61.1136
4844	65.5914	38.8686	60.5126
4848	65.6998	38.9236	60.4162
4852	65.7533	38.9129	59.718
4856	65.8077	38.96	58.5288
4860	65.9108	38.9397	58.9163
4864	66.0101	38.9382	60.1911
4868	65.9394	38.9503	60.3734
4872	66.0335	38.9637	60.3195
4876	66.0593	38.9361	59.8156
4880	66.0237	38.9981	59.5986
4884	65.9816	38.99	59.6332
4888	65.9784	38.9396	60.3036
4892	66.1989	38.9469	60.3539
4896	66.3934	38.9614	59.5832
4900	66.3532	38.9741	58.6442
4904	66.1557	38.9682	57.571
4908	66.2893	38.9775	57.0102
4912	66.428	38.9704	58.2921
4916	66.3332	38.9743	58.5835
4920	66.3433	38.9617	58.395
4924	66.3148	38.9174	59.1699
4928	66.3867	38.9214	59.1976
4932	66.9425	38.5406	58.55
4936	66.6848	38.5323	58.6314
4940	66.6898	38.492	58.5004
4944	66.6226	38.4168	57.9097
4948	66.5205	38.3954	58.0331
4952	66.6036	38.4055	57.1839
4956	66.4929	38.3584	55.3329
4960	66.3822	38.1444	51.9195
4964	66.1951	37.8844	53.8085
4968	66.0541	37.8704	56.8172
4972	66.1839	38.0269	55.8721
4976	65.9942	37.9825	55.0893
4980	66.1951	38.3292	54.5732
4984	66.4457	38.3835	54.4082
4988	66.4161	38.4871	56.0038
4992	66.3803	38.497	56.31
4996	66.4209	38.4571	55.5978
5000	66.5736	38.3995	55.1509
5004	66.5175	38.3448	55.7989
5008	66.4772	38.3093	56.3032
5012	66.3766	38.264	56.1763
5016	66.3446	38.1713	55.544
5020	66.3167	38.1279	55.7383
5024	66.4829	38.0766	56.4233
5028	66.3389	38.0062	56.3428
5032	66.2527	37.9249	55.6883
5036	66.266	37.9152	55.8634
5040	66.2857	37.8035	55.6371
5044	66.1946	37.6997	56.2085
5048	66.2196	37.704	56.4204
5052	66.1768	37.5696	56.7155
5056	66.2136	37.5034	57.9486
5060	66.2888	37.4498	58.1842
5064	66.4167	37.3496	57.3793
5068	66.2784	37.2861	56.9545
5072	66.172	37.2134	57.2166
5076	66.0371	37.0967	57.1995
5080	65.9242	37.0187	57.1672
5084	65.8732	36.9642	56.7819
5088	65.8987	36.8232	56.6599
5092	66.025	36.6736	56.3265
5096	65.6729	36.5839	56.4661
5100	65.4571	36.4938	56.5317
5104	65.6792	36.3704	56.9866
5108	65.661	36.3432	57.4769
5112	65.365	36.2204	57.3299
5116	65.5478	36.1095	56.736
5120	65.5391	35.9304	56.4768
5124	65.4128	35.8011	56.9645
5128	65.3802	35.648	56.0427
5132	65.1409	35.5401	55.9909
5136	64.9717	35.3857	55.5492
5140	65.1496	35.2834	54.8267
5144	65.2565	35.1096	55.6126
5148	65.1047	34.9174	56.2023
5152	64.8766	34.813	56.0527
5156	64.6673	34.6947	55.8415
5160	64.6413	34.5184	55.7566
5164	64.5872	34.3307	55.2031
5168	64.3364	34.1609	54.9627
5172	64.0999	33.979	55.2639
5176	64.1353	33.774	54.9055
5180	63.9855	33.5874	54.8843
5184	63.9105	33.4252	54.9865
5188	64.0077	33.2409	54.5411
5192	63.7421	32.9957	54.4283
5196	63.4278	32.9006	54.1825
5200	63.3248	32.6734	54.028
5204	63.3374	32.5139	53.7425
5208	63.2434	32.2589	53.2959
5212	63.4123	32.0415	53.0055
5216	63.2102	31.8604	53.1882
5220	63.0205	31.4953	53.0201
5224	62.8682	31.2075	52.4935
5228	62.869	31.0242	52.3265
5232	62.8908	30.7364	52.5069
5236	62.728	30.31	52.5606
5240	62.6205	30.1467	52.7373
5244	62.3416	29.7438	52.6687
5248	62.1792	29.3455	52.4846
5252	62.2203	29.0376	52.2438
5256	62.3742	28.6269	52.5759
5260	62.3248	28.2372	52.4389
5264	62.4828	27.9636	52.4988
5268	62.8118	27.7251	52.4591
5272	62.8815	26.9647	52.0472
5276	62.7859	26.4204	51.8651
5280	62.5403	25.4332	52.3561
5284	62.5238	24.7496	51.8458
5288	61.6573	23.8769	51.2137
5292	61.2013	22.8507	51.8963
5296	61.1247	22.0463	51.6533
5300	61.0493	20.9691	51.2125
5304	61.1426	19.4457	51.0404
5308	61.3227	17.7432	47.2172
5312	61.0087	16.4255	47.2912
5316	62.3901	14.3487	46.3627
5320	62.9405	12.2087	46.1539
5324	62.0633	6.50781	48.6686
5328	60.7539	5.62982	48.7645
5332	60.5405	7.31586	48.9264
5336	60.4157	10.7836	49.9703
5340	58.8468	14.7392	50.5362
5344	58.7392	16.0182	51.131
5348	58.3385	17.4066	50.1561
5352	58.2583	18.3201	50.5657
5356	59.8577	20.5042	48.6168
5360	59.5702	22.0263	46.4467
5364	57.8825	22.9647	49.7633
5368	57.0936	23.6706	55.2364
5372	57.2669	24.7568	54.3453
5376	55.5525	25.2764	46.6405
5380	56.0682	29.0364	40.855
5384	58.6163	29.3367	35.5497
5388	58.2733	30.5269	40.252
5392	54.5856	31.0805	41.498
5396	46.0378	28.1575	45.4132
5400	48.6889	28.7487	48.4629
5404	45.6052	29.1076	40.9545
5408	47.3076	29.2501	20.8583
5412	45.7426	29.8932	46.8957
5416	41.5473	30.5414	44.8646
5420	41.5853	30.6119	40.8125
5424	47.3225	30.8328	42.97
5428	49.4965	31.2019	34.4821
5432	48.9511	31.607	38.2621
5436	48.6133	31.791	45.9988
5440	49.371	32.1174	41.1261
5444	46.7933	32.4791	41.4571
5448	41.4431	32.5707	41.0941
5452	46.3351	32.8537	42.1353
5456	51.6649	33.2864	50.5994
5460	53.7703	33.5196	62.5519
5464	51.5195	34.1754	58.9533
5468	48.898	34.3041	51.3851
5472	45.5489	33.9707	50.0747
5476	37.2684	34.4065	48.5699
5480	49.2603	35.0229	47.9463
5484	52.3065	35.0385	41.4408
5488	52.6103	34.7216	50.9102
5492	54.5453	34.9678	43.993
5496	56.6561	35.3419	46.3558
5500	55.9586	35.7185	51.5157
5504	58.0199	35.8519	46.183
5508	58.8462	35.6746	50.9189
5512	58.3874	35.8182	52.5742
5516	55.9354	36.1636	52.3192
5520	59.3374	36.4537	50.2945
5524	61.603	36.6	52.018
5528	59.8078	36.5154	55.1532
5532	61.2092	36.2358	54.9492
5536	66.3551	36.6764	54.7106
5540	65.7358	37.0426	55.7146
5544	63.1251	37.2741	55.8885
5548	63.8175	37.2622	54.7605
5552	65.447	37.4151	54.2685
5556	64.6951	37.5563	54.9716
5560	63.2109	37.8218	54.2935
5564	63.0588	37.9028	54.4062
5568	63.0872	37.8138	48.0135
5572	63.1815	37.7368	51.1588
5576	62.9766	37.898	56.3756
5580	65.3528	38.2205	57.9448
5584	66.5154	38.3934	58.1228
5588	66.4331	38.3607	57.6257
5592	65.9547	38.4905	58.3143
5596	65.6232	38.4836	57.3493
5600	65.0434	38.6102	57.0922
5604	65.0204	38.7898	57.3974
5608	65.3534	38.7888	55.6769
5612	65.7309	39.0162	57.0243
5616	65.4533	39.0481	57.7338
5620	66.8084	39.1244	57.0501
5624	67.7675	39.319	58.4206
5628	66.8741	39.3036	57.6444
5632	67.6893	39.4313	58.1265
5636	67.4045	39.5017	57.8176
5640	67.5047	39.6781	57.9181
5644	67.4229	39.7846	55.7407
5648	66.4576	39.6545	55.7332
5652	66.5166	39.6991	59.1911
5656	67.2199	39.9231	55.8276
5660	67.7013	40.0144	49.5618
5664	67.6945	39.9871	52.5514
5668	67.8809	40.0814	59.9979
5672	67.9581	40.1119	57.5342
5676	67.7317	40.1861	56.5165
5680	67.5523	40.2159	60.0116
5684	68.3796	40.2371	60.6914
5688	68.1719	40.3452	59.964
5692	68.4491	40.365	59.2701
5696	69.6706	40.4845	59.41
5700	69.0043	40.5684	60.1453
5704	68.3889	40.5625	60.2813
5708	68.7919	40.5641	58.5062
5712	69.2482	40.5368	63.2271
5716	69.8415	40.5352	65.0703
5720	69.8794	40.5555	64.7567
5724	69.8458	40.5871	63.1075
5728	70.1741	40.6147	61.4537
5732	70.9253	40.7644	61.2575
5736	70.3755	40.7598	62.4333
5740	69.7658	40.7064	62.6199
5744	70.0198	40.7985	61.7751
5748	69.9208	40.8057	62.4562
5752	70.5254	40.9409	62.2392
5756	71.6287	40.9995	61.4746
5760	71.4592	41.0417	62.6747
5764	71.9005	41.1383	63.319
5768	71.9249	40.9779	63.6089
5772	71.3183	40.9341	63.4031
5776	70.2703	40.8612	62.833
5780	70.5044	40.8242	62.5583
5784	70.5715	40.871	63.4014
5788	70.6964	40.8828	63.9074
5792	70.6914	40.8641	64.3511
5796	70.4904	40.77	64.6784
5800	70.3751	40.7264	63.8679
5804	70.6181	40.7674	61.5592
5808	70.7194	40.8167	59.0824
5812	71.7145	40.8355	61.5407
5816	71.5001	40.8037	63.4968
5820	72.2108	40.7597	64.6522
5824	71.1321	40.7214	63.6868
5828	70.5464	40.8029	63.7898
5832	70.6394	40.8262	64.3881
5836	71.5118	40.7754	64.1376
5840	71.1717	40.7434	65.5307
5844	70.8307	40.7395	65.1777
5848	70.8368	40.6738	63.5439
5852	70.7643	40.6276	63.7906
5856	71.1159	40.5628	65.5377
5860	71.5433	40.558	64.2259
5864	71.6536	40.5587	64.0334
5868	71.5054	40.5624	64.4388
5872	71.1441	40.4798	64.9908
5876	70.9011	40.5046	64.8081
5880	70.489	40.3556	64.8176
5884	70.4942	40.3841	65.7642
5888	70.8886	40.3332	64.5677
5892	70.7753	40.199	64.8456
5896	70.6719	40.0835	64.824
5900	70.7238	40.0307	64.5138
5904	70.7322	39.9983	64.9489
5908	70.4707	39.8844	65.2472
5912	70.5601	39.6475	65.7516
5916	70.4431	39.5505	65.3882
5920	69.7747	39.3277	65.4585
5924	70.0205	39.4516	65.6552
5928	70.5801	39.751	66.4487
5932	71.2135	40.0673	66.463
5936	70.8437	40.2096	66.1267
5940	70.9708	40.2656	66.1627
5944	71.2991	40.2853	65.9583
5948	71.4125	40.2334	66.1468
5952	71.3321	40.0646	66.5979
5956	71.3556	39.9901	66.7595
5960	71.3228	39.9581	66.8426
5964	71.2316	39.8591	67.5129
5968	71.3319	39.7902	67.2773
5972	71.1658	39.6814	66.8585
5976	71.2721	39.6086	66.8577
5980	71.2069	39.5078	67.4477
5984	71.1187	39.3952	67.7212
5988	71.1925	39.3037	67.6297
5992	71.3188	39.2612	67.7357
5996	71.1514	39.124	67.5999
6000	71.1077	39.0441	67.8804
6004	71.0708	38.9447	67.949
6008	71.0024	38.8824	68.0078
6012	70.9597	38.7941	67.9719
6016	70.9156	38.6474	67.7384
6020	70.7878	38.5241	67.8135
6024	70.7381	38.3775	67.7294
6028	70.7187	38.3157	67.7556
6032	70.5341	38.2065	68.0772
6036	70.2875	38.0986	68.2138
6040	70.2914	37.962	67.5467
6044	70.4392	37.8306	67.0561
6048	70.4598	37.7385	67.1131
6052	70.3262	37.6552	68.0553
6056	70.2785	37.4844	68.4636
6060	70.2313	37.3791	69.2184
6064	70.1829	37.2034	68.8489
6068	70.1014	37.0015	70.3854
6072	70.0871	36.8274	69.8407
6076	70.14	36.7318	68.4954
6080	70.1288	36.6013	67.4638
6084	70.0579	36.5117	67.6607
6088	69.7354	36.303	69.1477
6092	69.6271	36.0895	70.5264
6096	69.3694	36.0112	71.2375
6100	69.1714	35.9112	71.2748
6104	69.1395	35.731	70.6902
6108	69.2699	35.4858	68.1189
6112	69.4163	35.2029	69.0662
6116	69.469	35.0836	69.5292
6120	69.0136	34.8679	69.8268
6124	69.092	34.6666	68.575
6128	68.8335	34.4366	68.662
6132	68.4422	34.2598	68.6225
6136	68.0606	34.1294	67.7649
6140	67.9694	33.862	68.6042
6144	68.1201	33.5648	69.3006
6148	67.7088	33.3545	68.7936
6152	67.4923	33.0887	68.4896
6156	67.2522	32.7931	68.3935
6160	67.2242	32.51	67.5044
6164	66.9484	32.3008	68.3754
6168	66.4634	31.9617	69.6124
6172	66.499	31.6451	69.7771
6176	66.658	31.3812	70.2934
6180	66.6763	31.1171	69.227
6184	66.4111	30.7712	67.4169
6188	65.9069	30.4028	66.6668
6192	65.7474	30.038	66.5301
6196	65.6521	29.7051	66.7254
6200	65.4737	29.3143	67.2343
6204	65.2214	29.1255	66.9723
6208	65.0959	28.6303	66.4394
6212	64.666	28.39	66.911
6216	64.2129	28.0128	67.0891
6220	63.9081	27.338	66.4564
6224	63.5984	27.0513	66.1229
6228	63.3805	26.6156	66.6765
6232	63.1794	26.3581	65.5171
6236	63.0501	25.8551	66.1506
6240	62.7666	25.5076	67.4025
6244	62.3444	25.0074	67.6996
6248	61.7459	25.0827	67.7401
6252	61.3348	25.1163	66.6345
6256	61.2296	24.6769	66.5956
6260	61.6897	24.5008	67.4907
6264	61.6801	24.048	67.8482
6268	61.8954	23.957	67.0405
6272	61.5262	23.9964	68.9381
6276	60.9502	23.7845	66.3303
6280	59.9053	24.0426	65.7744
6284	59.6697	24.2322	66.1929
6288	58.9706	24.3158	65.3829
6292	57.801	24.6646	65.6599
6296	57.7186	24.7429	65.7053
6300	57.7163	25.1017	63.8775
6304	56.9221	25.418	64.5866
6308	55.8128	26.2168	67.6485
6312	54.2102	26.7136	66.7026
6316	55.1086	26.8859	61.8762
6320	55.1484	27.2521	65.3045
6324	55.2006	27.3798	64.4249
6328	55.0753	27.2111	63.8173
6332	53.2355	27.3344	65.6583
6336	53.8871	26.9029	65.4658
6340	53.0541	25.7381	67.9992
6344	49.9207	23.1219	69.0551
6348	48.7122	20.371	69.3104
6352	49.5836	21.0025	68.2993
6356	48.9354	23.3078	68.5594
6360	50.8953	25.353	69.0157
6364	53.3735	27.3184	70.4224
6368	52.3959	28.7886	70.8244
6372	51.6366	29.4443	68.4105
6376	52.1816	30.1458	69.136
6380	52.6105	30.9141	71.82
6384	53.9784	31.5235	70.8928
6388	53.7039	32.0422	69.912
6392	54.1085	32.4582	70.9856
6396	57.7099	33.485	69.3313
6400	58.536	34.1518	68.2225
