# Supplementary material for: Oligomeric-solvent engineering of hierarchical hydrogen-bonding networks for multifunctional glass interlayers
Source: Nat Commun. 2026 Mar 7;17:3607. doi: 10.1038/s41467-026-70223-7 (PMC13096342; doi:10.1038/s41467-026-70223-7)
Supplement: Supplementary file 12 — Source Data [file 41467_2026_70223_MOESM12_ESM.zip › Source Data/Source Data Figure 5.xlsx]

## Sheet: Fig. 5b
Adhesion strength						Interfacial toughness
	Glass	Cu	PET	Rubber			Glass	Cu	PET	Rubber
Sample 1	0.377	0.404	0.182	0.058		Sample 1	637.1	444.8	214.3	39.3
Sample 2	0.302	0.349	0.23	0.0603		Sample 2	723.6	425.6	195.3	36.4
Sample 3	0.318	0.421	0.203	0.059		Sample 3	667.4	384.5	205.1	40.1
Mean	0.332333	0.391333	0.205	0.0591		Mean	676.033	418.3	204.9	38.6
Error bar	0.0395011	0.0376342	0.0240624	0.00115326		Error bar	43.8915	30.8057	9.50158	1.94679

## Sheet: Fig. 5c
Cycle	Adhesion strength
0	-0.113513
0.02739	-0.130146
0.03817	-0.156481
0.04896	-0.18385
0.05975	-0.210243
0.07054	-0.227373
0.07718	-0.236792
0.08797	-0.247157
0.09876	-0.256723
0.10954	-0.263778
0.12033	-0.268479
0.13112	-0.273
0.14025	-0.277895
0.15104	-0.27619
0.16183	-0.273705
0.16598	-0.274544
0.17676	-0.253236
0.18755	-0.222769
0.19834	-0.207315
0.20913	-0.190727
0.21992	-0.177166
0.23651	-0.157134
0.2473	-0.146856
0.25643	-0.137921
0.26722	-0.127477
0.27801	-0.111826
0.2888	-0.0921971
0.29959	-0.0722511
0.31037	-0.0479615
0.32116	-0.0208063
0.33195	0.0088316
0.34274	0.0392517
0.35353	0.0710231
0.36432	0.103883
0.3751	0.134067
0.38589	0.164984
0.39668	0.196859
0.40747	0.225119
0.41826	0.251784
0.42905	0.278446
0.43983	0.29947
0.45062	0.319348
0.46141	0.335782
0.4722	0.348459
0.48299	0.360308
0.49378	0.374878
0.51037	0.389552
0.52116	0.396031
0.53195	0.400669
0.54274	0.408118
0.55353	0.407843
0.56432	0.406852
0.5751	0.407864
0.58589	0.408297
0.59668	0.410306
0.60747	0.413129
0.61826	0.413059
0.62739	0.416778
0.63817	0.414091
0.64896	0.410616
0.65975	0.406651
0.67054	0.39748
0.68133	0.385457
0.69212	0.370919
0.7029	0.359634
0.70954	0.354604
0.72033	0.343992
0.73112	0.328825
0.74191	0.312794
0.7527	0.300174
0.76349	0.284013
0.77427	0.266404
0.78506	0.247843
0.79585	0.220309
0.80664	0.194232
0.81743	0.160804
0.82822	0.129614
0.839	0.0953894
0.84979	0.0610508
0.86058	0.0244432
0.87137	-0.00916085
0.88216	-0.0474764
0.89295	-0.0781638
0.90373	-0.109252
0.91452	-0.137055
0.92531	-0.16063
0.9361	-0.179643
0.94689	-0.199255
0.95768	-0.214514
0.96846	-0.228836
0.97925	-0.240428
0.99004	-0.250446
1	-0.256009
1.01079	-0.260981
1.01494	-0.26296
1.03237	-0.260425
1.04315	-0.258149
1.05394	-0.256591
1.06722	-0.251839
1.07801	-0.249052
1.0888	-0.247827
1.09959	-0.243678
1.11037	-0.239907
1.12116	-0.235138
1.13195	-0.229894
1.14274	-0.225225
1.15353	-0.21593
1.16432	-0.208827
1.1751	-0.204821
1.18589	-0.197576
1.19668	-0.190854
1.20747	-0.184116
1.21826	-0.17436
1.22905	-0.165277
1.23983	-0.15591
1.26058	-0.13392
1.26141	-0.133018
1.27635	-0.115839
1.28714	-0.100297
1.29793	-0.0821192
1.30871	-0.060753
1.3195	-0.0368644
1.33029	-0.0104899
1.34108	0.0166888
1.35187	0.0409673
1.36266	0.0711205
1.37344	0.101776
1.38423	0.130053
1.39502	0.15918
1.40581	0.189387
1.4166	0.216492
1.42739	0.242934
1.43817	0.269464
1.44896	0.291575
1.45975	0.312924
1.46722	0.323498
1.47801	0.341035
1.4888	0.354463
1.49959	0.367946
1.51037	0.380195
1.52116	0.387767
1.53195	0.394537
1.54274	0.399641
1.55353	0.400559
1.56432	0.402516
1.5751	0.402456
1.58589	0.402735
1.59668	0.404621
1.60747	0.407016
1.61826	0.409629
1.62905	0.41082
1.63983	0.404995
1.65062	0.404398
1.66141	0.398768
1.6722	0.38584
1.68299	0.373488
1.69378	0.36512
1.70456	0.351693
1.71535	0.342355
1.72614	0.329706
1.73693	0.317673
1.74772	0.303004
1.75685	0.291084
1.76763	0.277547
1.77842	0.259114
1.78921	0.236066
1.8	0.212701
1.81079	0.183661
1.82158	0.155105
1.83237	0.124418
1.84315	0.0941513
1.85394	0.059564
1.86473	0.027015
1.87552	-0.00816349
1.88631	-0.039102
1.8971	-0.0691473
1.90788	-0.0984079
1.91867	-0.122228
1.92946	-0.147211
1.94025	-0.168987
1.95104	-0.184689
1.96183	-0.201711
1.97261	-0.217527
1.9834	-0.23162
1.99419	-0.242732
2	-0.245621
2.01079	-0.251995
2.02158	-0.254595
2.02988	-0.257282
2.04066	-0.254895
2.05145	-0.251916
2.06224	-0.249384
2.07303	-0.246967
2.08382	-0.244191
2.08631	-0.241907
2.0971	-0.241971
2.10788	-0.238443
2.11867	-0.234693
2.12946	-0.228469
2.14025	-0.223758
2.15104	-0.216179
2.16183	-0.212204
2.17261	-0.205393
2.1834	-0.201267
2.19419	-0.193058
2.20498	-0.185163
2.21577	-0.17606
2.22656	-0.165969
2.23734	-0.157259
2.24813	-0.145031
2.25726	-0.137915
2.26805	-0.126117
2.27884	-0.114067
2.28963	-0.0964506
2.30041	-0.0771146
2.3112	-0.0583418
2.32199	-0.0400305
2.33278	-0.0198374
2.34357	0.00218412
2.35436	0.0279105
2.36515	0.0553914
2.37593	0.0821663
2.38672	0.112128
2.39751	0.141308
2.4083	0.171809
2.41909	0.19873
2.42988	0.225123
2.44066	0.250219
2.45145	0.272479
2.46224	0.293588
2.47303	0.311918
2.48382	0.329596
2.49461	0.345231
2.51037	0.364944
2.52116	0.376804
2.53195	0.385272
2.54274	0.38898
2.55353	0.395079
2.56432	0.396515
2.5751	0.397336
2.58589	0.396597
2.59668	0.400259
2.60747	0.401335
2.61826	0.403564
2.62905	0.402577
2.6332	0.403935
2.64398	0.401041
2.65477	0.397846
2.66556	0.390267
2.67635	0.380776
2.68714	0.369221
2.69793	0.356624
2.70871	0.346653
2.7195	0.331566
2.73029	0.322247
2.74108	0.30683
2.76017	0.285465
2.761	0.284036
2.77178	0.268715
2.78257	0.246896
2.79087	0.231628
2.80166	0.20674
2.81245	0.180333
2.82324	0.152172
2.83402	0.122732
2.84481	0.0924167
2.8556	0.0604999
2.86639	0.0279372
2.87718	-0.00312309
2.88797	-0.0363817
2.89876	-0.0640485
2.90954	-0.0921435
2.92033	-0.116275
2.93112	-0.137928
2.94191	-0.16021
2.9527	-0.178664
2.96349	-0.195478
2.97427	-0.210224
2.98506	-0.224571
2.99585	-0.233992
2.99917	-0.236595
3.00996	-0.244412
3.02075	-0.249212
3.03154	-0.251188
3.04232	-0.252241
3.05311	-0.251015
3.0639	-0.248833
3.07469	-0.246744
3.08548	-0.244957
3.09046	-0.243581
3.10124	-0.239216
3.11203	-0.235884
3.12282	-0.232647
3.13361	-0.226324
3.1444	-0.221286
3.15519	-0.216532
3.16598	-0.2094
3.17676	-0.203175
3.18755	-0.198122
3.19834	-0.188716
3.21826	-0.176086
3.22905	-0.167398
3.24896	-0.146965
3.25975	-0.134749
3.27054	-0.123862
3.28133	-0.108688
3.29212	-0.0952007
3.3029	-0.0773629
3.31369	-0.0599648
3.32448	-0.0428157
3.33527	-0.0205761
3.34606	0.00067896
3.35685	0.0242683
3.36763	0.0494681
3.37842	0.0738217
3.38921	0.101994
3.4	0.131247
3.41079	0.160599
3.42158	0.186474
3.43237	0.212491
3.44315	0.235536
3.45394	0.258942
3.46473	0.279801
3.47552	0.300349
3.48631	0.317651
3.4971	0.334804
3.51037	0.351654
3.52116	0.364331
3.53195	0.374543
3.54274	0.380313
3.55353	0.385749
3.56432	0.387885
3.5751	0.39006
3.58589	0.394452
3.59668	0.396033
3.60747	0.396355
3.61411	0.398668
3.6249	0.39686
3.63568	0.396453
3.64647	0.395376
3.65726	0.391477
3.66805	0.384481
3.67884	0.376752
3.68963	0.362717
3.70041	0.354361
3.7112	0.34143
3.72199	0.328933
3.73278	0.313068
3.74357	0.301094
3.75602	0.286617
3.76017	0.280327
3.77095	0.264485
3.78174	0.246106
3.79253	0.225679
3.80332	0.199782
3.81411	0.175811
3.8249	0.147696
3.83568	0.118669
3.84647	0.0889651
3.85726	0.0577168
3.86805	0.0254306
3.87884	-0.00496578
3.88963	-0.0334908
3.90041	-0.0629938
3.9112	-0.0890816
3.92199	-0.112172
3.93278	-0.135429
3.94357	-0.15494
3.95436	-0.173541
3.96515	-0.19104
3.97593	-0.206335
3.98672	-0.219405
3.99751	-0.228662
3.99917	-0.230636
4.00996	-0.237891
4.02075	-0.24409
4.03983	-0.249115
4.04149	-0.249835
4.05228	-0.248554
4.06307	-0.248479
4.07386	-0.245548
4.08465	-0.245596
4.09544	-0.242183
4.10622	-0.237994
4.11701	-0.234473
4.1278	-0.229454
4.13859	-0.223534
4.14938	-0.218687
4.16017	-0.213711
4.17095	-0.208432
4.18174	-0.200799
4.19253	-0.194503
4.20332	-0.187209
4.21411	-0.178593
4.2249	-0.169088
4.23568	-0.161721
4.24647	-0.149203
4.25975	-0.135176
4.27054	-0.124961
4.28133	-0.110289
4.29212	-0.0933836
4.3029	-0.0769452
4.31369	-0.0571552
4.32448	-0.0455703
4.33527	-0.0230153
4.34606	-0.00098688
4.35934	0.0251766
4.37012	0.0475596
4.38091	0.0719672
4.3917	0.0986461
4.40249	0.125215
4.41328	0.153773
4.42407	0.18025
4.43485	0.204654
4.44564	0.229873
4.45643	0.250225
4.46722	0.272742
4.47801	0.290545
4.4888	0.309052
4.49959	0.326567
4.51037	0.340394
4.52116	0.35248
4.53195	0.363404
4.54274	0.371299
4.55353	0.379115
4.56432	0.381683
4.5751	0.384328
4.58589	0.385028
4.59668	0.388714
4.60747	0.387553
4.61826	0.390716
4.62905	0.392153
4.63651	0.394203
4.6473	0.390734
4.65809	0.388404
4.66888	0.379257
4.67967	0.370289
4.69046	0.361024
4.70124	0.347866
4.71203	0.337148
4.72282	0.3241
4.73361	0.311834
4.7444	0.298277
4.76017	0.278962
4.76183	0.277012
4.77261	0.260639
4.77344	0.25946
4.78423	0.240651
4.79502	0.217749
4.80581	0.192875
4.8166	0.167076
4.82739	0.140345
4.83817	0.111596
4.84896	0.081395
4.85975	0.0511662
4.87054	0.0218713
4.88133	-0.00976612
4.89212	-0.0370652
4.9029	-0.0644701
4.91369	-0.0899149
4.92448	-0.113211
4.93527	-0.134817
4.94606	-0.153617
4.95685	-0.171928
4.96763	-0.188803
4.97842	-0.203961
4.98921	-0.215407
4.99917	-0.225687
5.00996	-0.233483
5.02075	-0.240592
5.03154	-0.244089
5.04232	-0.245603
5.05311	-0.246806
5.0639	-0.247185
5.08133	-0.244116
5.09212	-0.241065
5.1029	-0.239579
5.11369	-0.235249
5.12448	-0.230768
5.13527	-0.226798
5.14606	-0.221065
5.15685	-0.215263
5.16763	-0.209767
5.17842	-0.2029
5.18921	-0.195516
5.2	-0.190318
5.21079	-0.181386
5.22158	-0.172362
5.23237	-0.161173
5.24315	-0.151656
5.25892	-0.136996
5.26971	-0.125565
5.2805	-0.111686
5.29129	-0.0966972
5.30207	-0.0782744
5.31535	-0.0593238
5.32614	-0.0421443
5.33693	-0.022485
5.34772	-0.00089918
5.35851	0.0207473
5.36929	0.0427795
5.38008	0.0643005
5.39087	0.0886327
5.40166	0.114894
5.41245	0.142336
5.42324	0.168928
5.43402	0.194767
5.44481	0.218051
5.45394	0.236864
5.46473	0.25753
5.47552	0.277529
5.48631	0.295503
5.4971	0.313346
5.50954	0.330815
5.52033	0.344243
5.53112	0.353832
5.54191	0.363978
5.5527	0.370393
5.56349	0.375885
5.57427	0.379349
5.58506	0.381322
5.59585	0.382259
5.60664	0.383447
5.61743	0.384175
5.62822	0.388556
5.62905	0.38869
5.63983	0.388202
5.65062	0.385872
5.66141	0.380679
5.6722	0.375832
5.68299	0.36203
5.69378	0.355591
5.70456	0.34605
5.71535	0.332824
5.72614	0.319306
5.73693	0.305072
5.74772	0.294324
5.75602	0.282073
5.75685	0.280591
5.76763	0.26679
5.77842	0.249591
5.78921	0.227291
5.8	0.203499
5.81079	0.178391
5.82158	0.154464
5.83237	0.127068
5.84315	0.0981846
5.85394	0.0685392
5.86473	0.038048
5.87552	0.00925579
5.88631	-0.019548
5.8971	-0.0466961
5.90788	-0.0726356
5.91867	-0.0964156
5.92946	-0.118808
5.94025	-0.138861
5.95104	-0.157196
5.96183	-0.175471
5.97261	-0.191843
5.9834	-0.204707
5.99419	-0.216534
5.99917	-0.220581
6.00996	-0.229776
6.02075	-0.234888
6.03154	-0.239999
6.04232	-0.242944
6.05311	-0.244263
6.05394	-0.244458
6.06473	-0.242675
6.07552	-0.242238
6.08631	-0.240328
6.09544	-0.238254
6.10622	-0.236152
6.11701	-0.231657
6.1278	-0.226732
6.13859	-0.22259
6.14938	-0.217868
6.16017	-0.212153
6.17095	-0.206771
6.18174	-0.199619
6.19502	-0.19203
6.20581	-0.185414
6.22656	-0.166834
6.23734	-0.157651
6.24813	-0.148286
6.25975	-0.135687
6.26224	-0.133617
6.27303	-0.121615
6.28382	-0.106901
6.29461	-0.0916903
6.30539	-0.0732046
6.31618	-0.0613175
6.32697	-0.0424175
6.33776	-0.022236
6.34855	-0.00059965
6.35934	0.0199042
6.37012	0.041078
6.38091	0.0629973
6.3917	0.0842132
6.40249	0.111757
6.41328	0.138551
6.42407	0.164608
6.43485	0.189049
6.44564	0.21275
6.45643	0.233926
6.46722	0.254788
6.47801	0.274221
6.4888	0.292888
6.50954	0.321665
6.52033	0.335641
6.53112	0.3477
6.54191	0.357639
6.5527	0.364441
6.56349	0.370153
6.57427	0.373154
6.58506	0.376008
6.59585	0.376604
6.61328	0.380152
6.62407	0.381718
6.63485	0.382032
6.64232	0.382829
6.65311	0.381073
6.6639	0.374866
6.67469	0.370203
6.68548	0.360054
6.69627	0.350889
6.70705	0.341073
6.71784	0.329113
6.72863	0.314079
6.73942	0.302483
6.75851	0.278056
6.76183	0.273691
6.77261	0.258799
6.7834	0.239679
6.79419	0.218636
6.80498	0.193204
6.81577	0.167668
6.82656	0.14102
6.83734	0.113147
6.84813	0.0841231
6.85892	0.0550117
6.86971	0.0269037
6.8805	-0.0011466
6.89129	-0.0298757
6.90207	-0.0555543
6.91286	-0.0810421
6.92365	-0.104667
6.93444	-0.12415
6.94523	-0.14342
6.95602	-0.161542
6.9668	-0.179048
6.97759	-0.193033
6.98838	-0.206188
6.99917	-0.216505
7.00996	-0.226043
7.0249	-0.233609
7.03568	-0.237022
7.04647	-0.238938
7.05394	-0.24086
7.06971	-0.240295
7.0805	-0.23833
7.09129	-0.235964
7.10207	-0.234737
7.11286	-0.230752
7.12365	-0.227758
7.13444	-0.222433
7.14523	-0.218408
7.15602	-0.212956
7.1668	-0.205822
7.17759	-0.200016
7.18838	-0.194363
7.19917	-0.188273
7.20996	-0.181547
7.22324	-0.169919
7.23402	-0.161302
7.24481	-0.150443
7.25477	-0.140748
7.26556	-0.128997
7.27635	-0.116554
7.28714	-0.102457
7.29793	-0.0845875
7.30871	-0.0677156
7.3195	-0.055984
7.33361	-0.0309985
7.3444	-0.0111833
7.35519	0.0101759
7.36598	0.0311657
7.37676	0.0525505
7.38755	0.0733625
7.39834	0.0970764
7.40913	0.121662
7.41992	0.147492
7.43071	0.173577
7.44149	0.197645
7.44315	0.200703
7.45394	0.223518
7.46473	0.243015
7.47552	0.261386
7.48631	0.281191
7.4971	0.297942
7.50954	0.315684
7.52033	0.329221
7.53112	0.341191
7.54191	0.350846
7.5527	0.358718
7.56349	0.363781
7.57427	0.367783
7.58506	0.370984
7.59585	0.373609
7.60664	0.375157
7.61743	0.376864
7.62822	0.376544
7.63651	0.379739
7.6473	0.378016
7.65809	0.375157
7.66888	0.368108
7.67967	0.360878
7.69046	0.353554
7.70124	0.34539
7.71203	0.332989
7.72282	0.320198
7.73361	0.310812
7.7444	0.296284
7.75934	0.275393
7.77012	0.261622
7.78091	0.243364
7.7917	0.222082
7.80249	0.197921
7.81328	0.172684
7.82407	0.146036
7.83485	0.117801
7.84564	0.091991
7.85643	0.0623375
7.86722	0.0345471
7.87801	0.00603184
7.8888	-0.0214085
7.89959	-0.0483256
7.91037	-0.0723206
7.92116	-0.096973
7.93195	-0.116892
7.94274	-0.13496
7.95353	-0.153701
7.96432	-0.170711
7.9751	-0.186529
7.98589	-0.199371
7.99668	-0.210341
7.99834	-0.212287
8.00913	-0.220796
8.01992	-0.228826
8.03071	-0.23235
8.04149	-0.235657
8.05228	-0.236971
8.0556	-0.237519
8.06639	-0.237206
8.07718	-0.236652
8.09461	-0.233486
8.10539	-0.230686
8.11618	-0.227891
8.12697	-0.223902
8.13776	-0.218426
8.14855	-0.215314
8.15934	-0.208363
8.17012	-0.20476
8.18091	-0.198345
8.1917	-0.191108
8.20249	-0.184976
8.21328	-0.176478
8.22407	-0.168944
8.23485	-0.159754
8.24564	-0.149893
8.25892	-0.136159
8.26971	-0.126213
8.2805	-0.112821
8.29129	-0.0967645
8.30207	-0.079816
8.31286	-0.0643286
8.32365	-0.0474534
8.33444	-0.0305066
8.34523	-0.0100368
8.35602	0.00981658
8.3668	0.0300376
8.37759	0.0515664
8.38838	0.0717003
8.39917	0.094275
8.40996	0.119979
8.42075	0.145007
8.43154	0.170567
8.44232	0.193437
8.45311	0.214858
8.46307	0.234441
8.47386	0.252928
8.48465	0.273588
8.49544	0.290945
8.50954	0.309866
8.52033	0.321957
8.53112	0.334842
8.54191	0.344718
8.5527	0.352662
8.56349	0.359276
8.57427	0.363899
8.58506	0.36805
8.59585	0.369979
8.60664	0.371069
8.61743	0.372562
8.62822	0.374553
8.639	0.374109
8.64813	0.375522
8.65892	0.369159
8.66971	0.367029
8.6805	0.358104
8.69129	0.349805
8.70207	0.339146
8.71286	0.329946
8.72365	0.320972
8.73444	0.305954
8.74606	0.292694
8.75768	0.277659
8.76349	0.270136
8.77427	0.254248
8.78506	0.236884
8.79585	0.21212
8.80664	0.18908
8.81743	0.161526
8.82822	0.136936
8.839	0.110289
8.84979	0.081133
8.86058	0.05172
8.87137	0.0249654
8.88216	-0.00362079
8.89295	-0.0290603
8.90373	-0.0551482
8.91452	-0.0806434
8.92531	-0.102042
8.9361	-0.121486
8.94689	-0.140885
8.95768	-0.157576
8.96846	-0.173761
8.97925	-0.18839
8.99004	-0.200451
8.99834	-0.209132
9.00913	-0.217903
9.01992	-0.223954
9.03071	-0.229435
9.04149	-0.233226
9.05228	-0.233839
9.0639	-0.235282
9.06805	-0.236066
9.07884	-0.235079
9.08963	-0.233316
9.10041	-0.230074
9.1112	-0.226724
9.12199	-0.223763
9.13278	-0.219602
9.14357	-0.215377
9.16183	-0.208154
9.17261	-0.202461
9.1834	-0.197603
9.19419	-0.190885
9.20498	-0.180102
9.21577	-0.174412
9.22656	-0.166261
9.23734	-0.156126
9.24813	-0.146226
9.25892	-0.135919
9.26224	-0.13342
9.27303	-0.121332
9.28382	-0.106603
9.29461	-0.0923989
9.30539	-0.0738241
9.31618	-0.0603477
9.32697	-0.0427968
9.33776	-0.0259255
9.34855	-0.00464662
9.35934	0.0151205
9.37012	0.0348309
9.38091	0.055256
9.3917	0.0761025
9.40249	0.0985835
9.41328	0.122682
9.42407	0.150076
9.43485	0.173101
9.44066	0.185177
9.45145	0.206936
9.46224	0.228037
9.47303	0.246772
9.48382	0.26599
9.49461	0.282081
9.50954	0.304569
9.52033	0.316752
9.53112	0.329858
9.54191	0.340567
9.5527	0.349116
9.56349	0.353962
9.57427	0.35982
9.58506	0.365408
9.59585	0.367265
9.60664	0.369251
9.61743	0.371505
9.62241	0.372473
9.6332	0.37168
9.64398	0.370079
9.65477	0.368463
9.66556	0.365294
9.67635	0.362088
9.68714	0.351957
9.69793	0.341966
9.70871	0.331461
9.7195	0.321889
9.73029	0.311486
9.7361	0.302681
9.74689	0.290462
9.75519	0.279948
9.76598	0.265873
9.77676	0.248857
9.78755	0.228998
9.79834	0.205779
9.80913	0.182617
9.81992	0.157666
9.83071	0.128937
9.84149	0.102551
9.85228	0.0742613
9.86307	0.0471591
9.87386	0.0195589
9.88465	-0.0062575
9.89544	-0.0345851
9.90622	-0.0595922
9.91701	-0.0841345
9.9278	-0.105422
9.93859	-0.123887
9.94938	-0.141071
9.96017	-0.159676
9.97095	-0.174999
9.98174	-0.187817
9.99253	-0.200967
9.99834	-0.205832
10.0174	-0.220346
10.0282	-0.225738
10.039	-0.228387
10.0498	-0.231116
10.0573	-0.233213
10.068	-0.231646
10.0772	-0.231725
10.088	-0.230351
10.0988	-0.227758
10.1095	-0.226591
10.1203	-0.221132
10.1311	-0.219407
10.1419	-0.214831
10.1527	-0.210738
10.1635	-0.204589
10.1743	-0.199748
10.1851	-0.192908
10.1959	-0.187658
10.2066	-0.181737
10.2174	-0.173739
10.2282	-0.163539
10.239	-0.155085
10.2581	-0.136064
10.2689	-0.126407
10.2863	-0.103733
10.2971	-0.086804
10.3079	-0.0706739
10.3187	-0.0570187
10.3295	-0.0399849
10.3402	-0.0211731
10.351	-0.00180846
10.3618	0.0176413
10.3726	0.0381527
10.3834	0.0584905
10.3942	0.0774827
10.405	0.100804
10.4158	0.125834
10.4266	0.151849
10.4373	0.174707
10.4481	0.196747
10.4589	0.217447
10.4697	0.238754
10.4805	0.254542
10.4913	0.273604
10.5087	0.297697
10.5195	0.313809
10.5303	0.324657
10.5411	0.336171
10.5519	0.344677
10.5627	0.350851
10.5734	0.354315
10.5842	0.360582
10.595	0.363996
10.6058	0.368062
10.6166	0.366772
10.6216	0.371377
10.6324	0.368377
10.6432	0.367936
10.6539	0.366035
10.6647	0.361093
10.6755	0.357683
10.6863	0.352156
10.6971	0.343133
10.7079	0.332852
10.7187	0.323897
10.7295	0.308347
10.7402	0.298446
10.7527	0.282237
10.7635	0.267459
10.7743	0.252198
10.7851	0.231888
10.7958	0.213577
10.7983	0.206238
10.8091	0.182507
10.8199	0.155692
10.8307	0.129493
10.8415	0.101479
10.8523	0.0759669
10.8631	0.0484312
10.8739	0.0203546
10.8847	-0.00565304
10.8954	-0.0320906
10.9062	-0.0582553
10.917	-0.0824176
10.9278	-0.102198
10.9386	-0.122425
10.9494	-0.139386
10.9602	-0.156728
10.971	-0.172365
10.9817	-0.185577
10.9925	-0.196758
10.9983	-0.202535
11.0091	-0.211015
11.0249	-0.22044
11.0357	-0.225752
11.0465	-0.228389
11.0573	-0.229209
11.0647	-0.229949
11.0755	-0.228726
11.0863	-0.227846
11.0971	-0.226703
11.1054	-0.224265
11.1162	-0.220965
11.127	-0.217629
11.1378	-0.214538
11.1486	-0.209371
11.1593	-0.205655
11.1701	-0.201014
11.1809	-0.194454
11.1917	-0.188946
11.2025	-0.182174
11.2133	-0.17583
11.2241	-0.168377
11.2348	-0.158026
11.2481	-0.145645
11.2589	-0.135374
11.2614	-0.134116
11.2722	-0.121685
11.283	-0.108592
11.2938	-0.0932275
11.3046	-0.0746328
11.3154	-0.0577302
11.3261	-0.0457712
11.3369	-0.0275498
11.351	-0.00224092
11.3618	0.0180592
11.3726	0.0361891
11.3834	0.0569023
11.3942	0.0761904
11.405	0.0979735
11.4158	0.121422
11.4266	0.147488
11.4373	0.170532
11.4481	0.194143
11.4589	0.214618
11.4697	0.234316
11.4805	0.252007
11.4913	0.268895
11.5087	0.293477
11.5195	0.309349
11.5303	0.320101
11.5411	0.332013
11.5519	0.339212
11.5627	0.347741
11.5734	0.352653
11.5842	0.357053
11.595	0.36218
11.6058	0.363645
11.6166	0.363951
11.6274	0.36462
11.6357	0.367607
11.6465	0.365391
11.6573	0.361385
11.668	0.358744
11.6788	0.353838
11.6896	0.347222
11.7004	0.338762
11.7112	0.327583
11.722	0.317791
11.7328	0.305505
11.7436	0.293301
11.7569	0.276664
11.7676	0.262168
11.7784	0.242959
11.7892	0.224693
11.7958	0.211172
11.8066	0.189818
11.8174	0.163058
11.8282	0.136355
11.839	0.10931
11.8498	0.082657
11.8606	0.0558609
11.8714	0.028091
11.8822	0.00045981
11.893	-0.0262564
11.9037	-0.0513047
11.9145	-0.0751047
11.9253	-0.096947
11.9361	-0.116572
11.9469	-0.133988
11.9577	-0.150918
11.9685	-0.166636
11.9793	-0.180211
11.99	-0.190715
11.9983	-0.200836
12.0158	-0.213409
12.0266	-0.21919
12.0373	-0.223959
12.0481	-0.226433
12.0589	-0.225625
12.0697	-0.226884
12.0739	-0.228162
12.0846	-0.225202
12.0954	-0.223925
12.1062	-0.221793
12.1212	-0.218084
12.1319	-0.215535
12.1427	-0.208552
12.1535	-0.20789
12.1643	-0.202651
12.1751	-0.196281
12.1859	-0.191276
12.1967	-0.185533
12.2075	-0.178876
12.2183	-0.171846
12.2291	-0.163113
12.2398	-0.152658
12.2581	-0.135434
12.2689	-0.125201
12.2797	-0.11383
12.2905	-0.0956848
12.3012	-0.0810698
12.312	-0.0623184
12.3228	-0.0490848
12.3336	-0.0335621
12.3444	-0.0141799
12.3552	0.00353447
12.366	0.0235674
12.3768	0.0409996
12.3875	0.0617751
12.3983	0.0821268
12.4091	0.105791
12.4199	0.128229
12.4307	0.153761
12.4415	0.17627
12.4506	0.195822
12.4614	0.215686
12.4722	0.233783
12.483	0.253764
12.4938	0.269474
12.5087	0.291233
12.5195	0.304918
12.5303	0.317476
12.5411	0.327365
12.5519	0.335115
12.5627	0.343584
12.5734	0.349353
12.5842	0.354179
12.595	0.357657
12.6058	0.361252
12.6166	0.362862
12.6274	0.364974
12.6382	0.362536
12.649	0.362181
12.6598	0.358981
12.6705	0.356334
12.6813	0.349988
12.6921	0.342634
12.7029	0.333295
12.7137	0.326157
12.7245	0.3162
12.7353	0.302248
12.7461	0.289224
12.7585	0.273581
12.7602	0.271986
12.7709	0.256059
12.7817	0.238529
12.7925	0.215562
12.8033	0.1952
12.8141	0.16816
12.8249	0.143911
12.8357	0.118446
12.8465	0.0905947
12.8573	0.0632251
12.8681	0.0360817
12.8788	0.00951566
12.8896	-0.0164863
12.9004	-0.0428533
12.9112	-0.0675353
12.922	-0.0902731
12.9328	-0.10944
12.9436	-0.127193
12.9544	-0.144072
12.9651	-0.160608
12.9759	-0.17402
12.9867	-0.186933
12.9975	-0.197153
13.0083	-0.206014
13.0191	-0.213304
13.0299	-0.218339
13.0407	-0.222836
13.0515	-0.224402
13.0622	-0.226163
13.0631	-0.226297
13.0805	-0.224787
13.0913	-0.222689
13.1021	-0.220819
13.1129	-0.21809
13.1236	-0.215165
13.1344	-0.211904
13.1452	-0.208329
13.156	-0.203137
13.1668	-0.198765
13.1776	-0.193369
13.1884	-0.188497
13.1992	-0.182421
13.21	-0.175681
13.2208	-0.167593
13.2315	-0.159941
13.2423	-0.150299
13.2589	-0.134011
13.2622	-0.131871
13.273	-0.12062
13.2838	-0.108127
13.2946	-0.09129
13.3054	-0.0736803
13.3162	-0.0596652
13.327	-0.0431143
13.3378	-0.0278305
13.3485	-0.00815794
13.3593	0.00984822
13.3701	0.0296992
13.3809	0.0476616
13.3917	0.0682406
13.4025	0.0883215
13.4133	0.111955
13.4241	0.13623
13.4349	0.16037
13.4456	0.183012
13.4564	0.203678
13.4672	0.221853
13.468	0.223786
13.4788	0.243257
13.4896	0.259849
13.5087	0.28709
13.5195	0.30164
13.5303	0.313892
13.5411	0.325096
13.5519	0.331983
13.5627	0.34147
13.5734	0.345032
13.5842	0.351384
13.595	0.355599
13.6058	0.360712
13.6166	0.360184
13.629	0.361375
13.6382	0.363768
13.649	0.359461
13.6598	0.358915
13.6705	0.353321
13.6813	0.348608
13.6921	0.339754
13.7029	0.332666
13.7137	0.322461
13.7245	0.314
13.7353	0.304489
13.7461	0.289067
13.7494	0.283104
13.7569	0.274096
13.7676	0.259888
13.7784	0.245154
13.7892	0.223182
13.8	0.200787
13.8108	0.176843
13.8216	0.152575
13.8324	0.124769
13.8431	0.0964128
13.8539	0.0728615
13.8647	0.0455429
13.8755	0.0181238
13.8863	-0.00819014
13.8971	-0.03345
13.9079	-0.06053
13.9187	-0.0826669
13.9295	-0.103125
13.9403	-0.120968
13.951	-0.137291
13.9618	-0.154514
13.9726	-0.169568
13.9834	-0.180657
13.9942	-0.192046
13.9975	-0.195097
14.0083	-0.204811
14.0191	-0.21125
14.0299	-0.216704
14.0407	-0.220732
14.0573	-0.222589
14.0639	-0.223699
14.0747	-0.222859
14.0954	-0.221293
14.1062	-0.217618
14.117	-0.214534
14.1278	-0.213129
14.1386	-0.20844
14.1494	-0.204851
14.1602	-0.200321
14.1709	-0.196703
14.1817	-0.190776
14.1925	-0.187176
14.2033	-0.179276
14.2141	-0.171406
14.2332	-0.157134
14.244	-0.148956
14.2564	-0.136036
14.2672	-0.126514
14.278	-0.114482
14.2888	-0.0993718
14.2996	-0.0839018
14.3104	-0.0691264
14.3212	-0.0527119
14.332	-0.0369349
14.3427	-0.019403
14.3535	-0.0005626
14.3643	0.0185526
14.3751	0.0370688
14.3859	0.0560671
14.3967	0.0742588
14.4075	0.0969437
14.4183	0.121036
14.4291	0.144636
14.4398	0.168926
14.4506	0.189682
14.4614	0.209994
14.4722	0.229613
14.4797	0.241715
14.4905	0.257918
14.5087	0.28547
14.5195	0.299371
14.5303	0.310374
14.5411	0.321896
14.5519	0.331353
14.5627	0.336918
14.5734	0.343124
14.5842	0.350165
14.595	0.35349
14.6058	0.357673
14.6166	0.359309
14.6274	0.359569
14.6382	0.359252
14.6423	0.361411
14.6531	0.35788
14.6639	0.352891
14.6747	0.34937
14.6855	0.344774
14.6963	0.337137
14.7071	0.32998
14.7178	0.318023
14.7261	0.311655
14.7369	0.300584
14.7477	0.286541
14.7585	0.272659
14.7593	0.271605
14.7701	0.256598
14.7809	0.240277
14.7917	0.215958
14.8025	0.195807
14.8133	0.170337
14.8241	0.145156
14.8348	0.118494
14.8456	0.0929866
14.8564	0.0649368
14.8672	0.0389499
14.878	0.013168
14.8888	-0.0141307
14.8996	-0.0392613
14.9104	-0.0646925
14.9212	-0.0872256
14.932	-0.105661
14.9427	-0.123864
14.9535	-0.140798
14.9643	-0.156616
14.9751	-0.170213
14.9859	-0.182701
14.9967	-0.192904
14.9975	-0.193501
15.0083	-0.202497
15.0191	-0.209992
15.0357	-0.216797
15.0465	-0.220542
15.0573	-0.221306
15.0656	-0.22195
15.0763	-0.221118
15.0871	-0.220134
15.0888	-0.22014
15.0996	-0.217852
15.1104	-0.215099
15.1212	-0.211534
15.1319	-0.209309
15.1427	-0.204891
15.1535	-0.201863
15.1643	-0.197353
15.1751	-0.192947
15.1859	-0.18736
15.1967	-0.182138
15.2075	-0.175242
15.2183	-0.166745
15.2291	-0.158351
15.2398	-0.149088
15.2556	-0.136062
15.2664	-0.126039
15.2846	-0.106587
15.2954	-0.0914571
15.3062	-0.0768389
15.317	-0.0600969
15.3278	-0.0427054
15.3386	-0.027671
15.3494	-0.00993224
15.3602	0.00656936
15.371	0.0256546
15.3817	0.0441874
15.3925	0.064132
15.4033	0.0845161
15.4141	0.109663
15.4249	0.133181
15.4357	0.156958
15.4465	0.179637
15.4573	0.19984
15.468	0.218787
15.4788	0.237949
15.4896	0.254724
15.5087	0.28252
15.5195	0.295504
15.5303	0.308788
15.5411	0.318295
15.5519	0.328957
15.5627	0.336154
15.5734	0.34098
15.5842	0.348564
15.595	0.351461
15.6058	0.353646
15.6166	0.358114
15.6274	0.357822
15.6349	0.359116
15.6456	0.357476
15.6564	0.354087
15.6672	0.353129
15.678	0.344732
15.6888	0.340805
15.6996	0.33445
15.7104	0.326266
15.7212	0.314903
15.7319	0.30482
15.7452	0.287901
15.7585	0.272353
15.7602	0.270022
15.7709	0.253788
15.7817	0.238439
15.7925	0.217591
15.7967	0.207611
15.8075	0.185074
15.8183	0.158365
15.8291	0.132712
15.8398	0.107565
15.8506	0.0799003
15.8614	0.0538351
15.8722	0.0274883
15.883	0.00014388
15.8938	-0.0250504
15.9046	-0.0510164
15.9154	-0.0745979
15.9261	-0.0952137
15.9369	-0.113792
15.9477	-0.130951
15.9585	-0.146767
15.9693	-0.16246
15.9801	-0.175014
15.9909	-0.186109
15.9975	-0.192488
16.0083	-0.201487
16.0191	-0.208699
16.0299	-0.213206
16.0407	-0.217226
16.0514	-0.219317
16.0622	-0.220449
16.0672	-0.22092
16.078	-0.2192
16.0871	-0.218876
16.0979	-0.216231
16.1087	-0.213084
16.1195	-0.210637
16.1303	-0.208715
16.1411	-0.204535
16.1519	-0.201331
16.1627	-0.197023
16.1734	-0.192379
16.1934	-0.183516
16.2041	-0.176821
16.2149	-0.169376
16.2257	-0.161043
16.2365	-0.151559
16.2473	-0.140883
16.2581	-0.132592
16.2589	-0.131606
16.2697	-0.123239
16.2805	-0.1108
16.2913	-0.0974921
16.3021	-0.081161
16.3129	-0.0667056
16.3237	-0.0500345
16.3344	-0.0341601
16.3452	-0.0180631
16.356	-0.00081587
16.3668	0.0164181
16.3776	0.0347673
16.3884	0.0546316
16.3992	0.0737906
16.41	0.0968223
16.4208	0.121601
16.4315	0.145178
16.4423	0.167237
16.4531	0.189188
16.4639	0.208897
16.4747	0.226927
16.4855	0.246094
16.4963	0.262367
16.5079	0.278488
16.5187	0.292077
16.5295	0.305373
16.5403	0.3153
16.551	0.324315
16.5618	0.333541
16.5726	0.339943
16.5834	0.34462
16.5942	0.349141
16.6066	0.352561
16.6174	0.356256
16.6274	0.357889
16.6382	0.355291
16.649	0.354869
16.6597	0.352768
16.6705	0.348842
16.6813	0.34297
16.6921	0.338467
16.7029	0.328942
16.7137	0.319372
16.7245	0.309702
16.7353	0.300001
16.7461	0.286738
16.7585	0.269198
16.761	0.266735
16.7718	0.253294
16.7826	0.235576
16.7934	0.216508
16.8041	0.190872
16.8149	0.165527
16.8257	0.140858
16.8365	0.114566
16.8473	0.0880246
16.8581	0.0618382
16.8689	0.0348772
16.8797	0.00859407
16.8905	-0.0160738
16.9012	-0.0425366
16.912	-0.0667994
16.9228	-0.0889373
16.9336	-0.107541
16.9444	-0.125333
16.9552	-0.140808
16.966	-0.15702
16.9768	-0.170266
16.9875	-0.181822
16.9975	-0.191156
17.0083	-0.199794
17.0249	-0.210137
17.0357	-0.213909
17.0465	-0.21717
17.0581	-0.218062
17.0689	-0.219038
17.0697	-0.219259
17.0805	-0.217491
17.0913	-0.215801
17.1021	-0.213703
17.1129	-0.212281
17.1237	-0.208343
17.1344	-0.204723
17.1452	-0.2014
17.156	-0.197357
17.1668	-0.193919
17.1776	-0.1893
17.1884	-0.184697
17.1992	-0.179443
17.21	-0.171162
17.2207	-0.163164
17.2382	-0.149118
17.2573	-0.133576
17.268	-0.125522
17.2788	-0.11255
17.2896	-0.0994385
17.3046	-0.0756913
17.3153	-0.0642434
17.3261	-0.0475832
17.3369	-0.0311162
17.3477	-0.0143945
17.3585	0.00244228
17.3693	0.0213863
17.3801	0.0381096
17.3909	0.0579021
17.4116	0.0986463
17.4224	0.123004
17.4332	0.146986
17.444	0.170019
17.4548	0.19073
17.4614	0.203157
17.4722	0.221821
17.483	0.239628
17.4938	0.255822
17.5079	0.276492
17.5187	0.289599
17.5295	0.303776
17.5403	0.313862
17.551	0.323737
17.5618	0.330701
17.5726	0.337725
17.5834	0.341675
17.5942	0.347497
17.605	0.351832
17.6158	0.354029
17.6266	0.355496
17.6373	0.35633
17.6382	0.35646
17.649	0.354382
17.6597	0.352538
17.6705	0.345991
17.6813	0.340951
17.6921	0.335674
17.7029	0.327181
17.7137	0.319119
17.7245	0.310044
17.7353	0.29754
17.7461	0.285511
17.7577	0.270861
17.7618	0.266059
17.7726	0.252744
17.7834	0.234653
17.7851	0.23121
17.7959	0.208501
17.8066	0.184508
17.8174	0.160449
17.8282	0.134302
17.839	0.108164
17.8498	0.0819518
17.8606	0.0551347
17.8714	0.0298093
17.8822	0.00327884
17.8929	-0.0228705
17.9037	-0.0481135
17.9145	-0.0723474
17.9253	-0.0928337
17.9361	-0.111035
17.9469	-0.128259
17.9577	-0.144297
17.9685	-0.15901
17.9793	-0.171772
17.99	-0.183307
17.9975	-0.189881
18.0183	-0.205763
18.0291	-0.210262
18.0398	-0.213876
18.0506	-0.215597
18.0548	-0.21641
18.0581	-0.217755
18.0689	-0.216827
18.0797	-0.216728
18.0905	-0.214448
18.1012	-0.212601
18.112	-0.209813
18.1228	-0.207795
18.1336	-0.203014
18.1444	-0.200684
18.1552	-0.196834
18.166	-0.193547
18.1768	-0.187623
18.1876	-0.183783
18.1983	-0.177461
18.2091	-0.171559
18.2199	-0.163878
18.2307	-0.155855
18.2415	-0.146255
18.2581	-0.13093
18.2689	-0.122393
18.2797	-0.110081
18.2905	-0.0956726
18.3012	-0.080713
18.3137	-0.0656328
18.3245	-0.0488096
18.3353	-0.0337828
18.3461	-0.0186572
18.3569	-0.00162869
18.3676	0.0168135
18.3784	0.0349004
18.3892	0.0538145
18.4	0.0724923
18.4108	0.0957743
18.4216	0.120478
18.4324	0.144562
18.4431	0.165019
18.4539	0.18799
18.4647	0.206809
18.4755	0.225258
18.4863	0.242603
18.4971	0.257479
18.5079	0.274848
18.5187	0.28853
18.5295	0.299921
18.5403	0.312117
18.551	0.321455
18.5618	0.327523
18.5726	0.337467
18.5834	0.340875
18.5942	0.34483
18.605	0.349535
18.6158	0.352118
18.6249	0.354714
18.6357	0.354297
18.6465	0.352461
18.6573	0.350683
18.6681	0.346699
18.6788	0.342109
18.6896	0.336052
18.7029	0.328439
18.7137	0.3174
18.7245	0.309429
18.7353	0.296731
18.7461	0.284787
18.7577	0.269527
18.7585	0.268481
18.7693	0.255668
18.7801	0.239359
18.79	0.220016
18.8008	0.196852
18.8116	0.173484
18.8224	0.146775
18.8332	0.121208
18.844	0.0949492
18.8548	0.0692921
18.8656	0.0431381
18.8763	0.0173848
18.8871	-0.00907944
18.8979	-0.0344004
18.9087	-0.059244
18.9195	-0.0814328
18.9303	-0.100935
18.9411	-0.118297
18.9519	-0.135075
18.9627	-0.150784
18.9734	-0.164216
18.9842	-0.17665
18.995	-0.18706
18.9967	-0.188574
19.0075	-0.196755
19.0183	-0.204174
19.0291	-0.209029
19.0398	-0.212001
19.0506	-0.214325
19.0614	-0.215644
19.0647	-0.216373
19.0822	-0.21501
19.0929	-0.21229
19.1037	-0.209586
19.1145	-0.208287
19.1253	-0.205762
19.1361	-0.201205
19.1469	-0.198479
19.1577	-0.194712
19.1685	-0.190612
19.1792	-0.185666
19.19	-0.181904
19.2008	-0.176086
19.2116	-0.169949
19.2224	-0.161629
19.2332	-0.152789
19.244	-0.142602
19.2539	-0.135288
19.2664	-0.124867
19.2772	-0.113187
19.288	-0.0996768
19.2988	-0.0840976
19.3095	-0.0720618
19.3203	-0.0561826
19.3311	-0.0403157
19.3419	-0.0248533
19.3527	-0.00752009
19.3635	0.00987478
19.3743	0.0285089
19.3851	0.0461943
19.3958	0.0650622
19.4066	0.0852919
19.4174	0.109839
19.4282	0.133772
19.439	0.156029
19.4498	0.177826
19.4606	0.197648
19.4714	0.216281
19.4739	0.220709
19.4846	0.238482
19.4954	0.254756
19.5079	0.271994
19.5187	0.286536
19.5295	0.299328
19.5403	0.309263
19.551	0.316864
19.5618	0.326212
19.5726	0.333133
19.5834	0.340776
19.5942	0.342271
19.605	0.347658
19.6158	0.351986
19.6266	0.352865
19.6315	0.353115
19.6423	0.351612
19.6531	0.351324
19.6639	0.347557
19.6747	0.343298
19.6855	0.338714
19.6963	0.332108
19.707	0.324122
19.7178	0.312455
19.7286	0.30412
19.7394	0.292041
19.7419	0.28839
19.7577	0.268587
19.7602	0.26598
19.7709	0.251731
19.7817	0.235107
19.7925	0.2128
19.8033	0.189871
19.8141	0.166651
19.8249	0.142169
19.8357	0.115121
19.8465	0.0885007
19.8573	0.0641428
19.8681	0.0373135
19.8788	0.0111733
19.8896	-0.0149543
19.9004	-0.0404765
19.9112	-0.0643522
19.922	-0.0858601
19.9328	-0.104554
19.9436	-0.12197
19.9544	-0.138312
19.9652	-0.153709
19.9759	-0.166875
19.9867	-0.178074
19.9967	-0.186692
20.0075	-0.195595
20.0158	-0.202415
20.0266	-0.206804
20.0373	-0.210145
20.0481	-0.213436
20.0589	-0.214565
20.0664	-0.214624
20.0772	-0.21389
20.088	-0.212603
20.0988	-0.209353
20.1095	-0.208393
20.1203	-0.205388
20.1311	-0.202172
20.1419	-0.198694
20.1527	-0.194541
20.1635	-0.191759
20.1743	-0.186454
20.1851	-0.183669
20.1959	-0.178942
20.2116	-0.16861
20.2224	-0.161151
20.2332	-0.151922
20.244	-0.142808
20.2573	-0.132755
20.2581	-0.131901
20.2747	-0.11585
20.2855	-0.102382
20.2963	-0.0878875
20.3071	-0.0749931
20.3178	-0.0605893
20.3286	-0.0438965
20.3394	-0.0283041
20.3502	-0.0117904
20.361	0.00575108
20.3718	0.0227654
20.3826	0.0414382
20.3934	0.0602217
20.4042	0.0809328
20.4149	0.103803
20.4257	0.126881
20.4365	0.150982
20.4473	0.172009
20.4581	0.191494
20.4689	0.209828
20.4797	0.229004
20.4905	0.24479
20.5079	0.269839
20.5187	0.284321
20.5295	0.298057
20.5403	0.306707
20.551	0.315718
20.5618	0.326399
20.5726	0.331939
20.5834	0.336884
20.5942	0.342557
20.605	0.347725
20.6158	0.349776
20.6266	0.349553
20.6382	0.352656
20.649	0.348216
20.6597	0.349244
20.6705	0.343016
20.6813	0.339682
20.6921	0.333002
20.7029	0.327255
20.7137	0.317759
20.7245	0.307963
20.7286	0.304035
20.7394	0.292229
20.756	0.271564
20.7668	0.258094
20.7776	0.24052
20.7884	0.222232
20.7992	0.198825
20.81	0.17579
20.8208	0.150431
20.8315	0.125541
20.8423	0.0984211
20.8531	0.0726205
20.8639	0.0462114
20.8747	0.0205014
20.8855	-0.00416333
20.8963	-0.0310802
20.9071	-0.0548685
20.9178	-0.0780938
20.9286	-0.0971462
20.9394	-0.114814
20.9502	-0.131175
20.961	-0.147304
20.9718	-0.161403
20.9826	-0.17257
20.9934	-0.183646
20.9967	-0.187131
21.0149	-0.20068
21.0257	-0.205245
21.0365	-0.209172
21.0473	-0.212991
21.049	-0.212509
21.0598	-0.214603
21.0606	-0.214698
21.0714	-0.213024
21.0822	-0.212288
21.0929	-0.209912
21.1037	-0.207263
21.1145	-0.206277
21.1253	-0.203345
21.1361	-0.199704
21.1469	-0.196341
21.1577	-0.193763
21.1685	-0.188402
21.1792	-0.184906
21.19	-0.17929
21.2008	-0.1748
21.2116	-0.167433
21.2224	-0.159768
21.2332	-0.150418
21.244	-0.142091
21.2523	-0.135096
21.2631	-0.12626
21.2739	-0.116289
21.2871	-0.0995806
21.2979	-0.0850856
21.3087	-0.07283
21.3195	-0.0558502
21.3303	-0.0402663
21.3411	-0.0269135
21.3519	-0.0104984
21.3627	0.00650538
21.3734	0.0256115
21.3842	0.0430091
[truncated: 91,159 more rows]

## Sheet: Fig.5e
N-glass		M-glass
Wavelength	Transmittance	Wavelength	Transmittance
400	89.275	400	72.8748
401	89.3131	401	72.8709
402	89.4753	402	73.097
403	89.354	403	73.1186
404	89.2587	404	73.2924
405	89.357	405	73.2803
406	89.3051	406	73.4021
407	89.2748	407	73.3452
408	89.1783	408	73.4423
409	89.3696	409	73.428
410	89.3788	410	73.3852
411	89.1416	411	73.3306
412	89.2505	412	73.3684
413	89.2803	413	73.3712
414	89.2094	414	73.3319
415	89.1544	415	73.3263
416	89.2328	416	73.3311
417	89.3002	417	73.2944
418	89.1715	418	73.2783
419	89.1912	419	73.354
420	89.2214	420	73.3514
421	89.2279	421	72.9866
422	89.2529	422	72.983
423	89.2799	423	73.0331
424	89.1978	424	73.0437
425	89.2648	425	73.0968
426	89.3048	426	73.1521
427	89.1967	427	73.2588
428	89.3804	428	73.1772
429	89.179	429	73.2667
430	89.2564	430	73.3275
431	89.333	431	73.3425
432	89.3791	432	73.4089
433	89.329	433	73.4062
434	89.3424	434	73.4356
435	89.3426	435	73.466
436	89.358	436	73.476
437	89.3393	437	73.5389
438	89.3612	438	73.509
439	89.355	439	73.618
440	89.2738	440	73.6341
441	89.3836	441	73.6974
442	89.3609	442	73.7357
443	89.3584	443	73.8479
444	89.436	444	73.9433
445	89.487	445	73.991
446	89.4264	446	74.0546
447	89.5234	447	74.1194
448	89.5159	448	74.1641
449	89.4779	449	74.2462
450	89.5419	450	74.3067
451	89.6282	451	74.4956
452	89.5828	452	74.5486
453	89.6094	453	74.612
454	89.6036	454	74.7524
455	89.7018	455	74.7806
456	89.627	456	74.8629
457	89.6673	457	75.0152
458	89.7594	458	75.0749
459	89.7558	459	75.0508
460	89.7459	460	75.1769
461	89.7708	461	75.3426
462	89.8246	462	75.3843
463	89.8652	463	75.4141
464	89.8872	464	75.468
465	89.934	465	75.5398
466	89.8847	466	75.5728
467	89.9076	467	75.567
468	89.8399	468	75.6751
469	89.8676	469	75.7425
470	89.9408	470	75.6484
471	89.9308	471	75.6587
472	89.9262	472	75.7477
473	90.0306	473	75.6899
474	89.9776	474	75.6033
475	89.9145	475	75.6573
476	90.0181	476	75.7248
477	89.9655	477	75.7022
478	90.1089	478	75.7472
479	89.9872	479	75.7354
480	89.9528	480	75.7344
481	90.0721	481	75.7441
482	90.0414	482	75.7926
483	90.0284	483	75.7495
484	90.0637	484	75.8742
485	90.0772	485	75.8957
486	90.127	486	75.9049
487	90.0679	487	75.9187
488	90.0828	488	76.0196
489	90.0797	489	76.0036
490	90.0269	490	75.9953
491	90.0902	491	76.042
492	90.1229	492	76.1162
493	90.0613	493	76.1033
494	90.1031	494	76.1351
495	90.1354	495	76.1891
496	90.1167	496	76.2058
497	90.1494	497	76.2351
498	90.1201	498	76.2824
499	90.2176	499	76.2701
500	90.2071	500	76.2629
501	90.147	501	76.3723
502	90.1832	502	76.292
503	90.1425	503	76.3527
504	90.1766	504	76.4489
505	90.1681	505	76.5385
506	90.2712	506	76.5323
507	90.2164	507	76.4746
508	90.2739	508	76.5215
509	90.3163	509	76.5836
510	90.2377	510	76.6169
511	90.1978	511	76.6178
512	90.2528	512	76.693
513	90.2373	513	76.7664
514	90.2189	514	76.7947
515	90.2472	515	76.7911
516	90.2494	516	76.8526
517	90.2772	517	76.8748
518	90.2769	518	76.8361
519	90.2498	519	76.8976
520	90.2888	520	76.9124
521	90.2623	521	76.9377
522	90.3264	522	76.8528
523	90.213	523	76.9711
524	90.2741	524	76.9468
525	90.2879	525	76.9828
526	90.29	526	76.9948
527	90.2261	527	76.9973
528	90.253	528	77.0613
529	90.3226	529	77.0874
530	90.3589	530	77.0821
531	90.2286	531	76.8271
532	90.3803	532	76.9003
533	90.3224	533	76.9097
534	90.1332	534	76.8888
535	90.2743	535	76.9217
536	90.3053	536	76.9253
537	90.2058	537	76.936
538	90.2145	538	76.9253
539	90.2574	539	76.953
540	90.234	540	76.9973
541	90.2231	541	76.9688
542	90.2593	542	76.9999
543	90.2475	543	77.0532
544	90.2377	544	77.0961
545	90.2293	545	77.1028
546	90.1812	546	77.1309
547	90.2232	547	77.1304
548	90.2775	548	77.1084
549	90.1897	549	77.1203
550	90.2418	550	77.1737
551	90.2304	551	77.1538
552	90.2824	552	77.1861
553	90.2027	553	77.1736
554	90.2814	554	77.1511
555	90.187	555	77.2036
556	90.1939	556	77.2446
557	90.2378	557	77.2848
558	90.1975	558	77.2688
559	90.1892	559	77.31
560	90.154	560	77.2168
561	90.1999	561	77.2784
562	90.1426	562	77.2382
563	90.1447	563	77.2468
564	90.0751	564	77.3083
565	90.1016	565	77.242
566	90.1454	566	77.2993
567	90.1032	567	77.2362
568	90.1025	568	77.2766
569	90.0482	569	77.3237
570	90.1157	570	77.3098
571	90.0208	571	77.3106
572	90.0403	572	77.3149
573	89.9907	573	77.2961
574	89.9889	574	77.3603
575	90.0797	575	77.3406
576	89.9838	576	77.3229
577	90.0221	577	77.3306
578	89.9957	578	77.3188
579	89.918	579	77.3552
580	89.9057	580	77.3563
581	89.9437	581	77.3488
582	89.9105	582	77.3141
583	89.9099	583	77.3422
584	89.9568	584	77.3182
585	89.8902	585	77.3515
586	89.8443	586	77.3788
587	89.8756	587	77.3724
588	89.7922	588	77.3943
589	89.8151	589	77.354
590	89.7829	590	77.4051
591	89.8779	591	77.4367
592	89.7834	592	77.415
593	89.7608	593	77.4175
594	89.8384	594	77.4175
595	89.838	595	77.4506
596	89.7354	596	77.4622
597	89.7793	597	77.4571
598	89.7748	598	77.4443
599	89.7122	599	77.5107
600	89.7377	600	77.4306
601	89.6959	601	77.4547
602	89.7303	602	77.4899
603	89.6891	603	77.5088
604	89.6304	604	77.4947
605	89.689	605	77.4774
606	89.6733	606	77.4362
607	89.6589	607	77.4547
608	89.6447	608	77.4129
609	89.5779	609	77.4361
610	89.6642	610	77.4306
611	89.6543	611	77.4046
612	89.5977	612	77.3639
613	89.7141	613	77.4257
614	89.5257	614	77.4263
615	89.5593	615	77.3843
616	89.5953	616	77.3589
617	89.5613	617	77.3507
618	89.4957	618	77.3581
619	89.4711	619	77.2978
620	89.5457	620	77.3196
621	89.5187	621	77.3537
622	89.4814	622	77.3618
623	89.4262	623	77.3065
624	89.4002	624	77.2933
625	89.3472	625	77.2458
626	89.3741	626	77.2704
627	89.3763	627	77.2422
628	89.4138	628	77.3157
629	89.403	629	77.2586
630	89.2887	630	77.2047
631	89.3622	631	77.251
632	89.3431	632	77.2498
633	89.2871	633	77.2029
634	89.2486	634	77.2129
635	89.2426	635	77.1999
636	89.311	636	77.1598
637	89.2271	637	77.1314
638	89.2143	638	77.1112
639	89.1907	639	77.1081
640	89.1432	640	77.0593
641	89.2702	641	77.0694
642	89.1538	642	77.1069
643	89.1499	643	77.0299
644	89.1889	644	77.0377
645	89.1017	645	77.0207
646	89.0911	646	77.1095
647	89.0696	647	77.0662
648	89.0182	648	77.0664
649	89.0402	649	77.0366
650	89.019	650	77.0426
651	89.071	651	76.9972
652	89.0063	652	77.0367
653	88.9302	653	76.9608
654	89.0188	654	76.9628
655	88.9553	655	77.0136
656	88.9346	656	77.0021
657	88.9017	657	77.0953
658	88.8796	658	77.0573
659	88.7386	659	77.0601
660	88.7888	660	77.1362
661	88.6898	661	77.094
662	88.8012	662	77.0815
663	88.7483	663	77.0055
664	88.7818	664	77.0429
665	88.7596	665	77.0612
666	88.6766	666	77.0204
667	88.6585	667	76.8655
668	88.6613	668	76.84
669	88.7239	669	76.8532
670	88.6624	670	76.7646
671	88.6866	671	76.5622
672	88.6456	672	76.5626
673	88.6687	673	76.5571
674	88.6591	674	76.5131
675	88.5876	675	76.3979
676	88.5727	676	76.3835
677	88.5582	677	76.3234
678	88.5978	678	76.3143
679	88.5627	679	76.2728
680	88.5539	680	76.2556
681	88.4541	681	76.2631
682	88.4732	682	76.207
683	88.4343	683	76.2034
684	88.4688	684	76.1309
685	88.4928	685	76.1251
686	88.3396	686	76.075
687	88.3114	687	76.0767
688	88.4501	688	76.0425
689	88.383	689	76.0327
690	88.3288	690	75.9859
691	88.3577	691	75.9754
692	88.3665	692	75.9351
693	88.2734	693	75.8664
694	88.2529	694	75.8702
695	88.3174	695	75.8992
696	88.3053	696	75.8388
697	88.2098	697	75.7797
698	88.2377	698	75.7204
699	88.2707	699	75.7909
700	88.1901	700	75.7948
701	88.1914	701	75.6934
702	88.1768	702	75.6863
703	88.0346	703	75.6391
704	88.1086	704	75.6386
705	88.0565	705	75.6866
706	87.9792	706	75.5749
707	88.0052	707	75.5718
708	88.0303	708	75.5223
709	87.9693	709	75.5199
710	87.9622	710	75.486
711	87.9225	711	75.5003
712	87.857	712	75.4373
713	87.8497	713	75.4702
714	87.9292	714	75.4525
715	87.9266	715	75.369
716	87.9302	716	75.3635
717	87.796	717	75.2924
718	87.8153	718	75.34
719	87.7034	719	75.2497
720	87.6831	720	75.2667
721	87.6624	721	75.2351
722	87.6278	722	75.1716
723	87.7107	723	75.1845
724	87.6846	724	75.127
725	87.6918	725	75.0674
726	87.5822	726	74.9784
727	87.5915	727	75.039
728	87.5	728	74.9889
729	87.6072	729	74.9207
730	87.4665	730	74.9315
731	87.5258	731	74.8186
732	87.4195	732	74.8738
733	87.4569	733	74.8359
734	87.4082	734	74.8199
735	87.474	735	74.7884
736	87.381	736	74.6886
737	87.4712	737	74.6942
738	87.2887	738	74.6676
739	87.401	739	74.5471
740	87.2835	740	74.5556
741	87.2334	741	74.5031
742	87.2517	742	74.5198
743	87.2565	743	74.4955
744	87.2122	744	74.3934
745	87.2238	745	74.4696
746	87.2281	746	74.4313
747	87.1022	747	74.4267
748	87.0135	748	74.396
749	86.999	749	74.3002
750	87.1945	750	74.2344
751	87.0323	751	74.168
752	87.121	752	74.1469
753	86.9681	753	74.1422
754	87.0252	754	74.0949
755	86.9671	755	74.1209
756	86.915	756	74.0744
757	86.9224	757	74.1044
758	86.9148	758	74.0323
759	86.8406	759	73.9614
760	86.9003	760	74.0776
761	86.7824	761	73.9636
762	86.7315	762	73.8735
763	86.7579	763	74.0248
764	86.7296	764	73.8316
765	86.7313	765	73.8717
766	86.646	766	73.8159
767	86.7098	767	73.7713
768	86.6995	768	73.7041
769	86.604	769	73.6683
770	86.6131	770	73.631
771	86.6059	771	73.6514
772	86.5521	772	73.6898
773	86.582	773	73.5408
774	86.4346	774	73.4468
775	86.424	775	73.4899
776	86.4361	776	73.542
777	86.4635	777	73.417
778	86.3921	778	73.3703
779	86.3875	779	73.2885
780	86.3697	780	73.3211
781	86.251	781	73.2461
782	86.2599	782	73.2317
783	86.2608	783	73.1985
784	86.2796	784	73.1696
785	86.2315	785	73.1767
786	86.2293	786	73.1093
787	86.1291	787	73.132
788	86.1761	788	73.1737
789	86.1365	789	73.1277
790	86.1697	790	73.1777
791	86.1713	791	73.095
792	86.1166	792	73.0897
793	86.0321	793	73.1301
794	86.0832	794	73.0105
795	85.9495	795	73.1264
796	85.9767	796	73.0365
797	86.1132	797	73.0074
798	86.0211	798	72.876
799	85.9452	799	73.0103
800	86.0061	800	72.8503

## Sheet: Fig.5f
Clock	Blank	N-glass	M-glass
10:00:00	24.7	24.5	23.9
11:00:00	25.8	25.5	25.2
12:00:00	31.2	30.1	28.5
13:00:00	31.1	31.1	28.8
14:00:00	33.1	33.5	30.9
15:00:00	26.9	27.8	24.5
16:00:00	24.2	24.1	23.2
17:00:00	26.7	25.3	24.9
18:00:00	26	25.6	24.8
19:00:00	25.5	25.9	25.8

## Sheet: Fig.5h
Blank		N-glass		M-glass
Time	Loudness	Time	Loudness	Time	Loudness
0.04241	85.6	0.04241	63.8	0.04241	51.6
1.04241	86.9	1.04241	64.2	1.04241	50
2.04241	86.4	2.04241	63.6	2.04241	50.3
3.04241	86.6	3.04241	63.2	3.04241	52.9
4.04241	86.4	4.04241	61.3	4.04241	55.6
5.04241	87	5.04241	63.3	5.04241	55.2
6.04241	86.7	6.04241	63.3	6.04241	51.9
7.04241	86.9	7.04241	63.4	7.04241	60.8
8.04241	86.4	8.04241	63.4	8.04241	51.5
9.04241	86.7	9.04241	63.5	9.04241	52.7
10.0424	86.9	10.0424	63.6	10.0424	54.3
11.0424	86.9	11.0424	63.9	11.0424	49.8
12.0424	86.9	12.0424	63.9	12.0424	50.8
13.0424	87.3	13.0424	63.7	13.0424	50.3
14.0424	87.5	14.0424	63.9	14.0424	50.7
15.0424	86.6	15.0424	63.9	15.0424	49.9
16.0424	85.6	16.0424	64.5	16.0424	50.1
17.0424	86	17.0424	63.9	17.0424	50.3
18.0424	86.3	18.0424	63.8	18.0424	53.2
19.0424	86.3	19.0424	64.6	19.0424	51.3
20.0424	86.5	20.0424	64	20.0424	50.4
21.0424	86.5	21.0424	63.9	21.0424	56
22.0424	86.7	22.0424	64	22.0424	52.2
23.0424	86.5	23.0424	64.4	23.0424	53.7
24.0424	86.7	24.0424	64.7	24.0424	50.5
25.0424	86.6	25.0424	64.4	25.0424	50.1
26.0424	86.5	26.0424	64.6	26.0424	50.2
27.0424	86.6	27.0424	63.5	27.0424	50.2
28.0424	86.8	28.0424	62.4	28.0424	51.7
29.0424	86.3	29.0424	60.8	29.0424	51.1
30.0424	87	30.0424	62.3	30.0424	53.3
31.0424	86.6	31.0424	62.5	31.0424	52.8
32.0424	86.4	32.0424	60.6	32.0424	52.1
33.0424	86.9	33.0424	60.7	33.0424	52.4
34.0424	86.8	34.0424	60.1	34.0424	52.6
35.0424	86.6	35.0424	61.8	35.0424	52.4
36.0424	86.9	36.0424	62.4	36.0424	52.4
37.0424	86.7	37.0424	59.6	37.0424	52.7
38.0424	86.6	38.0424	60	38.0424	52.3
39.0424	86.6	39.0424	58.4	39.0424	53.7
40.0424	86.7	40.0424	57.9	40.0424	52.2
41.0424	86.9	41.0424	58.6	41.0424	52.3
42.0424	87	42.0424	59.2	42.0424	52.8
43.0424	86.9	43.0424	60	43.0424	54
44.0424	87.2	44.0424	62.9	44.0424	52.8
45.0424	87.4	45.0424	60.3	45.0424	52.5
46.0424	87.5	46.0424	60.3	46.0424	52.8
47.0424	87.1	47.0424	60.9	47.0424	51.7
48.0424	87.3	48.0424	58.4	48.0424	52.6
49.0424	86.7	49.0424	60.4	49.0424	52.3
50.0424	86.7	50.0424	60.8	50.0424	52.8
51.0424	86.8	51.0424	61.5	51.0424	52.9
52.0424	86.7	52.0424	60.4	52.0424	53.1
53.0424	86.6	53.0424	60.3	53.0424	52.3
54.0424	86.9	54.0424	59.6	54.0424	52.4
55.0424	86.8	55.0424	58.5	55.0424	52.2
56.0424	86.6	56.0424	62.1	56.0424	52.3
57.0424	87.3	57.0424	61.1	57.0424	52.3
58.0424	87.1	58.0424	59.2	58.0424	52.4
59.0424	87.7	59.0424	58.2	59.0424	52.5
60.0424	87.7	60.0424	60.6	60.0424	52.3
61.0424	87.7	61.0424	59.3	61.0424	52.2
