# Supplementary material for: Oligomeric-solvent engineering of hierarchical hydrogen-bonding networks for multifunctional glass interlayers
Source: Nat Commun. 2026 Mar 7;17:3607. doi: 10.1038/s41467-026-70223-7 (PMC13096342; doi:10.1038/s41467-026-70223-7)
Supplement: Supplementary file 12 — Source Data [file 41467_2026_70223_MOESM12_ESM.zip › Source Data/Source Data Supporting Information.xlsx]

## Sheet: Fig.S3
Fig. S3a MAA					Fig. S3b PEM1.8									Fig. S3c PEM2									Fig. S3d PEM2.2									Fig. S3e PEM2.4									Fig. S3f Area ratio
Original		Fitted			Original		Peak 1		Peak 2		Fitted			Original		Peak 1		Peak 2		Fitted			Original		Peak 1		Peak 2		Fitted			Original		Peak 1		Peak 2		Fitted				Middle & weak	Strong
1500.11	-0.07593	1500.11	0.11718		1500.11	0	1500.11	-3.6625e-49	1500.11	-1.86147e-57	1500.11	-3.6625e-49		1500.11	-0.33527	1500.11	0.30479	1500.11	0.30479	1500.11	0.30479		1500.11	0	1500.11	0.29365	1500.11	0.29365	1500.11	0.29365		1500.11	-0.44397	1500.11	-2.97097e-34	1500.11	-1.67161e-55	1500.11	-2.97097e-34		PEM1.8	48.609	51.391
1500.35	-0.09541	1504.16	0.11718		1500.35	0.12488	1518.23	-3.11644e-40	1521.27	-6.56663e-47	1502.12	-3.95408e-48		1500.35	-0.24723	1518.41	0.30479	1519.52	0.30479	1502.12	0.30479		1500.35	0.07722	1523.06	0.29365	1519.36	0.29365	1502.12	0.29365		1500.35	-0.35203	1522.72	-1.46318e-26	1521.49	-2.39921e-45	1502.12	-1.56616e-33		PEM2	53.6082	46.3918
1500.59	-0.12272	1508.2	0.11718		1500.59	0.25651	1536.36	-3.50084e-32	1542.44	-2.04803e-37	1504.13	-4.16397e-47		1500.59	-0.13179	1536.71	0.30479	1538.93	0.30479	1504.13	0.30479		1500.59	0.1702	1546.02	0.29365	1538.61	0.29365	1504.13	0.29365		1500.59	-0.25058	1545.34	-8.07297e-20	1542.88	-3.35483e-36	1504.13	-8.11462e-33		PEM2.2	58.3989	41.6011
1500.83	-0.15965	1512.25	0.11718		1500.83	0.38803	1554.49	-5.19176e-25	1563.6	-5.64731e-29	1506.13	-4.27723e-46		1500.83	0	1555.01	0.30479	1558.34	0.30479	1506.13	0.30479		1500.83	0.27248	1568.97	0.29365	1557.86	0.29365	1506.13	0.29365		1500.83	-0.13362	1567.96	-4.99005e-14	1564.26	-4.57025e-28	1506.13	-4.13235e-32		PEM2.4	59.4375	40.5625
1501.07	-0.19495	1516.3	0.11718		1501.07	0.5097	1572.62	-1.01646e-18	1584.77	-1.37675e-21	1508.14	-4.28559e-45		1501.07	0.13447	1573.31	0.30479	1577.76	0.30479	1508.14	0.30479		1501.07	0.375	1591.93	0.29365	1577.11	0.29365	1508.14	0.29365		1501.07	0	1590.58	-3.45552e-09	1585.65	-6.06568e-21	1508.14	-2.06833e-31
1501.31	-0.21231	1520.35	0.11718		1501.31	0.61265	1590.75	-2.6272e-13	1605.93	-2.96741e-15	1510.15	-4.18844e-44		1501.31	0.25963	1591.61	0.30479	1597.17	0.30479	1510.15	0.30479		1501.31	0.46948	1614.89	0.29364	1596.36	0.29365	1510.15	0.29365		1501.31	0.14691	1613.2	-2.68076e-05	1607.03	-7.84309e-15	1510.15	-1.01751e-30
1501.55	-0.20196	1524.4	0.11718		1501.55	0.69201	1608.88	-8.96456e-09	1627.1	-5.6547e-10	1512.16	-3.99289e-43		1501.55	0.3688	1609.91	0.30479	1616.58	0.30479	1512.16	0.30479		1501.55	0.55104	1637.84	0.28012	1615.61	0.29365	1512.16	0.29365		1501.55	0.30004	1635.82	-0.0233	1628.42	-9.88017e-10	1512.16	-4.91988e-30
1501.79	-0.16835	1528.45	0.11718		1501.79	0.74848	1627	-4.03827e-05	1648.26	-9.52689e-06	1514.17	-3.71293e-42		1501.79	0.46273	1628.21	0.30475	1635.99	0.30479	1514.17	0.30479		1501.79	0.61947	1639.83	0.27059	1634.86	0.29365	1514.17	0.29365		1501.79	0.45064	1637.86	-0.03856	1649.8	-1.21258e-05	1514.17	-2.33811e-29
1502.03	-0.12717	1532.5	0.11718		1502.03	0.78722	1645.13	-0.02402	1669.42	-0.01419	1516.18	-3.36774e-41		1502.03	0.54748	1646.51	0.28056	1655.41	0.30478	1516.18	0.30479		1502.03	0.67817	1643.66	0.23247	1654.11	0.29361	1516.18	0.29365		1502.03	0.591	1641.81	-0.09694	1671.19	-0.0145	1516.18	-1.09212e-28
1502.28	-0.09576	1536.55	0.11718		1502.28	0.81463	1646.89	-0.04009	1671.32	-0.02427	1518.19	-2.97957e-40		1502.28	0.62984	1648.27	0.2642	1674.82	0.28982	1518.19	0.30479		1502.28	0.73115	1647.32	0.14856	1673.36	0.27366	1518.19	0.29365		1502.28	0.71581	1645.57	-0.2192	1673.13	-0.02459	1518.19	-5.01385e-28
1502.52	-0.08318	1540.6	0.11718		1502.52	0.83619	1650.28	-0.10197	1674.98	-0.06467	1520.2	-2.57136e-39		1502.52	0.71349	1651.68	0.20089	1676.63	0.2791	1520.2	0.30479		1502.52	0.78097	1650.79	-0.01727	1675.19	0.26074	1520.2	0.29365		1502.52	0.82281	1649.14	-0.45038	1676.87	-0.06449	1520.2	-2.26239e-27
1502.76	-0.08363	1544.65	0.11718		1502.76	0.85538	1653.51	-0.23178	1678.47	-0.15357	1522.21	-2.16454e-38		1502.76	0.79785	1654.91	0.0673	1680.11	0.23606	1522.21	0.30479		1502.76	0.82834	1654.09	-0.31424	1678.72	0.21183	1522.21	0.29365		1502.76	0.91244	1652.54	-0.84857	1680.44	-0.15102	1522.21	-1.00337e-26
1503	-0.07671	1548.7	0.11718		1503	0.87466	1656.56	-0.47614	1681.77	-0.32862	1524.22	-1.7773e-37		1503	0.87975	1657.98	-0.18546	1683.42	0.14147	1524.22	0.30479		1503	0.87376	1657.22	-0.80059	1682.08	0.1109	1524.22	0.29365		1503	0.98731	1655.76	-1.47871	1683.82	-0.31926	1524.22	-4.37368e-26
1503.24	-0.0334	1552.75	0.11718		1503.24	0.89605	1659.46	-0.89304	1684.91	-0.64026	1526.23	-1.42347e-36		1503.24	0.95601	1660.89	-0.61865	1686.56	-0.04404	1526.23	0.30479		1503.24	0.91866	1660.18	-1.53501	1685.27	-0.07693	1526.23	0.29365		1503.24	1.05117	1658.81	-2.40212	1687.03	-0.61541	1526.23	-1.87383e-25
1503.48	0.07326	1556.8	0.11718		1503.48	0.92067	1662.2	-1.54383	1687.89	-1.1466	1528.24	-1.11207e-35		1503.48	1.02471	1663.64	-1.29753	1689.53	-0.37211	1528.24	0.30479		1503.48	0.96574	1662.99	-2.56552	1688.29	-0.3951	1528.24	0.29365		1503.48	1.10735	1661.7	-3.66427	1690.07	-1.09185	1528.24	-7.89055e-25
1503.72	0.25633	1560.85	0.11718		1503.72	0.94701	1664.79	-2.48133	1690.7	-1.90397	1530.25	-8.47437e-35		1503.72	1.08443	1666.24	-2.27887	1692.34	-0.90056	1530.25	0.30479		1503.72	1.01726	1665.64	-3.91858	1691.16	-0.89001	1530.25	0.29365		1503.72	1.15672	1664.42	-5.2841	1692.95	-1.79837	1530.25	-3.26573e-24
1503.96	0.50495	1564.89	0.11718		1503.96	0.96901	1667.22	-3.7376	1693.35	-2.95525	1532.26	-6.29908e-34		1503.96	1.13255	1668.68	-3.59779	1695	-1.68288	1532.26	0.30479		1503.96	1.07294	1668.14	-5.59175	1693.87	-1.60261	1532.26	0.29365		1503.96	1.19595	1666.99	-7.24799	1695.66	-2.77173	1532.26	-1.32846e-23
1504.2	0.77869	1568.94	0.11718		1504.2	0.97415	1669.52	-5.31488	1695.86	-4.31937	1534.27	-4.56709e-33		1504.2	1.16254	1670.99	-5.25797	1697.5	-2.75628	1534.27	0.30479		1504.2	1.12792	1670.49	-7.55186	1696.43	-2.55952	1534.27	0.29365		1504.2	1.21603	1669.41	-9.5098	1698.23	-4.02657	1534.27	-5.31146e-23
1504.44	1.00785	1572.99	0.11718		1504.44	0.94302	1671.68	-7.18259	1698.22	-5.9852	1536.28	-3.22995e-32		1504.44	1.16258	1673.15	-7.22817	1699.86	-4.13174	1536.28	0.30479		1504.44	1.1721	1672.7	-9.7389	1698.84	-3.76609	1536.28	0.29365		1504.44	1.20225	1671.69	-11.9968	1700.64	-5.55039	1536.28	-2.08725e-22
1504.69	1.103	1577.04	0.11718		1504.69	0.85113	1673.7	-9.28093	1700.43	-7.91134	1538.29	-2.22815e-31		1504.69	1.11629	1675.18	-9.44583	1702.07	-5.78924	1538.29	0.30479		1504.69	1.19247	1674.77	-12.0743	1701.12	-5.20352	1538.29	0.29365		1504.69	1.13641	1673.82	-14.6197	1702.9	-7.30385	1538.29	-8.06175e-22
1504.93	0.97733	1581.09	0.11718		1504.93	0.67476	1675.59	-11.5297	1702.51	-10.0317	1540.3	-1.4993e-30		1504.93	1.00691	1677.08	-11.8263	1704.15	-7.67948	1540.3	0.30479		1504.93	1.17899	1676.7	-14.4714	1703.25	-6.83063	1540.3	0.29365		1504.93	1.00214	1675.81	-17.2833	1705.03	-9.22625	1540.3	-3.06041e-21
1505.17	0.5836	1585.14	0.11718		1505.17	0.4035	1677.36	-13.8397	1704.45	-12.2652	1542.31	-9.84066e-30		1505.17	0.82718	1678.86	-14.2748	1706.09	-9.73116	1542.31	0.30479		1505.17	1.13594	1678.51	-16.8456	1705.25	-8.58966	1542.31	0.29365		1505.17	0.79576	1677.67	-19.898	1707.01	-11.2441	1542.31	-1.14189e-20
1505.41	-0.03781	1589.19	0.11718		1505.41	0.06164	1679	-16.1239	1706.26	-14.5262	1544.32	-6.3002e-29		1505.41	0.59555	1680.51	-16.6987	1707.9	-11.8614	1544.32	0.30479		1505.41	1.09858	1680.2	-19.1224	1707.12	-10.4141	1544.32	0.29365		1505.41	0.54359	1679.41	-22.3866	1708.87	-13.2808	1544.32	-4.18762e-20
1505.65	-0.71741	1593.24	0.11718		1505.65	-0.26391	1680.53	-18.3063	1707.95	-16.7346	1546.33	-3.93439e-28		1505.65	0.37563	1682.04	-19.0168	1709.59	-13.987	1546.33	0.30479		1505.65	1.14761	1681.76	-21.2429	1708.87	-12.2372	1546.33	0.29365		1505.65	0.32222	1681.02	-24.6899	1710.59	-15.2652	1546.33	-1.5094e-19
1505.89	-1.15744	1597.29	0.11718		1505.89	-0.40953	1681.94	-20.3278	1709.52	-18.8232	1548.34	-2.39659e-27		1505.89	0.28362	1683.46	-21.1657	1711.16	-16.0332	1548.34	0.30479		1505.89	1.40233	1683.21	-23.1658	1710.5	-13.9985	1548.34	0.29365		1505.89	0.26467	1682.51	-26.7677	1712.2	-17.138	1548.34	-5.34733e-19
1506.13	-1.05096	1601.34	0.11718		1506.13	-0.18633	1683.25	-22.1481	1710.97	-20.7414	1550.35	-1.42398e-26		1506.13	0.44859	1684.77	-23.1019	1712.61	-17.9404	1550.35	0.30479		1506.13	1.95665	1684.54	-24.8675	1712.01	-15.6491	1550.35	0.29365		1506.13	0.51288	1683.88	-28.5986	1713.68	-18.8552	1550.35	-1.86193e-18
1506.37	-0.3774	1605.39	0.11718		1506.37	0.4664	1684.45	-23.7454	1712.31	-22.4567	1552.36	-8.25291e-26		1506.37	0.90534	1685.97	-24.8019	1713.95	-19.6666	1552.36	0.30479		1506.37	2.76101	1685.77	-26.3397	1713.41	-17.1536	1552.36	0.29365		1506.37	1.09685	1685.15	-30.177	1715.05	-20.3885	1552.36	-6.37217e-18
1506.62	0.40792	1609.44	0.11718		1506.62	1.34403	1685.55	-25.1141	1713.54	-23.9533	1554.37	-4.66556e-25		1506.62	1.50912	1687.08	-26.2592	1715.18	-21.1878	1554.37	0.30479		1506.62	3.57444	1686.9	-27.5867	1714.7	-18.4907	1554.37	0.29365		1506.62	1.84108	1686.31	-31.5102	1716.31	-21.7248	1554.37	-2.14341e-17
1506.86	0.80428	1613.49	0.11718		1506.86	2.08889	1686.55	-26.2609	1714.67	-25.2298	1556.38	-2.57273e-24		1506.86	2.0221	1688.09	-27.4806	1716.31	-22.4956	1556.38	0.30479		1506.86	4.11993	1687.93	-28.6219	1715.89	-19.6514	1556.38	0.29365		1506.86	2.46737	1687.36	-32.6146	1717.47	-22.8635	1556.38	-7.08631e-17
1507.1	0.75963	1617.54	0.11718		1507.1	2.47231	1687.46	-27.2016	1715.7	-26.2954	1558.39	-1.38381e-23		1507.1	2.30268	1689	-28.4828	1717.34	-23.5944	1558.39	0.30479		1507.1	4.29111	1688.86	-29.4649	1716.98	-20.6372	1558.39	0.29365		1507.1	2.80882	1688.33	-33.5122	1718.52	-23.8134	1558.39	-2.30266e-16
1507.34	0.49246	1621.58	0.11718		1507.34	2.50189	1688.29	-27.9577	1716.64	-27.167	1560.39	-7.2603e-23		1507.34	2.36561	1689.83	-29.2885	1718.28	-24.4977	1560.39	0.30479		1507.34	4.16624	1689.71	-30.1386	1717.97	-21.4576	1560.39	0.29365		1507.34	2.87705	1689.2	-34.2285	1719.48	-24.5898	1560.39	-7.35419e-16
1507.58	0.18497	1625.63	0.11718		1507.58	2.31041	1689.04	-28.5531	1717.49	-27.8659	1562.4	-3.71557e-22		1507.58	2.30055	1690.58	-29.9231	1719.13	-25.2249	1562.4	0.30479		1507.58	3.88329	1690.47	-30.6668	1718.88	-22.1268	1562.4	0.29365		1507.58	2.7704	1689.98	-34.7896	1720.35	-25.2121	1562.4	-2.30853e-15
1507.82	-0.07443	1629.68	0.11717		1507.82	2.02927	1689.7	-29.0127	1718.25	-28.4153	1564.41	-1.85477e-21		1507.82	2.18832	1691.25	-30.413	1719.89	-25.7984	1564.41	0.30479		1507.82	3.54706	1691.15	-31.0731	1719.69	-22.6622	1564.41	0.29365		1507.82	2.58061	1690.68	-35.2208	1721.13	-25.7012	1564.41	-7.12247e-15
1508.06	-0.25221	1633.73	0.11714		1508.06	1.74011	1690.29	-29.3601	1718.94	-28.8388	1566.42	-9.03122e-21		1508.06	2.07265	1691.84	-30.7833	1720.58	-26.2415	1566.42	0.30479		1508.06	3.20931	1691.76	-31.3794	1720.43	-23.0826	1566.42	0.29365		1508.06	2.36119	1691.31	-35.5457	1721.83	-26.0781	1566.42	-2.15984e-14
1508.3	-0.34099	1637.78	0.11702		1508.3	1.47923	1690.82	-29.6169	1719.54	-29.1586	1568.43	-4.2894e-20		1508.3	1.96569	1692.37	-31.0571	1721.19	-26.5766	1568.43	0.30479		1508.3	2.88411	1692.3	-31.6055	1721.09	-23.4062	1568.43	0.29365		1508.3	2.13367	1691.86	-35.7853	1722.45	-26.3625	1568.43	-6.43737e-14
1508.54	-0.34848	1641.83	0.11658		1508.54	1.25675	1691.27	-29.8024	1720.08	-29.3948	1570.44	-1.9872e-19		1508.54	1.86265	1692.83	-31.2549	1721.72	-26.8245	1570.44	0.30479		1508.54	2.5688	1692.76	-31.7685	1721.67	-23.6503	1570.44	0.29365		1508.54	1.90338	1692.34	-35.9581	1723	-26.5727	1570.44	-1.88578e-13
1508.78	-0.29244	1645.88	0.11507		1508.78	1.07266	1691.67	-29.933	1720.55	-29.5653	1572.45	-8.98005e-19		1508.78	1.75419	1693.22	-31.394	1722.19	-27.0037	1572.45	0.30479		1508.78	2.25987	1693.17	-31.8831	1722.19	-23.8305	1572.45	0.29365		1508.78	1.67296	1692.76	-36.0795	1723.48	-26.7244	1572.45	-5.4296e-13
1509.03	-0.19659	1649.93	0.11044		1509.03	0.92602	1692.01	-30.0222	1720.96	-29.6853	1574.46	-3.95831e-18		1509.03	1.6355	1693.56	-31.4892	1722.6	-27.1298	1574.46	0.30479		1509.03	1.96279	1693.52	-31.9614	1722.64	-23.9605	1574.46	0.29365		1509.03	1.45063	1693.12	-36.1625	1723.9	-26.8311	1574.46	-1.53653e-12
1509.27	-0.08717	1653.98	0.09749		1509.27	0.81809	1692.3	-30.0812	1721.3	-29.7673	1576.47	-1.7019e-17		1509.27	1.51084	1693.85	-31.5521	1722.95	-27.216	1576.47	0.30479		1509.27	1.69461	1693.81	-32.0132	1723.04	-24.052	1576.47	0.29365		1509.27	1.25234	1693.42	-36.2173	1724.26	-26.904	1576.47	-4.27375e-12
1509.51	0.0103	1658.03	0.06462		1509.51	0.75033	1692.54	-30.1188	1721.6	-29.8215	1578.48	-7.13759e-17		1509.51	1.39278	1694.09	-31.5921	1723.24	-27.273	1578.48	0.30479		1509.51	1.47802	1694.06	-32.0461	1723.37	-24.1144	1578.48	0.29365		1509.51	1.097	1693.67	-36.2522	1724.56	-26.9522	1578.48	-1.16835e-11
1509.75	0.07791	1662.08	-0.01092		1509.75	0.72098	1692.73	-30.1416	1721.85	-29.856	1580.49	-2.91986e-16		1509.75	1.2964	1694.29	-31.6165	1723.49	-27.3093	1580.49	0.30479		1509.75	1.33039	1694.26	-32.0661	1723.66	-24.1557	1580.49	0.29365		1509.75	0.99798	1693.88	-36.2734	1724.81	-26.9828	1580.49	-3.13929e-11
1509.99	0.11162	1666.13	-0.16798		1509.99	0.72361	1692.89	-30.1547	1722.05	-29.8769	1582.5	-1.16511e-15		1509.99	1.23223	1694.45	-31.6305	1723.69	-27.3314	1582.5	0.30479		1509.99	1.25503	1694.42	-32.0776	1723.89	-24.182	1582.5	0.29365		1509.99	0.95667	1694.05	-36.2856	1725.02	-27.0015	1582.5	-8.29061e-11
1510.23	0.11994	1670.18	-0.46254		1510.23	0.74886	1693.01	-30.1618	1722.21	-29.889	1584.51	-4.53487e-15		1510.23	1.20255	1694.57	-31.638	1723.85	-27.344	1584.51	0.30479		1510.23	1.24068	1694.55	-32.0838	1724.09	-24.198	1584.51	0.29365		1510.23	0.96287	1694.17	-36.2921	1725.18	-27.0122	1584.51	-2.15197e-10
1510.47	0.11335	1674.23	-0.95917		1510.47	0.78726	1693.1	-30.1652	1722.33	-29.8955	1586.52	-1.7217e-14		1510.47	1.20274	1694.66	-31.6417	1723.98	-27.3509	1586.52	0.30479		1510.47	1.26793	1694.64	-32.0868	1724.24	-24.2071	1586.52	0.29365		1510.47	1.00058	1694.27	-36.2953	1725.31	-27.018	1586.52	-5.49012e-10
1510.71	0.09305	1678.27	-1.70793		1510.71	0.83128	1693.17	-30.1668	1722.43	-29.8986	1588.53	-6.3759e-14		1510.71	1.22492	1694.73	-31.6433	1724.07	-27.3542	1588.53	0.30479		1510.71	1.31679	1694.71	-32.0882	1724.37	-24.2121	1588.53	0.29365		1510.71	1.0541	1694.34	-36.2967	1725.41	-27.0208	1588.53	-1.37665e-09
1510.95	0.04926	1682.32	-2.70915		1510.95	0.87609	1693.21	-30.1673	1722.5	-29.9	1590.54	-2.30314e-13		1510.95	1.26219	1694.77	-31.6439	1724.14	-27.3557	1590.54	0.30479		1510.95	1.37217	1694.75	-32.0887	1724.46	-24.2145	1590.54	0.29365		1510.95	1.11233	1694.39	-36.2972	1725.48	-27.022	1590.54	-3.3928e-09
1511.19	-0.02784	1686.37	-3.88002		1511.19	0.91859	1693.24	-30.1675	1722.54	-29.9005	1592.55	-8.11505e-13		1511.19	1.31156	1694.8	-31.6441	1724.18	-27.3562	1592.55	0.30479		1511.19	1.42594	1694.78	-32.0888	1724.52	-24.2156	1592.55	0.29365		1511.19	1.17027	1694.42	-36.2974	1725.52	-27.0225	1592.55	-8.21846e-09
1511.44	-0.13005	1690.42	-5.04564		1511.44	0.95678	1693.25	-30.1675	1722.57	-29.9007	1594.56	-2.78905e-12		1511.44	1.37504	1694.81	-31.6441	1724.21	-27.3564	1594.56	0.30479		1511.44	1.47759	1694.79	-32.0888	1724.57	-24.2159	1594.56	0.29365		1511.44	1.22936	1694.43	-36.2974	1725.55	-27.0226	1594.56	-1.95667e-08
1511.68	-0.21933	1694.47	-5.97281		1511.68	0.9879	1693.26	-30.1675	1722.58	-29.9007	1596.57	-9.35006e-12		1511.68	1.45772	1694.82	-31.6441	1724.23	-27.3564	1596.57	0.30479		1511.68	1.53201	1694.8	-32.0888	1724.59	-24.2161	1596.57	0.29365		1511.68	1.29531	1694.44	-36.2974	1725.57	-27.0226	1596.57	-4.57868e-08
1511.92	-0.24261	1698.52	-6.44344		1511.92	1.00594	1693.26	-30.1675	1722.59	-29.9007	1598.58	-3.0575e-11		1511.92	1.56069	1694.82	-31.6441	1724.23	-27.3564	1598.58	0.30479		1511.92	1.59311	1694.8	-32.0888	1724.61	-24.2161	1598.58	0.29365		1511.92	1.37257	1694.44	-36.2974	1725.57	-27.0226	1598.58	-1.05307e-07
1512.16	-0.1763	1702.57	-6.33746		1512.16	1.00195	1693.26	-30.1675	1722.59	-29.9007	1600.59	-9.75241e-11		1512.16	1.67255	1694.82	-31.6441	1724.23	-27.3564	1600.59	0.30479		1512.16	1.65594	1694.8	-32.0888	1724.61	-24.2161	1600.59	0.29365		1512.16	1.45716	1694.44	-36.2974	1725.57	-27.0226	1600.59	-2.38052e-07
1512.4	-0.05595	1706.62	-5.68242		1512.4	0.96987	1693.27	-30.1675	1722.59	-29.9007	1602.6	-3.03424e-10		1512.4	1.76961	1694.83	-31.6441	1724.23	-27.3564	1602.6	0.30479		1512.4	1.70581	1694.81	-32.0888	1724.61	-24.2161	1602.6	0.29365		1512.4	1.53579	1694.44	-36.2974	1725.57	-27.0226	1602.6	-5.28908e-07
1512.64	0.05633	1710.67	-4.6419		1512.64	0.91466	1693.28	-30.1675	1722.6	-29.9007	1604.61	-9.20837e-10		1512.64	1.82947	1694.84	-31.6441	1724.24	-27.3564	1604.61	0.30479		1512.64	1.72851	1694.82	-32.0888	1724.61	-24.2161	1604.61	0.29365		1512.64	1.5945	1694.46	-36.2974	1725.58	-27.0226	1604.61	-1.15501e-06
1512.88	0.1268	1714.72	-3.44936		1512.88	0.85176	1693.31	-30.1673	1722.61	-29.9007	1606.62	-2.72589e-09		1512.88	1.844	1694.87	-31.6439	1724.25	-27.3564	1606.62	0.30479		1512.88	1.72022	1694.85	-32.0887	1724.62	-24.2161	1606.62	0.29365		1512.88	1.62787	1694.48	-36.2972	1725.59	-27.0226	1606.62	-2.47904e-06
1513.12	0.15911	1718.77	-2.32383		1513.12	0.79891	1693.35	-30.1668	1722.63	-29.9006	1608.63	-7.87095e-09		1513.12	1.81882	1694.91	-31.6433	1724.28	-27.3562	1608.63	0.30479		1513.12	1.68659	1694.89	-32.0882	1724.63	-24.2161	1608.63	0.29365		1513.12	1.63887	1694.53	-36.2968	1725.62	-27.0225	1608.63	-5.22973e-06
1513.36	0.16697	1722.82	-1.4086		1513.36	0.76856	1693.42	-30.1653	1722.68	-29.9001	1610.64	-2.21687e-08		1513.36	1.76461	1694.98	-31.6417	1724.32	-27.3558	1610.64	0.30479		1513.36	1.63558	1694.96	-32.0869	1724.66	-24.2159	1610.64	0.29365		1513.36	1.63306	1694.6	-36.2954	1725.66	-27.0221	1610.64	-1.08435e-05
1513.61	0.155	1726.87	-0.75381		1513.61	0.76509	1693.51	-30.1619	1722.74	-29.8989	1612.65	-6.0904e-08		1513.61	1.68988	1695.07	-31.6382	1724.38	-27.3545	1612.65	0.30479		1513.61	1.57197	1695.05	-32.0841	1724.7	-24.2155	1612.65	0.29364		1513.61	1.61358	1694.69	-36.2923	1725.72	-27.021	1612.65	-2.20981e-05
1513.85	0.11853	1730.92	-0.3369		1513.85	0.78497	1693.63	-30.155	1722.83	-29.896	1614.65	-1.63209e-07		1513.85	1.59875	1695.19	-31.6309	1724.47	-27.3515	1614.65	0.30479		1513.85	1.49634	1695.17	-32.0782	1724.77	-24.2144	1614.65	0.29364		1513.85	1.57959	1694.82	-36.2861	1725.81	-27.0186	1614.65	-4.42626e-05
1514.09	0.05346	1734.96	-0.09902		1514.09	0.81725	1693.78	-30.1421	1722.95	-29.8903	1616.66	-4.26617e-07		1514.09	1.49193	1695.34	-31.6173	1724.59	-27.3456	1616.66	0.30479		1514.09	1.40672	1695.33	-32.0673	1724.86	-24.2119	1616.66	0.29363		1514.09	1.52702	1694.98	-36.2745	1725.93	-27.0136	1616.66	-8.71392e-05
1514.33	-0.03469	1739.01	0.02317		1514.33	0.84426	1693.98	-30.1197	1723.1	-29.8795	1618.67	-1.08774e-06		1514.33	1.36927	1695.54	-31.5938	1724.74	-27.3345	1618.67	0.30479		1514.33	1.30219	1695.52	-32.0484	1724.99	-24.2067	1618.67	0.29362		1514.33	1.45074	1695.18	-36.2543	1726.09	-27.0043	1618.67	-0.000168611
1514.57	-0.12924	1743.06	0.07985		1514.57	0.84431	1694.22	-30.0828	1723.29	-29.8608	1620.68	-2.70523e-06		1514.57	1.23185	1695.77	-31.555	1724.93	-27.3152	1620.68	0.30479		1514.57	1.18622	1695.76	-32.0172	1725.15	-24.1971	1620.68	0.29359		1514.57	1.34742	1695.43	-36.2211	1726.28	-26.9881	1620.68	-0.000320666
1514.81	-0.21127	1747.11	0.10364		1514.81	0.79786	1694.5	-30.0249	1723.52	-29.8301	1622.69	-6.56262e-06		1514.81	1.0834	1696.06	-31.4941	1725.16	-27.2835	1622.69	0.30479		1514.81	1.06901	1696.05	-31.9683	1725.35	-24.1803	1622.69	0.29352		1514.81	1.21816	1695.72	-36.1689	1726.52	-26.9614	1622.69	-0.000599399
1515.05	-0.27287	1751.16	0.11269		1515.05	0.69583	1694.84	-29.9373	1723.8	-29.7818	1624.7	-1.5529e-05		1515.05	0.92984	1696.39	-31.402	1725.43	-27.2336	1624.7	0.30478		1515.05	0.96658	1696.39	-31.8941	1725.59	-24.1528	1624.7	0.2934		1515.05	1.06966	1696.07	-36.0899	1726.8	-26.9196	1624.7	-0.0011
1515.29	-0.32364	1755.21	0.11582		1515.29	0.54383	1695.23	-29.8092	1724.13	-29.7087	1626.71	-3.58431e-05		1515.29	0.7772	1696.78	-31.2673	1725.76	-27.1582	1626.71	0.30477		1515.29	0.8966	1696.78	-31.7857	1725.88	-24.1095	1626.71	0.29317		1515.29	0.9126	1696.48	-35.9743	1727.13	-26.8562	1626.71	-0.00199
1515.53	-0.38734	1759.26	0.1168		1515.53	0.3603	1695.68	-29.6272	1724.52	-29.6018	1628.72	-8.06974e-05		1515.53	0.63041	1697.24	-31.0758	1726.14	-27.0478	1628.72	0.30475		1515.53	0.87398	1697.24	-31.6313	1726.23	-24.044	1628.72	0.29273		1515.53	0.75914	1696.95	-35.8097	1727.52	-26.7634	1628.72	-0.00353
1515.78	-0.4908	1763.31	0.11708		1515.78	0.17034	1696.2	-29.375	1724.96	-29.4496	1630.73	-0.000177218		1515.78	0.49351	1697.75	-30.8105	1726.58	-26.8909	1630.73	0.30469		1515.78	0.90905	1697.76	-31.4172	1726.63	-23.9481	1630.73	0.29193		1515.78	0.62267	1697.49	-35.5813	1727.96	-26.6315	1630.73	-0.00616
1516.02	-0.64205	1767.36	0.11716		1516.02	0.00282	1696.79	-29.0339	1725.47	-29.2387	1632.74	-0.000379621		1516.02	0.37462	1698.34	-30.4517	1727.08	-26.6735	1632.74	0.30457		1516.02	1.00881	1698.35	-31.1269	1727.09	-23.8118	1632.74	0.29049		1516.02	0.52283	1698.1	-35.2716	1728.48	-26.4485	1632.74	-0.01056
1516.26	-0.79247	1771.41	0.11717		1516.26	-0.10834	1697.45	-28.5825	1726.04	-28.9529	1634.75	-0.000793206		1516.26	0.29372	1698.99	-29.9769	1727.65	-26.3793	1634.75	0.30431		1516.26	1.17788	1699.01	-30.7417	1727.62	-23.623	1634.75	0.28797		1516.26	0.49423	1698.78	-34.8603	1729.06	-26.2004	1634.75	-0.01779
1516.5	-0.8018	1775.46	0.11718		1516.5	-0.12531	1698.18	-27.9975	1726.68	-28.5738	1636.76	-0.00162		1516.5	0.28828	1699.73	-29.3613	1728.29	-25.9895	1636.76	0.30379		1516.5	1.41126	1699.75	-30.2405	1728.22	-23.3673	1636.76	0.28361		1516.5	0.58865	1699.55	-34.3248	1729.71	-25.8713	1636.76	-0.02946
1516.74	-0.49801	1779.51	0.11718		1516.74	-0.02815	1699	-27.2543	1727.41	-28.0811	1638.77	-0.00321		1516.74	0.39754	1700.55	-28.5792	1729	-25.4838	1638.77	0.30277		1516.74	1.67254	1700.57	-29.6005	1728.89	-23.0286	1638.77	0.27626		1516.74	0.84727	1700.4	-33.6406	1730.44	-25.4432	1638.77	-0.04796
1516.98	0.0912	1783.56	0.11718		1516.98	0.14532	1699.91	-26.3291	1728.21	-27.4529	1640.78	-0.00623		1516.98	0.61569	1701.45	-27.6054	1729.8	-24.8406	1640.78	0.3008		1516.98	1.88054	1701.48	-28.7986	1729.65	-22.5889	1640.78	0.26409		1516.98	1.23621	1701.34	-32.782	1731.24	-24.897	1640.78	-0.07673
1517.22	0.6291	1787.61	0.11718		1517.22	0.30208	1700.9	-25.2003	1729.09	-26.6669	1642.79	-0.01179		1517.22	0.86621	1702.44	-26.417	1730.67	-24.0382	1642.79	0.2971		1517.22	1.9566	1702.48	-27.8121	1730.49	-22.0294	1642.79	0.24437		1517.22	1.62579	1702.37	-31.7243	1732.14	-24.2128	1642.79	-0.12067
1517.46	0.84661	1791.66	0.11718		1517.46	0.3724	1701.99	-23.8519	1730.07	-25.702	1644.8	-0.02175		1517.46	1.0613	1703.53	-24.9968	1731.64	-23.0569	1644.8	0.29034		1517.46	1.89937	1703.58	-26.6213	1731.41	-21.3311	1644.8	0.21308		1517.46	1.88832	1703.5	-30.445	1733.12	-23.3718	1644.8	-0.18651
1517.7	0.81048	1795.7	0.11718		1517.7	0.35924	1703.18	-22.2764	1731.13	-24.5404	1646.81	-0.03915		1517.7	1.17057	1704.71	-23.3367	1732.69	-21.8812	1646.81	0.27829		1517.7	1.77389	1704.78	-25.2114	1732.43	-20.4765	1646.81	0.16444		1517.7	1.99002	1704.74	-28.9269	1734.2	-22.3576	1646.81	-0.28335
1517.94	0.70306	1799.75	0.11718		1517.94	0.30447	1704.47	-20.4784	1732.3	-23.1696	1648.82	-0.06872		1517.94	1.21247	1706	-21.4412	1733.85	-20.5023	1648.82	0.25738		1517.94	1.643	1706.08	-23.5763	1733.55	-19.4516	1648.82	0.0904		1517.94	1.96742	1706.08	-27.1609	1735.37	-21.1583	1648.82	-0.42308
1518.18	0.62705	1803.8	0.11718		1518.18	0.24669	1705.87	-18.4781	1733.56	-21.5863	1650.83	-0.11768		1518.18	1.2167	1707.4	-19.3311	1735.1	-18.9213	1650.83	0.22208		1518.18	1.53688	1707.48	-21.7208	1734.76	-18.2481	1650.83	-0.01991		1518.18	1.86917	1707.53	-25.1496	1736.65	-19.7694	1650.83	-0.62091
1518.43	0.60388	1807.85	0.11718		1518.43	0.20906	1707.39	-16.3139	1734.93	-19.7986	1652.84	-0.19656		1518.43	1.20575	1708.9	-17.0463	1736.46	-17.1525	1652.84	0.16401		1518.43	1.4612	1709.01	-19.6642	1736.09	-16.8664	1652.84	-0.18082		1518.43	1.73118	1709.1	-22.9107	1738.03	-18.1962	1652.84	-0.89563
1518.67	0.6186	1811.9	0.11718		1518.67	0.20251	1709.02	-14.0429	1736.41	-17.8293	1654.85	-0.32026		1518.67	1.19288	1710.53	-14.6464	1737.92	-15.2254	1654.85	0.07108		1518.67	1.4108	1710.64	-17.4425	1737.52	-15.3178	1654.85	-0.41054		1518.67	1.57595	1710.79	-20.479	1739.53	-16.4564	1654.85	-1.26978
1518.91	0.64571	1815.95	0.11718		1518.91	0.23001	1710.76	-11.739	1738	-15.7174	1656.86	-0.509		1518.91	1.18447	1712.27	-12.2091	1739.5	-13.1863	1656.86	-0.07369		1518.91	1.37769	1712.4	-15.1087	1739.07	-13.627	1656.86	-0.73144		1518.91	1.41779	1712.61	-17.9083	1741.14	-14.5819	1656.86	-1.76941
1519.15	0.65816	1820	0.11718		1519.15	0.28927	1712.64	-9.48781	1739.71	-13.5184	1658.87	-0.7891		1519.15	1.18271	1714.14	-9.82426	1741.19	-11.0969	1658.87	-0.29309		1519.15	1.35429	1714.29	-12.7317	1740.73	-11.8333	1658.87	-1.16995		1519.15	1.26774	1714.55	-15.2702	1742.87	-12.619	1658.87	-2.42341
1519.39	0.63069	1824.05	0.11718		1519.39	0.37304	1714.64	-7.37797	1741.55	-11.302	1660.88	-1.19334		1519.39	1.18736	1716.14	-7.58559	1743.01	-9.03092	1660.88	-0.61649		1519.39	1.33494	1716.3	-10.3918	1742.52	-9.98971	1660.88	-1.756		1519.39	1.13683	1716.63	-12.6499	1744.72	-10.6274	1660.88	-3.26234
1519.63	0.54541	1828.1	0.11718		1519.63	0.46913	1716.78	-5.49029	1743.51	-9.14719	1662.89	-1.76043		1519.63	1.19859	1718.27	-5.57886	1744.95	-7.06716	1662.89	-1.07998		1519.63	1.31745	1718.45	-8.17374	1744.44	-8.16007	1662.89	-2.52171		1519.63	1.03964	1718.85	-10.1396	1746.7	-8.67572	1662.89	-4.31657
1519.87	0.40694	1832.15	0.11718		1519.87	0.56099	1719.05	-3.88646	1745.6	-7.13419	1664.9	-2.5334		1519.87	1.22114	1720.53	-3.87012	1747.02	-5.28082	1664.9	-1.72559		1519.87	1.30588	1720.74	-6.15728	1746.49	-6.41344	1664.9	-3.49943		1519.87	0.99833	1721.21	-7.82914	1748.81	-6.83539	1664.9	-5.61384
1520.11	0.26947	1836.2	0.11718		1520.11	0.62936	1721.47	-2.6	1747.82	-5.33521	1666.91	-3.55658		1520.11	1.26936	1722.94	-2.49598	1749.22	-3.73338	1666.91	-2.59922		1520.11	1.31306	1723.17	-4.40717	1748.68	-4.81648	1666.91	-4.71891		1520.11	1.04484	1723.72	-5.7948	1751.05	-5.17267	1666.91	-7.1763
1520.36	0.25819	1840.25	0.11718		1520.36	0.65721	1724.03	-1.63208	1750.18	-3.80468	1668.91	-4.87104		1520.36	1.36906	1725.5	-1.45901	1751.57	-2.46377	1668.91	-3.74698		1520.36	1.35914	1725.74	-2.96439	1751	-3.4248	1668.91	-6.20386		1520.36	1.21397	1726.38	-4.08946	1753.44	-3.73997	1668.91	-9.01717
1520.6	0.52511	1844.3	0.11718		1520.6	0.63698	1726.75	-0.95381	1752.69	-2.57175	1670.92	-6.5087		1520.6	1.54382	1728.2	-0.72985	1754.05	-1.48318	1670.92	-5.20997		1520.6	1.4561	1728.47	-1.84084	1753.47	-2.27503	1670.92	-7.96801		1520.6	1.51543	1729.2	-2.73561	1755.97	-2.5687	1670.92	-11.1373
1520.84	1.08735	1848.35	0.11718		1520.84	0.57598	1729.61	-0.51455	1755.35	-1.63692	1672.93	-8.48564		1520.84	1.78191	1731.06	-0.25576	1756.68	-0.77493	1672.93	-7.0177		1520.84	1.58149	1731.36	-1.01937	1756.1	-1.37981	1672.93	-10.0112		1520.84	1.89428	1732.18	-1.72357	1758.66	-1.66537	1672.93	-13.5224
1521.08	1.7056	1852.39	0.11718		1521.08	0.49119	1732.64	-0.25388	1758.15	-0.97408	1674.94	-10.7953		1521.08	2.01801	1734.08	0.02686	1759.46	-0.30004	1674.94	-9.18071		1521.08	1.67553	1734.4	-0.45922	1758.87	-0.72716	1674.94	-12.3156		1521.08	2.2353	1735.32	-1.01574	1761.49	-1.01221	1674.94	-16.1404
1521.32	2.08378	1856.44	0.11718		1521.32	0.39502	1735.83	-0.11342	1761.11	-0.53772	1676.95	-13.4031		1521.32	2.16865	1737.27	0.17993	1762.39	-0.00677	1676.95	-11.6836		1521.32	1.68319	1737.61	-0.10557	1761.81	-0.28485	1676.95	-14.8438		1521.32	2.43589	1738.64	-0.55571	1764.48	-0.57246	1676.95	-18.9408
1521.56	2.15428	1860.49	0.11718		1521.56	0.28772	1739.19	-0.04538	1764.24	-0.27304	1678.96	-16.2435		1521.56	2.18672	1740.61	0.25451	1765.49	0.15859	1678.96	-14.4796		1521.56	1.59409	1740.99	0.09955	1764.91	-0.00833	1678.96	-17.5376		1521.56	2.46704	1742.12	-0.27995	1767.63	-0.29883	1678.96	-21.8553
1521.8	2.0342	1864.54	0.11718		1521.8	0.16558	1740.94	-0.02744	1767.52	-0.12637	1680.97	-19.2208		1521.8	2.0769	1742.35	0.27428	1768.74	0.24293	1680.97	-17.488		1521.8	1.43912	1744.54	0.20792	1768.17	0.14979	1680.97	-20.3194		1521.8	2.36185	1745.79	-0.12873	1770.95	-0.14272	1680.97	-24.8001
1522.04	1.8366	1868.59	0.11718		1522.04	0.03472	1758.61	-5.8268e-05	1770.98	-0.05279	1682.98	-22.2143		1522.04	1.88057	1759.87	0.30472	1770.43	0.26622	1682.98	-20.5965		1522.04	1.2657	1748.27	0.25959	1771.61	0.23172	1682.98	-23.0963		1522.04	2.17665	1749.64	-0.05352	1774.44	-0.06178	1682.98	-27.6812
1522.28	1.60346	1872.64	0.11718		1522.28	-0.08383	1776.29	-1.80452e-08	1772.77	-0.03272	1684.99	-25.0885		1522.28	1.65658	1777.39	0.30479	1786.63	0.30462	1684.99	-23.6675		1522.28	1.11854	1750.2	0.27309	1775.22	0.26982	1684.99	-25.7661		1522.28	1.96666	1751.63	-0.03313	1776.25	-0.03905	1684.99	-30.3999
1522.52	1.34289	1876.69	0.11718		1522.52	-0.16219	1793.97	-8.15164e-13	1790.95	-9.57007e-05	1687	-27.7067		1522.52	1.46212	1794.91	0.30479	1802.83	0.30479	1687	-26.5505		1522.52	1.02759	1771.61	0.29362	1777.1	0.27953	1687	-28.2258		1522.52	1.77565	1772.83	-7.07292e-05	1793.93	-0.000183759	1687	-32.8611
1522.77	1.07409	1880.74	0.11718		1522.77	-0.17981	1811.64	-5.37129e-18	1809.13	-4.67487e-08	1689.01	-29.9469		1522.77	1.33581	1812.43	0.30479	1819.03	0.30479	1689.01	-29.0973		1522.77	1.00289	1793.01	0.29365	1797.59	0.29363	1689.01	-30.3805		1522.77	1.62977	1794.03	-2.20801e-08	1811.62	-1.7601e-07	1689.01	-34.9813
1523.01	0.83432	1884.79	0.11718		1523.01	-0.1319	1829.32	-5.16254e-24	1827.31	-3.81424e-12	1691.02	-31.7174		1523.01	1.28993	1829.95	0.30479	1835.23	0.30479	1691.02	-31.1802		1523.01	1.0379	1814.41	0.29365	1818.07	0.29365	1691.02	-32.1531		1523.01	1.53653	1815.23	-1.00784e-12	1829.3	-3.43143e-11	1691.02	-36.6962
1523.25	0.65993	1888.84	0.11718		1523.25	-0.02854	1846.99	-7.23767e-31	1845.48	-5.19795e-17	1693.03	-32.9695		1523.25	1.31516	1847.47	0.30479	1851.43	0.30479	1693.03	-32.7087		1523.25	1.11739	1835.81	0.29365	1838.56	0.29365	1693.03	-33.4929		1523.25	1.48939	1836.43	-6.72618e-18	1846.98	-1.36163e-15	1693.03	-37.9675
1523.49	0.56832	1892.89	0.11718		1523.49	0.11301	1864.67	-1.48008e-38	1863.66	-1.18315e-22	1695.04	-33.7046		1523.49	1.39158	1864.98	0.30479	1867.62	0.30479	1695.04	-33.6425		1523.49	1.22531	1857.22	0.29365	1859.05	0.29365	1695.04	-34.3807		1523.49	1.4751	1857.63	-6.56346e-24	1864.66	-1.09974e-20	1695.04	-38.7868
1523.73	0.55324	1896.94	0.11718		1523.73	0.27363	1882.35	-4.41492e-47	1881.84	-4.49816e-29	1697.05	-33.975		1523.73	1.49641	1882.5	0.30479	1883.82	0.30479	1697.05	-33.9992		1523.73	1.34764	1878.62	0.29365	1879.53	0.29365	1697.05	-34.8317		1523.73	1.47882	1878.82	-9.3645e-31	1882.34	-1.80788e-26	1697.05	-39.1768
1523.97	0.58876	1900.99	0.11718		1523.97	0.43498	1900.02	-1.92093e-56	1900.02	-2.85637e-36	1699.06	-33.8764		1523.97	1.60738	1900.02	0.30479	1900.02	0.30479	1699.06	-33.8526		1523.97	1.47239	1900.02	0.29365	1900.02	0.29365	1699.06	-34.8937		1523.97	1.48699	1900.02	-1.95355e-38	1900.02	-6.04914e-33	1699.06	-39.1888
1524.21	0.64059				1524.21	0.5798					1701.07	-33.534		1524.21	1.70361					1701.07	-33.3241		1524.21	1.58866					1701.07	-34.6408		1524.21	1.48896					1701.07	-38.8969
1524.45	0.68511				1524.45	0.69188					1703.08	-33.0838		1524.45	1.76636					1703.08	-32.5651		1524.45	1.68594					1703.08	-34.1643		1524.45	1.47878					1703.08	-38.3899
1524.69	0.72894				1524.69	0.7575					1705.09	-32.6522		1524.69	1.78178					1705.09	-31.7359		1524.69	1.75435					1705.09	-33.5607		1524.69	1.457					1705.09	-37.7601
1524.93	0.80219				1524.93	0.76812					1707.1	-32.3376		1524.93	1.7457					1707.1	-30.9821		1524.93	1.78503					1707.1	-32.9191		1524.93	1.42953					1707.1	-37.0926
1525.18	0.90799				1525.18	0.72419					1709.11	-32.1958		1525.18	1.66646					1709.11	-30.4131		1525.18	1.77107					1709.11	-32.3097		1525.18	1.40093					1709.11	-36.4551
1525.42	0.98529				1525.42	0.63735					1711.12	-32.2332		1525.42	1.56259					1711.12	-30.0871		1525.42	1.71268					1711.12	-31.775		1525.42	1.36794					1711.12	-35.8897
1525.66	0.9659				1525.66	0.52735					1713.13	-32.4066		1525.66	1.45509					1713.13	-30.0031		1525.66	1.62277					1713.13	-31.3247		1525.66	1.32261					1713.13	-35.4085
1525.9	0.8509				1525.9	0.41304					1715.14	-32.632		1525.9	1.35939					1715.14	-30.103		1525.9	1.52339					1715.14	-30.9363		1525.9	1.26091					1715.14	-34.9928
1526.14	0.69301				1526.14	0.30554					1717.15	-32.7982		1526.14	1.28304					1717.15	-30.2825		1526.14	1.43494					1717.15	-30.5592		1526.14	1.18643					1717.15	-34.5968
1526.38	0.53837				1526.38	0.20915					1719.16	-32.7841		1526.38	1.22934					1719.16	-30.4084		1526.38	1.37041					1719.16	-30.1239		1526.38	1.10843					1719.16	-34.1548
1526.62	0.40656				1526.62	0.12568					1721.17	-32.477		1526.62	1.20145					1721.17	-30.3402		1526.62	1.33581					1721.17	-29.5533		1526.62	1.03985					1721.17	-33.5914
1526.86	0.30281				1526.86	0.05804					1723.17	-31.7887		1526.86	1.20417					1723.17	-29.952		1526.86	1.33212					1723.17	-28.7748		1526.86	0.99599					1723.17	-32.8323
1527.1	0.23392				1527.1	0.01083					1725.18	-30.667		1527.1	1.24239					1725.18	-29.1505		1527.1	1.35563					1725.18	-27.7316		1527.1	0.99186					1725.18	-31.8148
1527.35	0.21221				1527.35	-0.01267					1727.19	-29.1017		1527.35	1.31611					1727.19	-27.8883		1527.35	1.39622					1727.19	-26.3912		1527.35	1.03646					1727.19	-30.4972
1527.59	0.24595				1527.59	-0.0142					1729.2	-27.1248		1527.59	1.41576					1729.2	-26.1685		1527.59	1.43751					1729.2	-24.7502		1527.59	1.12589					1729.2	-28.8642
1527.83	0.32601				1527.83	-0.00309					1731.21	-24.8044		1527.83	1.52113					1731.21	-24.0424		1527.83	1.4607					1731.21	-22.8345		1527.83	1.2404					1731.21	-26.9294
1528.07	0.42478				1528.07	0.00726					1733.22	-22.2359		1528.07	1.60834					1733.22	-21.6004		1528.07	1.45307					1733.22	-20.6964		1528.07	1.3509					1733.22	-24.7334
1528.31	0.51085				1528.31	0.00588					1735.23	-19.5293		1528.31	1.66047					1735.23	-18.9584		1528.31	1.41412					1735.23	-18.4073		1528.31	1.43163					1735.23	-22.3391
1528.55	0.56524				1528.55	-0.01056					1737.24	-16.7975		1528.55	1.67361					1737.24	-16.2425		1528.55	1.35485					1737.24	-16.0498		1528.55	1.47046					1737.24	-19.8245
1528.79	0.58462				1528.79	-0.03806					1739.25	-14.1449		1528.79	1.65457					1739.25	-13.5742		1528.79	1.29017					1739.25	-13.7081		1528.79	1.47007					1739.25	-17.2744
1529.03	0.57517				1529.03	-0.06942					1741.26	-11.659		1529.03	1.61353					1741.26	-11.0581		1529.03	1.23157					1741.26	-11.4599		1529.03	1.44172					1741.26	-14.7723
1529.27	0.54487				1529.27	-0.09815					1743.27	-9.40507		1529.27	1.5579					1743.27	-8.77391		1529.27	1.18344					1743.27	-9.37028		1529.27	1.39828					1743.27	-12.3924
1529.52	0.49848				1529.52	-0.12097					1745.28	-7.42444		1529.52	1.48916					1745.28	-6.77306		1529.52	1.14376					1745.28	-7.48695		1529.52	1.34951					1745.28	-10.1952
1529.76	0.43557				1529.76	-0.13734					1747.29	-5.73499		1529.76	1.40385					1747.29	-5.07885		1529.76	1.10723					1747.29	-5.83915		1529.76	1.30113					1747.29	-8.22355
1530	0.35108				1530	-0.14789					1749.3	-4.33461		1530	1.2962					1749.3	-3.6902		1530	1.06839					1749.3	-4.43809		1530	1.25587					1749.3	-6.50235
1530.24	0.2398				1530.24	-0.15281					1751.31	-3.20552		1530.24	1.16226					1751.31	-2.58721		1530.24	1.02434					1751.31	-3.27949		1530.24	1.21549					1751.31	-5.03924
1530.48	0.10283				1530.48	-0.15053					1753.32	-2.31938		1530.48	1.00362					1753.32	-1.73747		1530.48	0.97602					1753.32	-2.34697		1530.48	1.18215					1753.32	-3.82733
1530.72	-0.04596				1530.72	-0.13771					1755.33	-1.64195		1530.72	0.83133					1755.33	-1.10203		1530.72	0.92856					1755.33	-1.61602		1530.72	1.15838					1755.33	-2.84857
1530.96	-0.18043				1530.96	-0.11102					1757.34	-1.13726		1530.96	0.66664					1757.34	-0.64053		1530.96	0.88957					1757.34	-1.05776		1530.96	1.14558					1757.34	-2.07744
1531.2	-0.2728				1531.2	-0.07035					1759.35	-0.77067		1531.2	0.53722					1759.35	-0.31482		1531.2	0.86558					1759.35	-0.64213		1531.2	1.14084					1759.35	-1.48449
1531.44	-0.31022				1531.44	-0.02075					1761.36	-0.51095		1531.44	0.469					1761.36	-0.09137		1531.44	0.85891					1761.36	-0.34037		1531.44	1.13547					1761.36	-1.03935
1531.68	-0.30686				1531.68	0.02748					1763.37	-0.33144		1531.68	0.47756					1763.37	0.05773		1531.68	0.86623					1763.37	-0.12666		1531.68	1.11583					1763.37	-0.71295
1531.93	-0.3021				1531.93	0.06274					1765.38	-0.21034		1531.93	0.565					1765.38	0.15449		1531.93	0.8811					1765.38	0.02103		1531.93	1.06782					1765.38	-0.47915
1532.17	-0.34851				1532.17	0.07573					1767.39	-0.1306		1532.17	0.72413					1767.39	0.21561		1532.17	0.89791					1767.39	0.12064		1532.17	0.98181					1767.39	-0.31548
1532.41	-0.49112				1532.41	0.06298					1769.4	-0.07934		1532.41	0.94613					1769.4	0.25317		1532.41	0.91568					1769.4	0.18622		1532.41	0.85789					1769.4	-0.20351
1532.65	-0.73515				1532.65	0.02956					1771.41	-0.04715		1532.65	1.22551					1771.41	0.27565		1532.65	0.94116					1771.41	0.22839		1532.65	0.71265					1771.41	-0.12861
1532.89	-1.00182				1532.89	-0.00851					1773.42	-0.02742		1532.89	1.55617					1773.42	0.28874		1532.89	0.98817					1773.42	0.25486		1532.89	0.58762					1773.42	-0.07962
1533.13	-1.11851				1533.13	-0.02796					1775.43	-0.0156		1533.13	1.9115					1775.43	0.29617		1533.13	1.06632					1775.43	0.27109		1533.13	0.54733					1775.43	-0.04829
1533.37	-0.93932				1533.37	-0.01619					1777.43	-0.00868		1533.37	2.21972					1777.43	0.30027		1533.37	1.15652					1777.43	0.28081		1533.37	0.64443					1777.43	-0.0287
1533.61	-0.56017				1533.61	0.01013					1779.44	-0.00473		1533.61	2.38322					1779.44	0.30248		1533.61	1.20468					1779.44	0.2865		1533.61	0.86111					1779.44	-0.0167
1533.85	-0.26991				1533.85	0.01967					1781.45	-0.00252		1533.85	2.35895					1781.45	0.30364		1533.85	1.16734					1781.45	0.28976		1533.85	1.10744					1781.45	-0.00953
1534.1	-0.21185				1534.1	0					1783.46	-0.00131		1534.1	2.19626					1783.46	0.30423		1534.1	1.05491					1783.46	0.29157		1534.1	1.29974					1783.46	-0.00532
1534.34	-0.30751				1534.34	-0.0369					1785.47	-0.00066957		1534.34	1.97952					1785.47	0.30453		1534.34	0.9117					1785.47	0.29257		1534.34	1.41178					1785.47	-0.00291
1534.58	-0.43685				1534.58	-0.07231					1787.48	-0.000334076		1534.58	1.76965					1787.48	0.30467		1534.58	0.77727					1787.48	0.2931		1534.58	1.45819					1787.48	-0.00156
1534.82	-0.53336				1534.82	-0.09207					1789.49	-0.000163078		1534.82	1.59372					1789.49	0.30474		1534.82	0.67297					1789.49	0.29337		1534.82	1.46386					1789.49	-0.000820379
1535.06	-0.57795				1535.06	-0.08894					1791.5	-7.78841e-05		1535.06	1.45674					1791.5	0.30477		1535.06	0.6054					1791.5	0.29351		1535.06	1.44932					1791.5	-0.000422148
1535.3	-0.57626				1535.3	-0.06269					1793.51	-3.63918e-05		1535.3	1.35231					1793.51	0.30478		1535.3	0.57122					1793.51	0.29358		1535.3	1.42703					1793.51	-0.000212807
1535.54	-0.5452				1535.54	-0.01905					1795.52	-1.66365e-05		1535.54	1.26916					1795.52	0.30479		1535.54	0.56123					1795.52	0.29362		1535.54	1.40246					1795.52	-0.000105094
1535.78	-0.50457				1535.78	0.03171					1797.53	-7.44081e-06		1535.78	1.19533					1797.53	0.30479		1535.78	0.56368					1797.53	0.29363		1535.78	1.37627					1797.53	-5.08439e-05
1536.02	-0.46906				1536.02	0.07868					1799.54	-3.25598e-06		1536.02	1.12253					1799.54	0.30479		1536.02	0.56862					1799.54	0.29364		1536.02	1.34725					1799.54	-2.40974e-05
1536.27	-0.44174				1536.27	0.11425					1801.55	-1.39394e-06		1536.27	1.049					1801.55	0.30479		1536.27	0.57128					1801.55	0.29365		1536.27	1.31541					1801.55	-1.11885e-05
1536.51	-0.41279				1536.51	0.13668					1803.56	-5.83861e-07		1536.51	0.98032					1803.56	0.30479		1536.51	0.57301					1803.56	0.29365		1536.51	1.28351					1803.56	-5.08912e-06
1536.75	-0.36437				1536.75	0.14983					1805.57	-2.39264e-07		1536.75	0.92768					1805.57	0.30479		1536.75	0.57942					1805.57	0.29365		1536.75	1.25708					1805.57	-2.26769e-06
1536.99	-0.28047				1536.99	0.16113					1807.58	-9.59281e-08		1536.99	0.90487					1807.58	0.30479		1536.99	0.59637					1807.58	0.29365		1536.99	1.24316					1807.58	-9.89905e-07
1537.23	-0.15847				1537.23	0.17878					1809.59	-3.76285e-08		1537.23	0.92525					1809.59	0.30479		1537.23	0.62652					1809.59	0.29365		1537.23	1.24817					1809.59	-4.23324e-07
1537.47	-0.02091				1537.47	0.20975					1811.6	-1.44408e-08		1537.47	0.99945					1811.6	0.30479		1537.47	0.66633					1811.6	0.29365		1537.47	1.27617					1811.6	-1.77346e-07
1537.71	0.07461				1537.71	0.2602					1813.61	-5.42208e-09		1537.71	1.13411					1813.61	0.30479		1537.71	0.70545					1813.61	0.29365		1537.71	1.32728					1813.61	-7.27847e-08
1537.95	0.03176				1537.95	0.33819					1815.62	-1.99179e-09		1537.95	1.33217					1815.62	0.30479		1537.95	0.72896					1815.62	0.29365		1537.95	1.39769					1815.62	-2.92636e-08
1538.19	-0.26899				1538.19	0.46135					1817.63	-7.1585e-10		1538.19	1.59563					1817.63	0.30479		1538.19	0.72541					1817.63	0.29365		1538.19	1.48092					1817.63	-1.15261e-08
1538.43	-0.91152				1538.43	0.66939					1819.64	-2.51712e-10		1538.43	1.93096					1819.64	0.30479		1538.43	0.70486					1819.64	0.29365		1538.43	1.5726					1819.64	-4.44743e-09
1538.67	-1.80512				1538.67	1.03373					1821.65	-8.65938e-11		1538.67	2.35206					1821.65	0.30479		1538.67	0.72714					1821.65	0.29365		1538.67	1.67654					1821.65	-1.68114e-09
1538.92	-2.4653				1538.92	1.62482					1823.66	-2.91456e-11		1538.92	2.85794					1823.66	0.30479		1538.92	0.91586					1823.66	0.29365		1538.92	1.80041					1823.66	-6.2254e-10
1539.16	-1.98509				1539.16	2.36738					1825.67	-9.59754e-12		1539.16	3.35443					1825.67	0.30479		1539.16	1.36907					1825.67	0.29365		1539.16	1.91975					1825.67	-2.2584e-10
1539.4	-0.03751				1539.4	2.8969					1827.68	-3.09207e-12		1539.4	3.61481					1827.68	0.30479		1539.4	1.94163					1827.68	0.29365		1539.4	1.94472					1827.68	-8.02605e-11
1539.64	1.86212				1539.64	2.85298					1829.69	-9.74632e-13		1539.64	3.49624					1829.69	0.30479		1539.64	2.28064					1829.69	0.29365		1539.64	1.8082					1829.69	-2.7943e-11
1539.88	2.44056				1539.88	2.3066					1831.69	-3.00562e-13		1539.88	3.12588					1831.69	0.30479		1539.88	2.23656					1831.69	0.29365		1539.88	1.56418					1831.69	-9.53043e-12
1540.12	2.18964				1540.12	1.55912					1833.7	-9.06838e-14		1540.12	2.7019					1833.7	0.30479		1540.12	1.9341					1833.7	0.29365		1540.12	1.30344					1833.7	-3.18435e-12
1540.36	1.80115				1540.36	0.81387					1835.71	-2.67687e-14		1540.36	2.31831					1835.71	0.30479		1540.36	1.53424					1835.71	0.29365		1540.36	1.06891					1835.71	-1.04232e-12
1540.6	1.52633				1540.6	0.14478					1837.72	-7.73084e-15		1540.6	1.98585					1837.72	0.30479		1540.6	1.13243					1837.72	0.29365		1540.6	0.86513					1837.72	-3.3423e-13
1540.85	1.3759				1540.85	-0.43357					1839.73	-2.18438e-15		1540.85	1.68729					1839.73	0.30479		1540.85	0.77386					1839.73	0.29365		1540.85	0.68597					1839.73	-1.04993e-13
1541.09	1.28762				1541.09	-0.91902					1841.74	-6.03854e-16		1541.09	1.40474					1841.74	0.30479		1541.09	0.48104					1841.74	0.29365		1541.09	0.52797					1841.74	-3.23107e-14
1541.33	1.1918				1541.33	-1.30245					1843.75	-1.63319e-16		1541.33	1.13086					1843.75	0.30479		1541.33	0.2684					1843.75	0.29365		1541.33	0.39483					1843.75	-9.74092e-15
1541.57	1.04002				1541.57	-1.56412					1845.76	-4.3216e-17		1541.57	0.8731					1845.76	0.30479		1541.57	0.14492					1845.76	0.29365		1541.57	0.29621					1845.76	-2.87689e-15
1541.81	0.81634				1541.81	-1.685					1847.77	-1.11881e-17		1541.81	0.65118					1847.77	0.30479		1541.81	0.10658					1847.77	0.29365		1541.81	0.24053					1847.77	-8.32366e-16
1542.05	0.53219				1542.05	-1.66961					1849.78	-2.83378e-18		1542.05	0.4836					1849.78	0.30479		1542.05	0.12687					1849.78	0.29365		1542.05	0.22342					1849.78	-2.35925e-16
1542.29	0.21606				1542.29	-1.55902					1851.79	-7.02231e-19		1542.29	0.37121					1851.79	0.30479		1542.29	0.16155					1851.79	0.29365		1542.29	0.22396					1851.79	-6.55095e-17
1542.53	-0.08909				1542.53	-1.41387					1853.8	-1.70253e-19		1542.53	0.29573					1853.8	0.30479		1542.53	0.17236					1853.8	0.29365		1542.53	0.21717					1853.8	-1.78198e-17
1542.77	-0.33404				1542.77	-1.28207					1855.81	-4.03844e-20		1542.77	0.23433					1855.81	0.30479		1542.77	0.14668					1855.81	0.29365		1542.77	0.19011					1855.81	-4.74865e-18
1543.01	-0.48186				1543.01	-1.18324					1857.82	-9.37201e-21		1543.01	0.17379					1857.82	0.30479		1543.01	0.09521					1857.82	0.29365		1543.01	0.14604					1857.82	-1.23967e-18
1543.26	-0.52227				1543.26	-1.1157					1859.83	-2.12792e-21		1543.26	0.11269					1859.83	0.30479		1543.26	0.03726					1859.83	0.29365		1543.26	0.09672					1859.83	-3.17038e-19
1543.5	-0.47143				1543.5	-1.06919					1861.84	-4.72692e-22		1543.5	0.05758					1861.84	0.30479		1543.5	-0.01081					1861.84	0.29365		1543.5	0.05386					1861.84	-7.94303e-20
1543.74	-0.36306				1543.74	-1.03341					1863.85	-1.02732e-22		1543.74	0.01873					1863.85	0.30479		1543.74	-0.03965					1863.85	0.29365		1543.74	0.02419					1863.85	-1.94953e-20
1543.98	-0.23087				1543.98	-1.0002					1865.86	-2.1844e-23		1543.98	0.00859					1865.86	0.30479		1543.98	-0.04621					1865.86	0.29365		1543.98	0.00807					1865.86	-4.6875e-21
1544.22	-0.08629				1544.22	-0.96278					1867.87	-4.54425e-24		1544.22	0.04148					1867.87	0.30479		1544.22	-0.03155					1867.87	0.29365		1544.22	0					1867.87	-1.10414e-21
1544.46	0.09561				1544.46	-0.91535					1869.88	-9.24898e-25		1544.46	0.12952					1869.88	0.30479		1544.46	0					1869.88	0.29365		1544.46	-0.00964					1869.88	-2.54784e-22
1544.7	0.34953				1544.7	-0.85669					1871.89	-1.84174e-25		1544.7	0.27116					1871.89	0.30479		1544.7	0.03792					1871.89	0.29365		1544.7	-0.03154					1871.89	-5.75959e-23
1544.94	0.64965				1544.94	-0.79602					1873.9	-3.58809e-26		1544.94	0.43791					1873.9	0.30479		1544.94	0.06351					1873.9	0.29365		1544.94	-0.07146					1873.9	-1.2755e-23
1545.18	0.88357				1545.18	-0.7512					1875.91	-6.83914e-27		1545.18	0.58011					1875.91	0.30479		1545.18	0.05764					1875.91	0.29365		1545.18	-0.12287					1875.91	-2.76717e-24
1545.42	0.95045				1545.42	-0.73515					1877.92	-1.27538e-27		1545.42	0.65834					1877.92	0.30479		1545.42	0.01678					1877.92	0.29365		1545.42	-0.16594					1877.92	-5.88114e-25
1545.67	0.858				1545.67	-0.746					1879.93	-2.32693e-28		1545.67	0.6676					1879.93	0.30479		1545.67	-0.04326					1879.93	0.29365		1545.67	-0.17845					1879.93	-1.22449e-25
1545.91	0.68857				1545.91	-0.77149					1881.94	-4.15362e-29		1545.91	0.62936					1881.94	0.30479		1545.91	-0.09988					1881.94	0.29365		1545.91	-0.1483					1881.94	-2.49758e-26
1546.15	0.51813				1546.15	-0.79841					1883.94	-7.25393e-30		1546.15	0.57047					1883.94	0.30479		1546.15	-0.13629					1883.94	0.29365		1546.15	-0.07695					1883.94	-4.9906e-27
1546.39	0.38443				1546.39	-0.81733					1885.95	-1.23943e-30		1546.39	0.51055					1885.95	0.30479		1546.39	-0.14533					1885.95	0.29365		1546.39	0.02463					1885.95	-9.7691e-28
1546.63	0.29512				1546.63	-0.82294					1887.96	-2.07191e-31		1546.63	0.46002					1887.96	0.30479		1546.63	-0.12782					1887.96	0.29365		1546.63	0.14039					1887.96	-1.87338e-28
1546.87	0.2425				1546.87	-0.81309					1889.97	-3.38862e-32		1546.87	0.42253					1889.97	0.30479		1546.87	-0.08984					1889.97	0.29365		1546.87	0.25316					1889.97	-3.51936e-29
1547.11	0.2128				1547.11	-0.78831					1891.98	-5.42222e-33		1547.11	0.39765					1891.98	0.30479		1547.11	-0.04102					1891.98	0.29365		1547.11	0.34773					1891.98	-6.47698e-30
1547.35	0.1902				1547.35	-0.75165					1893.99	-8.48855e-34		1547.35	0.38312					1893.99	0.30479		1547.35	0.00742					1893.99	0.29365		1547.35	0.41393					1893.99	-1.16775e-30
1547.59	0.15909				1547.59	-0.70808					1896	-1.30014e-34		1547.59	0.37633					1896	0.30479		1547.59	0.04495					1896	0.29365		1547.59	0.44959					1896	-2.06251e-31
1547.84	0.10534				1547.84	-0.6635					1898.01	-1.94828e-35		1547.84	0.37508					1898.01	0.30479		1547.84	0.06419					1898.01	0.29365		1547.84	0.46094					1898.01	-3.56871e-32
1548.08	0.01699				1548.08	-0.62307					1900.02	-2.85637e-36		1548.08	0.37786					1900.02	0.30479		1548.08	0.0623					1900.02	0.29365		1548.08	0.46001					1900.02	-6.04916e-33
1548.32	-0.11544				1548.32	-0.58964								1548.32	0.38328								1548.32	0.0405								1548.32	0.46039
1548.56	-0.29718				1548.56	-0.56305								1548.56	0.39008								1548.56	0.00319								1548.56	0.47335
1548.8	-0.5217				1548.8	-0.53952								1548.8	0.3974								1548.8	-0.04266								1548.8	0.50578
1549.04	-0.75687				1549.04	-0.51141								1549.04	0.40595								1549.04	-0.08649								1549.04	0.55978
1549.28	-0.9352				1549.28	-0.46906								1549.28	0.41894								1549.28	-0.11367								1549.28	0.63172
1549.52	-0.9753				1549.52	-0.40621								1549.52	0.44028								1549.52	-0.10937								1549.52	0.70981
1549.76	-0.84972				1549.76	-0.32888								1549.76	0.46922								1549.76	-0.06919								1549.76	0.77352
1550.01	-0.63608				1550.01	-0.25581								1550.01	0.4977								1550.01	-0.0063								1550.01	0.80247
1550.25	-0.45272				1550.25	-0.2049								1550.25	0.51584								1550.25	0.05714								1550.25	0.7908
1550.49	-0.3492				1550.49	-0.18027								1550.49	0.51909								1550.49	0.10557								1550.49	0.74954
1550.73	-0.30048				1550.73	-0.17438								1550.73	0.50798								1550.73	0.13462								1550.73	0.69474
1550.97	-0.26988				1550.97	-0.17841								1550.97	0.48414								1550.97	0.14516								1550.97	0.63678
1551.21	-0.2425				1551.21	-0.18764								1551.21	0.44834								1551.21	0.13845								1551.21	0.57935
1551.45	-0.21957				1551.45	-0.20206								1551.45	0.4016								1551.45	0.11485								1551.45	0.52254
1551.69	-0.20245				1551.69	-0.22418								1551.69	0.34681								1551.69	0.07524								1551.69	0.46629
1551.93	-0.18252				1551.93	-0.25688								1551.93	0.28948								1551.93	0.02234								1551.93	0.41174
1552.17	-0.14194				1552.17	-0.30158								1552.17	0.23643								1552.17	-0.03965								1552.17	0.36047
1552.42	-0.06368				1552.42	-0.35799								1552.42	0.19373								1552.42	-0.10639								1552.42	0.31305
1552.66	0.05426				1552.66	-0.424								1552.66	0.16348								1552.66	-0.17604								1552.66	0.26713
1552.9	0.18891				1552.9	-0.49632								1552.9	0.14231								1552.9	-0.25079								1552.9	0.21747
1553.14	0.29475				1553.14	-0.56893								1553.14	0.1218								1553.14	-0.33543								1553.14	0.15809
1553.38	0.3272				1553.38	-0.62947								1553.38	0.09219								1553.38	-0.43178								1553.38	0.08829
1553.62	0.2861				1553.62	-0.65441								1553.62	0.04933								1553.62	-0.52849								1553.62	0.02078
1553.86	0.24381				1553.86	-0.61312								1553.86	0								1553.86	-0.59488								1553.86	-0.01495
1554.1	0.28532				1554.1	-0.49159								1554.1	-0.04172								1554.1	-0.59457								1554.1	0.01133
1554.34	0.37434				1554.34	-0.32119								1554.34	-0.06811								1554.34	-0.51966								1554.34	0.09768
1554.59	0.36645				1554.59	-0.16527								1554.59	-0.08373								1554.59	-0.40412								1554.59	0.20206
1554.83	0.20662				1554.83	-0.06635								1554.83	-0.0939								1554.83	-0.29132								1554.83	0.27855
1555.07	-0.01725				1555.07	-0.02405								1555.07	-0.09641								1555.07	-0.20282								1555.07	0.30853
1555.31	-0.19345				1555.31	-0.0151								1555.31	-0.08456								1555.31	-0.13975								1555.31	0.29718
1555.55	-0.26029				1555.55	-0.01593								1555.55	-0.05219								1555.55	-0.09656								1555.55	0.25815
1555.79	-0.20371				1555.79	-0.01151								1555.79	0.00377								1555.79	-0.07046								1555.79	0.20409
1556.03	-0.03778				1556.03	0.00383								1556.03	0.08229								1556.03	-0.06502								1556.03	0.14355
1556.27	0.20388				1556.27	0.02659								1556.27	0.17689								1556.27	-0.09193								1556.27	0.07936
1556.51	0.46665				1556.51	0.04388								1556.51	0.27392								1556.51	-0.17236								1556.51	0.00736
1556.76	0.66904				1556.76	0.03152								1556.76	0.35026								1556.76	-0.33871								1556.76	-0.08617
1557	0.70569				1557	-0.04769								1557	0.37191								1557	-0.63444								1557	-0.22693
1557.24	0.47919				1557.24	-0.24288								1557.24	0.29592								1557.24	-1.10756								1557.24	-0.45269
1557.48	-0.0122				1557.48	-0.60395								1557.48	0.08114								1557.48	-1.78842								1557.48	-0.80705
1557.72	-0.53037				1557.72	-1.14898								1557.72	-0.28601								1557.72	-2.64086								1557.72	-1.31747
1557.96	-0.50768				1557.96	-1.80292								1557.96	-0.7519								1557.96	-3.49946								1557.96	-1.95143
1558.2	0.65532				1558.2	-2.35217								1558.2	-1.17851								1558.2	-4.08234								1558.2	-2.57217
1558.44	2.63718				1558.44	-2.53941								1558.44	-1.414								1558.44	-4.18683								1558.44	-2.97702
1558.68	3.94054				1558.68	-2.27853								1558.68	-1.41042								1558.68	-3.87777								1558.68	-3.03934
1558.92	3.92251				1558.92	-1.69523								1558.92	-1.22252								1558.92	-3.35306								1558.92	-2.76977
1559.16	3.41798				1559.16	-0.98825								1559.16	-0.91575								1559.16	-2.72013								1559.16	-2.24633
1559.41	3.07905				1559.41	-0.35081								1559.41	-0.54067								1559.41	-1.99953								1559.41	-1.58423
1559.65	2.80317				1559.65	0.06332								1559.65	-0.16839								1559.65	-1.25841								1559.65	-0.95191
1559.89	2.32879				1559.89	0.21648								1559.89	0.11999								1559.89	-0.63228								1559.89	-0.49919
1560.13	1.68989				1560.13	0.19551								1560.13	0.29173								1560.13	-0.20945								1560.13	-0.25684
1560.37	1.06415				1560.37	0.11239								1560.37	0.36758								1560.37	0.01952								1560.37	-0.16184
1560.61	0.55929				1560.61	0.03483								1560.61	0.38433								1560.61	0.11026								1560.61	-0.13975
1560.85	0.20299				1560.85	-0.0124								1560.85	0.37204								1560.85	0.1171								1560.85	-0.14083
1561.09	-0.01077				1561.09	-0.0269								1561.09	0.35012								1561.09	0.07851								1561.09	-0.13915
1561.34	-0.10249				1561.34	-0.01631								1561.34	0.3283								1561.34	0.01731								1561.34	-0.12473
1561.58	-0.10491				1561.58	0.00659								1561.58	0.3086								1561.58	-0.05557								1561.58	-0.09811
1561.82	-0.05917				1561.82	0.02597								1561.82	0.28755								1561.82	-0.13641								1561.82	-0.06693
1562.06	-0.00574				1562.06	0.02628								1562.06	0.2594								1562.06	-0.22439								1562.06	-0.04229
1562.3	0.02641				1562.3	-0.00461								1562.3	0.21942								1562.3	-0.31757								1562.3	-0.03526
1562.54	0.02571				1562.54	-0.07235								1562.54	0.16617								1562.54	-0.41129								1562.54	-0.05328
1562.78	-0.00538				1562.78	-0.17549								1562.78	0.10193								1562.78	-0.49857								1562.78	-0.09845
1563.02	-0.06015				1563.02	-0.30743								1563.02	0.03108								1563.02	-0.57269								1563.02	-0.16826
1563.26	-0.1369				1563.26	-0.45937								1563.26	-0.04238								1563.26	-0.62948								1563.26	-0.25732
1563.5	-0.23944				1563.5	-0.62192								1563.5	-0.1163								1563.5	-0.66874								1563.5	-0.3594
1563.74	-0.36761				1563.74	-0.78395								1563.74	-0.19018								1563.74	-0.69347								1563.74	-0.46728
1563.99	-0.50273				1563.99	-0.92948								1563.99	-0.26317								1563.99	-0.70846								1563.99	-0.57124
1564.23	-0.60228				1564.23	-1.036								1564.23	-0.33158								1564.23	-0.71865								1564.23	-0.65787
1564.47	-0.6192				1564.47	-1.07979								1564.47	-0.38831								1564.47	-0.72864								1564.47	-0.71213
1564.71	-0.54061				1564.71	-1.04764								1564.71	-0.42434								1564.71	-0.74178								1564.71	-0.72346
1564.95	-0.40625				1564.95	-0.94846								1564.95	-0.43233								1564.95	-0.75872								1564.95	-0.69229
1565.19	-0.27721				1565.19	-0.81115								1565.19	-0.40914								1565.19	-0.77641								1565.19	-0.62997
1565.43	-0.19049				1565.43	-0.67062								1565.43	-0.35663								1565.43	-0.79009								1565.43	-0.55279
1565.67	-0.14975				1565.67	-0.5534								1565.67	-0.28071								1565.67	-0.79686								1565.67	-0.47511
1565.91	-0.14337				1565.91	-0.47245								1565.91	-0.18986								1565.91	-0.79767								1565.91	-0.40657
1566.16	-0.15947				1566.16	-0.42838								1566.16	-0.09365								1566.16	-0.79574								1566.16	-0.35153
1566.4	-0.18949				1566.4	-0.4128								1566.4	-0.00151								1566.4	-0.79469								1566.4	-0.30988
1566.64	-0.22728				1566.64	-0.41191								1566.64	0.07821								1566.64	-0.79628								1566.64	-0.27816
1566.88	-0.26889				1566.88	-0.41047								1566.88	0.1389								1566.88	-0.80015								1566.88	-0.25101
1567.12	-0.31373				1567.12	-0.3961								1567.12	0.17592								1567.12	-0.80442								1567.12	-0.22332
1567.36	-0.36573				1567.36	-0.36295								1567.36	0.18622								1567.36	-0.80758								1567.36	-0.192
1567.6	-0.43428				1567.6	-0.31367								1567.6	0.16725								1567.6	-0.81033								1567.6	-0.1574
1567.84	-0.53441				1567.84	-0.25918								1567.84	0.11585								1567.84	-0.81671								1567.84	-0.12298
1568.08	-0.68452				1568.08	-0.21631								1568.08	0.02808								1568.08	-0.8333								1568.08	-0.09378
1568.33	-0.8965				1568.33	-0.20372								1568.33	-0.0983								1568.33	-0.86565								1568.33	-0.07265
1568.57	-1.15123				1568.57	-0.23468								1568.57	-0.25629								1568.57	-0.91012								1568.57	-0.05411
1568.81	-1.36038				1568.81	-0.3065								1568.81	-0.41683								1568.81	-0.94203								1568.81	-0.01862
1569.05	-1.35801				1569.05	-0.3885								1569.05	-0.51982								1569.05	-0.90995								1569.05	0.06548
1569.29	-1.02346				1569.29	-0.4273								1569.29	-0.49614								1569.29	-0.76088								1569.29	0.21618
1569.53	-0.50484				1569.53	-0.38501								1569.53	-0.3315								1569.53	-0.49854								1569.53	0.40158
1569.77	-0.14358				1569.77	-0.27744								1569.77	-0.09919								1569.77	-0.20201								1569.77	0.55001
1570.01	-0.07666				1570.01	-0.15549								1570.01	0.10282								1570.01	0.04138								1570.01	0.61152
1570.25	-0.17876				1570.25	-0.0595								1570.25	0.22371								1570.25	0.19464								1570.25	0.58523
1570.49	-0.29784				1570.49	-0.00335								1570.49	0.26313								1570.49	0.26404								1570.49	0.49742
1570.74	-0.36337				1570.74	0.01703								1570.74	0.2438								1570.74	0.27171								1570.74	0.37742
1570.98	-0.36861				1570.98	0.01394								1570.98	0.19301								1570.98	0.24049								1570.98	0.24998
1571.22	-0.33587				1571.22	0.00165								1571.22	0.13571								1571.22	0.1899								1571.22	0.13436
1571.46	-0.29406				1571.46	-0.0064								1571.46	0.0924								1571.46	0.13608								1571.46	0.04482
1571.7	-0.26485				1571.7	0								1571.7	0.0776								1571.7	0.09193								1571.7	-0.01021
1571.94	-0.25573				1571.94	0.02554								1571.94	0.09764								1571.94	0.06601								1571.94	-0.02972
1572.18	-0.26148				1572.18	0.06749								1572.18	0.1487								1572.18	0.06075								1572.18	-0.02134
1572.42	-0.27263				1572.42	0.11542								1572.42	0.21668								1572.42	0.0714								1572.42	0
1572.66	-0.28511				1572.66	0.15386								1572.66	0.28081								1572.66	0.08708								1572.66	0.01604
1572.91	-0.30355				1572.91	0.16737								1572.91	0.31962								1572.91	0.0944								1572.91	0.011
1573.15	-0.33562				1573.15	0.14658								1573.15	0.31831								1573.15	0.08295								1573.15	-0.02256
1573.39	-0.38108				1573.39	0.09246								1573.39	0.2737								1573.39	0.04949								1573.39	-0.08074
1573.63	-0.42287				1573.63	0.01714								1573.63	0.19521								1573.63	0								1573.63	-0.149
1573.87	-0.4274				1573.87	-0.05904								1573.87	0.10171								1573.87	-0.05198								1573.87	-0.20629
1574.11	-0.35696				1574.11	-0.11308								1574.11	0.01488								1574.11	-0.09014								1574.11	-0.23097
1574.35	-0.19002				1574.35	-0.12496								1574.35	-0.04713								1574.35	-0.10093								1574.35	-0.20585
1574.59	0.0579				1574.59	-0.0813								1574.59	-0.07455								1574.59	-0.0785								1574.59	-0.12144
1574.83	0.32178				1574.83	0.02391								1574.83	-0.06699								1574.83	-0.02713								1574.83	0.02319
1575.08	0.49657				1575.08	0.19036								1575.08	-0.03104								1575.08	0.03904								1575.08	0.2205
1575.32	0.49079				1575.32	0.41273								1575.32	0.02656								1575.32	0.10028								1575.32	0.45319
1575.56	0.33551				1575.56	0.6751								1575.56	0.10642								1575.56	0.13855								1575.56	0.68796
1575.8	0.26042				1575.8	0.93013								1575.8	0.21118								1575.8	0.14066								1575.8	0.86232
1576.04	0.49294				1576.04	1.08275								1576.04	0.31574								1576.04	0.09185								1576.04	0.89113
1576.28	0.85806				1576.28	1.05021								1576.28	0.36057								1576.28	-0.01666								1576.28	0.73793
1576.52	0.96981				1576.52	0.85963								1576.52	0.31408								1576.52	-0.16033								1576.52	0.47649
1576.76	0.78449				1576.76	0.6163								1576.76	0.20487								1576.76	-0.29252								1576.76	0.22143
1577	0.50468				1577	0.40166								1577	0.07812								1577	-0.38332								1577	0.03704
1577.24	0.27833				1577.24	0.24441								1577.24	-0.03859								1577.24	-0.42899								1577.24	-0.06905
1577.49	0.14496				1577.49	0.14108								1577.49	-0.13591								1577.49	-0.44133								1577.49	-0.11607
1577.73	0.08556				1577.73	0.0768								1577.73	-0.21422								1577.73	-0.43795								1577.73	-0.13
1577.97	0.06385				1577.97	0.03551								1577.97	-0.27681								1577.97	-0.4367								1577.97	-0.13476
1578.21	0.04863				1578.21	0.00487								1578.21	-0.32617								1578.21	-0.45156								1578.21	-0.14813
1578.45	0.02377				1578.45	-0.02163								1578.45	-0.36238								1578.45	-0.48952								1578.45	-0.17937
1578.69	-0.01116				1578.69	-0.04468								1578.69	-0.38391								1578.69	-0.54928								1578.69	-0.22869
1578.93	-0.04735				1578.93	-0.06073								1578.93	-0.38927								1578.93	-0.62231								1578.93	-0.28921
1579.17	-0.07504				1579.17	-0.06511								1579.17	-0.37981								1579.17	-0.696								1579.17	-0.3506
1579.41	-0.08968				1579.41	-0.05516								1579.41	-0.36062								1579.41	-0.75755								1579.41	-0.40297
1579.65	-0.09309				1579.65	-0.03235								1579.65	-0.34011								1579.65	-0.79734								1579.65	-0.44015
1579.9	-0.09064				1579.9	-0.00255								1579.9	-0.3276								1579.9	-0.81055								1579.9	-0.46077
1580.14	-0.08714				1580.14	0.02548								1580.14	-0.33009								1580.14	-0.79745								1580.14	-0.46777
1580.38	-0.0845				1580.38	0.04299								1580.38	-0.34939								1580.38	-0.76217								1580.38	-0.46619
1580.62	-0.0814				1580.62	0.04408								1580.62	-0.38143								1580.62	-0.71105								1580.62	-0.46135
1580.86	-0.07551				1580.86	0.02714								1580.86	-0.41767								1580.86	-0.65144								1580.86	-0.45767
1581.1	-0.06502				1581.1	-0.00444								1581.1	-0.44786								1581.1	-0.59015								1581.1	-0.45749
1581.34	-0.05031				1581.34	-0.04447								1581.34	-0.46388								1581.34	-0.53381								1581.34	-0.4621
1581.58	-0.03269				1581.58	-0.08589								1581.58	-0.46176								1581.58	-0.48777								1581.58	-0.47146
1581.83	-0.01348				1581.83	-0.12308								1581.83	-0.44274								1581.83	-0.45575								1581.83	-0.48434
1582.07	0.00706				1582.07	-0.15316								1582.07	-0.41194								1582.07	-0.43867								1582.07	-0.4979
1582.31	0.02933				1582.31	-0.17603								1582.31	-0.3761								1582.31	-0.43384								1582.31	-0.50751
1582.55	0.05344				1582.55	-0.19271								1582.55	-0.34108								1582.55	-0.43473								1582.55	-0.50695
1582.79	0.07832				1582.79	-0.20397								1582.79	-0.31034								1582.79	-0.43226								1582.79	-0.48986
1583.03	0.10159				1583.03	-0.20854								1583.03	-0.28484								1583.03	-0.41652								1583.03	-0.45145
1583.27	0.12052				1583.27	-0.20322								1583.27	-0.26401								1583.27	-0.37986								1583.27	-0.3906
1583.51	0.1337				1583.51	-0.18427								1583.51	-0.2475								1583.51	-0.31942								1583.51	-0.31135
1583.75	0.14205				1583.75	-0.14977								1583.75	-0.2361								1583.75	-0.23887								1583.75	-0.22284
1583.99	0.14875				1583.99	-0.10183								1583.99	-0.23199								1583.99	-0.14862								1583.99	-0.13796
1584.23	0.15758				1584.23	-0.04742								1584.23	-0.23791								1584.23	-0.06409								1584.23	-0.07046
1584.48	0.17093				1584.48	0.00294								1584.48	-0.25566								1584.48	-0.00236								1584.48	-0.03179
1584.72	0.1883				1584.72	0.03816								1584.72	-0.28465								1584.72	0.02185								1584.72	-0.02834
1584.96	0.2065				1584.96	0.05034								1584.96	-0.32117								1584.96	0.000169273								1584.96	-0.06007
1585.2	0.22115				1585.2	0.03764								1585.2	-0.35841								1585.2	-0.06685								1585.2	-0.12069
1585.44	0.22884				1585.44	0.0051								1585.44	-0.38772								1585.44	-0.16955								1585.44	-0.19948
1585.68	0.22913				1585.68	-0.03714								1585.68	-0.40022								1585.68	-0.29087								1585.68	-0.28368
1585.92	0.22441				1585.92	-0.07783								1585.92	-0.38919								1585.92	-0.41091								1585.92	-0.36165
1586.16	0.21871				1586.16	-0.10894								1586.16	-0.35175								1586.16	-0.51215								1586.16	-0.42511
1586.4	0.21567				1586.4	-0.12874								1586.4	-0.28998								1586.4	-0.58393								1586.4	-0.47009
1586.65	0.21676				1586.65	-0.14187								1586.65	-0.21083								1586.65	-0.62446								1586.65	-0.49662
1586.89	0.2212				1586.89	-0.1567								1586.89	-0.12497								1586.89	-0.63976								1586.89	-0.50695
1587.13	0.22684				1587.13	-0.1807								1587.13	-0.04445								1587.13	-0.63981								1587.13	-0.50369
1587.37	0.2317				1587.37	-0.21618								1587.37	0.01984								1587.37	-0.63379								1587.37	-0.48857
1587.61	0.23503				1587.61	-0.25804								1587.61	0.06087								1587.61	-0.6257								1587.61	-0.4618
1587.85	0.23744				1587.85	-0.29463								1587.85	0.07686								1587.85	-0.613								1587.85	-0.42311
1588.09	0.23963				1588.09	-0.31148								1588.09	0.07128								1588.09	-0.58815								1588.09	-0.37322
1588.33	0.24132				1588.33	-0.29629								1588.33	0.05133								1588.33	-0.54274								1588.33	-0.31507
1588.57	0.24066				1588.57	-0.24305								1588.57	0.02526								1588.57	-0.47258								1588.57	-0.25429
1588.82	0.23497				1588.82	-0.15433								1588.82	0								1588.82	-0.38102								1588.82	-0.19841
1589.06	0.22217				1589.06	-0.04106								1589.06	-0.02071								1589.06	-0.27992								1589.06	-0.15501
1589.3	0.20214				1589.3	0.07983								1589.3	-0.03715								1589.3	-0.18738								1589.3	-0.12962
1589.54	0.17751				1589.54	0.18957								1589.54	-0.0527								1589.54	-0.1219								1589.54	-0.12343
1589.78	0.15249				1589.78	0.27167								1589.78	-0.07251								1589.78	-0.09683								1589.78	-0.13371
1590.02	0.13153				1590.02	0.31492								1590.02	-0.10169								1590.02	-0.11619								1590.02	-0.15524
1590.26	0.11765				1590.26	0.31482								1590.26	-0.14369								1590.26	-0.17447								1590.26	-0.18312
1590.5	0.11159				1590.5	0.27259								1590.5	-0.19976								1590.5	-0.26008								1590.5	-0.21502
1590.74	0.11203				1590.74	0.19399								1590.74	-0.26905								1590.74	-0.35968								1590.74	-0.25167
1590.98	0.11669				1590.98	0.08817								1590.98	-0.3485								1590.98	-0.46184								1590.98	-0.2951
1591.23	0.12328				1591.23	-0.03261								1591.23	-0.43289								1591.23	-0.55783								1591.23	-0.34569
1591.47	0.12981				1591.47	-0.15373								1591.47	-0.51463								1591.47	-0.64076								1591.47	-0.39952
1591.71	0.13389				1591.71	-0.25966								1591.71	-0.58421								1591.71	-0.70376								1591.71	-0.4473
1591.95	0.13217				1591.95	-0.33683								1591.95	-0.63181								1591.95	-0.73953								1591.95	-0.47647
1592.19	0.12081				1592.19	-0.37628								1592.19	-0.64924								1592.19	-0.74077								1592.19	-0.47489
1592.43	0.09649				1592.43	-0.37548								1592.43	-0.63214								1592.43	-0.7024								1592.43	-0.43496
1592.67	0.0583				1592.67	-0.33787								1592.67	-0.58126								1592.67	-0.62368								1592.67	-0.35624
1592.91	0.00936				1592.91	-0.27086								1592.91	-0.50246								1592.91	-0.50925								1592.91	-0.24511
1593.15	-0.04152				1593.15	-0.18363								1593.15	-0.40577								1593.15	-0.36917								1593.15	-0.11292
1593.4	-0.08027				1593.4	-0.08582								1593.4	-0.30412								1593.4	-0.21792								1593.4	0.02621
1593.64	-0.09066				1593.64	0.01331								1593.64	-0.21059								1593.64	-0.07181								1593.64	0.15866
1593.88	-0.06104				1593.88	0.10405								1593.88	-0.1364								1593.88	0.05345								1593.88	0.2726
1594.12	0.00821				1594.12	0.17626								1594.12	-0.08813								1594.12	0.1458								1594.12	0.35964
1594.36	0.10176				1594.36	0.22011								1594.36	-0.06616								1594.36	0.19929								1594.36	0.41523
1594.6	0.19454				1594.6	0.22884								1594.6	-0.06513								1594.6	0.21482								1594.6	0.43876
1594.84	0.26293				1594.84	0.20117								1594.84	-0.07617								1594.84	0.19856								1594.84	0.43271
1595.08	0.2949				1595.08	0.14287								1595.08	-0.09079								1595.08	0.15946								1595.08	0.402
1595.32	0.29304				1595.32	0.06574								1595.32	-0.10325								1595.32	0.10681								1595.32	0.35324
1595.57	0.27068				1595.57	-0.01472								1595.57	-0.11139								1595.57	0.04922								1595.57	0.2945
1595.81	0.24479				1595.81	-0.08328								1595.81	-0.116								1595.81	-0.00584								1595.81	0.23472
1596.05	0.229				1596.05	-0.12831								1596.05	-0.11918								1596.05	-0.05207								1596.05	0.18277
1596.29	0.22902				1596.29	-0.14503								1596.29	-0.123								1596.29	-0.08523								1596.29	0.14591
1596.53	0.24173				1596.53	-0.13619								1596.53	-0.1285								1596.53	-0.10401								1596.53	0.12829
1596.77	0.25771				1596.77	-0.11058								1596.77	-0.1353								1596.77	-0.11042								1596.77	0.13008
1597.01	0.26652				1597.01	-0.07923								1597.01	-0.14221								1597.01	-0.10891								1597.01	0.14811
1597.25	0.2615				1597.25	-0.05113								1597.25	-0.14785								1597.25	-0.10443								1597.25	0.17734
1597.49	0.24198				1597.49	-0.03056								1597.49	-0.15163								1597.49	-0.09989								1597.49	0.2126
1597.73	0.2122				1597.73	-0.01728								1597.73	-0.15469								1597.73	-0.09574								1597.73	0.24901
1597.98	0.17864				1597.98	-0.00806								1597.98	-0.15953								1597.98	-0.08938								1597.98	0.28264
1598.22	0.14669				1598.22	0								1598.22	-0.17004								1598.22	-0.07784								1598.22	0.30927
1598.46	0.11918				1598.46	0.00742								1598.46	-0.19032								1598.46	-0.06008								1598.46	0.32423
1598.7	0.09582				1598.7	0.01177								1598.7	-0.22325								1598.7	-0.03893								1598.7	0.32286
1598.94	0.07469				1598.94	0.00937								1598.94	-0.26899								1598.94	-0.02125								1598.94	0.302
1599.18	0.05421				1599.18	-0.00241								1599.18	-0.32414								1599.18	-0.01563								1599.18	0.26152
1599.42	0.03461				1599.42	-0.02285								1599.42	-0.38204								1599.42	-0.02927								1599.42	0.20481
1599.66	0.01812				1599.66	-0.04779								1599.66	-0.43442								1599.66	-0.06503								1599.66	0.13794
1599.9	0.00817				1599.9	-0.07091								1599.9	-0.47353								1599.9	-0.12011								1599.9	0.06787
1600.14	0.00777				1600.14	-0.08671								1600.14	-0.49465								1600.14	-0.18705								1600.14	0
1600.39	0.018				1600.39	-0.09314								1600.39	-0.49781								1600.39	-0.25607								1600.39	-0.06305
1600.63	0.03679				1600.63	-0.09336								1600.63	-0.48866								1600.63	-0.31889								1600.63	-0.12174
1600.87	0.05885				1600.87	-0.09489								1600.87	-0.47682								1600.87	-0.37127								1600.87	-0.17784
1601.11	0.0777				1601.11	-0.10677								1601.11	-0.47266								1601.11	-0.41407								1601.11	-0.23185
1601.35	0.08887				1601.35	-0.13567								1601.35	-0.48304								1601.35	-0.45128								1601.35	-0.28065
1601.59	0.09205				1601.59	-0.1827								1601.59	-0.50806								1601.59	-0.48668								1601.59	-0.3169
1601.83	0.09146				1601.83	-0.24335								1601.83	-0.54094								1601.83	-0.5211								1601.83	-0.33108
1602.07	0.09443				1602.07	-0.30802								1602.07	-0.56901								1602.07	-0.55								1602.07	-0.31404
1602.32	0.1092				1602.32	-0.36528								1602.32	-0.57779								1602.32	-0.56466								1602.32	-0.26095
1602.56	0.14197				1602.56	-0.4048								1602.56	-0.55548								1602.56	-0.55496								1602.56	-0.17441
1602.8	0.19362				1602.8	-0.42037								1602.8	-0.49719								1602.8	-0.5132								1602.8	-0.06559
1603.04	0.25717				1603.04	-0.41201								1603.04	-0.40825								1603.04	-0.43809								1603.04	0.04758
1603.28	0.31958				1603.28	-0.3858								1603.28	-0.30351								1603.28	-0.33606								1603.28	0.14526
1603.52	0.36716				1603.52	-0.35188								1603.52	-0.20319								1603.52	-0.21966								1603.52	0.21186
1603.76	0.39119				1603.76	-0.32064								1603.76	-0.12664								1603.76	-0.10357								1603.76	0.24003
1604	0.38944				1604	-0.29964								1604	-0.08737								1604	-0.000881236								1604	0.23124
1604.24	0.36423				1604.24	-0.29176								1604.24	-0.09089								1604.24	0.0788								1604.24	0.1933
1604.48	0.31961				1604.48	-0.29499								1604.48	-0.13481								1604.48	0.12964								1604.48	0.1375
1604.72	0.25989				1604.72	-0.30317								1604.72	-0.21047								1604.72	0.1489								1604.72	0.07631
1604.97	0.18914				1604.97	-0.3076								1604.97	-0.30501								1604.97	0.13679								1604.97	0.02208
1605.21	0.11126				1605.21	-0.29906								1605.21	-0.40337								1605.21	0.09617								1605.21	-0.01389
1605.45	0.03022				1605.45	-0.2702								1605.45	-0.49071								1605.45	0.03271								1605.45	-0.02249
1605.69	-0.04891				1605.69	-0.21723								1605.69	-0.55413								1605.69	-0.04497								1605.69	0.00202
1605.93	-0.1184				1605.93	-0.14203								1605.93	-0.5846								1605.93	-0.12666								1605.93	0.05993
1606.17	-0.16772				1606.17	-0.05168								1606.17	-0.57747								1606.17	-0.20055								1606.17	0.14574
1606.41	-0.18635				1606.41	0.04179								1606.41	-0.53382								1606.41	-0.25575								1606.41	0.2474
1606.65	-0.17053				1606.65	0.12407								1606.65	-0.46082								1606.65	-0.28473								1606.65	0.34843
1606.89	-0.12997				1606.89	0.18231								1606.89	-0.37071								1606.89	-0.28591								1606.89	0.43195
1607.14	-0.08773				1607.14	0.20981								1607.14	-0.27775								1607.14	-0.26407								1607.14	0.48674
1607.38	-0.07111				1607.38	0.20776								1607.38	-0.19393								1607.38	-0.22869								1607.38	0.51095
1607.62	-0.09955				1607.62	0.18407								1607.62	-0.12598								1607.62	-0.1898								1607.62	0.51152
1607.86	-0.17895				1607.86	0.14884								1607.86	-0.07536								1607.86	-0.1553								1607.86	0.49977
1608.1	-0.30164				1608.1	0.11093								1608.1	-0.04005								1608.1	-0.12896								1608.1	0.48655
1608.34	-0.44806				1608.34	0.076								1608.34	-0.01713								1608.34	-0.11048								1608.34	0.47889
1608.58	-0.58788				1608.58	0.04686								1608.58	-0.00399								1608.58	-0.09565								1608.58	0.47986
1608.82	-0.68547				1608.82	0.02451								1608.82	0.00126								1608.82	-0.0773								1608.82	0.48888
1609.06	-0.71286				1609.06	0.00909								1609.06	0								1609.06	-0.04741								1609.06	0.50331
1609.31	-0.66599				1609.31	0								1609.31	-0.00628								1609.31	0								1609.31	0.51933
1609.55	-0.57061				1609.55	-0.00354								1609.55	-0.01522								1609.55	0.06628								1609.55	0.53311
1609.79	-0.46884				1609.79	-0.00315								1609.79	-0.02434								1609.79	0.14643								1609.79	0.54084
1610.03	-0.39543				1610.03	-0.000200485								1610.03	-0.03081								1610.03	0.23226								1610.03	0.53977
1610.27	-0.36457				1610.27	0.00225								1610.27	-0.03447								1610.27	0.31257								1610.27	0.52628
1610.51	-0.37171				1610.51	0.000772563								1610.51	-0.03722								1610.51	0.37728								1610.51	0.49734
1610.75	-0.40307				1610.75	-0.00897								1610.75	-0.04323								1610.75	0.41823								1610.75	0.45088
1610.99	-0.44382				1610.99	-0.03139								1610.99	-0.05761								1610.99	0.43042								1610.99	0.3875
1611.23	-0.48284				1611.23	-0.07017								1611.23	-0.08472								1611.23	0.4132								1611.23	0.31106
1611.47	-0.51443				1611.47	-0.12705								1611.47	-0.12653								1611.47	0.37081								1611.47	0.22882
1611.72	-0.53785				1611.72	-0.20054								1611.72	-0.18139								1611.72	0.31189								1611.72	0.14966
1611.96	-0.55462				1611.96	-0.28478								1611.96	-0.24362								1611.96	0.24786								1611.96	0.08183
1612.2	-0.56518				1612.2	-0.36968								1612.2	-0.30442								1612.2	0.18996								1612.2	0.03058
1612.44	-0.56759				1612.44	-0.44189								1612.44	-0.35381								1612.44	0.14644								1612.44	-0.00243
1612.68	-0.55878				1612.68	-0.48746								1612.68	-0.38291								1612.68	0.12073								1612.68	-0.01872
1612.92	-0.53832				1612.92	-0.49502								1612.92	-0.38609								1612.92	0.11142								1612.92	-0.02146
1613.16	-0.51114				1613.16	-0.45903								1613.16	-0.36219								1613.16	0.11364								1613.16	-0.01424
1613.4	-0.48688				1613.4	-0.3818								1613.4	-0.31453								1613.4	0.12133								1613.4	-0.000478032
1613.64	-0.47455				1613.64	-0.27379								1613.64	-0.25006								1613.64	0.12964								1613.64	0.01664
1613.88	-0.47432				1613.88	-0.15093								1613.88	-0.17709								1613.88	0.13675								1613.88	0.03414
1614.13	-0.47162				1614.13	-0.02982								1614.13	-0.10211								1614.13	0.1447								1614.13	0.05032
1614.37	-0.43876				1614.37	0.0765								1614.37	-0.02859								1614.37	0.15787								1614.37	0.0651
1614.61	-0.34444				1614.61	0.16171								1614.61	0.04454								1614.61	0.18166								1614.61	0.08149
1614.85	-0.17019				1614.85	0.22473								1614.85	0.12031								1614.85	0.21876								1614.85	0.10481
1615.09	0.0728				1615.09	0.26619								1615.09	0.20115								1615.09	0.26636								1615.09	0.14145
1615.33	0.33321				1615.33	0.28404								1615.33	0.2854								1615.33	0.31378								1615.33	0.1968
1615.57	0.5258				1615.57	0.27083								1615.57	0.36566								1615.57	0.34223								1615.57	0.27331
1615.81	0.57176				1615.81	0.21571								1615.81	0.42968								1615.81	0.3295								1615.81	0.36825
1616.06	0.47797				1616.06	0.11323								1616.06	0.46455								1616.06	0.26148								1616.06	0.46879
1616.3	0.38858				1616.3	-0.02321								1616.3	0.46086								1616.3	0.14791								1616.3	0.54182
1616.54	0.43963				1616.54	-0.15838								1616.54	0.41361								1616.54	0.025								1616.54	0.53342
1616.78	0.50068				1616.78	-0.25578								1616.78	0.32739								1616.78	-0.06782								1616.78	0.41213
1617.02	0.34583				1617.02	-0.30141								1617.02	0.22679								1617.02	-0.11146								1617.02	0.21978
1617.26	0.01643				1617.26	-0.30344								1617.26	0.14479								1617.26	-0.10718								1617.26	0.03847
1617.5	-0.3031				1617.5	-0.27974								1617.5	0.09887								1617.5	-0.0668								1617.5	-0.07772
1617.74	-0.50775				1617.74	-0.24885								1617.74	0.08652								1617.74	-0.00566								1617.74	-0.11778
1617.98	-0.58899				1617.98	-0.22655								1617.98	0.09409								1617.98	0.06075								1617.98	-0.09575
1618.22	-0.58449				1618.22	-0.22546								1618.22	0.10349								1618.22	0.1172								1618.22	-0.03572
1618.47	-0.54149				1618.47	-0.25308								1618.47	0.09764								1618.47	0.15088								1618.47	0.0364
1618.71	-0.4982				1618.71	-0.31031								1618.71	0.06443								1618.71	0.15311								1618.71	0.0969
1618.95	-0.47333				1618.95	-0.38995								1618.95	0.000449753								1618.95	0.1222								1618.95	0.12841
1619.19	-0.46431				1619.19	-0.47752								1619.19	-0.08722								1619.19	0.06461								1619.19	0.12288
1619.43	-0.45521				1619.43	-0.55566								1619.43	-0.18337								1619.43	-0.00711								1619.43	0.08222
1619.67	-0.42974				1619.67	-0.61005								1619.67	-0.27053								1619.67	-0.07898								1619.67	0.01579
1619.91	-0.38227				1619.91	-0.63396								1619.91	-0.33534								1619.91	-0.1401								1619.91	-0.06419
1620.15	-0.32033				1620.15	-0.62945								1620.15	-0.3727								1620.15	-0.18492								1620.15	-0.14644
1620.39	-0.25949				1620.39	-0.60502								1620.39	-0.38557								1620.39	-0.21238								1620.39	-0.22209
1620.63	-0.21351				1620.63	-0.57142								1620.63	-0.38131								1620.63	-0.22278								1620.63	-0.28397
1620.88	-0.18665				1620.88	-0.53792								1620.88	-0.36707								1620.88	-0.21513								1620.88	-0.32521
1621.12	-0.17167				1621.12	-0.51049								1621.12	-0.34604								1621.12	-0.18621								1621.12	-0.33884
1621.36	-0.15549				1621.36	-0.49212								1621.36	-0.31714								1621.36	-0.13239								1621.36	-0.31931
1621.6	-0.12902				1621.6	-0.48532								1621.6	-0.27683								1621.6	-0.05268								1621.6	-0.2647
1621.84	-0.09528				1621.84	-0.49405								1621.84	-0.22257								1621.84	0.04813								1621.84	-0.17905
1622.08	-0.06888				1622.08	-0.52481								1622.08	-0.15558								1622.08	0.15762								1622.08	-0.0734
1622.32	-0.06436				1622.32	-0.58516								1622.32	-0.08242								1622.32	0.25538								1622.32	0.03363
1622.56	-0.0702				1622.56	-0.67758								1622.56	-0.013								1622.56	0.31721								1622.56	0.11814
1622.81	-0.0354				1622.81	-0.79231								1622.81	0.0415								1622.81	0.3219								1622.81	0.15472
1623.05	0.09555				1623.05	-0.90282								1623.05	0.07252								1623.05	0.26437								1623.05	0.12669
1623.29	0.29265				1623.29	-0.97573								1623.29	0.07861								1623.29	0.16677								1623.29	0.04009
1623.53	0.42641				1623.53	-0.99196								1623.53	0.06919								1623.53	0.07372								1623.53	-0.0713
1623.77	0.41108				1623.77	-0.95779								1623.77	0.06145								1623.77	0.02633								1623.77	-0.16461
1624.01	0.29124				1624.01	-0.89385								1624.01	0.06917								1624.01	0.03935								1624.01	-0.21359
1624.25	0.16016				1624.25	-0.81968								1624.25	0.09551								1624.25	0.10161								1624.25	-0.21594
1624.49	0.07519				1624.49	-0.74762								1624.49	0.13459								1624.49	0.19002								1624.49	-0.18334
1624.73	0.04931				1624.73	-0.68364								1624.73	0.17709								1624.73	0.28113								1624.73	-0.13053
1624.97	0.07275				1624.97	-0.63027								1624.97	0.2145								1624.97	0.35625								1624.97	-0.0699
1625.21	0.13				1625.21	-0.58883								1625.21	0.24127								1625.21	0.40299								1625.21	-0.01065
1625.46	0.20723				1625.46	-0.56033								1625.46	0.25549								1625.46	0.41594								1625.46	0.04096
1625.7	0.29332				1625.7	-0.54583								1625.7	0.25824								1625.7	0.39596								1625.7	0.08084
1625.94	0.37739				1625.94	-0.54641								1625.94	0.2514								1625.94	0.34838								1625.94	0.10664
1626.18	0.44611				1626.18	-0.56315								1626.18	0.23544								1626.18	0.28005								1626.18	0.11736
1626.42	0.48409				1626.42	-0.59715								1626.42	0.20773								1626.42	0.19741								1626.42	0.11374
1626.66	0.47831				1626.66	-0.65003								1626.66	0.1623								1626.66	0.10493								1626.66	0.09883
1626.9	0.43137				1626.9	-0.72271								1626.9	0.09342								1626.9	0.00777								1626.9	0.07982
1627.14	0.36865				1627.14	-0.81508								1627.14	0								1627.14	-0.0868								1627.14	0.0673
1627.38	0.33079				1627.38	-0.92432								1627.38	-0.10932								1627.38	-0.16883								1627.38	0.07204
1627.63	0.344				1627.63	-1.04373								1627.63	-0.21528								1627.63	-0.22917								1627.63	0.09751
1627.87	0.39558				1627.87	-1.16193								1627.87	-0.29468								1627.87	-0.26401								1627.87	0.13545
1628.11	0.4523				1628.11	-1.26423								1628.11	-0.33157								1628.11	-0.27573								1628.11	0.17034
1628.35	0.49881				1628.35	-1.33693								1628.35	-0.32388								1628.35	-0.26974								1628.35	0.18951
1628.59	0.54374				1628.59	-1.37168								1628.59	-0.28089								1628.59	-0.25116								1628.59	0.18839
1628.83	0.59816				1628.83	-1.36696								1628.83	-0.21646								1628.83	-0.22388								1628.83	0.16894
1629.07	0.6615				1629.07	-1.32755								1629.07	-0.14403								1629.07	-0.19112								1629.07	0.1357
1629.31	0.72386				1629.31	-1.26297								1629.31	-0.07389								1629.31	-0.15555								1629.31	0.09357
1629.55	0.77395				1629.55	-1.18633								1629.55	-0.01259								1629.55	-0.11963								1629.55	0.04699
1629.8	0.80523				1629.8	-1.11283								1629.8	0.03666								1629.8	-0.08502								1629.8	0
1630.04	0.81803				1630.04	-1.05731								1630.04	0.07382								1630.04	-0.05271								1630.04	-0.04366
1630.28	0.81778				1630.28	-1.031								1630.28	0.10107								1630.28	-0.02282								1630.28	-0.08104
1630.52	0.81217				1630.52	-1.03892								1630.52	0.12182								1630.52	0.00551								1630.52	-0.11063
1630.76	0.80732				1630.76	-1.07942								1630.76	0.13859								1630.76	0.03259								1630.76	-0.1337
1631	0.80722				1631	-1.14541								1631	0.15289								1631	0.05835								1631	-0.15417
1631.24	0.81229				1631.24	-1.22758								1631.24	0.16403								1631.24	0.08107								1631.24	-0.179
1631.48	0.82004				1631.48	-1.3169								1631.48	0.16963								1631.48	0.09751								1631.48	-0.21646
1631.72	0.82617				1631.72	-1.40585								1631.72	0.16653								1631.72	0.10396								1631.72	-0.27369
1631.96	0.82651				1631.96	-1.48881								1631.96	0.15222								1631.96	0.09795								1631.96	-0.35354
1632.21	0.82028				1632.21	-1.5614								1632.21	0.12642								1632.21	0.07996								1632.21	-0.45215
1632.45	0.81326				1632.45	-1.62053								1632.45	0.09207								1632.45	0.05431								1632.45	-0.55896
1632.69	0.81972				1632.69	-1.6648								1632.69	0.05551								1632.69	0.0285								1632.69	-0.65922
1632.93	0.86039				1632.93	-1.69525								1632.93	0.02533								1632.93	0.011								1632.93	-0.73864
1633.17	0.95617				1633.17	-1.71634								1633.17	0.01056								1633.17	0.00853								1633.17	-0.78819
1633.41	1.11747				1633.41	-1.73602								1633.41	0.01856								1633.41	0.02333								1633.41	-0.80733
1633.65	1.33128				1633.65	-1.76594								1633.65	0.05288								1633.65	0.05163								1633.65	-0.80534
1633.89	1.54902				1633.89	-1.82068								1633.89	0.11195								1633.89	0.08254								1633.89	-0.80106
1634.13	1.68218				1634.13	-1.91504								1634.13	0.18887								1634.13	0.09933								1634.13	-0.82076
1634.38	1.62196				1634.38	-2.05646								1634.38	0.2737								1634.38	0.08474								1634.38	-0.89213
1634.62	1.30886				1634.62	-2.22728								1634.62	0.35861								1634.62	0.03375								1634.62	-1.02905
1634.86	0.85451				1634.86	-2.36061								1634.86	0.44245								1634.86	-0.02768								1634.86	-1.20328
1635.1	0.57571				1635.1	-2.35124								1635.1	0.51928								1635.1	-0.04605								1635.1	-1.32618
1635.34	0.65597				1635.34	-2.16279								1635.34	0.55701								1635.34	0								1635.34	-1.30639
1635.58	0.79295				1635.58	-1.91681								1635.58	0.52448								1635.58	0.05558								1635.58	-1.16065
1635.82	0.6904				1635.82	-1.76124								1635.82	0.44516								1635.82	0.06275								1635.82	-0.99024
1636.06	0.44342				1636.06	-1.73456								1636.06	0.36821								1636.06	0.01594								1636.06	-0.86705
1636.3	0.2199				1636.3	-1.80321								1636.3	0.32075								1636.3	-0.06735								1636.3	-0.80838
1636.55	0.0837				1636.55	-1.92371								1636.55	0.30562								1636.55	-0.17232								1636.55	-0.80644
1636.79	0.03363				1636.79	-2.06166								1636.79	0.31257								1636.79	-0.29046								1636.79	-0.84756
1637.03	0.04709				1637.03	-2.19071								1637.03	0.32512								1637.03	-0.41559								1637.03	-0.91729
1637.27	0.09349				1637.27	-2.29149								1637.27	0.32474								1637.27	-0.54114								1637.27	-1.00039
1637.51	0.13921				1637.51	-2.35366								1637.51	0.2973								1637.51	-0.65893								1637.51	-1.08151
1637.75	0.15997				1637.75	-2.37851								1637.75	0.23978								1637.75	-0.76011								1637.75	-1.14776
1637.99	0.15385				1637.99	-2.37646								1637.99	0.16186								1637.99	-0.83718								1637.99	-1.1916
1638.23	0.1369				1638.23	-2.36081								1638.23	0.07985								1638.23	-0.88553								1638.23	-1.21141
1638.47	0.1244				1638.47	-2.34269								1638.47	0.00832								1638.47	-0.90344								1638.47	-1.20989
1638.71	0.11749				1638.71	-2.32934								1638.71	-0.0443								1638.71	-0.89136								1638.71	-1.192
1638.96	0.1048				1638.96	-2.32456								1638.96	-0.07525								1638.96	-0.85085								1638.96	-1.16349
1639.2	0.07433				1639.2	-2.32937								1639.2	-0.08568								1639.2	-0.7849								1639.2	-1.13081
1639.44	0.02192				1639.44	-2.3412								1639.44	-0.07757								1639.44	-0.69783								1639.44	-1.10032
1639.68	-0.04355				1639.68	-2.35403								1639.68	-0.05328								1639.68	-0.59682								1639.68	-1.07833
1639.92	-0.10572				1639.92	-2.35918								1639.92	-0.01538								1639.92	-0.49214								1639.92	-1.07004
1640.16	-0.15094				1640.16	-2.34793								1640.16	0.03277								1640.16	-0.39573								1640.16	-1.07857
1640.4	-0.17609				1640.4	-2.31499								1640.4	0.08679								1640.4	-0.31842								1640.4	-1.10424
1640.64	-0.18889				1640.64	-2.26132								1640.64	0.14145								1640.64	-0.26767								1640.64	-1.14521
1640.88	-0.20187				1640.88	-2.19453								1640.88	0.19134								1640.88	-0.24669								1640.88	-1.19859
1641.12	-0.22418				1641.12	-2.1273								1641.12	0.2316								1641.12	-0.25508								1641.12	-1.2614
1641.37	-0.25512				1641.37	-2.07383								1641.37	0.25905								1641.37	-0.28935								1641.37	-1.33048
1641.61	-0.2829				1641.61	-2.04568								1641.61	0.27287								1641.61	-0.34315								1641.61	-1.40183
1641.85	-0.2897				1641.85	-2.04814								1641.85	0.27472								1641.85	-0.40776								1641.85	-1.4704
1642.09	-0.26194				1642.09	-2.07888								1642.09	0.26768								1642.09	-0.47321								1642.09	-1.53084
1642.33	-0.19877				1642.33	-2.12962								1642.33	0.25457								1642.33	-0.53034								1642.33	-1.57947
1642.57	-0.11385				1642.57	-2.19037								1642.57	0.236								1642.57	-0.57314								1642.57	-1.61624
1642.81	-0.02864				1642.81	-2.25398								1642.81	0.21023								1642.81	-0.59999								1642.81	-1.64547
1643.05	0.04119				1643.05	-2.31891								1643.05	0.17387								1643.05	-0.61387								1643.05	-1.67502
1643.3	0.09351				1643.3	-2.38788								1643.3	0.12512								1643.3	-0.61985								1643.3	-1.71297
1643.54	0.14458				1643.54	-2.46506								1643.54	0.06535								1643.54	-0.6234								1643.54	-1.76437
1643.78	0.22103				1643.78	-2.55242								1643.78	0								1643.78	-0.6286								1643.78	-1.82899
1644.02	0.34484				1644.02	-2.64822								1644.02	-0.0632								1644.02	-0.63851								1644.02	-1.90138
1644.26	0.51669				1644.26	-2.74807								1644.26	-0.1172								1644.26	-0.65734								1644.26	-1.97325
1644.5	0.70423				1644.5	-2.84715								1644.5	-0.15857								1644.5	-0.69319								1644.5	-2.03676
1644.74	0.84204				1644.74	-2.94194								1644.74	-0.18873								1644.74	-0.75994								1644.74	-2.08716
1644.98	0.84954				1644.98	-3.03082								1644.98	-0.2133								1644.98	-0.87637								1644.98	-2.12456
1645.22	0.6722				1645.22	-3.11276								1645.22	-0.23924								1645.22	-1.05966								1645.22	-2.15563
1645.46	0.33323				1645.46	-3.18688								1645.46	-0.27246								1645.46	-1.31265								1645.46	-2.19621
1645.7	-0.05313				1645.7	-3.25524								1645.7	-0.31918								1645.7	-1.6096								1645.7	-2.27393
1645.95	-0.36074				1645.95	-3.32647								1645.95	-0.3901								1645.95	-1.89519								1645.95	-2.42114
1646.19	-0.56327				1646.19	-3.4091								1646.19	-0.49781								1646.19	-2.1073								1646.19	-2.65103
1646.43	-0.72295				1646.43	-3.49698								1646.43	-0.64552								1646.43	-2.20847								1646.43	-2.93719
1646.67	-0.87468				1646.67	-3.56473								1646.67	-0.82159								1646.67	-2.19506								1646.67	-3.22305
1646.91	-0.98437				1646.91	-3.57901								1646.91	-1.00463								1646.91	-2.08385								1646.91	-3.44739
1647.15	-0.99541				1647.15	-3.51302								1647.15	-1.16909								1647.15	-1.89982								1647.15	-3.5609
1647.39	-0.88759				1647.39	-3.3592								1647.39	-1.2861								1647.39	-1.67398								1647.39	-3.53525
1647.63	-0.70437				1647.63	-3.14108								1647.63	-1.33157								1647.63	-1.4476								1647.63	-3.37749
1647.88	-0.53604				1647.88	-2.91097								1647.88	-1.29802								1647.88	-1.26401								1647.88	-3.13693
1648.12	-0.44682				1648.12	-2.72583								1648.12	-1.20176								1648.12	-1.1512								1648.12	-2.88676
1648.36	-0.43026				1648.36	-2.61925								1648.36	-1.0742								1648.36	-1.11137								1648.36	-2.68836
1648.6	-0.43908				1648.6	-2.59427								1648.6	-0.9462								1648.6	-1.12891								1648.6	-2.57059
1648.84	-0.43653				1648.84	-2.63564								1648.84	-0.83908								1648.84	-1.18512								1648.84	-2.53439
1649.08	-0.41388				1649.08	-2.72307								1649.08	-0.76379								1649.08	-1.26585								1649.08	-2.56663
1649.32	-0.37996				1649.32	-2.83715								1649.32	-0.72304								1649.32	-1.36141								1649.32	-2.64939
1649.56	-0.34326				1649.56	-2.95947								1649.56	-0.71289								1649.56	-1.46256								1649.56	-2.76291
1649.8	-0.29841				1649.8	-3.07178								1649.8	-0.72353								1649.8	-1.55757								1649.8	-2.88576
1650.04	-0.22059				1650.04	-3.15624								1650.04	-0.74058								1650.04	-1.6314								1650.04	-2.99545
1650.29	-0.06928				1650.29	-3.19775								1650.29	-0.74786								1650.29	-1.66793								1650.29	-3.07068
1650.53	0.19992				1650.53	-3.18708								1650.53	-0.7315								1650.53	-1.65392								1650.53	-3.09458
1650.77	0.6186				1650.77	-3.12332								1650.77	-0.68417								1650.77	-1.5831								1650.77	-3.05782
1651.01	1.18651				1651.01	-3.01573								1651.01	-0.60921								1651.01	-1.45956								1651.01	-2.96049
1651.25	1.84989				1651.25	-2.88478								1651.25	-0.52435								1651.25	-1.30023								1651.25	-2.8134
1651.49	2.47813				1651.49	-2.7641								1651.49	-0.46641								1651.49	-1.13737								1651.49	-2.6395
1651.73	2.84406				1651.73	-2.70296								1651.73	-0.49658								1651.73	-1.02022								1651.73	-2.47628
1651.97	2.63964				1651.97	-2.76745								1651.97	-0.70476								1651.97	-1.01345								1651.97	-2.37903
1652.21	1.59543				1652.21	-3.03223								1652.21	-1.19959								1652.21	-1.18286								1652.21	-2.42044
1652.45	-0.1925				1652.45	-3.5412								1652.45	-2.04661								1652.45	-1.55197								1652.45	-2.67625
1652.7	-1.77608				1652.7	-4.2115								1652.7	-3.09225								1652.7	-2.03132								1652.7	-3.17052
1652.94	-1.55533				1652.94	-4.7575								1652.94	-3.80525								1652.94	-2.42319								1652.94	-3.76846
1653.18	0.36872				1653.18	-4.92262								1653.18	-3.73293								1653.18	-2.6236								1653.18	-4.18914
1653.42	1.6135				1653.42	-4.79352								1653.42	-3.13379								1653.42	-2.70844								1653.42	-4.3029
1653.66	1.60893				1653.66	-4.58279								1653.66	-2.48336								1653.66	-2.75006								1653.66	-4.21686
1653.9	1.16205				1653.9	-4.39056								1653.9	-1.97793								1653.9	-2.75675								1653.9	-4.06692
1654.14	0.70091				1654.14	-4.23537								1654.14	-1.6281								1654.14	-2.72116								1654.14	-3.92757
1654.38	0.32435				1654.38	-4.11483								1654.38	-1.39956								1654.38	-2.64632								1654.38	-3.82767
1654.62	0.03977				1654.62	-4.02694								1654.62	-1.26167								1654.62	-2.54768								1654.62	-3.774
1654.87	-0.16194				1654.87	-3.97174								1654.87	-1.19489								1654.87	-2.44646								1654.87	-3.76388
1655.11	-0.29242				1655.11	-3.9487								1655.11	-1.18783								1655.11	-2.36273								1655.11	-3.79068
1655.35	-0.36343				1655.35	-3.95453								1655.35	-1.2331								1655.35	-2.31092								1655.35	-3.84612
1655.59	-0.38746				1655.59	-3.98301								1655.59	-1.32461								1655.59	-2.29839								1655.59	-3.92157
1655.83	-0.37789				1655.83	-4.02575								1655.83	-1.45494								1655.83	-2.32491								1655.83	-4.00866
1656.07	-0.34955				1656.07	-4.07415								1656.07	-1.61411								1656.07	-2.38347								1656.07	-4.10023
1656.31	-0.31699				1656.31	-4.12186								1656.31	-1.78878								1656.31	-2.46167								1656.31	-4.1911
1656.55	-0.2914				1656.55	-4.16703								1656.55	-1.96287								1656.55	-2.54423								1656.55	-4.27863
1656.79	-0.27732				1656.79	-4.21337								1656.79	-2.11978								1656.79	-2.61692								1656.79	-4.36264
1657.04	-0.27171				1657.04	-4.26897								1657.04	-2.24597								1657.04	-2.6708								1657.04	-4.44455
1657.28	-0.26645				1657.28	-4.34219								1657.28	-2.33391								1657.28	-2.70484								1657.28	-4.52562
1657.52	-0.25352				1657.52	-4.43661								1657.52	-2.38316								1657.52	-2.72544								1657.52	-4.60555
1657.76	-0.22992				1657.76	-4.5478								1657.76	-2.39856								1657.76	-2.74312								1657.76	-4.68201
1658	-0.19995				1658	-4.66315								1658	-2.38736								1658	-2.7682								1658	-4.75184
1658.24	-0.17318				1658.24	-4.76529								1658.24	-2.35654								1658.24	-2.80754								1658.24	-4.8129
1658.48	-0.15967				1658.48	-4.83785								1658.48	-2.31157								1658.48	-2.8633								1658.48	-4.86608
1658.72	-0.16498				1658.72	-4.87119								1658.72	-2.25681								1658.72	-2.93358								1658.72	-4.91591
1658.96	-0.18713				1658.96	-4.86641								1658.96	-2.19686								1658.96	-3.01436								1658.96	-4.96969
1659.2	-0.21762				1659.2	-4.8355								1659.2	-2.13742								1659.2	-3.10123								1659.2	-5.03482
1659.45	-0.24571				1659.45	-4.79764								1659.45	-2.0857								1659.45	-3.19071								1659.45	-5.11588
1659.69	-0.26313				1659.69	-4.77287								1659.69	-2.04971								1659.69	-3.2804								1659.69	-5.21248
1659.93	-0.26637				1659.93	-4.77556								1659.93	-2.03581								1659.93	-3.36785								1659.93	-5.31863
1660.17	-0.25624				1660.17	-4.81013								1660.17	-2.04733								1660.17	-3.4498								1660.17	-5.42408
1660.41	-0.23532				1660.41	-4.87008								1660.41	-2.08258								1660.41	-3.52181								1660.41	-5.51712
1660.65	-0.20584				1660.65	-4.94051								1660.65	-2.13532								1660.65	-3.57899								1660.65	-5.58744
1660.89	-0.17003				1660.89	-5.00319								1660.89	-2.19604								1660.89	-3.61766								1660.89	-5.62899
1661.13	-0.13308				1661.13	-5.04216								1661.13	-2.25499								1661.13	-3.63731								1661.13	-5.64136
1661.37	-0.1054				1661.37	-5.04832								1661.37	-2.30535								1661.37	-3.64215								1661.37	-5.63033
1661.62	-0.09947				1661.62	-5.02249								1661.62	-2.34565								1661.62	-3.6419								1661.62	-5.60814
1661.86	-0.11798				1661.86	-4.9771								1661.86	-2.3807								1661.86	-3.65108								1661.86	-5.59364
1662.1	-0.13904				1662.1	-4.93749								1662.1	-2.42197								1662.1	-3.68701								1662.1	-5.61221
1662.34	-0.12174				1662.34	-4.93973								1662.34	-2.48588								1662.34	-3.76555								1662.34	-5.69207
1662.58	-0.05071				1662.58	-5.01816								1662.58	-2.58789								1662.58	-3.89311								1662.58	-5.85178
1662.82	0.02427				1662.82	-5.18265								1662.82	-2.73203								1662.82	-4.05869								1662.82	-6.08302
1663.06	0.03635				1663.06	-5.40569								1663.06	-2.90317								1663.06	-4.2349								1663.06	-6.34709
1663.3	-0.01749				1663.3	-5.63985								1663.3	-3.07486								1663.3	-4.3923								1663.3	-6.5963
1663.54	-0.08438				1663.54	-5.84722								1663.54	-3.22487								1663.54	-4.51422								1663.54	-6.79896
1663.79	-0.11938				1663.79	-6.01243								1663.79	-3.3433								1663.79	-4.60017								1663.79	-6.94606
1664.03	-0.11453				1664.03	-6.13758								1664.03	-3.43095								1664.03	-4.66077								1664.03	-7.0444
1664.27	-0.08887				1664.27	-6.23311								1664.27	-3.49413								1664.27	-4.71155								1664.27	-7.10838
1664.51	-0.06812				1664.51	-6.31109								1664.51	-3.54128								1664.51	-4.76869								1664.51	-7.15509
1664.75	-0.06769				1664.75	-6.38148								1664.75	-3.58078								1664.75	-4.84554								1664.75	-7.20168
1664.99	-0.08555				1664.99	-6.44992								1664.99	-3.61985								1664.99	-4.94902								1664.99	-7.26281
1665.23	-0.1064				1665.23	-6.51746								1665.23	-3.66411								1665.23	-5.07771								1665.23	-7.34843
1665.47	-0.11403				1665.47	-6.58161								1665.47	-3.71749								1665.47	-5.2221								1665.47	-7.46204
1665.71	-0.10356				1665.71	-6.63867								1665.71	-3.78207								1665.71	-5.36813								1665.71	-7.60106
1665.95	-0.0853				1665.95	-6.68624								1665.95	-3.85846								1665.95	-5.50201								1665.95	-7.75873
1666.19	-0.07865				1666.19	-6.72444								1666.19	-3.94565								1666.19	-5.61437								1666.19	-7.92695
1666.44	-0.10017				1666.44	-6.75629								1666.44	-4.04126								1666.44	-5.70212								1666.44	-8.09784
1666.68	-0.15223				1666.68	-6.7865								1666.68	-4.14191								1666.68	-5.76838								1666.68	-8.26481
1666.92	-0.22013				1666.92	-6.82051								1666.92	-4.24444								1666.92	-5.82123								1666.92	-8.42275
1667.16	-0.28028				1667.16	-6.86383								1667.16	-4.34846								1667.16	-5.87256								1667.16	-8.56878
1667.4	-0.3164				1667.4	-6.92224								1667.4	-4.45926								1667.4	-5.93747								1667.4	-8.70334
1667.64	-0.334				1667.64	-7.00247								1667.64	-4.5905								1667.64	-6.03416								1667.64	-8.83121
1667.88	-0.36207				1667.88	-7.11205								1667.88	-4.7647								1667.88	-6.1834								1667.88	-8.96116
1668.12	-0.43271				1668.12	-7.2566								1668.12	-5.00939								1668.12	-6.40546								1668.12	-9.10395
1668.37	-0.53699				1668.37	-7.43294								1668.37	-5.34413								1668.37	-6.70978								1668.37	-9.26697
1668.61	-0.59083				1668.61	-7.62026								1668.61	-5.75591								1668.61	-7.07713								1668.61	-9.44741
1668.85	-0.49159				1668.85	-7.7811								1668.85	-6.17669								1668.85	-7.44695								1668.85	-9.62936
1669.09	-0.27544				1669.09	-7.88449								1669.09	-6.50319								1669.09	-7.73911								1669.09	-9.79263
1669.33	-0.1215				1669.33	-7.93281								1669.33	-6.67017								1669.33	-7.90949								1669.33	-9.92741
1669.57	-0.12099				1669.57	-7.95688								1669.57	-6.6946								1669.57	-7.975								1669.57	-10.0384
1669.81	-0.20926				1669.81	-7.9902								1669.81	-6.64051								1669.81	-7.98338								1669.81	-10.1384
1670.05	-0.3024				1670.05	-8.05592								1670.05	-6.56754								1670.05	-7.97767								1670.05	-10.2414
1670.29	-0.36832				1670.29	-8.16794								1670.29	-6.51334								1670.29	-7.98576								1670.29	-10.3595
1670.53	-0.40782				1670.53	-8.33354								1670.53	-6.49772								1670.53	-8.02479								1670.53	-10.5023
1670.78	-0.42337				1670.78	-8.55227								1670.78	-6.53006								1670.78	-8.10638								1670.78	-10.6761
1671.02	-0.40885				1671.02	-8.81248								1671.02	-6.61301								1671.02	-8.23876								1671.02	-10.8825
1671.26	-0.36221				1671.26	-9.08972								1671.26	-6.74317								1671.26	-8.42495								1671.26	-11.1188
1671.5	-0.30411				1671.5	-9.35342								1671.5	-6.91129								1671.5	-8.65936								1671.5	-11.3783
1671.74	-0.2711				1671.74	-9.57931								1671.74	-7.10354								1671.74	-8.92624								1671.74	-11.6521
1671.98	-0.28619				1671.98	-9.7594								1671.98	-7.30483								1671.98	-9.20384								1671.98	-11.9319
1672.22	-0.34125				1672.22	-9.90005								1672.22	-7.50159								1672.22	-9.47096								1672.22	-12.2097
1672.46	-0.40716				1672.46	-10.013								1672.46	-7.683								1672.46	-9.71159								1672.46	-12.4772
1672.7	-0.44991				1672.7	-10.1075								1672.7	-7.84019								1672.7	-9.91487								1672.7	-12.7251
1672.94	-0.44002				1672.94	-10.1873								1672.94	-7.9657								1672.94	-10.0738								1672.94	-12.9427
1673.19	-0.3586				1673.19	-10.2524								1673.19	-8.05426								1673.19	-10.185								1673.19	-13.1208
1673.43	-0.20567				1673.43	-10.303								1673.43	-8.10457								1673.43	-10.249								1673.43	-13.2545
1673.67	-0.00997				1673.67	-10.3437								1673.67	-8.12207								1673.67	-10.2727								1673.67	-13.3475
1673.91	0.16608				1673.91	-10.3872								1673.91	-8.12141								1673.91	-10.2704								1673.91	-13.4152
1674.15	0.2374				1674.15	-10.4574								1674.15	-8.12927								1674.15	-10.2653								1674.15	-13.4876
1674.39	0.13619				1674.39	-10.5901								1674.39	-8.1869								1674.39	-10.2904								1674.39	-13.6106
1674.63	-0.11892				1674.63	-10.8274								1674.63	-8.3491								1674.63	-10.3876								1674.63	-13.8412
1674.87	-0.38593				1674.87	-11.1974								1674.87	-8.66957								1674.87	-10.6012								1674.87	-14.2244
1675.11	-0.51682				1675.11	-11.6777								1675.11	-9.15944								1675.11	-10.9529								1675.11	-14.7467
1675.36	-0.56001				1675.36	-12.1808								1675.36	-9.74621								1675.36	-11.4081								1675.36	-15.3101
1675.6	-0.67232				1675.6	-12.6095								1675.6	-10.3092								1675.6	-11.8829								1675.6	-15.7963
1675.84	-0.86729				1675.84	-12.9257								1675.84	-10.7696								1675.84	-12.3071								1675.84	-16.1555
1676.08	-1.05426				1676.08	-13.1488								1676.08	-11.119								1676.08	-12.6602								1676.08	-16.4096
1676.32	-1.17566				1676.32	-13.316								1676.32	-11.3843								1676.32	-12.9543								1676.32	-16.6035
1676.56	-1.22952				1676.56	-13.4576								1676.56	-11.5974								1676.56	-13.2102								1676.56	-16.7745
1676.8	-1.23984				1676.8	-13.5927								1676.8	-11.7842								1676.8	-13.4457								1676.8	-16.9459
1677.04	-1.23509				1677.04	-13.7319								1677.04	-11.9654								1677.04	-13.6737								1677.04	-17.1299
1677.28	-1.2383				1677.28	-13.8803								1677.28	-12.1581								1677.28	-13.9027								1677.28	-17.3313
1677.53	-1.26328				1677.53	-14.0397								1677.53	-12.3754								1677.53	-14.1375								1677.53	-17.5498
1677.77	-1.31565				1677.77	-14.21								1677.77	-12.6243								1677.77	-14.3795								1677.77	-17.783
1678.01	-1.3965				1678.01	-14.3896								1678.01	-12.9045								1678.01	-14.6273								1678.01	-18.0277
1678.25	-1.50651				1678.25	-14.577								1678.25	-13.2083								1678.25	-14.8791								1678.25	-18.2823
1678.49	-1.64757				1678.49	-14.7722								1678.49	-13.524								1678.49	-15.1339								1678.49	-18.548
1678.73	-1.82021				1678.73	-14.9779								1678.73	-13.8396								1678.73	-15.3943								1678.73	-18.8292
1678.97	-2.01674				1678.97	-15.2009								1678.97	-14.1472								1678.97	-15.6681								1678.97	-19.1344
1679.21	-2.21251				1679.21	-15.4527								1679.21	-14.4449								1679.21	-15.9681								1679.21	-19.4752
1679.45	-2.36422				1679.45	-15.7477								1679.45	-14.737								1679.45	-16.3095								1679.45	-19.8635
1679.69	-2.42524				1679.69	-16.0957								1679.69	-15.0315								1679.69	-16.7022								1679.69	-20.3049
1679.93	-2.38036				1679.93	-16.4918								1679.93	-15.3322								1679.93	-17.1392								1679.93	-20.7895
1680.18	-2.26998				1680.18	-16.9082								1680.18	-15.6313								1680.18	-17.5908								1680.18	-21.2866
1680.42	-2.16416				1680.42	-17.3012								1680.42	-15.9091								1680.42	-18.0133								1680.42	-21.7544
1680.66	-2.10493				1680.66	-17.6313								1680.66	-16.143								1680.66	-18.3704								1680.66	-22.1582
1680.9	-2.08496				1680.9	-17.8795								1680.9	-16.3201								1680.9	-18.6495								1680.9	-22.4846
1681.14	-2.07473				1681.14	-18.0502								1681.14	-16.4428								1681.14	-18.8625								1681.14	-22.7407
1681.38	-2.05556				1681.38	-18.1633								1681.38	-16.5257								1681.38	-19.0365								1681.38	-22.9467
1681.62	-2.03227				1681.62	-18.2456								1681.62	-16.5904								1681.62	-19.2048								1681.62	-23.1273
1681.86	-2.03024				1681.86	-18.3248								1681.86	-16.6611								1681.86	-19.3992								1681.86	-23.3072
1682.11	-2.08705				1682.11	-18.4255								1682.11	-16.7601								1682.11	-19.6463								1682.11	-23.5076
1682.35	-2.24305				1682.35	-18.5654								1682.35	-16.9055								1682.35	-19.962								1682.35	-23.7436
1682.59	-2.53411				1682.59	-18.7514								1682.59	-17.1084								1682.59	-20.3471								1682.59	-24.0228
1682.83	-2.98582				1682.83	-18.9751								1682.83	-17.3725								1682.83	-20.781								1682.83	-24.3441
1683.07	-3.60671				1683.07	-19.2096								1683.07	-17.6949								1683.07	-21.2177								1683.07	-24.701
1683.31	-4.36394				1683.31	-19.4105								1683.31	-18.0721								1683.31	-21.587								1683.31	-25.0926
1683.55	-5.11324				1683.55	-19.5367								1683.55	-18.5103								1683.55	-21.8147								1683.55	-25.5486
1683.79	-5.48618				1683.79	-19.6117								1683.79	-19.0341								1683.79	-21.8924								1683.79	-26.1558
1684.03	-5.02077				1684.03	-19.8066								1684.03	-19.6688								1684.03	-21.9868								1684.03	-27.0167
1684.28	-3.97614				1684.28	-20.3455								1684.28	-20.3761								1684.28	-22.3702								1684.28	-28.0692
1684.52	-3.34549				1684.52	-21.1948								1684.52	-21.0471								1684.52	-23.0703								1684.52	-29.0406
1684.76	-3.3585				1684.76	-22.0943								1684.76	-21.6138								1684.76	-23.8402								1684.76	-29.7376
1685	-3.62652				1685	-22.8662								1685	-22.0906								1685	-24.486								1685	-30.175
1685.24	-3.89421				1685.24	-23.48								1685.24	-22.5196								1685.24	-24.9678								1685.24	-30.4492
1685.48	-4.08682				1685.48	-23.9687								1685.48	-22.9322								1685.48	-25.3199								1685.48	-30.6437
1685.72	-4.19365				1685.72	-24.3731								1685.72	-23.3431								1685.72	-25.5895								1685.72	-30.811
1685.96	-4.22245				1685.96	-24.7256								1685.96	-23.7555								1685.96	-25.8169								1685.96	-30.9808
1686.2	-4.19305				1686.2	-25.049								1686.2	-24.1677								1686.2	-26.0341								1686.2	-31.1697
1686.44	-4.13721				1686.44	-25.3596								1686.44	-24.5775								1686.44	-26.2673								1686.44	-31.3877
1686.68	-4.09306				1686.68	-25.6694								1686.68	-24.9845								1686.68	-26.5406								1686.68	-31.6421
1686.93	-4.09408				1686.93	-25.9878								1686.93	-25.3916								1686.93	-26.8759								1686.93	-31.9391
1687.17	-4.15633				1687.17	-26.3215								1687.17	-25.8039								1687.17	-27.2908								1687.17	-32.2837
1687.41	-4.27171				1687.41	-26.6739								1687.41	-26.226								1687.41	-27.7926								1687.41	-32.6773
1687.65	-4.41359				1687.65	-27.0433								1687.65	-26.658								1687.65	-28.37								1687.65	-33.1144
1687.89	-4.55405				1687.89	-27.4222								1687.89	-27.0908								1687.89	-28.9887								1687.89	-33.5798
1688.13	-4.68				1688.13	-27.7987								1688.13	-27.5062								1688.13	-29.5961								1688.13	-34.0512
1688.37	-4.79594				1688.37	-28.1611								1688.37	-27.8833								1688.37	-30.1388								1688.37	-34.5056
1688.61	-4.91353				1688.61	-28.503								1688.61	-28.2092								1688.61	-30.5822								1688.61	-34.9292
1688.86	-5.04002				1688.86	-28.828								1688.86	-28.4877								1688.86	-30.9216								1688.86	-35.3225
1689.1	-5.17353				1689.1	-29.1483								1689.1	-28.7407								1689.1	-31.1807								1689.1	-35.6993
1689.34	-5.30318				1689.34	-29.4804								1689.34	-29.0025								1689.34	-31.4008								1689.34	-36.08
1689.58	-5.41277				1689.58	-29.838								1689.58	-29.3083								1689.58	-31.6274								1689.58	-36.4822
1689.82	-5.48884				1689.82	-30.2243								1689.82	-29.6811								1689.82	-31.8959								1689.82	-36.9119
1690.06	-5.52866				1690.06	-30.6279								1690.06	-30.1194								1690.06	-32.2201								1690.06	-37.3585
1690.3	-5.54295				1690.3	-31.0253								1690.3	-30.5967								1690.3	-32.5879								1690.3	-37.7977
1690.54	-5.54885				1690.54	-31.3906								1690.54	-31.0727								1690.54	-32.9693								1690.54	-38.2026
1690.78	-5.56031				1690.78	-31.7063								1690.78	-31.5123								1690.78	-33.3312								1690.78	-38.5561
1691.02	-5.58359				1691.02	-31.9697								1691.02	-31.8985								1691.02	-33.6519								1691.02	-38.8565
1691.27	-5.61819				1691.27	-32.1907								1691.27	-32.2341								1691.27	-33.9258								1691.27	-39.1151
1691.51	-5.66062				1691.51	-32.3854								1691.51	-32.5341								1691.51	-34.1606								1691.51	-39.3488
1691.75	-5.70682				1691.75	-32.5699								1691.75	-32.816								1691.75	-34.3709								1691.75	-39.5726
1691.99	-5.75446				1691.99	-32.7555								1691.99	-33.091								1691.99	-34.5716								1691.99	-39.7943
1692.23	-5.80357				1692.23	-32.9459								1692.23	-33.3608								1692.23	-34.7743								1692.23	-40.0128
1692.47	-5.85472				1692.47	-33.138								1692.47	-33.618								1692.47	-34.9838								1692.47	-40.2195
1692.71	-5.9046				1692.71	-33.3234								1692.71	-33.8499								1692.71	-35.1982								1692.71	-40.4029
1692.95	-5.93982				1692.95	-33.492								1692.95	-34.0456								1692.95	-35.4104								1692.95	-40.5531
1693.19	-5.93388				1693.19	-33.6357								1693.19	-34.1996								1693.19	-35.6102								1693.19	-40.666
1693.43	-5.85079				1693.43	-33.7496								1693.43	-34.313								1693.43	-35.7868								1693.43	-40.7427
1693.68	-5.65644				1693.68	-33.8321								1693.68	-34.3905								1693.68	-35.9305								1693.68	-40.7878
1693.92	-5.33408				1693.92	-33.8853								1693.92	-34.4374								1693.92	-36.0334								1693.92	-40.806
1694.16	-4.90229				1694.16	-33.9149								1694.16	-34.4587								1694.16	-36.0908								1694.16	-40.8018
1694.4	-4.43104				1694.4	-33.9334								1694.4	-34.4597								1694.4	-36.1027								1694.4	-40.7802
1694.64	-4.04925				1694.64	-33.9644								1694.64	-34.4506								1694.64	-36.0771								1694.64	-40.751
1694.88	-3.92401				1694.88	-34.0481								1694.88	-34.4515								1694.88	-36.0361								1694.88	-40.7346
1695.12	-4.18202				1695.12	-34.2412								1695.12	-34.4982								1695.12	-36.0234								1695.12	-40.7698
1695.36	-4.77689				1695.36	-34.5959								1695.36	-34.6413								1695.36	-36.1095								1695.36	-40.9142
1695.6	-5.44502				1695.6	-35.0972								1695.6	-34.9179								1695.6	-36.3652								1695.6	-41.2128
1695.85	-5.94839				1695.85	-35.6097								1695.85	-35.295								1695.85	-36.7831								1695.85	-41.6289
1696.09	-6.31092				1696.09	-35.9619								1696.09	-35.6628								1696.09	-37.2392								1696.09	-42.0353
1696.33	-6.61422				1696.33	-36.0947								1696.33	-35.9277								1696.33	-37.5993								1696.33	-42.323
1696.57	-6.83377				1696.57	-36.0615								1696.57	-36.0709								1696.57	-37.8144								1696.57	-42.4694
1696.81	-6.93453				1696.81	-35.941								1696.81	-36.1195								1696.81	-37.9006								1696.81	-42.5033
1697.05	-6.92049				1697.05	-35.7924								1697.05	-36.1081								1697.05	-37.8905								1697.05	-42.4613
1697.29	-6.81301				1697.29	-35.6524								1697.29	-36.0635								1697.29	-37.8116								1697.29	-42.3718
1697.53	-6.62775				1697.53	-35.5414								1697.53	-36.0018								1697.53	-37.682								1697.53	-42.2536
1697.77	-6.36452				1697.77	-35.4673								1697.77	-35.9298								1697.77	-37.5121								1697.77	-42.1183
1698.02	-6.00888				1698.02	-35.4283								1698.02	-35.8464								1698.02	-37.3071								1698.02	-41.9719
1698.26	-5.5456				1698.26	-35.4159								1698.26	-35.7456								1698.26	-37.069								1698.26	-41.8166
1698.5	-4.98339				1698.5	-35.4199								1698.5	-35.6196								1698.5	-36.7993								1698.5	-41.6531
1698.74	-4.38655				1698.74	-35.4329								1698.74	-35.4624								1698.74	-36.5014								1698.74	-41.4824
1698.98	-3.9086				1698.98	-35.4531								1698.98	-35.2697								1698.98	-36.1832								1698.98	-41.3071
1699.22	-3.80916				1699.22	-35.4812								1699.22	-35.0335								1699.22	-35.8579								1699.22	-41.127
1699.46	-4.3968				1699.46	-35.5059								1699.46	-34.7277								1699.46	-35.5438								1699.46	-40.9263
1699.7	-5.76531				1699.7	-35.4685								1699.7	-34.2888								1699.7	-35.2634								1699.7	-40.6454
1699.94	-7.28879				1699.94	-35.2492								1699.94	-33.6685								1699.94	-35.0625								1699.94	-40.1884
1700.18	-7.86687				1700.18	-34.8483								1700.18	-33.0746								1700.18	-35.0365								1700.18	-39.6137
1700.42	-7.76733				1700.42	-34.5492								1700.42	-32.8852								1700.42	-35.1851								1700.42	-39.223
1700.67	-7.77895				1700.67	-34.4792								1700.67	-33.03								1700.67	-35.3266								1700.67	-39.0926
1700.91	-7.77247				1700.91	-34.5134								1700.91	-33.2268								1700.91	-35.3591								1700.91	-39.0662
1701.15	-7.63699				1701.15	-34.5507								1701.15	-33.3554								1701.15	-35.3004								1701.15	-39.0464
1701.39	-7.41389				1701.39	-34.553								1701.39	-33.3996								1701.39	-35.1866								1701.39	-39.0078
1701.63	-7.14567				1701.63	-34.5083								1701.63	-33.3683								1701.63	-35.0392								1701.63	-38.9492
1701.87	-6.85654				1701.87	-34.4144								1701.87	-33.273								1701.87	-34.8694								1701.87	-38.874
1702.11	-6.56447				1702.11	-34.2756								1702.11	-33.126								1702.11	-34.6827								1702.11	-38.786
1702.35	-6.28741				1702.35	-34.1008								1702.35	-32.9417								1702.35	-34.4834								1702.35	-38.6885
1702.6	-6.04445				1702.6	-33.9033								1702.6	-32.7366								1702.6	-34.2753								1702.6	-38.584
1702.84	-5.85504				1702.84	-33.6987								1702.84	-32.5288								1702.84	-34.0628								1702.84	-38.4741
1703.08	-5.7363				1703.08	-33.5032								1703.08	-32.3361								1703.08	-33.8511								1703.08	-38.3595
1703.32	-5.69677				1703.32	-33.3319								1703.32	-32.1731								1703.32	-33.6471								1703.32	-38.2386
1703.56	-5.72831				1703.56	-33.1965								1703.56	-32.0471								1703.56	-33.4583								1703.56	-38.1076
1703.8	-5.80285				1703.8	-33.1028								1703.8	-31.9539								1703.8	-33.292								1703.8	-37.9607
1704.04	-5.88283				1704.04	-33.0479								1704.04	-31.8757								1704.04	-33.1528								1704.04	-37.7928
1704.28	-5.94145				1704.28	-33.0213								1704.28	-31.7871								1704.28	-33.0391								1704.28	-37.6031
1704.52	-5.97316				1704.52	-33.0082								1704.52	-31.6668								1704.52	-32.9418								1704.52	-37.3951
1704.77	-5.9855				1704.77	-32.9967								1704.77	-31.5072								1704.77	-32.8475								1704.77	-37.1734
1705.01	-5.98739				1705.01	-32.9796								1705.01	-31.3148								1705.01	-32.7431								1705.01	-36.9396
1705.25	-5.98586				1705.25	-32.9529								1705.25	-31.1043								1705.25	-32.6205								1705.25	-36.6907
1705.49	-5.98275				1705.49	-32.9103								1705.49	-30.8916								1705.49	-32.476								1705.49	-36.4205
1705.73	-5.96815				1705.73	-32.84								1705.73	-30.6912								1705.73	-32.3106								1705.73	-36.124
1705.97	-5.92078				1705.97	-32.7267								1705.97	-30.515								1705.97	-32.1306								1705.97	-35.8047
1706.21	-5.82793				1706.21	-32.5619								1706.21	-30.3715								1706.21	-31.9486								1706.21	-35.4814
1706.45	-5.70821				1706.45	-32.3558								1706.45	-30.2633								1706.45	-31.7815								1706.45	-35.1854
1706.69	-5.60045				1706.69	-32.1384								1706.69	-30.1843								1706.69	-31.6412								1706.69	-34.945
1706.93	-5.52388				1706.93	-31.9438								1706.93	-30.1219								1706.93	-31.5285								1706.93	-34.7691
1707.17	-5.46583				1707.17	-31.7944								1707.17	-30.0619								1707.17	-31.4347								1707.17	-34.6463
1707.42	-5.40558				1707.42	-31.6973								1707.42	-29.9943								1707.42	-31.3489								1707.42	-34.5556
1707.66	-5.33631				1707.66	-31.6486								1707.66	-29.9143								1707.66	-31.2632								1707.66	-34.4778
1707.9	-5.26692				1707.9	-31.6406								1707.9	-29.8218								1707.9	-31.1742								1707.9	-34.4
1708.14	-5.21304				1708.14	-31.6649								1708.14	-29.721								1708.14	-31.0822								1708.14	-34.317
1708.38	-5.18664				1708.38	-31.7147								1708.38	-29.619								1708.38	-30.9898								1708.38	-34.2299
1708.62	-5.19006				1708.62	-31.7851								1708.62	-29.5257								1708.62	-30.9008								1708.62	-34.1462
1708.86	-5.21471				1708.86	-31.8731								1708.86	-29.4522								1708.86	-30.8193								1708.86	-34.0771
1709.1	-5.244				1709.1	-31.9765								1709.1	-29.4087								1709.1	-30.749								1709.1	-34.0355
1709.35	-5.25904				1709.35	-32.0913								1709.35	-29.4015								1709.35	-30.6924								1709.35	-34.0304
1709.59	-5.24545				1709.59	-32.2094								1709.59	-29.4303								1709.59	-30.65								1709.59	-34.0623
1709.83	-5.19925				1709.83	-32.3166								1709.83	-29.4868								1709.83	-30.6196								1709.83	-34.1185
1710.07	-5.12984				1710.07	-32.3951								1710.07	-29.5564								1710.07	-30.5968								1710.07	-34.1743
1710.31	-5.05477				1710.31	-32.4285								1710.31	-29.6241								1710.31	-30.5762								1710.31	-34.2019
1710.55	-4.98848				1710.55	-32.4089								1710.55	-29.6803								1710.55	-30.5533								1710.55	-34.1823
1710.79	-4.93377				1710.79	-32.3393								1710.79	-29.7238								1710.79	-30.5259								1710.79	-34.1139
1711.03	-4.88381				1711.03	-32.2317								1711.03	-29.76								1711.03	-30.494								1711.03	-34.0109
1711.27	-4.83071				1711.27	-32.1018								1711.27	-29.7968								1711.27	-30.4593								1711.27	-33.8971
1711.51	-4.77225				1711.51	-31.9654								1711.51	-29.8398								1711.51	-30.4234								1711.51	-33.7969
1711.76	-4.71258				1711.76	-31.8359								1711.76	-29.8908								1711.76	-30.3867								1711.76	-33.7293
1712	-4.65851				1712	-31.7234								1712	-29.9466								1712	-30.3479								1712	-33.7042
1712.24	-4.61466				1712.24	-31.6344								1712.24	-30.0006								1712.24	-30.304								1712.24	-33.7212
1712.48	-4.58104				1712.48	-31.5715								1712.48	-30.0441								1712.48	-30.2511								1712.48	-33.7711
1712.72	-4.55346				1712.72	-31.5332								1712.72	-30.0694								1712.72	-30.1856								1712.72	-33.8397
1712.96	-4.5271				1712.96	-31.5152								1712.96	-30.0717								1712.96	-30.106								1712.96	-33.9135
1713.2	-4.49999				1713.2	-31.5114								1713.2	-30.0503								1713.2	-30.0134								1713.2	-33.9858
1713.44	-4.47348				1713.44	-31.516								1713.44	-30.0084								1713.44	-29.9123								1713.44	-34.0585
1713.68	-4.44678				1713.68	-31.525								1713.68	-29.9532								1713.68	-29.8097								1713.68	-34.1413
1713.92	-4.40689				1713.92	-31.536								1713.92	-29.8945								1713.92	-29.7144								1713.92	-34.2456
1714.17	-4.3232				1714.17	-31.5472								1714.17	-29.8445								1714.17	-29.6348								1714.17	-34.3746
1714.41	-4.16185				1714.41	-31.5563								1714.41	-29.815								1714.41	-29.5757								1714.41	-34.5133
1714.65	-3.92122				1714.65	-31.5583								1714.65	-29.8122								1714.65	-29.5361								1714.65	-34.6275
1714.89	-3.64796				1714.89	-31.5453								1714.89	-29.8303								1714.89	-29.507								1714.89	-34.6783
1715.13	-3.39547				1715.13	-31.5087								1715.13	-29.8513								1715.13	-29.4748								1715.13	-34.6436
1715.37	-3.17221				1715.37	-31.4423								1715.37	-29.8531								1715.37	-29.4277								1715.37	-34.5278
1715.61	-2.94754				1715.61	-31.3456								1715.61	-29.8189								1715.61	-29.3615								1715.61	-34.3525
1715.85	-2.69731				1715.85	-31.2245								1715.85	-29.7427								1715.85	-29.2812								1715.85	-34.1437
1716.09	-2.43614				1716.09	-31.0908								1716.09	-29.6283								1716.09	-29.2003								1716.09	-33.9241
1716.34	-2.22375				1716.34	-30.9624								1716.34	-29.4882								1716.34	-29.1409								1716.34	-33.7128
1716.58	-2.14702				1716.58	-30.8632								1716.58	-29.3411								1716.58	-29.1325								1716.58	-33.5281
1716.82	-2.2761				1716.82	-30.8223								1716.82	-29.2106								1716.82	-29.2088								1716.82	-33.3895
1717.06	-2.59046				1717.06	-30.8708								1717.06	-29.121								1717.06	-29.398								1717.06	-33.3193
1717.3	-2.91035				1717.3	-31.0334								1717.3	-29.0926								1717.3	-29.7011								1717.3	-33.3396
1717.54	-2.9528				1717.54	-31.3109								1717.54	-29.1351								1717.54	-30.0641								1717.54	-33.4604
1717.78	-2.62726				1717.78	-31.6622								1717.78	-29.2418								1717.78	-30.3796								1717.78	-33.657
1718.02	-2.24259				1718.02	-32.0145								1718.02	-29.3889								1718.02	-30.5535								1718.02	-33.8651
1718.26	-2.11669				1718.26	-32.3086								1718.26	-29.5478								1718.26	-30.5752								1718.26	-34.0192
1718.51	-2.20945				1718.51	-32.5262								1718.51	-29.7013								1718.51	-30.4995								1718.51	-34.0934
1718.75	-2.33568				1718.75	-32.6749								1718.75	-29.8444								1718.75	-30.3861								1718.75	-34.0991
1718.99	-2.39273				1718.99	-32.7658								1718.99	-29.9766								1718.99	-30.271								1718.99	-34.0607
1719.23	-2.36772				1719.23	-32.8055								1719.23	-30.0958								1719.23	-30.17								1719.23	-34.0011
1719.47	-2.28421				1719.47	-32.7979								1719.47	-30.1982								1719.47	-30.0875								1719.47	-33.9372
1719.71	-2.17034				1719.71	-32.7478								1719.71	-30.2799								1719.71	-30.0238								1719.71	-33.8801
1719.95	-2.04838				1719.95	-32.6633								1719.95	-30.3393								1719.95	-29.9787								1719.95	-33.8358
1720.19	-1.93374				1720.19	-32.5566								1720.19	-30.3779								1720.19	-29.9515								1720.19	-33.8064
1720.43	-1.83646				1720.43	-32.4424								1720.43	-30.4								1720.43	-29.941								1720.43	-33.7901
1720.67	-1.76272				1720.67	-32.3357								1720.67	-30.4115								1720.67	-29.9431								1720.67	-33.7821
1720.91	-1.71536				1720.91	-32.2475								1720.91	-30.4179								1720.91	-29.95								1720.91	-33.7762
1721.16	-1.69438				1721.16	-32.182								1721.16	-30.4218								1721.16	-29.9503								1721.16	-33.7658
1721.4	-1.69714				1721.4	-32.1356								1721.4	-30.4226								1721.4	-29.9317								1721.4	-33.747
1721.64	-1.71897				1721.64	-32.0988								1721.64	-30.4163								1721.64	-29.8845								1721.64	-33.7188
1721.88	-1.75318				1721.88	-32.0602								1721.88	-30.3978								1721.88	-29.8049								1721.88	-33.6821
1722.12	-1.79133				1722.12	-32.0105								1722.12	-30.3621								1722.12	-29.6962								1722.12	-33.6385
1722.36	-1.82177				1722.36	-31.9448								1722.36	-30.3058								1722.36	-29.5674								1722.36	-33.5869
1722.6	-1.82845				1722.6	-31.8618								1722.6	-30.2271								1722.6	-29.4302								1722.6	-33.5232
1722.84	-1.79234				1722.84	-31.763								1722.84	-30.127								1722.84	-29.2966								1722.84	-33.4412
1723.09	-1.69877				1723.09	-31.6518								1723.09	-30.01								1723.09	-29.1756								1723.09	-33.3374
1723.33	-1.54824				1723.33	-31.5333								1723.33	-29.8854								1723.33	-29.0711								1723.33	-33.2153
1723.57	-1.3615				1723.57	-31.4142								1723.57	-29.7664								1723.57	-28.9816								1723.57	-33.0879
1723.81	-1.17025				1723.81	-31.3023								1723.81	-29.6659								1723.81	-28.9019								1723.81	-32.9737
1724.05	-1.00103				1724.05	-31.2045								1724.05	-29.5918								1724.05	-28.8262								1724.05	-32.8886
1724.29	-0.86632				1724.29	-31.1244								1724.29	-29.5444								1724.29	-28.7515								1724.29	-32.84
1724.53	-0.767				1724.53	-31.0619								1724.53	-29.5166								1724.53	-28.678								1724.53	-32.8252
1724.77	-0.69811				1724.77	-31.0115								1724.77	-29.4957								1724.77	-28.6083								1724.77	-32.8332
1725.01	-0.6524				1725.01	-30.9632								1725.01	-29.4668								1725.01	-28.5452								1725.01	-32.8489
1725.25	-0.62125				1725.25	-30.9034								1725.25	-29.4154								1725.25	-28.4901								1725.25	-32.8572
1725.49	-0.59618				1725.49	-30.8186								1725.49	-29.3319								1725.49	-28.442								1725.49	-32.8469
1725.74	-0.57105				1725.74	-30.6986								1725.74	-29.2144								1725.74	-28.3965								1725.74	-32.8131
1725.98	-0.54388				1725.98	-30.5401								1725.98	-29.0687								1725.98	-28.3467								1725.98	-32.7567
1726.22	-0.51671				1726.22	-30.3473								1726.22	-28.9057								1726.22	-28.2845								1726.22	-32.6811
1726.46	-0.49318				1726.46	-30.1299								1726.46	-28.7362								1726.46	-28.202								1726.46	-32.5879
1726.7	-0.47578				1726.7	-29.8999								1726.7	-28.5674								1726.7	-28.0927								1726.7	-32.474
1726.94	-0.46414				1726.94	-29.6685								1726.94	-28.4016								1726.94	-27.9527								1726.94	-32.3328
1727.18	-0.45535				1727.18	-29.4449								1727.18	-28.2378								1727.18	-27.7824								1727.18	-32.1586
1727.42	-0.44633				1727.42	-29.2356								1727.42	-28.0757								1727.42	-27.5863								1727.42	-31.9516
1727.66	-0.43671				1727.66	-29.0447								1727.66	-27.9176								1727.66	-27.3719								1727.66	-31.7214
1727.91	-0.4316				1727.91	-28.8741								1727.91	-27.769								1727.91	-27.1471								1727.91	-31.4853
1728.15	-0.44246				1728.15	-28.7241								1728.15	-27.6361								1728.15	-26.9179								1728.15	-31.2637
1728.39	-0.48529				1728.39	-28.5933								1728.39	-27.5225								1728.39	-26.6869								1728.39	-31.0747
1728.63	-0.57374				1728.63	-28.4782								1728.63	-27.4262								1728.63	-26.4541								1728.63	-30.9296
1728.87	-0.70723				1728.87	-28.3718								1728.87	-27.3372								1728.87	-26.2181								1728.87	-30.8304
1729.11	-0.85719				1729.11	-28.262								1729.11	-27.2371								1729.11	-25.9795								1729.11	-30.7666
1729.35	-0.96559				1729.35	-28.1322								1729.35	-27.103								1729.35	-25.7443								1729.35	-30.7143
1729.59	-0.97218				1729.59	-27.9655								1729.59	-26.9183								1729.59	-25.5252								1729.59	-30.6392
1729.84	-0.86434				1729.84	-27.7537								1729.84	-26.6845								1729.84	-25.337								1729.84	-30.5089
1730.08	-0.69812				1730.08	-27.5022								1730.08	-26.4239								1730.08	-25.184								1730.08	-30.3089
1730.32	-0.54874				1730.32	-27.2256								1730.32	-26.1637								1730.32	-25.0532								1730.32	-30.0474
1730.56	-0.4474				1730.56	-26.9378								1730.56	-25.9178								1730.56	-24.9204								1730.56	-29.7463
1730.8	-0.37656				1730.8	-26.6458								1730.8	-25.6825								1730.8	-24.7642								1730.8	-29.4274
1731.04	-0.30327				1731.04	-26.3517								1731.04	-25.4447								1731.04	-24.5754								1731.04	-29.1066
1731.28	-0.2026				1731.28	-26.0554								1731.28	-25.1918								1731.28	-24.3571								1731.28	-28.7943
1731.52	-0.06245				1731.52	-25.7577								1731.52	-24.9171								1731.52	-24.1222								1731.52	-28.498
1731.76	0.11683				1731.76	-25.4613								1731.76	-24.6227								1731.76	-23.889								1731.76	-28.2239
1732	0.32168				1732	-25.1706								1732	-24.3184								1732	-23.6776								1732	-27.9765
1732.24	0.52186				1732.24	-24.8911								1732.24	-24.0201								1732.24	-23.505								1732.24	-27.7561
1732.49	0.66863				1732.49	-24.6281								1732.49	-23.745								1732.49	-23.3806								1732.49	-27.5558
1732.73	0.70035				1732.73	-24.3855								1732.73	-23.5062								1732.73	-23.2993								1732.73	-27.3577
1732.97	0.5672				1732.97	-24.1633								1732.97	-23.3028								1732.97	-23.232								1732.97	-27.1287
1733.21	0.28606				1733.21	-23.9514								1733.21	-23.1079								1733.21	-23.1149								1733.21	-26.8176
1733.45	0.01911				1733.45	-23.721								1733.45	-22.8564								1733.45	-22.845								1733.45	-26.3658
1733.69	0.07211				1733.69	-23.422								1733.69	-22.46								1733.69	-22.3193								1733.69	-25.7463
1733.93	0.59618				1733.93	-23.0081								1733.93	-21.8791								1733.93	-21.5429								1733.93	-25.0279
1734.17	1.20001				1734.17	-22.4876								1734.17	-21.1986								1734.17	-20.6968								1734.17	-24.3628
1734.41	1.36698				1734.41	-21.9224								1734.41	-20.5621								1734.41	-19.9895								1734.41	-23.8487
1734.66	1.10391				1734.66	-21.3717								1734.66	-20.0414								1734.66	-19.4844								1734.66	-23.46
1734.9	0.69519				1734.9	-20.863								1734.9	-19.6252								1734.9	-19.1299								1734.9	-23.1259
1735.14	0.33044				1735.14	-20.4031								1735.14	-19.2778								1735.14	-18.8594								1735.14	-22.7991
1735.38	0.07253				1735.38	-19.9914								1735.38	-18.9723								1735.38	-18.6319								1735.38	-22.4643
1735.62	-0.07599				1735.62	-19.6243								1735.62	-18.6944								1735.62	-18.428								1735.62	-22.1228
1735.86	-0.13509				1735.86	-19.2959								1735.86	-18.4373								1735.86	-18.2388								1735.86	-21.7812
1736.1	-0.13366				1736.1	-18.9976								1736.1	-18.1959								1736.1	-18.0574								1736.1	-21.445
1736.34	-0.10245				1736.34	-18.7185								1736.34	-17.9629								1736.34	-17.8736								1736.34	-21.1168
1736.58	-0.06657				1736.58	-18.4464								1736.58	-17.7269								1736.58	-17.6726								1736.58	-20.7961
1736.83	-0.03848				1736.83	-18.1694								1736.83	-17.4736								1736.83	-17.4381								1736.83	-20.4811
1737.07	-0.01612				1737.07	-17.8806								1737.07	-17.1907								1737.07	-17.1586								1737.07	-20.1716
1737.31	0.01241				1737.31	-17.5796								1737.31	-16.8734								1737.31	-16.8349								1737.31	-19.8703
1737.55	0.05961				1737.55	-17.2721								1737.55	-16.5277								1737.55	-16.4821								1737.55	-19.5828
1737.79	0.12978				1737.79	-16.965								1737.79	-16.1674								1737.79	-16.1244								1737.79	-19.3145
1738.03	0.2132				1738.03	-16.6606								1738.03	-15.8078								1738.03	-15.7863								1738.03	-19.0673
1738.27	0.2852				1738.27	-16.352								1738.27	-15.4586								1738.27	-15.4838								1738.27	-18.8369
1738.51	0.3131				1738.51	-16.021								1738.51	-15.1189								1738.51	-15.2188								1738.51	-18.6115
1738.75	0.27659				1738.75	-15.6371								1738.75	-14.774								1738.75	-14.9732								1738.75	-18.3691
1738.99	0.19832				1738.99	-15.1614								1738.99	-14.3948								1738.99	-14.7058								1738.99	-18.0774
1739.24	0.1583				1739.24	-14.564								1739.24	-13.947								1739.24	-14.3566								1739.24	-17.701
1739.48	0.24252				1739.48	-13.8581								1739.48	-13.4164								1739.48	-13.8762								1739.48	-17.2238
1739.72	0.43235				1739.72	-13.1227								1739.72	-12.8367								1739.72	-13.2726								1739.72	-16.6741
1739.96	0.58836				1739.96	-12.467								1739.96	-12.2791								1739.96	-12.6221								1739.96	-16.1156
1740.2	0.60684				1740.2	-11.9538								1740.2	-11.7995								1740.2	-12.0142								1740.2	-15.6008
1740.44	0.51644				1740.44	-11.574								1740.44	-11.4069								1740.44	-11.494								1740.44	-15.142
1740.68	0.40181				1740.68	-11.2824								1740.68	-11.0786								1740.68	-11.0601								1740.68	-14.724
1740.92	0.31658				1740.92	-11.0372								1740.92	-10.7874								1740.92	-10.6909								1740.92	-14.3284
1741.16	0.26743				1741.16	-10.8144								1741.16	-10.5161								1741.16	-10.3656								1741.16	-13.9454
1741.4	0.23147				1741.4	-10.6047								1741.4	-10.2583								1741.4	-10.0709								1741.4	-13.5751
1741.65	0.17594				1741.65	-10.4063								1741.65	-10.0145								1741.65	-9.80063								1741.65	-13.2236
1741.89	0.07388				1741.89	-10.2177								1741.89	-9.78666								1741.89	-9.55219								1741.89	-12.8978
1742.13	-0.08051				1742.13	-10.0321								1742.13	-9.57158								1742.13	-9.32321								1742.13	-12.6004
1742.37	-0.25958				1742.37	-9.83387								1742.37	-9.35572								1742.37	-9.10783								1742.37	-12.3248
1742.61	-0.40206				1742.61	-9.60096								1742.61	-9.11419								1742.61	-8.89605								1742.61	-12.0539
1742.85	-0.43674				1742.85	-9.31335								1742.85	-8.81759								1742.85	-8.67538								1742.85	-11.7636
1743.09	-0.32839				1743.09	-8.96579								1743.09	-8.44789								1743.09	-8.43517								1743.09	-11.4334
1743.33	-0.1112				1743.33	-8.57384								1743.33	-8.01273								1743.33	-8.16968								1743.33	-11.0573
1743.58	0.13163				1743.58	-8.16516								1743.58	-7.54436								1743.58	-7.87699								1743.58	-10.645
1743.82	0.32668				1743.82	-7.76265								1743.82	-7.08171								1743.82	-7.5555								1743.82	-10.2131
1744.06	0.44544				1744.06	-7.37447								1744.06	-6.65194								1744.06	-7.20248								1744.06	-9.77509
1744.3	0.4948				1744.3	-6.9968								1744.3	-6.26392								1744.3	-6.81615								1744.3	-9.33716
1744.54	0.49371				1744.54	-6.62286								1744.54	-5.91244								1744.54	-6.39896								1744.54	-8.90177
1744.78	0.45945				1744.78	-6.25093								1744.78	-5.58593								1744.78	-5.9604								1744.78	-8.47239
1745.02	0.40439				1745.02	-5.88816								1745.02	-5.27288								1745.02	-5.51781								1745.02	-8.05701
1745.26	0.33638				1745.26	-5.54984								1745.26	-4.96594								1745.26	-5.09456								1745.26	-7.66855
1745.5	0.25972				1745.5	-5.25493								1745.5	-4.66328								1745.5	-4.71554								1745.5	-7.32223
1745.74	0.17638				1745.74	-5.01913								1745.74	-4.36782								1745.74	-4.40054								1745.74	-7.03025
1745.98	0.08826				1745.98	-4.84772								1745.98	-4.08469								1745.98	-4.15733								1745.98	-6.79594
1746.23	-0.000777822				1746.23	-4.73106								1746.23	-3.81815								1746.23	-3.97716								1746.23	-6.60966
1746.47	-0.08388				1746.47	-4.64493								1746.47	-3.56876								1746.47	-3.83514								1746.47	-6.44872
1746.71	-0.15342				1746.71	-4.55742								1746.71	-3.3335								1746.71	-3.69772								1746.71	-6.28339
1746.95	-0.20401				1746.95	-4.43927								1746.95	-3.10737								1746.95	-3.53405								1746.95	-6.08615
1747.19	-0.23451				1747.19	-4.27371								1747.19	-2.88743								1747.19	-3.32767								1747.19	-5.84181
1747.43	-0.2463				1747.43	-4.06101								1747.43	-2.67632								1747.43	-3.08237								1747.43	-5.55265
1747.67	-0.23816				1747.67	-3.81709								1747.67	-2.4842								1747.67	-2.82171								1747.67	-5.23892
1747.91	-0.20155				1747.91	-3.56822								1747.91	-2.3275								1747.91	-2.58198								1747.91	-4.93454
1748.15	-0.12403				1748.15	-3.34403								1748.15	-2.2242								1748.15	-2.40123								1748.15	-4.679
1748.4	-0.00267				1748.4	-3.16961								1748.4	-2.18487								1748.4	-2.30478								1748.4	-4.5051
1748.64	0.1435				1748.64	-3.05705								1748.64	-2.20386								1748.64	-2.2925								1748.64	-4.42432
1748.88	0.28426				1748.88	-3.00047								1748.88	-2.2573								1748.88	-2.33683								1748.88	-4.41972
1749.12	0.40566				1749.12	-2.97964								1749.12	-2.31241								1749.12	-2.39674								1749.12	-4.45398
1749.36	0.51768				1749.36	-2.97078								1749.36	-2.34136								1749.36	-2.4377								1749.36	-4.48845
1749.6	0.63205				1749.6	-2.95532								1749.6	-2.32908								1749.6	-2.4429								1749.6	-4.49711
1749.84	0.73837				1749.84	-2.92158								1749.84	-2.27164								1749.84	-2.41137								1749.84	-4.46846
1750.08	0.80329				1750.08	-2.8603								1750.08	-2.16934								1750.08	-2.34916								1750.08	-4.3993
1750.32	0.79648				1750.32	-2.75845								1750.32	-2.0192								1750.32	-2.25878								1750.32	-4.28666
1750.57	0.73043				1750.57	-2.5968								1750.57	-1.81171								1750.57	-2.13159								1750.57	-4.12345
1750.81	0.6764				1750.81	-2.35959								1750.81	-1.5381								1750.81	-1.94984								1750.81	-3.90349
1751.05	0.70281				1751.05	-2.06058								1751.05	-1.21277								1751.05	-1.70756								1751.05	-3.63883
1751.29	0.77585				1751.29	-1.75741								1751.29	-0.88609								1751.29	-1.4327								1751.29	-3.36989
1751.53	0.78756				1751.53	-1.51982								1751.53	-0.61726								1751.53	-1.17589								1751.53	-3.14309
1751.77	0.69834				1751.77	-1.37932								1751.77	-0.43189								1751.77	-0.97235								1751.77	-2.97771
1752.01	0.56318				1752.01	-1.32251								1752.01	-0.31742								1752.01	-0.82665								1752.01	-2.86355
1752.25	0.4483				1752.25	-1.31755								1752.25	-0.24756								1752.25	-0.72587								1752.25	-2.78037
1752.49	0.38218				1752.49	-1.33519								1752.49	-0.20074								1752.49	-0.65456								1752.49	-2.71189
1752.73	0.36056				1752.73	-1.35396								1752.73	-0.16452								1752.73	-0.59982								1752.73	-2.64819
1752.98	0.3644				1752.98	-1.35874								1752.98	-0.13348								1752.98	-0.55129								1752.98	-2.58371
1753.22	0.3732				1753.22	-1.33905								1753.22	-0.10618								1753.22	-0.49964								1753.22	-2.51475
1753.46	0.37257				1753.46	-1.2888								1753.46	-0.08261								1753.46	-0.43654								1753.46	-2.43841
1753.7	0.357				1753.7	-1.20702								1753.7	-0.06284								1753.7	-0.35563								1753.7	-2.35284
1753.94	0.32926				1753.94	-1.09825								1753.94	-0.04624								1753.94	-0.2542								1753.94	-2.25819
1754.18	0.29718				1754.18	-0.97123								1754.18	-0.0315								1754.18	-0.13386								1754.18	-2.15736
1754.42	0.26927				1754.42	-0.83661								1754.42	-0.01675								1754.42	0								1754.42	-2.05581
1754.66	0.25059				1754.66	-0.70422								1754.66	0								1754.66	0.13976								1754.66	-1.96055
1754.9	0.24002				1754.9	-0.58145								1754.9	0.02099								1754.9	0.2774								1754.9	-1.87822
1755.15	0.22973				1755.15	-0.47249								1755.15	0.04814								1755.15	0.40538								1755.15	-1.81381
1755.39	0.20767				1755.39	-0.37835								1755.39	0.08353								1755.39	0.51782								1755.39	-1.7689
1755.63	0.16386				1755.63	-0.29706								1755.63	0.12959								1755.63	0.61114								1755.63	-1.74074
1755.87	0.09957				1755.87	-0.22414								1755.87	0.18925								1755.87	0.68497								1755.87	-1.72174
1756.11	0.034				1756.11	-0.15337								1756.11	0.26539								1756.11	0.74291								1756.11	-1.70021
1756.35	-0.0012				1756.35	-0.07926								1756.35	0.35831								1756.35	0.79165								1756.35	-1.66407
1756.59	0.01402				1756.59	0								1756.59	0.46257								1756.59	0.83807								1756.59	-1.60651
1756.83	0.06493				1756.83	0.0812								1756.83	0.56678								1756.83	0.88561								1756.83	-1.53026
1757.07	0.11244				1757.07	0.15909								1757.07	0.65925								1757.07	0.93344								1757.07	-1.44483
1757.32	0.1303				1757.32	0.23098								1757.32	0.73489								1757.32	0.97849								1757.32	-1.35826
1757.56	0.12253				1757.56	0.29757								1757.56	0.79605								1757.56	1.01737								1757.56	-1.27217
1757.8	0.10752				1757.8	0.36038								1757.8	0.84805								1757.8	1.04626								1757.8	-1.1833
1758.04	0.09796				1758.04	0.41859								1758.04	0.89411								1758.04	1.06019								1758.04	-1.08783
1758.28	0.09542				1758.28	0.46814								1758.28	0.93286								1758.28	1.05377								1758.28	-0.98539
1758.52	0.09561				1758.52	0.50268								1758.52	0.95877								1758.52	1.02276								1758.52	-0.88074
1758.76	0.0953				1758.76	0.51647								1758.76	0.9645								1758.76	0.96681								1758.76	-0.78347
1759	0.09585				1759	0.50749								1759	0.94451								1759	0.8914								1759	-0.70485
1759.24	0.10308				1759.24	0.48028								1759.24	0.89884								1759.24	0.80807								1759.24	-0.65237
1759.48	0.12433				1759.48	0.4457								1759.48	0.83526								1759.48	0.73238								1759.48	-0.62493
1759.73	0.162				1759.73	0.4181								1759.73	0.76783								1759.73	0.68038								1759.73	-0.61142
1759.97	0.20768				1759.97	0.41133								1759.97	0.71416								1759.97	0.66605								1759.97	-0.59343
1760.21	0.23928				1760.21	0.43622								1760.21	0.69286								1760.21	0.70102								1760.21	-0.54918
1760.45	0.22725				1760.45	0.49975								1760.45	0.72338								1760.45	0.79606								1760.45	-0.45729
1760.69	0.15223				1760.69	0.60535								1760.69	0.82574								1760.69	0.9617								1760.69	-0.30107
1760.93	0.02954				1760.93	0.75062								1760.93	1.01665								1760.93	1.20379								1760.93	-0.07718
1761.17	-0.07929				1761.17	0.92141								1761.17	1.29549								1761.17	1.50946								1761.17	0.18916
1761.41	-0.10181				1761.41	1.0848								1761.41	1.62289								1761.41	1.82899								1761.41	0.43192
1761.65	-0.02995				1761.65	1.19539								1761.65	1.91662								1761.65	2.07873								1761.65	0.56157
1761.89	0.05849				1761.89	1.2223								1761.89	2.09259								1761.89	2.18708								1761.89	0.52217
1762.14	0.08733				1762.14	1.17155								1762.14	2.12075								1762.14	2.14516								1762.14	0.33437
1762.38	0.05464				1762.38	1.07677								1762.38	2.03366								1762.38	2.00336								1762.38	0.07391
1762.62	0.00399				1762.62	0.97275								1762.62	1.88947								1762.62	1.82783								1762.62	-0.18148
1762.86	-0.02897				1762.86	0.88064								1762.86	1.73838								1762.86	1.66821								1762.86	-0.38193
1763.1	-0.03485				1763.1	0.80767								1763.1	1.61123								1763.1	1.54935								1763.1	-0.50728
1763.34	-0.02247				1763.34	0.75328								1763.34	1.52266								1763.34	1.47703								1763.34	-0.55785
1763.58	-0.00734				1763.58	0.71402								1763.58	1.47586								1763.58	1.44417								1763.58	-0.54617
1763.82	-0.00202				1763.82	0.68709								1763.82	1.46692								1763.82	1.43655								1763.82	-0.49105
1764.07	-0.01106				1764.07	0.67118								1764.07	1.487								1764.07	1.43742								1764.07	-0.41353
1764.31	-0.02997				1764.31	0.6658								1764.31	1.52385								1764.31	1.43151								1764.31	-0.3339
1764.55	-0.04834				1764.55	0.66913								1764.55	1.563								1764.55	1.40813								1764.55	-0.26965
1764.79	-0.05543				1764.79	0.6763								1764.79	1.58982								1764.79	1.36307								1764.79	-0.2344
1765.03	-0.04436				1765.03	0.6793								1765.03	1.59233								1765.03	1.29885								1765.03	-0.23721
1765.27	-0.01397				1765.27	0.66955								1765.27	1.5644								1765.27	1.22386								1765.27	-0.28192
1765.51	0.03275				1765.51	0.64207								1765.51	1.50828								1765.51	1.1509								1765.51	-0.36603
1765.75	0.09112				1765.75	0.59918								1765.75	1.43482								1765.75	1.09548								1765.75	-0.47974
1765.99	0.15651				1765.99	0.55191								1765.99	1.36167								1765.99	1.0744								1765.99	-0.60593
1766.23	0.22331				1766.23	0.51788								1766.23	1.30943								1766.23	1.10388								1766.23	-0.72187
1766.47	0.28238				1766.47	0.51692								1766.47	1.29764								1766.47	1.19696								1766.47	-0.80226
1766.72	0.31983				1766.72	0.56576								1766.72	1.34136								1766.72	1.36035								1766.72	-0.82325
1766.96	0.3199				1766.96	0.67219								1766.96	1.44834								1766.96	1.58965								1766.96	-0.76728
1767.2	0.27494				1767.2	0.82973								1767.2	1.61703								1767.2	1.86393								1767.2	-0.62893
1767.44	0.1969				1767.44	1.01247								1767.44	1.83276								1767.44	2.13921								1767.44	-0.42283
1767.68	0.11823				1767.68	1.17496								1767.68	2.06418								1767.68	2.3492								1767.68	-0.19107
1767.92	0.06717				1767.92	1.26496								1767.92	2.26563								1767.92	2.42398								1767.92	0.00145
1768.16	0.03652				1768.16	1.25276								1768.16	2.39357								1768.16	2.32967								1768.16	0.09467
1768.4	-0.00733				1768.4	1.15582								1768.4	2.43164								1768.4	2.09888								1768.4	0.07135
1768.64	-0.07898				1768.64	1.02977								1768.64	2.39871								1768.64	1.81361								1768.64	-0.03394
1768.89	-0.15846				1768.89	0.93267								1768.89	2.33064								1768.89	1.55475								1768.89	-0.16413
1769.13	-0.2198				1769.13	0.89877								1769.13	2.25683								1769.13	1.36797								1769.13	-0.27365
1769.37	-0.25808				1769.37	0.93505								1769.37	2.19018								1769.37	1.26129								1769.37	-0.34128
1769.61	-0.29153				1769.61	1.02962								1769.61	2.12854								1769.61	1.21855								1769.61	-0.36626
1769.85	-0.34757				1769.85	1.15975								1769.85	2.06001								1769.85	1.21199								1769.85	-0.36036
1770.09	-0.44274				1770.09	1.29676								1770.09	1.96748								1770.09	1.2108								1770.09	-0.34177
1770.33	-0.56671				1770.33	1.40876								1770.33	1.83219								1770.33	1.18665								1770.33	-0.33163
1770.57	-0.67798				1770.57	1.46382								1770.57	1.63662								1770.57	1.11801								1770.57	-0.35248
1770.81	-0.71943				1770.81	1.43549								1770.81	1.36788								1770.81	0.99449								1770.81	-0.42669
1771.06	-0.64642				1771.06	1.31109								1771.06	1.02281								1771.06	0.82005								1771.06	-0.57367
1771.3	-0.44681				1771.3	1.09935								1771.3	0.61628								1771.3	0.61449								1771.3	-0.80308
1771.54	-0.13509				1771.54	0.834								1771.54	0.19138								1771.54	0.41325								1771.54	-1.10497
1771.78	0.26704				1771.78	0.57091								1771.78	-0.17223								1771.78	0.26509								1771.78	-1.43716
1772.02	0.72438				1772.02	0.37723								1772.02	-0.36687								1772.02	0.22394								1772.02	-1.71893
1772.26	1.13969				1772.26	0.30625								1772.26	-0.30264								1772.26	0.32479								1772.26	-1.85073
1772.5	1.34875				1772.5	0.3645								1772.5	0.02133								1772.5	0.55361								1772.5	-1.76989
1772.74	1.24836				1772.74	0.50394								1772.74	0.49484								1772.74	0.84624								1772.74	-1.4988
1772.98	0.90821				1772.98	0.6564								1772.98	0.96715								1772.98	1.12907								1772.98	-1.12718
1773.22	0.49475				1773.22	0.77281								1773.22	1.33382								1773.22	1.35705								1773.22	-0.75038
1773.47	0.13767				1773.47	0.83424								1773.47	1.56054								1773.47	1.51815								1773.47	-0.42952
1773.71	-0.11343				1773.71	0.8424								1773.71	1.66013								1773.71	1.6189								1773.71	-0.18969
1773.95	-0.26542				1773.95	0.80907								1773.95	1.6652								1773.95	1.67227								1773.95	-0.03252
1774.19	-0.34904				1774.19	0.75152								1774.19	1.61357								1774.19	1.6921								1774.19	0.05299
1774.43	-0.39545				1774.43	0.69134								1774.43	1.54312								1774.43	1.69266								1774.43	0.08583
1774.67	-0.42173				1774.67	0.65344								1774.67	1.48902								1774.67	1.68816								1774.67	0.09075
1774.91	-0.42627				1774.91	0.66172								1774.91	1.47877								1774.91	1.69086								1774.91	0.09442
1775.15	-0.39704				1775.15	0.73015								1775.15	1.52395								1775.15	1.7061								1775.15	0.11784
1775.39	-0.3287				1775.39	0.85321								1775.39	1.61341								1775.39	1.72811								1775.39	0.16702
1775.64	-0.2353				1775.64	1.00403								1775.64	1.71612								1775.64	1.74101								1775.64	0.22905
1775.88	-0.14529				1775.88	1.14558								1775.88	1.79635								1775.88	1.72751								1775.88	0.27923
1776.12	-0.08385				1776.12	1.24856								1776.12	1.83147								1776.12	1.67924								1776.12	0.29566
1776.36	-0.06134				1776.36	1.30279								1776.36	1.81973								1776.36	1.60063								1776.36	0.27018
1776.6	-0.07413				1776.6	1.31657								1776.6	1.77519								1776.6	1.50484								1776.6	0.20971
1776.84	-0.11199				1776.84	1.30813								1776.84	1.71689								1776.84	1.40604								1776.84	0.12949
1777.08	-0.16327				1777.08	1.29598								1777.08	1.6598								1777.08	1.31314								1777.08	0.04525
1777.32	-0.21697				1777.32	1.29247								1777.32	1.61067								1777.32	1.22693								1777.32	-0.03286
1777.56	-0.26319				1777.56	1.30104								1777.56	1.56819								1777.56	1.14119								1777.56	-0.10233
1777.81	-0.29386				1777.81	1.31707								1777.81	1.52627								1777.81	1.04688								1777.81	-0.16723
1778.05	-0.30529				1778.05	1.33142								1778.05	1.47839								1778.05	0.93791								1778.05	-0.23458
1778.29	-0.30044				1778.29	1.33582								1778.29	1.42196								1778.29	0.8168								1778.29	-0.30915
1778.53	-0.28918				1778.53	1.3276								1778.53	1.35981								1778.53	0.6965								1778.53	-0.39017
1778.77	-0.28543				1778.77	1.31201								1778.77	1.29886								1778.77	0.59745								1778.77	-0.47078
1779.01	-0.3024				1779.01	1.30038								1779.01	1.24657								1779.01	0.54084								1779.01	-0.54123
1779.25	-0.34758				1779.25	1.30619								1779.25	1.20746								1779.25	0.54208								1779.25	-0.59283
1779.49	-0.41862				1779.49	1.34028								1779.49	1.18187								1779.49	0.60664								1779.49	-0.62115
1779.73	-0.49909				1779.73	1.40759								1779.73	1.16716								1779.73	0.72887								1779.73	-0.62655
1779.97	-0.55972				1779.97	1.50394								1779.97	1.16026								1779.97	0.89175								1779.97	-0.61272
1780.22	-0.56987				1780.22	1.61483								1780.22	1.16004								1780.22	1.06872								1780.22	-0.58442
1780.46	-0.51801				1780.46	1.71774								1780.46	1.16879								1780.46	1.22972								1780.46	-0.54479
1780.7	-0.42197				1780.7	1.79069								1780.7	1.1913								1780.7	1.35146								1780.7	-0.49325
1780.94	-0.31412				1780.94	1.82269								1780.94	1.23279								1780.94	1.42657								1780.94	-0.42576
1781.18	-0.21687				1781.18	1.81696								1781.18	1.29589								1781.18	1.46254								1781.18	-0.33775
1781.42	-0.13518				1781.42	1.78558								1781.42	1.37851								1781.42	1.47254								1781.42	-0.228
1781.66	-0.06603				1781.66	1.74163								1781.66	1.47329								1781.66	1.46642								1781.66	-0.10056
1781.9	-0.00728				1781.9	1.69441								1781.9	1.56813								1781.9	1.44776								1781.9	0.0353
1782.14	0.04134				1782.14	1.64861								1782.14	1.64773								1782.14	1.41611								1782.14	0.16685
1782.38	0.08093				1782.38	1.60541								1782.38	1.69603								1782.38	1.37093								1782.38	0.2802
1782.63	0.11518				1782.63	1.56323								1782.63	1.6993								1782.63	1.31453								1782.63	0.36272
1782.87	0.14847				1782.87	1.51879								1782.87	1.6498								1782.87	1.25255								1782.87	0.40544
1783.11	0.18255				1783.11	1.46761								1783.11	1.54801								1783.11	1.19204								1783.11	0.40444
1783.35	0.21392				1783.35	1.40465								1783.35	1.40331								1783.35	1.13862								1783.35	0.36132
1783.59	0.23501				1783.59	1.3259								1783.59	1.23315								1783.59	1.09436								1783.59	0.28333
1783.83	0.2393				1783.83	1.23048								1783.83	1.06185								1783.83	1.05791								1783.83	0.18418
1784.07	0.228				1784.07	1.12299								1784.07	0.91733								1784.07	1.0256								1784.07	0.08461
1784.31	0.21202				1784.31	1.01474								1784.31	0.82546								1784.31	0.99431								1784.31	0.01104
1784.56	0.20495				1784.56	0.92203								1784.56	0.80023								1784.56	0.96337								1784.56	-0.01161
1784.8	0.21164				1784.8	0.8602								1784.8	0.83572								1784.8	0.93521								1784.8	0.02918
1785.04	0.22533				1785.04	0.83765								1785.04	0.90774								1785.04	0.91458								1785.04	0.12534
1785.28	0.23697				1785.28	0.85346								1785.28	0.98742								1785.28	0.90606								1785.28	0.25117
1785.52	0.24421				1785.52	0.90085								1785.52	1.05673								1785.52	0.91215								1785.52	0.37548
1785.76	0.25043				1785.76	0.97207								1785.76	1.11489								1785.76	0.93194								1785.76	0.47366
1786	0.25922				1786	1.06164								1786	1.17448								1786	0.96191								1786	0.53365
1786.24	0.27143				1786.24	1.16645								1786.24	1.2528								1786.24	0.9977								1786.24	0.55636
1786.48	0.28607				1786.48	1.28363								1786.48	1.36275								1786.48	1.03576								1786.48	0.55252
1786.72	0.30224				1786.72	1.40846								1786.72	1.5068								1786.72	1.07458								1786.72	0.53865
1786.96	0.31941				1786.96	1.53291								1786.96	1.6741								1786.96	1.11495								1786.96	0.53196
1787.21	0.33662				1787.21	1.64604								1787.21	1.8425								1787.21	1.15924								1787.21	0.54496
1787.45	0.35141				1787.45	1.73671								1787.45	1.98482								1787.45	1.20979								1787.45	0.58161
1787.69	0.35985				1787.69	1.79693								1787.69	2.07741								1787.69	1.26701								1787.69	0.6357
1787.93	0.35792				1787.93	1.8248								1787.93	2.10744								1787.93	1.32807								1787.93	0.69313
1788.17	0.34325				1788.17	1.82471								1788.17	2.07629								1788.17	1.3866								1788.17	0.73611
1788.41	0.31577				1788.41	1.80491								1788.41	1.99736								1788.41	1.43384								1788.41	0.74881
1788.65	0.27701				1788.65	1.77283								1788.65	1.8895								1788.65	1.4608								1788.65	0.72132
1788.89	0.22747				1788.89	1.73036								1788.89	1.7694								1788.89	1.46009								1788.89	0.65051
1789.13	0.16459				1789.13	1.67206								1789.13	1.64691								1789.13	1.42744								1789.13	0.53906
1789.38	0.08351				1789.38	1.58625								1789.38	1.52436								1789.38	1.36223								1789.38	0.39366
1789.62	-0.01848				1789.62	1.45997								1789.62	1.39977								1789.62	1.26804								1789.62	0.22413
1789.86	-0.13451				1789.86	1.28566								1789.86	1.27222								1789.86	1.15355								1789.86	0.04447
1790.1	-0.24309				1790.1	1.06876								1790.1	1.14632								1790.1	1.03256								1790.1	-0.12585
1790.34	-0.31153				1790.34	0.832								1790.34	1.03369								1790.34	0.92244								1790.34	-0.26291
1790.58	-0.30947				1790.58	0.61259								1790.58	0.94985								1790.58	0.8396								1790.58	-0.34275
1790.82	-0.22572				1790.82	0.45087								1790.82	0.90762								1790.82	0.79409								1790.82	-0.34907
1791.06	-0.07608				1791.06	0.3751								1791.06	0.9107								1791.06	0.78618								1791.06	-0.2789
1791.3	0.104				1791.3	0.39167								1791.3	0.95228								1791.3	0.80733								1791.3	-0.14324
1791.55	0.27694				1791.55	0.48502								1791.55	1.01831								1791.55	0.84521								1791.55	0.03686
1791.79	0.42239				1791.79	0.62518								1791.79	1.09323								1791.79	0.88972								1791.79	0.23525
1792.03	0.54653				1792.03	0.77683								1792.03	1.16359								1792.03	0.93582								1792.03	0.42282
1792.27	0.66476				1792.27	0.90788								1792.27	1.21888								1792.27	0.98247								1792.27	0.56942
1792.51	0.7608				1792.51	0.99852								1792.51	1.2498								1792.51	1.02616								1792.51	0.65026
1792.75	0.78004				1792.75	1.04878								1792.75	1.25019								1792.75	1.05902								1792.75	0.65837
1792.99	0.69085				1792.99	1.07688								1792.99	1.22258								1792.99	1.07508								1792.99	0.61094
1793.23	0.52914				1793.23	1.10623								1793.23	1.17873								1793.23	1.07624								1793.23	0.53871
1793.47	0.36026				1793.47	1.15238								1793.47	1.1336								1793.47	1.07022								1793.47	0.46798
1793.71	0.22518				1793.71	1.2202								1793.71	1.09977								1793.71	1.06518								1793.71	0.413
1793.96	0.12656				1793.96	1.30758								1793.96	1.08588								1793.96	1.06748								1793.96	0.37811
1794.2	0.04405				1794.2	1.4102								1794.2	1.0979								1794.2	1.08201								1794.2	0.36322
1794.44	-0.04494				1794.44	1.52358								1794.44	1.13979								1794.44	1.11284								1794.44	0.36787
1794.68	-0.14816				1794.68	1.64392								1794.68	1.21368								1794.68	1.16357								1794.68	0.39349
1794.92	-0.25076				1794.92	1.76628								1794.92	1.31821								1794.92	1.23502								1794.92	0.44287
1795.16	-0.3202				1795.16	1.88209								1795.16	1.44629								1795.16	1.32169								1795.16	0.51752
1795.4	-0.32443				1795.4	1.97723								1795.4	1.58454								1795.4	1.40873								1795.4	0.61369
1795.64	-0.25289				1795.64	2.03301								1795.64	1.71525								1795.64	1.47326								1795.64	0.71946
1795.88	-0.12538				1795.88	2.03132								1795.88	1.8219								1795.88	1.49159								1795.88	0.81563
1796.13	0.01862				1796.13	1.96199								1796.13	1.89415								1796.13	1.44924								1796.13	0.88081
1796.37	0.14082				1796.37	1.82732								1796.37	1.9287								1796.37	1.34732								1796.37	0.89796
1796.61	0.21964				1796.61	1.64204								1796.61	1.92697								1796.61	1.20191								1796.61	0.85921
1796.85	0.25316				1796.85	1.42909								1796.85	1.89149								1796.85	1.03826								1796.85	0.76726
1797.09	0.25228				1797.09	1.21375								1797.09	1.82417								1797.09	0.88259								1797.09	0.63379
1797.33	0.2305				1797.33	1.01847								1797.33	1.72646								1797.33	0.75634								1797.33	0.47628
1797.57	0.19582				1797.57	0.86054								1797.57	1.60069								1797.57	0.67348								1797.57	0.31457
1797.81	0.14722				1797.81	0.75171								1797.81	1.45195								1797.81	0.64102								1797.81	0.16892
1798.05	0.0779				1798.05	0.70024								1798.05	1.29012								1798.05	0.66123								1798.05	0.05943
1798.3	-0.01598				1798.3	0.71242								1798.3	1.13191								1798.3	0.73371								1798.3	0.00587
1798.54	-0.12394				1798.54	0.79312								1798.54	1.00186								1798.54	0.85604								1798.54	0.02662
1798.78	-0.21519				1798.78	0.94257								1798.78	0.92992								1798.78	1.0211								1798.78	0.13361
1799.02	-0.24725				1799.02	1.14996								1799.02	0.94246								1799.02	1.21208								1799.02	0.32318
1799.26	-0.19302				1799.26	1.38754								1799.26	1.04734								1799.26	1.39927								1799.26	0.56685
1799.5	-0.06703				1799.5	1.61351								1799.5	1.22194								1799.5	1.54521								1799.5	0.81321
1799.74	0.07854				1799.74	1.78676								1799.74	1.41834								1799.74	1.61957								1799.74	1.0065
1799.98	0.18951				1799.98	1.88404								1799.98	1.58427								1799.98	1.6129								1799.98	1.11098
1800.22	0.23921				1800.22	1.90555								1800.22	1.68494								1800.22	1.53816								1800.22	1.12223
1800.46	0.22915				1800.46	1.8682								1800.46	1.71034								1800.46	1.42137								1800.46	1.06169
1800.71	0.17516				1800.71	1.7946								1800.71	1.67082								1800.71	1.29116								1800.71	0.96386
1800.95	0.09817				1800.95	1.70606								1800.95	1.58923								1800.95	1.17309								1800.95	0.86691
1801.19	0.02251				1801.19	1.61977								1801.19	1.49492								1801.19	1.08706								1801.19	0.80727
1801.43	-0.02576				1801.43	1.5474								1801.43	1.41862								1801.43	1.04542								1801.43	0.81447
1801.67	-0.026				1801.67	1.49364								1801.67	1.38562								1801.67	1.04956								1801.67	0.90336
1801.91	0.02653				1801.91	1.45481								1801.91	1.40749								1801.91	1.08755								1801.91	1.06607
1802.15	0.1155				1802.15	1.41988								1802.15	1.47609								1802.15	1.13582								1802.15	1.26952
1802.39	0.2121				1802.39	1.37471								1802.39	1.56548								1802.39	1.16695								1802.39	1.46441
1802.63	0.29175				1802.63	1.30805								1802.63	1.64234								1802.63	1.15983								1802.63	1.60308
1802.88	0.34481				1802.88	1.21588								1802.88	1.67915								1802.88	1.10592								1802.88	1.65562
1803.12	0.37511				1803.12	1.10191								1803.12	1.66221								1803.12	1.00899								1803.12	1.61567
1803.36	0.39211				1803.36	0.97559								1803.36	1.59272								1803.36	0.88084								1803.36	1.49681
1803.6	0.40419				1803.6	0.84947								1803.6	1.48335								1803.6	0.73669								1803.6	1.325
1803.84	0.41649				1803.84	0.73671								1803.84	1.35333								1803.84	0.59186								1803.84	1.13039
1804.08	0.43178				1804.08	0.64898								1804.08	1.22364								1804.08	0.4602								1804.08	0.94104
1804.32	0.45158				1804.32	0.59418								1804.32	1.11236								1804.32	0.35255								1804.32	0.77765
1804.56	0.47686				1804.56	0.57443								1804.56	1.03091								1804.56	0.2755								1804.56	0.64989
1804.8	0.50694				1804.8	0.58508								1804.8	0.9817								1804.8	0.23046								1804.8	0.55533
1805.05	0.53855				1805.05	0.61511								1805.05	0.95818								1805.05	0.21356								1805.05	0.48168
1805.29	0.56571				1805.29	0.65006								1805.29	0.94801								1805.29	0.21719								1805.29	0.41229
1805.53	0.58102				1805.53	0.67582								1805.53	0.93762								1805.53	0.23247								1805.53	0.33264
1805.77	0.57842				1805.77	0.68245								1805.77	0.917								1805.77	0.25222								1805.77	0.23549
1806.01	0.55521				1806.01	0.66591								1806.01	0.88174								1806.01	0.27224								1806.01	0.12223
1806.25	0.51399				1806.25	0.62816								1806.25	0.83339								1806.25	0.29154								1806.25	0.00109
1806.49	0.46339				1806.49	0.57553								1806.49	0.77762								1806.49	0.31053								1806.49	-0.11616
1806.73	0.41709				1806.73	0.51653								1806.73	0.7222								1806.73	0.32885								1806.73	-0.21799
1806.97	0.39058				1806.97	0.45961								1806.97	0.67522								1806.97	0.34325								1806.97	-0.29582
1807.21	0.39508				1807.21	0.4107								1807.21	0.64342								1807.21	0.34693								1807.21	-0.34601
1807.45	0.4311				1807.45	0.37184								1807.45	0.63118								1807.45	0.33148								1807.45	-0.37023
1807.7	0.48606				1807.7	0.34054								1807.7	0.63939								1807.7	0.29054								1807.7	-0.37514
1807.94	0.53909				1807.94	0.31124								1807.94	0.66555								1807.94	0.22411								1807.94	-0.37022
1808.18	0.5704				1808.18	0.27775								1808.18	0.7041								1808.18	0.14021								1808.18	-0.36521
1808.42	0.56863				1808.42	0.23602								1808.42	0.74785								1808.42	0.05242								1808.42	-0.3676
1808.66	0.53168				1808.66	0.18594								1808.66	0.78963								1808.66	-0.02418								1808.66	-0.38094
1808.9	0.46278				1808.9	0.13223								1808.9	0.82335								1808.9	-0.07762								1808.9	-0.40391
1809.14	0.36825				1809.14	0.08468								1809.14	0.84534								1809.14	-0.10088								1809.14	-0.42922
1809.38	0.25837				1809.38	0.05845								1809.38	0.85535								1809.38	-0.09197								1809.38	-0.44299
1809.62	0.15062				1809.62	0.0728								1809.62	0.85685								1809.62	-0.05279								1809.62	-0.42488
1809.87	0.06994				1809.87	0.14701								1809.87	0.85645								1809.87	0.01189								1809.87	-0.35222
1810.11	0.04124				1810.11	0.29179								1810.11	0.86055								1810.11	0.09564								1810.11	-0.20896
1810.35	0.07471				1810.35	0.4993								1810.35	0.87045								1810.35	0.19105								1810.35	0.00182
1810.59	0.15652				1810.59	0.73868								1810.59	0.87864								1810.59	0.29125								1810.59	0.25092
1810.83	0.25632				1810.83	0.96444								1810.83	0.87								1810.83	0.3909								1810.83	0.48969
1811.07	0.34718				1811.07	1.1338								1811.07	0.82813								1811.07	0.48626								1811.07	0.66914
1811.31	0.4174				1811.31	1.22087								1811.31	0.74217								1811.31	0.57349								1811.31	0.75768
1811.55	0.46762				1811.55	1.22014								1811.55	0.61								1811.55	0.64646								1811.55	0.74793
1811.79	0.50204				1811.79	1.14181								1811.79	0.43818								1811.79	0.69643								1811.79	0.65337
1812.04	0.52357				1812.04	1.00539								1812.04	0.24019								1812.04	0.71386								1812.04	0.50125
1812.28	0.53328				1812.28	0.83459								1812.28	0.03438								1812.28	0.6919								1812.28	0.3252
1812.52	0.53208				1812.52	0.65355								1812.52	-0.15888								1812.52	0.62978								1812.52	0.15812
1812.76	0.52116				1812.76	0.48378								1812.76	-0.31993								1812.76	0.53517								1812.76	0.02544
1813	0.50244				1813	0.3421								1813	-0.4328								1813	0.42344								1813	-0.05962
1813.24	0.47785				1813.24	0.23958								1813.24	-0.48679								1813.24	0.31412								1813.24	-0.0977
1813.48	0.44858				1813.48	0.18231								1813.48	-0.47689								1813.48	0.22607								1813.48	-0.10056
1813.72	0.415				1813.72	0.17229								1813.72	-0.40403								1813.72	0.1726								1813.72	-0.08646
1813.96	0.37751				1813.96	0.2085								1813.96	-0.27601								1813.96	0.15826								1813.96	-0.07482
1814.2	0.33789				1814.2	0.28554								1814.2	-0.10938								1814.2	0.17715								1814.2	-0.08212
1814.45	0.29978				1814.45	0.39261								1814.45	0.06978								1814.45	0.21328								1814.45	-0.11862
1814.69	0.26785				1814.69	0.51238								1814.69	0.228								1814.69	0.24322								1814.69	-0.18637
1814.93	0.24551				1814.93	0.62272								1814.93	0.33135								1814.93	0.24192								1814.93	-0.27844
1815.17	0.23339				1815.17	0.70116								1815.17	0.35552								1815.17	0.19018								1815.17	-0.37976
1815.41	0.22896				1815.41	0.73051								1815.41	0.29451								1815.41	0.08111								1815.41	-0.47051
1815.65	0.22738				1815.65	0.70303								1815.65	0.16449								1815.65	-0.07657								1815.65	-0.53007
1815.89	0.22391				1815.89	0.62184								1815.89	0.000736144								1815.89	-0.2597								1815.89	-0.54174
1816.13	0.21598				1816.13	0.49903								1816.13	-0.15074								1816.13	-0.43552								1816.13	-0.49634
1816.38	0.20458				1816.38	0.35247								1816.38	-0.24441								1816.38	-0.56902								1816.38	-0.3952
1816.62	0.19359				1816.62	0.20121								1816.62	-0.24776								1816.62	-0.63202								1816.62	-0.25135
1816.86	0.18723				1816.86	0.06173								1816.86	-0.15137								1816.86	-0.61187								1816.86	-0.08782
1817.1	0.18672				1817.1	-0.05467								1817.1	0.02681								1817.1	-0.51656								1817.1	0.06771
1817.34	0.18944				1817.34	-0.1413								1817.34	0.24761								1817.34	-0.3721								1817.34	0.19174
1817.58	0.19052				1817.58	-0.19397								1817.58	0.4647								1817.58	-0.21276								1817.58	0.27236
1817.82	0.18596				1817.82	-0.20759								1817.82	0.6407								1817.82	-0.068								1817.82	0.31243
1818.06	0.17484				1818.06	-0.17545								1818.06	0.75697								1818.06	0.04683								1818.06	0.32608
1818.3	0.15958				1818.3	-0.09106								1818.3	0.81381								1818.3	0.13222								1818.3	0.33155
1818.54	0.14439				1818.54	0.04726								1818.54	0.82383								1818.54	0.19922								1818.54	0.34382
1818.79	0.13323				1818.79	0.23182								1818.79	0.80274								1818.79	0.26146								1818.79	0.37012
1819.03	0.12789				1819.03	0.44358								1819.03	0.7632								1819.03	0.32802								1819.03	0.40926
1819.27	0.12702				1819.27	0.65379								1819.27	0.71232								1819.27	0.40019								1819.27	0.45415
1819.51	0.12653				1819.51	0.82948								1819.51	0.65332								1819.51	0.47217								1819.51	0.49519
1819.75	0.12152				1819.75	0.9416								1819.75	0.58878								1819.75	0.53488								1819.75	0.52382
1819.99	0.10825				1819.99	0.97263								1819.99	0.52297								1819.99	0.58019								1819.99	0.53424
1820.23	0.08597				1820.23	0.92124								1820.23	0.46239								1820.23	0.60367								1820.23	0.52385
1820.47	0.05704				1820.47	0.80214								1820.47	0.41343								1820.47	0.60467								1820.47	0.49237
1820.71	0.02593				1820.71	0.64129								1820.71	0.37982								1820.71	0.58442								1820.71	0.44163
1820.95	-0.00248				1820.95	0.46782								1820.95	0.36089								1820.95	0.54376								1820.95	0.37588
1821.2	-0.0243				1821.2	0.30727								1821.2	0.35233								1821.2	0.48256								1821.2	0.30271
1821.44	-0.037				1821.44	0.17742								1821.44	0.34936								1821.44	0.40165								1821.44	0.2337
1821.68	-0.03846				1821.68	0.08803								1821.68	0.34986								1821.68	0.30627								1821.68	0.18344
1821.92	-0.02632				1821.92	0.04197								1821.92	0.35564								1821.92	0.20845								1821.92	0.16544
1822.16	0.00165				1822.16	0.03721								1822.16	0.37093								1822.16	0.12639								1822.16	0.18621
1822.4	0.04555				1822.4	0.06683								1822.4	0.39832								1822.4	0.07922								1822.4	0.23878
1822.64	0.10148				1822.64	0.1186								1822.64	0.43408								1822.64	0.07861								1822.64	0.30026
1822.88	0.16122				1822.88	0.17522								1822.88	0.46633								1822.88	0.12191								1822.88	0.33573
1823.12	0.21341				1823.12	0.21611								1823.12	0.47704								1823.12	0.19103								1823.12	0.30772
1823.37	0.24418				1823.37	0.22051								1823.37	0.44686								1823.37	0.25754								1823.37	0.18694
1823.61	0.23808				1823.61	0.17071								1823.61	0.36025								1823.61	0.29101								1823.61	-0.03996
1823.85	0.18246				1823.85	0.05609								1823.85	0.20983								1823.85	0.26783								1823.85	-0.3647
1824.09	0.07773				1824.09	-0.12212								1824.09	0.00102								1824.09	0.17889								1824.09	-0.75132
1824.33	-0.04932				1824.33	-0.34432								1824.33	-0.24292								1824.33	0.03655								1824.33	-1.1302
1824.57	-0.14243				1824.57	-0.56816								1824.57	-0.4784								1824.57	-0.12226								1824.57	-1.40019
1824.81	-0.14158				1824.81	-0.73504								1824.81	-0.64907								1824.81	-0.24421								1824.81	-1.45535
1825.05	-0.03275				1825.05	-0.79423								1825.05	-0.7094								1825.05	-0.28415								1825.05	-1.24103
1825.29	0.12971				1825.29	-0.73434								1825.29	-0.65213								1825.29	-0.2337								1825.29	-0.80335
1825.54	0.27057				1825.54	-0.59121								1825.54	-0.51286								1825.54	-0.12565								1825.54	-0.2743
1825.78	0.35623				1825.78	-0.42273								1825.78	-0.34523								1825.78	-0.00879								1825.78	0.20248
1826.02	0.39936				1826.02	-0.2761								1826.02	-0.1927								1826.02	0.08133								1826.02	0.5355
1826.26	0.42487				1826.26	-0.17286								1826.26	-0.07735								1826.26	0.13317								1826.26	0.69799
1826.5	0.44633				1826.5	-0.11168								1826.5	-0.0038								1826.5	0.15486								1826.5	0.70864
1826.74	0.46299				1826.74	-0.07698								1826.74	0.03377								1826.74	0.16462								1826.74	0.60871
1826.98	0.46628				1826.98	-0.04726								1826.98	0.04642								1826.98	0.18262								1826.98	0.44687
1827.22	0.44627				1827.22	-0.00217								1827.22	0.04779								1827.22	0.22378								1827.22	0.26919
1827.46	0.39622				1827.46	0.07242								1827.46	0.05279								1827.46	0.29402								1827.46	0.11204
1827.7	0.31369				1827.7	0.18122								1827.7	0.07574								1827.7	0.38868								1827.7	-0.0029
1827.94	0.2				1827.94	0.31907								1827.94	0.12875								1827.94	0.4948								1827.94	-0.07005
1828.19	0.05945				1828.19	0.47349								1828.19	0.22012								1828.19	0.59622								1828.19	-0.09654
1828.43	-0.098				1828.43	0.62892								1828.43	0.3529								1828.43	0.68032								1828.43	-0.09491
1828.67	-0.24847				1828.67	0.77096								1828.67	0.52366								1828.67	0.74437								1828.67	-0.07386
1828.91	-0.34391				1828.91	0.89056								1828.91	0.72069								1828.91	0.80107								1828.91	-0.02989
1829.15	-0.31456				1829.15	0.98537								1829.15	0.92179								1829.15	0.87755								1829.15	0.05472
1829.39	-0.10834				1829.39	1.05901								1829.39	1.09413								1829.39	1.00397								1829.39	0.20176
1829.63	0.23905				1829.63	1.11593								1829.63	1.20329								1829.63	1.1897								1829.63	0.41439
1829.87	0.58861				1829.87	1.1575								1829.87	1.23129								1829.87	1.40697								1829.87	0.6609
1830.12	0.80284				1830.12	1.18203								1830.12	1.18868								1830.12	1.6041								1830.12	0.88846
1830.36	0.85409				1830.36	1.18821								1830.36	1.10476								1830.36	1.73724								1830.36	1.05539
1830.6	0.80468				1830.6	1.17623								1830.6	1.00711								1830.6	1.7878								1830.6	1.14931
1830.84	0.72638				1830.84	1.14695								1830.84	0.90969								1830.84	1.75751								1830.84	1.18121
1831.08	0.65837				1831.08	1.1011								1831.08	0.81405								1831.08	1.65645								1831.08	1.17173
1831.32	0.60935				1831.32	1.03889								1831.32	0.7152								1831.32	1.49528								1831.32	1.14029
1831.56	0.57251				1831.56	0.95977								1831.56	0.6068								1831.56	1.28249								1831.56	1.09933
1831.8	0.53862				1831.8	0.86253								1831.8	0.48446								1831.8	1.02531								1831.8	1.05208
1832.04	0.50294				1832.04	0.74503								1832.04	0.34758								1832.04	0.73184								1832.04	0.99306
1832.28	0.46723				1832.28	0.60458								1832.28	0.19962								1832.28	0.41365								1832.28	0.91114
1832.53	0.43681				1832.53	0.43859								1832.53	0.04724								1832.53	0.08748								1832.53	0.79549
1832.77	0.41599				1832.77	0.2464								1832.77	-0.10118								1832.77	-0.22467								1832.77	0.64248
1833.01	0.40438				1833.01	0.03153								1833.01	-0.23771								1833.01	-0.49845								1833.01	0.46021
1833.25	0.39688				1833.25	-0.19623								1833.25	-0.35671								1833.25	-0.71191								1833.25	0.26794
1833.49	0.38653				1833.49	-0.42004								1833.49	-0.45622								1833.49	-0.85103								1833.49	0.09014
1833.73	0.36867				1833.73	-0.6177								1833.73	-0.53853								1833.73	-0.91417								1833.73	-0.05221
1833.97	0.34315				1833.97	-0.76528								1833.97	-0.60934								1833.97	-0.91303								1833.97	-0.14869
1834.21	0.314				1834.21	-0.84252								1834.21	-0.67603								1834.21	-0.87012								1834.21	-0.20165
1834.45	0.28638				1834.45	-0.83832								1834.45	-0.74502								1834.45	-0.81271								1834.45	-0.2231
1834.69	0.26317				1834.69	-0.7545								1834.69	-0.81894								1834.69	-0.76521								1834.69	-0.22792
1834.94	0.2429				1834.94	-0.60685								1834.94	-0.89468								1834.94	-0.74252								1834.94	-0.2273
1835.18	0.2203				1835.18	-0.42226								1835.18	-0.96328								1835.18	-0.74632								1835.18	-0.22445
1835.42	0.18939				1835.42	-0.23312								1835.42	-1.01234								1835.42	-0.76612								1835.42	-0.21521
1835.66	0.1475				1835.66	-0.07039								1835.66	-1.02987								1835.66	-0.78417								1835.66	-0.192
1835.9	0.09859				1835.9	0.04294								1835.9	-1.00919								1835.9	-0.78335								1835.9	-0.14983
1836.14	0.05362				1836.14	0.09616								1836.14	-0.9523								1836.14	-0.75436								1836.14	-0.09086
1836.38	0.02695				1836.38	0.0922								1836.38	-0.87096								1836.38	-0.7008								1836.38	-0.02592
1836.62	0.02971				1836.62	0.04561								1836.62	-0.78343								1836.62	-0.63852								1836.62	0.02873
1836.87	0.06269				1836.87	-0.02314								1836.87	-0.70782								1836.87	-0.58958								1836.87	0.05815
1837.11	0.11372				1837.11	-0.09459								1837.11	-0.65387								1837.11	-0.57143								1837.11	0.05625
1837.35	0.162				1837.35	-0.15658								1837.35	-0.61858								1837.35	-0.58733								1837.35	0.02918
1837.59	0.18915				1837.59	-0.20569								1837.59	-0.58823								1837.59	-0.62394								1837.59	-0.00813
1837.83	0.18758				1837.83	-0.24396								1837.83	-0.54608								1837.83	-0.65657								1837.83	-0.03998
1838.07	0.1621				1838.07	-0.27327								1838.07	-0.48118								1838.07	-0.6594								1838.07	-0.05775
1838.31	0.1246				1838.31	-0.29097								1838.31	-0.39275								1838.31	-0.61383								1838.31	-0.06306
1838.55	0.08689				1838.55	-0.28901								1838.55	-0.28957								1838.55	-0.51207								1838.55	-0.06575
1838.79	0.05598				1838.79	-0.25662								1838.79	-0.18499								1838.79	-0.3566								1838.79	-0.07829
1839.03	0.03273				1839.03	-0.18571								1839.03	-0.09073								1839.03	-0.15732								1839.03	-0.10945
1839.28	0.01302				1839.28	-0.07684								1839.28	-0.01131								1839.28	0.07158								1839.28	-0.15922
1839.52	-0.00965				1839.52	0.0569								1839.52	0.05771								1839.52	0.314								1839.52	-0.21731
1839.76	-0.04105				1839.76	0.19102								1839.76	0.12736								1839.76	0.55315								1839.76	-0.26612
1840	-0.08399				1840	0.2958								1840	0.20889								1840	0.77169								1840	-0.28733
1840.24	-0.13792				1840.24	0.34553								1840.24	0.30649								1840.24	0.9513								1840.24	-0.26932
1840.48	-0.20042				1840.48	0.32635								1840.48	0.41349								1840.48	1.07254								1840.48	-0.21204
1840.72	-0.26845				1840.72	0.23961								1840.72	0.51287								1840.72	1.11623								1840.72	-0.12817
1840.96	-0.33826				1840.96	0.10155								1840.96	0.58255								1840.96	1.06747								1840.96	-0.04055
1841.2	-0.40363				1841.2	-0.06164								1841.2	0.6031								1841.2	0.92141								1841.2	0.02303
1841.44	-0.45473				1841.44	-0.22073								1841.44	0.56546								1841.44	0.68908								1841.44	0.03762
1841.69	-0.47913				1841.69	-0.35185								1841.69	0.47555								1841.69	0.39833								1841.69	-0.01087
1841.93	-0.46512				1841.93	-0.44297								1841.93	0.35206								1841.93	0.08802								1841.93	-0.12011
1842.17	-0.40779				1842.17	-0.49544								1842.17	0.21867								1842.17	-0.20329								1842.17	-0.27115
1842.41	-0.31525				1842.41	-0.51993								1842.41	0.09485								1842.41	-0.44761								1842.41	-0.43313
1842.65	-0.21376				1842.65	-0.52967								1842.65	-0.00988								1842.65	-0.63184								1842.65	-0.56903
1842.89	-0.14519				1842.89	-0.53306								1842.89	-0.09602								1842.89	-0.75445								1842.89	-0.639
1843.13	-0.15147				1843.13	-0.52724								1843.13	-0.16796								1843.13	-0.81696								1843.13	-0.60067
1843.37	-0.24303				1843.37	-0.49316								1843.37	-0.22468								1843.37	-0.81415								1843.37	-0.41293
1843.61	-0.36875				1843.61	-0.39758								1843.61	-0.25117								1843.61	-0.73042								1843.61	-0.05353
1843.86	-0.43254				1843.86	-0.21164								1843.86	-0.22111								1843.86	-0.55104								1843.86	0.44412
1844.1	-0.38449				1844.1	0.0555								1844.1	-0.11839								1844.1	-0.28909								1844.1	0.96459
1844.34	-0.28956				1844.34	0.34461								1844.34	0.0401								1844.34	0.00532								1844.34	1.3561
1844.58	-0.24518				1844.58	0.58522								1844.58	0.21155								1844.58	0.27566								1844.58	1.53276
1844.82	-0.26643				1844.82	0.74359								1844.82	0.35738								1844.82	0.49608								1844.82	1.51708
1845.06	-0.30439				1845.06	0.82747								1845.06	0.45945								1845.06	0.67182								1845.06	1.38906
1845.3	-0.31791				1845.3	0.863								1845.3	0.5158								1845.3	0.81849								1845.3	1.22328
1845.54	-0.30052				1845.54	0.87651								1845.54	0.53247								1845.54	0.94702								1845.54	1.06461
1845.78	-0.2698				1845.78	0.88779								1845.78	0.51886								1845.78	1.05915								1845.78	0.93043
1846.03	-0.24973				1846.03	0.91022								1846.03	0.48739								1846.03	1.1491								1846.03	0.82092
1846.27	-0.25679				1846.27	0.95161								1846.27	0.45366								1846.27	1.20784								1846.27	0.72804
1846.51	-0.29249				1846.51	1.01457								1846.51	0.43569								1846.51	1.22812								1846.51	0.64186
1846.75	-0.34191				1846.75	1.09568								1846.75	0.4504								1846.75	1.20911								1846.75	0.55423
1846.99	-0.3798				1846.99	1.18391								1846.99	0.50764								1846.99	1.15877								1846.99	0.45983
1847.23	-0.38182				1847.23	1.26097								1847.23	0.60317								1847.23	1.09242								1847.23	0.35551
1847.47	-0.33703				1847.47	1.30447								1847.47	0.71496								1847.47	1.0266								1847.47	0.23881
1847.71	-0.25448				1847.71	1.29532								1847.71	0.80679								1847.71	0.97094								1847.71	0.10814
1847.95	-0.15817				1847.95	1.22558								1847.95	0.84009								1847.95	0.92162								1847.95	-0.0357
1848.19	-0.07266				1848.19	1.10251								1848.19	0.78967								1848.19	0.86228								1848.19	-0.18709
1848.43	-0.01029				1848.43	0.94469								1848.43	0.65329								1848.43	0.77166								1848.43	-0.3354
1848.68	0.03083				1848.68	0.77353								1848.68	0.45071								1848.68	0.63345								1848.68	-0.46728
1848.92	0.05998				1848.92	0.60485								1848.92	0.21495								1848.92	0.44311								1848.92	-0.57048
1849.16	0.08583				1849.16	0.44554								1849.16	-0.01762								1849.16	0.2097								1849.16	-0.6377
1849.4	0.11231				1849.4	0.29489								1849.4	-0.21525								1849.4	-0.04609								1849.4	-0.66819
1849.64	0.13884				1849.64	0.14966								1849.64	-0.35576								1849.64	-0.29686								1849.64	-0.66758
1849.88	0.16179				1849.88	0.01008								1849.88	-0.4293								1849.88	-0.51482								1849.88	-0.64552
1850.12	0.17715				1850.12	-0.11555								1850.12	-0.43956								1850.12	-0.67878								1850.12	-0.61177
1850.36	0.18226				1850.36	-0.2101								1850.36	-0.40158								1850.36	-0.7793								1850.36	-0.57238
1850.61	0.17712				1850.61	-0.25166								1850.61	-0.33712								1850.61	-0.81966								1850.61	-0.52764
1850.85	0.16413				1850.85	-0.22141								1850.85	-0.26801								1850.85	-0.81209								1850.85	-0.47333
1851.09	0.147				1851.09	-0.11167								1851.09	-0.20979								1851.09	-0.7712								1851.09	-0.40464
1851.33	0.12911				1851.33	0.06855								1851.33	-0.16799								1851.33	-0.70807								1851.33	-0.32033
1851.57	0.11273				1851.57	0.29367								1851.57	-0.13684								1851.57	-0.62741								1851.57	-0.22463
1851.81	0.09886				1851.81	0.52663								1851.81	-0.1018								1851.81	-0.52881								1851.81	-0.12595
1852.05	0.08784				1852.05	0.72832								1852.05	-0.04478								1852.05	-0.41103								1852.05	-0.03311
1852.29	0.08006				1852.29	0.86755								1852.29	0.04846								1852.29	-0.27709								1852.29	0.04858
1852.53	0.07668				1852.53	0.92796								1852.53	0.18083								1852.53	-0.13782								1852.53	0.11866
1852.77	0.07931				1852.77	0.90869								1852.77	0.3388								1852.77	-0.01213								1852.77	0.17855
1853.02	0.08929				1853.02	0.82077								1853.02	0.49238								1853.02	0.07667								1853.02	0.22682
1853.26	0.10677				1853.26	0.68157								1853.26	0.60134								1853.26	0.10698								1853.26	0.25556
1853.5	0.13012				1853.5	0.51067								1853.5	0.62664								1853.5	0.06619								1853.5	0.25132
1853.74	0.15613				1853.74	0.32867								1853.74	0.54458								1853.74	-0.0434								1853.74	0.20187
1853.98	0.18068				1853.98	0.15755								1853.98	0.358								1853.98	-0.2029								1853.98	0.10577
1854.22	0.20005				1854.22	0.02011								1854.22	0.09905								1854.22	-0.38044								1854.22	-0.02056
1854.46	0.21173				1854.46	-0.06342								1854.46	-0.17913								1854.46	-0.54023								1854.46	-0.1432
1854.7	0.21503				1854.7	-0.08104								1854.7	-0.41959								1854.7	-0.65309								1854.7	-0.2203
1854.94	0.2107				1854.94	-0.03533								1854.94	-0.581								1854.94	-0.70541								1854.94	-0.21794
1855.18	0.20004				1855.18	0.0531								1855.18	-0.65155								1855.18	-0.70274								1855.18	-0.12565
1855.43	0.18407				1855.43	0.14846								1855.43	-0.65261								1855.43	-0.66686								1855.43	0.03493
1855.67	0.1631				1855.67	0.209								1855.67	-0.62991								1855.67	-0.62702								1855.67	0.21316
1855.91	0.13677				1855.91	0.20214								1855.91	-0.63393								1855.91	-0.60731								1855.91	0.34596
1856.15	0.10473				1856.15	0.11787								1856.15	-0.69804								1856.15	-0.61615								1856.15	0.38147
1856.39	0.06778				1856.39	-0.02554								1856.39	-0.82369								1856.39	-0.64212								1856.39	0.29968
1856.63	0.02847				1856.63	-0.18811								1856.63	-0.98047								1856.63	-0.65944								1856.63	0.11966
1856.87	-0.00862				1856.87	-0.32309								1856.87	-1.12028								1856.87	-0.64008								1856.87	-0.10964
1857.11	-0.03749				1857.11	-0.39423								1857.11	-1.19826								1857.11	-0.56733								1857.11	-0.32868
1857.35	-0.05188				1857.35	-0.3875								1857.35	-1.19123								1857.35	-0.44447								1857.35	-0.48821
1857.6	-0.04718				1857.6	-0.31406								1857.6	-1.10693								1857.6	-0.29588								1857.6	-0.56386
1857.84	-0.02248				1857.84	-0.20321								1857.84	-0.98024								1857.84	-0.15852								1857.84	-0.55948
1858.08	0.01784				1858.08	-0.08889								1858.08	-0.85789								1858.08	-0.06751								1858.08	-0.49963
1858.32	0.0646				1858.32	0.0053								1858.32	-0.77731								1858.32	-0.0403								1858.32	-0.41444
1858.56	0.10569				1858.56	0.07357								1858.56	-0.75003								1858.56	-0.06925								1858.56	-0.3247
1858.8	0.12989				1858.8	0.1256								1858.8	-0.75768								1858.8	-0.12582								1858.8	-0.23526
1859.04	0.13022				1859.04	0.17519								1859.04	-0.76224								1859.04	-0.17507								1859.04	-0.13911
1859.28	0.10586				1859.28	0.22793								1859.28	-0.72504								1859.28	-0.19285								1859.28	-0.02918
1859.52	0.06229				1859.52	0.27502								1859.52	-0.62376								1859.52	-0.17698								1859.52	0.0907
1859.77	0.00973				1859.77	0.29696								1859.77	-0.4614								1859.77	-0.14741								1859.77	0.20118
1860.01	-0.03972				1860.01	0.27423								1860.01	-0.26419								1860.01	-0.13683								1860.01	0.27235
1860.25	-0.07506				1860.25	0.19973								1860.25	-0.07166								1860.25	-0.17575								1860.25	0.27476
1860.49	-0.08883				1860.49	0.08556								1860.49	0.07636								1860.49	-0.27933								1860.49	0.19189
1860.73	-0.07899				1860.73	-0.03997								1860.73	0.15037								1860.73	-0.44151								1860.73	0.02737
1860.97	-0.04959				1860.97	-0.14453								1860.97	0.13707								1860.97	-0.63875								1860.97	-0.19527
1861.21	-0.00986				1861.21	-0.2071								1861.21	0.03966								1861.21	-0.84067								1861.21	-0.44098
1861.45	0.02807				1861.45	-0.22876								1861.45	-0.12446								1861.45	-1.02203								1861.45	-0.67465
1861.69	0.05268				1861.69	-0.23216								1861.69	-0.32753								1861.69	-1.16966								1861.69	-0.87059
1861.93	0.05672				1861.93	-0.2497								1861.93	-0.53474								1861.93	-1.28146								1861.93	-1.01552
1862.18	0.03907				1862.18	-0.30664								1862.18	-0.7083								1862.18	-1.35903								1862.18	-1.10548
1862.42	0.00407				1862.42	-0.40892								1862.42	-0.813								1862.42	-1.40011								1862.42	-1.1401
1862.66	-0.04028				1862.66	-0.54099								1862.66	-0.82359								1862.66	-1.39613								1862.66	-1.11866
1862.9	-0.0854				1862.9	-0.6746								1862.9	-0.73277								1862.9	-1.33686								1862.9	-1.04076
1863.14	-0.12468				1863.14	-0.78319								1863.14	-0.55714								1863.14	-1.21983								1863.14	-0.911
1863.38	-0.1557				1863.38	-0.85565								1863.38	-0.33668								1863.38	-1.05906								1863.38	-0.74395
1863.62	-0.18083				1863.62	-0.90162								1863.62	-0.12498								1863.62	-0.88677								1863.62	-0.5654
1863.86	-0.20625				1863.86	-0.94609								1863.86	0.02801								1863.86	-0.74492								1863.86	-0.40755
1864.1	-0.2389				1864.1	-1.01502								1864.1	0.09354								1864.1	-0.66963								1864.1	-0.29978
1864.35	-0.28359				1864.35	-1.12046								1864.35	0.07382								1864.35	-0.67594								1864.35	-0.25931
1864.59	-0.34048				1864.59	-1.25287								1864.59	-0.00169								1864.59	-0.75113								1864.59	-0.28702
1864.83	-0.40453				1864.83	-1.38451								1864.83	-0.09035								1864.83	-0.85949								1864.83	-0.3692
1865.07	-0.46663				1865.07	-1.4812								1865.07	-0.15469								1865.07	-0.9559								1865.07	-0.48408
1865.31	-0.51653				1865.31	-1.51702								1865.31	-0.1769								1865.31	-1.0027								1865.31	-0.60847
1865.55	-0.54663				1865.55	-1.48506								1865.55	-0.16365								1865.55	-0.98258								1865.55	-0.7226
1865.79	-0.55558				1865.79	-1.39924								1865.79	-0.13962								1865.79	-0.90297								1865.79	-0.8106
1866.03	-0.54911				1866.03	-1.28587								1866.03	-0.13186								1866.03	-0.78908								1866.03	-0.85819
1866.27	-0.53789				1866.27	-1.16838								1866.27	-0.15279								1866.27	-0.66864								1866.27	-0.84985
1866.52	-0.53257				1866.52	-1.05343								1866.52	-0.19066								1866.52	-0.55655								1866.52	-0.76862
1866.76	-0.53887				1866.76	-0.92661								1866.76	-0.21381								1866.76	-0.44752								1866.76	-0.601
1867	-0.5552				1867	-0.75992								1867	-0.18667								1867	-0.3213								1867	-0.34519
1867.24	-0.57383				1867.24	-0.52907								1867.24	-0.09006								1867.24	-0.15826								1867.24	-0.01932
1867.48	-0.58448				1867.48	-0.23082								1867.48	0.06427								1867.48	0.04316								1867.48	0.33512
1867.72	-0.5783				1867.72	0.10649								1867.72	0.23227								1867.72	0.25569								1867.72	0.65806
1867.96	-0.54949				1867.96	0.42502								1867.96	0.35112								1867.96	0.42581								1867.96	0.88392
1868.2	-0.49513				1868.2	0.65264								1868.2	0.36364								1868.2	0.49132								1868.2	0.96053
1868.44	-0.41495				1868.44	0.72735								1868.44	0.24394								1868.44	0.40937								1868.44	0.86774
1868.68	-0.31444				1868.68	0.62276								1868.68	0.01286								1868.68	0.18277								1868.68	0.62811
1868.92	-0.20911				1868.92	0.36245								1868.92	-0.2685								1868.92	-0.13145								1868.92	0.30136
1869.17	-0.12268				1869.17	0.01291								1869.17	-0.52647								1869.17	-0.44276								1869.17	-0.03772
1869.41	-0.0738				1869.41	-0.34307								1869.41	-0.70762								1869.41	-0.66765								1869.41	-0.32728
1869.65	-0.06322				1869.65	-0.63625								1869.65	-0.79425								1869.65	-0.76295								1869.65	-0.53434
1869.89	-0.07467				1869.89	-0.82476								1869.89	-0.79594								1869.89	-0.7307								1869.89	-0.65172
1870.13	-0.088				1870.13	-0.8905								1870.13	-0.73099								1870.13	-0.60017								1870.13	-0.68428
1870.37	-0.09103				1870.37	-0.829								1870.37	-0.61425								1870.37	-0.40672								1870.37	-0.6384
1870.61	-0.08227				1870.61	-0.64436								1870.61	-0.45595								1870.61	-0.18051								1870.61	-0.51986
1870.85	-0.06737				1870.85	-0.35053								1870.85	-0.26759								1870.85	0.05447								1870.85	-0.33814
1871.1	-0.0532				1871.1	0.0221								1871.1	-0.06891								1871.1	0.27556								1871.1	-0.1128
1871.34	-0.04394				1871.34	0.42386								1871.34	0.11108								1871.34	0.45781								1871.34	0.12402
1871.58	-0.03945				1871.58	0.79005								1871.58	0.24048								1871.58	0.57495								1871.58	0.33171
1871.82	-0.03664				1871.82	1.0563								1871.82	0.29726								1871.82	0.60679								1871.82	0.47302
1872.06	-0.03186				1872.06	1.17841								1872.06	0.28087								1872.06	0.54885								1872.06	0.52729
1872.3	-0.02337				1872.3	1.14816								1872.3	0.2152								1872.3	0.41909								1872.3	0.49893
1872.54	-0.01173				1872.54	0.99599								1872.54	0.13963								1872.54	0.25635								1872.54	0.41531
1872.78	0.00116				1872.78	0.77932								1872.78	0.09099								1872.78	0.11023								1872.78	0.31453
1873.02	0.01401				1873.02	0.56268								1873.02	0.08632								1873.02	0.02629								1873.02	0.22975
1873.26	0.02721				1873.26	0.39736								1873.26	0.11334								1873.26	0.03134								1873.26	0.1757
1873.51	0.04259				1873.51	0.3083								1873.51	0.13514								1873.51	0.12509								1873.51	0.14425
1873.75	0.0619				1873.75	0.29203								1873.75	0.10679								1873.75	0.28091								1873.75	0.10924
1873.99	0.0849				1873.99	0.3254								1873.99	-0.00212								1873.99	0.45617								1873.99	0.04013
1874.23	0.10836				1874.23	0.38052								1874.23	-0.19106								1874.23	0.60707								1874.23	-0.08348
1874.47	0.12666				1874.47	0.43748								1874.47	-0.42631								1874.47	0.70173								1874.47	-0.26205
1874.71	0.13376				1874.71	0.48987								1874.71	-0.65438								1874.71	0.72556								1874.71	-0.47595
1874.95	0.12574				1874.95	0.54037								1874.95	-0.82475								1874.95	0.67834								1874.95	-0.69349
1875.19	0.1028				1875.19	0.59222								1875.19	-0.91029								1875.19	0.56681								1875.19	-0.88275
1875.43	0.06959				1875.43	0.64095								1875.43	-0.91661								1875.43	0.39796								1875.43	-1.02138
1875.67	0.0336				1875.67	0.67319								1875.67	-0.87566								1875.67	0.17796								1875.67	-1.10064
1875.92	0.00271				1875.92	0.67199								1875.92	-0.82811								1875.92	-0.08416								1875.92	-1.1229
1876.16	-0.01761				1876.16	0.6269								1876.16	-0.80357								1876.16	-0.36981								1876.16	-1.09565
1876.4	-0.02577				1876.4	0.54244								1876.4	-0.80866								1876.4	-0.64701								1876.4	-1.02558
1876.64	-0.02378				1876.64	0.44021								1876.64	-0.82902								1876.64	-0.87305								1876.64	-0.91717
1876.88	-0.01597				1876.88	0.35321								1876.88	-0.8425								1876.88	-1.0041								1876.88	-0.77537
1877.12	-0.00672				1877.12	0.31493								1877.12	-0.83563								1877.12	-1.00869								1877.12	-0.61005
1877.36	0.00124				1877.36	0.34829								1877.36	-0.81426								1877.36	-0.87932								1877.36	-0.43826
1877.6	0.00744				1877.6	0.45843								1877.6	-0.80196								1877.6	-0.63697								1877.6	-0.28185
1877.84	0.01365				1877.84	0.63237								1877.84	-0.82766								1877.84	-0.32582								1877.84	-0.16045
1878.09	0.02262				1878.09	0.84483								1878.09	-0.90829								1878.09	-0.000596129								1878.09	-0.08335
1878.33	0.0374				1878.33	1.06542								1878.33	-1.03667								1878.33	0.28787								1878.33	-0.04477
1878.57	0.06008				1878.57	1.26484								1878.57	-1.18083								1878.57	0.50369								1878.57	-0.02526
1878.81	0.09149				1878.81	1.41724								1878.81	-1.2953								1878.81	0.63051								1878.81	0
1879.05	0.13097				1879.05	1.5013								1879.05	-1.33978								1879.05	0.66957								1879.05	0.04955
1879.29	0.17587				1879.29	1.50087								1879.29	-1.29597								1879.29	0.63413								1879.29	0.12544
1879.53	0.22209				1879.53	1.40811								1879.53	-1.17457								1879.53	0.54319								1879.53	0.20956
1879.77	0.26467				1879.77	1.22727								1879.77	-1.00934								1879.77	0.41694								1879.77	0.26882
1880.01	0.29894				1880.01	0.97775								1880.01	-0.84143								1880.01	0.27416								1880.01	0.26694
1880.26	0.32162				1880.26	0.6928								1880.26	-0.70289								1880.26	0.13101								1880.26	0.17791
1880.5	0.3316				1880.5	0.4134								1880.5	-0.60672								1880.5	0								1880.5	-0.00434
1880.74	0.3304				1880.74	0.17786								1880.74	-0.5472								1880.74	-0.11213								1880.74	-0.26347
1880.98	0.32173				1880.98	0.01144								1880.98	-0.50738								1880.98	-0.20508								1880.98	-0.56491
1881.22	0.30991				1881.22	-0.08166								1881.22	-0.46992								1881.22	-0.28453								1881.22	-0.86623
1881.46	0.29827				1881.46	-0.11874								1881.46	-0.42512								1881.46	-0.35816								1881.46	-1.12899
1881.7	0.28715				1881.7	-0.13192								1881.7	-0.37338								1881.7	-0.42986								1881.7	-1.32897
1881.94	0.27373				1881.94	-0.15679								1881.94	-0.32262								1881.94	-0.49482								1881.94	-1.46126
1882.18	0.25272				1882.18	-0.22079								1882.18	-0.28299								1882.18	-0.53885								1882.18	-1.53871
1882.42	0.21882				1882.42	-0.33743								1882.42	-0.26268								1882.42	-0.54328								1882.42	-1.58532
1882.67	0.16942				1882.67	-0.50634								1882.67	-0.26662								1882.67	-0.49436								1882.67	-1.62692
1882.91	0.10661				1882.91	-0.71824								1882.91	-0.29659								1882.91	-0.3924								1882.91	-1.68171
1883.15	0.03768				1883.15	-0.96033								1883.15	-0.35195								1883.15	-0.25651								1883.15	-1.75382
1883.39	-0.02631				1883.39	-1.21875								1883.39	-0.429								1883.39	-0.12139								1883.39	-1.83107
1883.63	-0.07363				1883.63	-1.47779								1883.63	-0.51988								1883.63	-0.02681								1883.63	-1.88822
1883.87	-0.09523				1883.87	-1.7161								1883.87	-0.61254								1883.87	-0.00317								1883.87	-1.89523
1884.11	-0.08766				1884.11	-1.90524								1884.11	-0.6939								1884.11	-0.05997								1884.11	-1.82919
1884.35	-0.05422				1884.35	-2.01312								1884.35	-0.75635								1884.35	-0.18165								1884.35	-1.68672
1884.59	-0.00436				1884.59	-2.01418								1884.59	-0.80509								1884.59	-0.33375								1884.59	-1.49187
1884.84	0.04934				1884.84	-1.90112								1884.84	-0.86104								1884.84	-0.47636								1884.84	-1.29474
1885.08	0.09538				1885.08	-1.69308								1885.08	-0.9555								1885.08	-0.57909								1885.08	-1.15919
1885.32	0.12673				1885.32	-1.43204								1885.32	-1.11655								1885.32	-0.62921								1885.32	-1.14228
1885.56	0.14224				1885.56	-1.16887								1885.56	-1.35284								1885.56	-0.62997								1885.56	-1.27404
1885.8	0.14538				1885.8	-0.94456								1885.8	-1.64296								1885.8	-0.59105								1885.8	-1.54549
1886.04	0.14167				1886.04	-0.77494								1886.04	-1.93561								1886.04	-0.51803								1886.04	-1.90898
1886.28	0.13622				1886.28	-0.64598								1886.28	-2.16253								1886.28	-0.40769								1886.28	-2.29007
1886.52	0.13188				1886.52	-0.52105								1886.52	-2.26022								1886.52	-0.25203								1886.52	-2.60709
1886.76	0.12851				1886.76	-0.35728								1886.76	-2.19425								1886.76	-0.04869								1886.76	-2.79443
1887.01	0.12252				1887.01	-0.12556								1887.01	-1.97656								1887.01	0.187								1887.01	-2.82169
1887.25	0.10766				1887.25	0.17504								1887.25	-1.66692								1887.25	0.41718								1887.25	-2.70276
1887.49	0.07614				1887.49	0.51408								1887.49	-1.35655								1887.49	0.58608								1887.49	-2.48903
1887.73	0.01985				1887.73	0.8391								1887.73	-1.14079								1887.73	0.63383								1887.73	-2.25031
1887.97	-0.06773				1887.97	1.09248								1887.97	-1.0917								1887.97	0.51385								1887.97	-2.05158
1888.21	-0.18694				1888.21	1.22804								1888.21	-1.23958								1888.21	0.20884								1888.21	-1.934
1888.45	-0.32558				1888.45	1.22425								1888.45	-1.56253								1888.45	-0.25596								1888.45	-1.90361
1888.69	-0.45355				1888.69	1.09324								1888.69	-1.98448								1888.69	-0.80463								1888.69	-1.92949
1888.93	-0.52804				1888.93	0.88199								1888.93	-2.38495								1888.93	-1.31588								1888.93	-1.95374
1889.17	-0.5139				1889.17	0.66198								1889.17	-2.62963								1889.17	-1.65232								1889.17	-1.91578
1889.41	-0.41025				1889.41	0.50272								1889.41	-2.62181								1889.41	-1.71556								1889.41	-1.7846
1889.66	-0.25533				1889.66	0.44101								1889.66	-2.34843								1889.66	-1.49651								1889.66	-1.57939
1889.9	-0.09961				1889.9	0.46671								1889.9	-1.88458								1889.9	-1.08013								1889.9	-1.35832
1890.14	0.02545				1890.14	0.53638								1890.14	-1.35154								1890.14	-0.59777								1890.14	-1.18326
1890.38	0.11363				1890.38	0.59961								1890.38	-0.8651								1890.38	-0.16881								1890.38	-1.08877
1890.62	0.17076				1890.62	0.61968								1890.62	-0.50569								1890.62	0.13237								1890.62	-1.07197
1890.86	0.20321				1890.86	0.58029								1890.86	-0.31366								1890.86	0.27952								1890.86	-1.10054
1891.1	0.21497				1891.1	0.48404								1891.1	-0.29489								1891.1	0.28375								1891.1	-1.12822
1891.34	0.20922				1891.34	0.34647								1891.34	-0.42741								1891.34	0.18003								1891.34	-1.11152
1891.59	0.19032				1891.59	0.18976								1891.59	-0.66618								1891.59	0.01576								1891.59	-1.0247
1891.83	0.16358				1891.83	0.03591								1891.83	-0.94955								1891.83	-0.15999								1891.83	-0.86888
1892.07	0.13365				1892.07	-0.09929								1892.07	-1.21002								1892.07	-0.30624								1892.07	-0.67213
1892.31	0.10295				1892.31	-0.20997								1892.31	-1.38763								1892.31	-0.3972								1892.31	-0.47783
1892.55	0.07093				1892.55	-0.3								1892.55	-1.44187								1892.55	-0.42464								1892.55	-0.32564
1892.79	0.03503				1892.79	-0.37907								1892.79	-1.35619								1892.79	-0.39438								1892.79	-0.23316
1893.03	-0.00784				1893.03	-0.45638								1893.03	-1.13407								1893.03	-0.31862								1893.03	-0.18762
1893.27	-0.0596				1893.27	-0.53552								1893.27	-0.78969								1893.27	-0.20774								1893.27	-0.15114
1893.51	-0.11939				1893.51	-0.61152								1893.51	-0.3399								1893.51	-0.06586								1893.51	-0.0776
1893.75	-0.18213				1893.75	-0.67226								1893.75	0.19786								1893.75	0.10899								1893.75	0.06586
1893.99	-0.23808				1893.99	-0.70302								1893.99	0.79875								1893.99	0.31869								1893.99	0.27932
1894.24	-0.27366				1894.24	-0.69394								1894.24	1.41761								1894.24	0.55587								1894.24	0.51953
1894.48	-0.27537				1894.48	-0.647								1894.48	1.97826								1894.48	0.79474								1894.48	0.70407
1894.72	-0.23625				1894.72	-0.5809								1894.72	2.37586								1894.72	0.98856								1894.72	0.73462
1894.96	-0.16194				1894.96	-0.52722								1894.96	2.50256								1894.96	1.07992								1894.96	0.53563
1895.2	-0.07142				1895.2	-0.5187								1895.2	2.29061								1895.2	1.02281								1895.2	0.09226
1895.44	0.01049				1895.44	-0.57388								1895.44	1.74907								1895.44	0.80581								1895.44	-0.53757
1895.68	0.0645				1895.68	-0.68763								1895.68	0.96818								1895.68	0.46123								1895.68	-1.24631
1895.92	0.08359				1895.92	-0.83391								1895.92	0.08782								1895.92	0.05432								1895.92	-1.91949
1896.16	0.07237				1896.16	-0.97661								1896.16	-0.74614								1896.16	-0.33753								1896.16	-2.47011
1896.41	0.04181				1896.41	-1.0816								1896.41	-1.4158								1896.41	-0.6443								1896.41	-2.85135
1896.65	0.00456				1896.65	-1.12483								1896.65	-1.84619								1896.65	-0.81464								1896.65	-3.05028
1896.89	-0.02808				1896.89	-1.0965								1896.89	-2.0078								1896.89	-0.8216								1896.89	-3.07545
1897.13	-0.04794				1897.13	-1.00158								1897.13	-1.91232								1897.13	-0.66441								1897.13	-2.9458
1897.37	-0.05162				1897.37	-0.85764								1897.37	-1.60562								1897.37	-0.36775								1897.37	-2.68544
1897.61	-0.04112				1897.61	-0.68986								1897.61	-1.15746								1897.61	0.02278								1897.61	-2.32325
1897.85	-0.02277				1897.85	-0.52377								1897.85	-0.64832								1897.85	0.45002								1897.85	-1.89477
1898.09	-0.00425				1898.09	-0.37843								1898.09	-0.1557								1898.09	0.85686								1898.09	-1.44264
1898.33	0.0087				1898.33	-0.26161								1898.33	0.25711								1898.33	1.19729								1898.33	-1.01252
1898.58	0.01436				1898.58	-0.16922								1898.58	0.54701								1898.58	1.44221								1898.58	-0.64576
1898.82	0.01481				1898.82	-0.08793								1898.82	0.69337								1898.82	1.58052								1898.82	-0.37007
1899.06	0.01446				1899.06	0								1899.06	0.69836								1899.06	1.61627								1899.06	-0.1928
1899.3	0.01751				1899.3	0.11142								1899.3	0.58584								1899.3	1.56515								1899.3	-0.09945
1899.54	0.02626				1899.54	0.25733								1899.54	0.39771								1899.54	1.45029								1899.54	-0.05969
1899.78	0.04053				1899.78	0.43906								1899.78	0.18577								1899.78	1.29876								1899.78	-0.03884
1900.02	0.05831				1900.02	0.64639								1900.02	0								1900.02	1.13842								1900.02	-0.01145
1900.26	0.07729
1900.5	0.09592
1900.74	0.11383
1900.99	0.13081

## Sheet: Fig.S6
Fig. S6a PEM1.8				Fig. S6b PEM2				Fig. S6c PEM2.2				Fig. S6d PEM2.4
Time	PMAA-PMAA	PMAA-PEG		Time	PMAA-PMAA	PMAA-PEG		Time	PMAA-PMAA	PMAA-PEG		Time	PMAA-PMAA	PMAA-PEG
2	46	91		2	47	100		2	60	98		2	57	94
4	46	101		4	47	103		4	52	104		4	69	115
6	44	115		6	48	118		6	55	125		6	67	123
8	50	110		8	58	120		8	52	134		8	68	128
10	44	106		10	54	116		10	54	123		10	72	131
12	39	119		12	43	121		12	60	122		12	72	147
14	38	106		14	53	124		14	59	136		14	77	143
16	47	122		16	49	127		16	55	130		16	74	138
18	48	114		18	52	117		18	61	136		18	68	141
20	49	113		20	53	118		20	52	139		20	73	132
22	48	119		22	57	128		22	53	129		22	75	140
24	47	115		24	55	135		24	55	139		24	69	134
26	40	116		26	55	128		26	56	132		26	67	138
28	46	103		28	54	135		28	52	138		28	70	129
30	47	122		30	53	126		30	58	139		30	71	121
32	39	115		32	54	124		32	58	129		32	69	138
34	44	118		34	59	129		34	57	127		34	77	151
36	44	125		36	57	138		36	50	129		36	67	136
38	42	116		38	56	134		38	53	146		38	71	133
40	39	118		40	44	135		40	50	135		40	74	146
42	44	107		42	52	125		42	54	143		42	68	125
44	41	124		44	44	129		44	54	128		44	64	141
46	42	120		46	49	127		46	57	135		46	65	147
48	46	116		48	51	124		48	49	133		48	70	143
50	43	124		50	50	120		50	53	143		50	71	146
52	39	114		52	50	124		52	55	142		52	70	141
54	44	115		54	58	132		54	52	138		54	70	149
56	42	120		56	51	128		56	50	144		56	72	148
58	41	119		58	51	128		58	57	139		58	70	147
60	41	117		60	50	123		60	50	135		60	65	144
62	47	117		62	46	123		62	51	139		62	80	138
64	45	122		64	48	115		64	62	137		64	74	133
66	46	109		66	55	123		66	55	139		66	74	141
68	42	116		68	49	118		68	55	140		68	71	141
70	45	125		70	50	124		70	52	143		70	72	141
72	40	120		72	53	133		72	58	135		72	66	144
74	39	125		74	48	123		74	54	142		74	69	146
76	40	136		76	39	127		76	55	150		76	71	137
78	41	116		78	45	127		78	54	142		78	66	144
80	47	121		80	48	133		80	56	137		80	63	147
82	44	129		82	47	136		82	57	141		82	71	153
84	39	122		84	45	144		84	55	131		84	70	160
86	49	126		86	48	139		86	55	143		86	76	150
88	48	122		88	41	147		88	60	137		88	66	150
90	41	124		90	45	139		90	52	141		90	73	156
92	45	125		92	40	135		92	51	137		92	66	157
94	38	124		94	40	142		94	57	125		94	74	169
96	41	130		96	44	141		96	62	135		96	65	169
98	39	125		98	52	145		98	54	142		98	63	164
100	41	138		100	45	139		100	59	145		100	64	157

## Sheet: Fig.S8
q	Intensity
0	NaN
0.00282	NaN
0.00565	NaN
0.00847	NaN
0.0113	NaN
0.01412	NaN
0.01695	NaN
0.01977	NaN
0.0226	NaN
0.02542	NaN
0.02825	NaN
0.03107	NaN
0.0339	NaN
0.03672	NaN
0.03955	9.30886
0.04237	14.3175
0.04519	13.7281
0.04802	10.9933
0.05084	8.81834
0.05367	7.31428
0.05649	5.96327
0.05932	4.83204
0.06214	3.96226
0.06497	3.45524
0.06779	3.04423
0.07062	2.56518
0.07344	2.13735
0.07627	2.01175
0.07909	1.63463
0.08191	1.56238
0.08474	1.48161
0.08756	1.28344
0.09039	1.08461
0.09321	0.92161
0.09604	0.90023
0.09886	0.84853
0.10169	0.74034
0.10451	0.61294
0.10734	0.5694
0.11016	0.53655
0.11299	0.53996
0.11581	0.5309
0.11864	0.4641
0.12146	0.47097
0.12428	0.45718
0.12711	0.40334
0.12993	0.39615
0.13276	0.38152
0.13558	0.32569
0.13841	0.35514
0.14123	0.29789
0.14406	0.22261
0.14688	0.20004
0.14971	0.18889
0.15253	0.19593
0.15536	0.19179
0.15818	0.15372
0.161	0.15242
0.16383	0.14376
0.16665	0.13855
0.16948	0.14162
0.1723	0.11639
0.17513	0.11374
0.17795	0.1073
0.18078	0.12518
0.1836	0.13267
0.18643	0.09686
0.18925	0.11593
0.19207	0.09956
0.1949	0.10994
0.19772	0.10761
0.20055	0.1045
0.20337	0.13717
0.2062	0.17398
0.20902	0.16001
0.21185	0.13026
0.21467	0.08734
0.2175	0.0583
0.22032	0.0855
0.22315	0.08049
0.22597	0.0658
0.22879	0.07874
0.23162	0.08438
0.23444	0.07728
0.23727	0.08756
0.24009	0.09466
0.24292	0.09518
0.24574	0.06443
0.24857	0.06562
0.25139	0.05055
0.25422	0.06031
0.25704	0.07847
0.25986	0.09432
0.26269	0.09984
0.26551	0.07237
0.26834	0.05151
0.27116	0.08648
0.27399	0.08135
0.27681	0.08096
0.27964	0.0779
0.28246	0.06464
0.28528	0.07042
0.28811	0.09352
0.29093	0.0937
0.29376	0.09401
0.29658	0.06504
0.29941	0.0609
0.30223	0.05282
0.30506	0.04831
0.30788	0.04835
0.31071	0.04851
0.31353	0.07557
0.31635	0.07546
0.31918	0.05905
0.322	0.05583
0.32483	0.05603
0.32765	0.05832
0.33048	0.05143
0.3333	0.05242
0.33613	0.04746
0.33895	0.05297
0.34177	0.05262
0.3446	0.05529
0.34742	0.05303
0.35025	0.07579
0.35307	0.07487
0.3559	0.07454
0.35872	0.04803
0.36154	0.05611
0.36437	0.06682
0.36719	0.07335
0.37002	0.05827
0.37284	0.05831
0.37567	0.05687
0.37849	0.04704
0.38132	0.07568
0.38414	0.07622
0.38696	0.06271
0.38979	0.05489
0.39261	0.05172
0.39544	0.0682
0.39826	0.0717
0.40109	0.07456
0.40391	0.06476
0.40673	0.056
0.40956	0.07579
0.41238	0.08686
0.41521	0.08685
0.41803	0.07691
0.42086	0.06683
0.42368	0.05855
0.42651	0.05937
0.42933	0.06692
0.43215	0.06652
0.43498	0.07258
0.4378	0.06896
0.44063	0.06133
0.44345	0.0651
0.44628	0.06545
0.4491	0.06739
0.45192	0.06868
0.45475	0.06312
0.45757	0.06817
0.4604	0.06282
0.46322	0.06032
0.46604	0.06602
0.46887	0.07223
0.47169	0.07608
0.47452	0.07305
0.47734	0.05566
0.48017	0.05218
0.48299	0.06382
0.48581	0.07258
0.48864	0.08518
0.49146	0.08286
0.49429	0.07353
0.49711	0.07876
0.49994	0.06777
0.50276	0.05847
0.50558	0.05145
0.50841	0.05115
0.51123	0.04463
0.51406	0.06436
0.51688	0.06332
0.5197	0.07114
0.52253	0.07686
0.52535	0.06913
0.52818	0.06714
0.531	0.04881
0.53383	0.05021
0.53665	0.05388
0.53947	0.05235
0.5423	0.0482
0.54512	0.05741
0.54795	0.06906
0.55077	0.0664
0.55359	0.07247
0.55642	0.07036
0.55924	0.07136
0.56207	0.07968
0.56489	0.08938
0.56771	0.08354
0.57054	0.08709
0.57336	0.06985
0.57619	0.06582
0.57901	0.06256
0.58183	0.05714
0.58466	0.06873
0.58748	0.05397
0.59031	0.07026
0.59313	0.07347
0.59595	0.06239
0.59878	0.06607
0.6016	0.05041
0.60443	0.05279
0.60725	0.05419
0.61007	0.05292
0.6129	0.05594
0.61572	0.06561
0.61855	0.06113
0.62137	0.05605
0.62419	0.04923
0.62702	0.05069
0.62984	0.05339
0.63267	0.0457
0.63549	0.04822
0.63831	0.06383
0.64114	0.0661
0.64396	0.06321
0.64678	0.06288
0.64961	0.06837
0.65243	0.0626
0.65526	0.05744
0.65808	0.05322
0.6609	0.05703
0.66373	0.06558
0.66655	0.06161
0.66938	0.05363
0.6722	0.05845
0.67502	0.06927
0.67785	0.05682
0.68067	0.05014
0.68349	0.06698
0.68632	0.06771
0.68914	0.06357
0.69197	0.05351
0.69479	0.06183
0.69761	0.0694
0.70044	0.0557
0.70326	0.05961
0.70608	0.05612
0.70891	0.05248
0.71173	0.06288
0.71455	0.06532
0.71738	0.07258
0.7202	0.06655
0.72303	0.04979
0.72585	0.05577
0.72867	0.06601
0.7315	0.05225
0.73432	0.05583
0.73714	0.06408
0.73997	0.06753
0.74279	0.0688
0.74561	0.07309
0.74844	0.06926
0.75126	0.06357
0.75409	0.06524
0.75691	0.06942
0.75973	0.08932
0.76256	0.0853
0.76538	0.05887
0.7682	0.06401
0.77103	0.0657
0.77385	0.07521
0.77667	0.0719
0.7795	0.074
0.78232	0.07278
0.78514	0.07268
0.78797	0.06034
0.79079	0.05384
0.79361	0.05799
0.79644	0.06425
0.79926	0.05597
0.80208	0.05718
0.80491	0.06891
0.80773	0.04637
0.81056	0.0595
0.81338	0.05634
0.8162	0.05668
0.81903	0.05515
0.82185	0.04955
0.82467	0.0588
0.8275	0.06278
0.83032	0.04853
0.83314	0.05534
0.83597	0.05807
0.83879	0.05062
0.84161	0.06124
0.84444	0.07078
0.84726	0.06478
0.85008	0.04905
0.85291	0.04567
0.85573	0.0567
0.85855	0.06808
0.86137	0.07676
0.8642	0.07378
0.86702	0.07229
0.86984	0.06949
0.87267	0.07
0.87549	0.05371
0.87831	0.06758
0.88114	0.07268
0.88396	0.06321
0.88678	0.0594
0.88961	0.05125
0.89243	0.06135
0.89525	0.06184
0.89808	0.07049
0.9009	0.0621
0.90372	0.05895
0.90655	0.04151
0.90937	0.04782
0.91219	0.04113
0.91501	0.04246
0.91784	0.05755
0.92066	0.05607
0.92348	0.05565
0.92631	0.05992
0.92913	0.04716
0.93195	0.05558
0.93478	0.04759
0.9376	0.05937
0.94042	0.05183
0.94324	0.0449
0.94607	0.06249
0.94889	0.04556
0.95171	0.04064
0.95454	0.06366
0.95736	0.05635
0.96018	0.05746
0.96301	0.05424
0.96583	0.03768
0.96865	0.02995
0.97147	0.03362
0.9743	0.04692
0.97712	0.03681
0.97994	0.03599
0.98276	0.0393
0.98559	0.04024
0.98841	0.03638
0.99123	0.04986
0.99406	0.04905
0.99688	0.05625
0.9997	0.06283
1.00252	0.06002
1.00535	0.04665
1.00817	0.05244
1.01099	0.04649
1.01382	0.04684
1.01664	0.04214
1.01946	0.02578
1.02228	0.02362
1.02511	0.03187
1.02793	0.04115
1.03075	0.02242
1.03357	0.02772
1.0364	0.02864
1.03922	0.01433
1.04204	0.02939
1.04486	0.03619
1.04769	0.02759
1.05051	0.03651
1.05333	0.04095
1.05615	0.04768
1.05898	0.08793
1.0618	0.14352
1.06462	0.12353
1.06744	0.09163
1.07027	0.08848
1.07309	0.04686
1.07591	0.012
1.07873	0.06702
1.08156	0.06589
1.08438	0.03992
1.0872	0.06963
1.09002	0.03939
1.09285	0
1.09567	0.01488
1.09849	0.08004
1.10131	0.04197
1.10414	0
1.10696	0.04711
1.10978	0.13826
1.1126	0.03331
1.11542	0
1.11825	0

## Sheet: Fig.S9
PEM1.8		PEM2		PEM2.2		PEM2.4
Temperature	Weight	Temperature	Weight	Temperature	Weight	Temperature	Weight
45.341	100	45.341	100	45.17	100	45.341	100
47.841	99.9959	47.841	99.9279	47.67	99.8899	47.841	99.9931
50.341	99.9912	50.341	99.843	50.17	99.8053	50.341	99.9844
52.841	99.9075	52.841	99.7504	52.67	99.7036	52.841	99.842
55.341	99.8421	55.341	99.6376	55.17	99.6319	55.341	99.7196
57.841	99.7695	57.841	99.5393	57.67	99.4653	57.841	99.599
60.341	99.6894	60.341	99.4333	60.17	99.359	60.341	99.4557
62.841	99.6094	62.841	99.3259	62.67	99.2752	62.841	99.3108
65.341	99.5213	65.341	99.2136	65.17	99.1093	65.341	99.1493
67.841	99.4369	67.841	99.0959	67.67	98.9756	67.841	98.9991
70.341	99.3444	70.341	98.9456	70.17	98.8399	70.341	98.842
72.841	99.257	72.841	98.8354	72.67	98.6701	72.841	98.6762
75.341	99.1542	75.341	98.7328	75.17	98.5211	75.341	98.5026
77.841	99.0514	77.841	98.5894	77.67	98.388	77.841	98.3273
80.341	98.9486	80.341	98.4487	80.17	98.2475	80.341	98.1493
82.841	98.8377	82.841	98.3031	82.67	98.0254	82.841	97.9618
85.341	98.7261	85.341	98.206	85.17	97.8809	85.341	97.7734
87.841	98.6065	87.841	98.0745	87.67	97.7075	87.841	97.5825
90.341	98.4905	90.341	97.9231	90.17	97.5353	90.341	97.388
92.841	98.3642	92.841	97.7648	92.67	97.3139	92.841	97.1875
95.341	98.2305	95.341	97.65	95.17	97.1907	95.341	96.9878
97.841	98.1021	97.841	97.537	97.67	97.0137	97.841	96.783
100.341	97.9655	100.341	97.3847	100.17	96.7967	100.341	96.5773
102.841	97.826	102.841	97.2393	102.67	96.6017	102.841	96.3733
105.341	97.6946	105.341	97.1035	105.17	96.4129	105.341	96.1814
107.841	97.5477	107.841	96.9846	107.67	96.2167	107.841	95.9757
110.341	97.3972	110.341	96.8301	110.17	95.9957	110.341	95.7665
112.841	97.2394	112.841	96.7017	112.67	95.8213	112.841	95.5599
115.341	97.0837	115.341	96.5183	115.17	95.5698	115.341	95.3594
117.841	96.9273	117.841	96.404	117.67	95.3604	117.841	95.1641
120.341	96.7584	120.341	96.2582	120.17	95.1612	120.341	94.9575
122.841	96.5815	122.841	96.1134	122.67	94.9711	122.841	94.7517
125.341	96.4148	125.341	95.9535	125.17	94.7243	125.341	94.5694
127.841	96.2291	127.841	95.8077	127.67	94.5114	127.841	94.3637
130.341	96.0198	130.341	95.6409	130.17	94.28	130.341	94.1597
132.841	95.801	132.841	95.4957	132.67	93.9514	132.841	93.9731
135.341	95.5521	135.341	95.346	135.17	93.7709	135.341	93.77
137.841	95.3076	137.841	95.1603	137.67	93.5273	137.841	93.5816
140.341	95.0352	140.341	94.9881	140.17	93.2406	140.341	93.3733
142.841	94.7753	142.841	94.798	142.67	92.9837	142.841	93.1736
145.341	94.5022	145.341	94.6186	145.17	92.6793	145.341	92.9609
147.841	94.2371	147.841	94.4226	147.67	92.3225	147.841	92.7526
150.341	93.9692	150.341	94.2025	150.17	92.0903	150.341	92.526
152.841	93.7041	152.841	94.0019	152.67	91.7824	152.841	92.3003
155.341	93.431	155.341	93.7805	155.17	91.4492	155.341	92.0573
157.841	93.1703	157.841	93.5375	157.67	91.1364	157.841	91.8186
160.341	92.8965	160.341	93.2987	160.17	90.8143	160.341	91.5599
162.841	92.6204	162.841	93.0426	162.67	90.3989	162.841	91.283
165.341	92.3319	165.341	92.766	165.17	90.038	165.341	90.9852
167.841	92.0551	167.841	92.4957	167.67	89.6044	167.841	90.6884
170.341	91.7592	170.341	92.1896	170.17	89.2916	170.341	90.3611
172.841	91.4582	172.841	91.8927	172.67	88.8234	172.841	90.0226
175.341	91.1505	175.341	91.5755	175.17	88.3904	175.341	89.6693
177.841	90.8282	177.841	91.2533	177.67	87.9669	177.841	89.2882
180.341	90.4897	180.341	90.9167	180.17	87.5227	180.341	88.8828
182.841	90.1461	182.841	90.5568	182.67	86.9976	182.841	88.4618
185.341	89.7886	185.341	90.1636	185.17	86.5469	185.341	88.0174
187.841	89.4009	187.841	89.7964	187.67	86.0509	187.841	87.5347
190.341	89.0118	190.341	89.3656	190.17	85.526	190.341	87.0425
192.841	88.6035	192.841	88.9397	192.67	84.9833	192.841	86.526
195.341	88.1755	195.341	88.4967	195.17	84.4338	195.341	85.98
197.841	87.7239	197.841	88.0286	197.67	83.9159	197.841	85.3967
200.341	87.257	200.341	87.541	200.17	83.3006	200.341	84.8012
202.841	86.7731	202.841	87.064	202.67	82.7228	202.841	84.1788
205.341	86.2673	205.341	86.5407	205.17	82.1252	205.341	83.5286
207.841	85.7305	207.841	85.9965	207.67	81.4292	207.841	82.8472
210.341	85.1571	210.341	85.4325	210.17	80.8461	210.341	82.1328
212.841	84.5595	212.841	84.8158	212.67	80.1716	212.841	81.4054
215.341	83.9178	215.341	84.1867	215.17	79.4747	215.341	80.6493
217.841	83.2203	217.841	83.4689	217.67	78.7077	217.841	79.8707
220.341	82.4582	220.341	82.7321	220.17	77.8969	220.341	79.0677
222.841	81.6131	222.841	81.8849	222.67	77.0688	222.841	78.2378
225.341	80.6784	225.341	81.0058	225.17	76.2082	225.341	77.3828
227.841	79.6645	227.841	80.0657	227.67	75.2786	227.841	76.5304
230.341	78.5771	230.341	79.0921	230.17	74.3645	230.341	75.671
232.841	77.4501	232.841	78.1124	232.67	73.4858	232.841	74.8116
235.341	76.3025	235.341	77.1095	235.17	72.5682	235.341	73.9618
237.841	75.1461	237.841	76.1599	237.67	71.6422	237.841	73.1293
240.341	74.0007	240.341	75.1762	240.17	70.7837	240.341	72.3255
242.841	72.8825	242.841	74.2416	242.67	69.9516	242.841	71.5582
245.341	71.8025	245.341	73.366	245.17	69.1886	245.341	70.8368
247.841	70.7775	247.841	72.4988	247.67	68.4886	247.841	70.1701
250.341	69.8179	250.341	71.7272	250.17	67.8595	250.341	69.559
252.841	68.9207	252.841	71.0041	252.67	67.3394	252.841	68.9896
255.341	68.1292	255.341	70.3496	255.17	66.7842	255.341	68.5156
257.841	67.3943	257.841	69.7565	257.67	66.2912	257.841	68.0721
260.341	66.7496	260.341	69.2553	260.17	65.9877	260.341	67.691
262.841	66.1725	262.841	68.7857	262.67	65.6369	262.841	67.349
265.341	65.677	265.341	68.3809	265.17	65.3358	265.341	67.0634
267.841	65.2305	267.841	68.0086	267.67	65.0813	267.841	66.8003
270.341	64.8473	270.341	67.6718	270.17	64.7995	270.341	66.5773
272.841	64.5066	272.841	67.3843	272.67	64.6052	272.841	66.3767
275.341	64.2291	275.341	67.1351	275.17	64.3986	275.341	66.217
277.841	63.9662	277.841	66.9054	277.67	64.1907	277.841	66.0608
280.341	63.7225	280.341	66.6974	280.17	64.0425	280.341	65.9089
282.841	63.5316	282.841	66.5107	282.67	63.8948	282.841	65.7986
285.341	63.3473	285.341	66.3674	285.17	63.7516	285.341	65.6858
287.841	63.1814	287.841	66.2155	287.67	63.606	287.841	65.5781
290.341	63.0257	290.341	66.0629	290.17	63.491	290.341	65.4818
292.841	62.8811	292.841	65.9244	292.67	63.3773	292.841	65.3846
295.341	62.7474	295.341	65.8149	295.17	63.2776	295.341	65.2951
297.841	62.6219	297.841	65.707	297.67	63.1787	297.841	65.2118
300.341	62.5081	300.341	65.5799	300.17	63.1263	300.341	65.1354
302.841	62.3928	302.841	65.46	302.67	62.9952	302.841	65.0521
305.341	62.2878	305.341	65.3581	305.17	62.9195	305.341	64.9904
307.841	62.1924	307.841	65.2604	307.67	62.8522	307.841	64.9193
310.341	62.091	310.341	65.1716	310.17	62.7879	310.341	64.8481
312.841	61.9919	312.841	65.0985	312.67	62.7344	312.841	64.7812
315.341	61.9016	315.341	65.0016	315.17	62.6247	315.341	64.7222
317.841	61.8135	317.841	64.922	317.67	62.5171	317.841	64.6528
320.341	61.7328	320.341	64.8459	320.17	62.4915	320.341	64.6007
322.841	61.6659	322.841	64.7677	322.67	62.449	322.841	64.5529
325.341	61.5918	325.341	64.7095	325.17	62.3722	325.341	64.4965
327.841	61.5272	327.841	64.6363	327.67	62.3133	327.841	64.4444
330.341	61.4596	330.341	64.5754	330.17	62.2245	330.341	64.3924
332.841	61.3862	332.841	64.4964	332.67	62.1542	332.841	64.3481
335.341	61.3275	335.341	64.4341	335.17	62.1065	335.341	64.2917
337.841	61.2834	337.841	64.386	337.67	62.0554	337.841	64.2578
340.341	61.2247	340.341	64.3241	340.17	62.0132	340.341	64.2049
342.841	61.1659	342.841	64.2737	342.67	61.9878	342.841	64.1493
345.341	61.1043	345.341	64.22	345.17	61.9234	345.341	64.0972
347.841	61.0448	347.841	64.168	347.67	61.8985	347.841	64.0347
350.341	60.9794	350.341	64.0988	350.17	61.813	350.341	63.9731
352.841	60.9075	352.841	64.038	352.67	61.7542	352.841	63.8871
355.341	60.8231	355.341	64.2449	355.17	61.6777	355.341	63.7847
357.841	60.7232	357.841	64.1483	357.67	61.606	357.841	63.6693
360.341	60.6087	360.341	63.9575	360.17	61.5001	360.341	63.5347
362.841	60.4706	362.841	63.6814	362.67	61.3734	362.841	63.3681
365.341	60.2944	365.341	63.3236	365.17	61.2208	365.341	63.158
367.841	60.1175	367.841	62.892	367.67	61.106	367.841	62.8993
370.341	59.2533	370.341	62.3789	370.17	60.9211	370.341	62.5868
372.841	58.7313	372.841	61.7747	372.67	60.6959	372.841	62.1962
375.341	58.0749	375.341	61.0696	375.17	60.3618	375.341	61.7031
377.841	57.2452	377.841	60.2491	377.67	59.9997	377.841	61.0929
380.341	56.2092	380.341	59.3046	380.17	59.5407	380.341	60.3576
382.841	54.8935	382.841	58.2208	382.67	58.8994	382.841	59.4384
385.341	53.2937	385.341	56.9852	385.17	58.2254	385.341	58.3281
387.841	51.3957	387.841	55.9117	387.67	50.0378	387.841	57.013
390.341	49.1858	390.341	54.4199	390.17	49.0656	390.341	55.4601
392.841	46.6902	392.841	52.7019	392.67	47.7998	392.841	53.651
395.341	43.9486	395.341	50.7513	395.17	46.1658	395.341	51.579
397.841	41.014	397.841	48.5243	397.67	44.2254	397.841	49.2517
400.341	37.8994	400.341	46.0942	400.17	42.0998	400.341	46.5582
402.841	34.6623	402.841	43.3887	402.67	39.6887	402.841	43.559
405.341	31.3429	405.341	40.4812	405.17	37.0501	405.341	40.3142
407.841	27.9985	407.841	37.3927	407.67	34.1867	407.841	36.8602
410.341	24.6175	410.341	34.1661	410.17	30.9495	410.341	33.2083
412.841	21.2423	412.841	30.6706	412.67	28.035	412.841	29.3229
415.341	17.9868	415.341	27.1794	415.17	24.3633	415.341	25.3542
417.841	14.8561	417.841	23.6919	417.67	21.4987	417.841	21.4045
420.341	11.8722	420.341	20.1667	420.17	18.2548	420.341	17.6085
422.841	9.13803	422.841	16.6092	422.67	14.2551	422.841	14.0616
425.341	6.70631	425.341	13.3073	425.17	11.0018	425.341	10.8255
427.841	4.63363	427.841	10.2807	427.67	8.07201	427.841	7.9783
430.341	2.96476	430.341	7.59407	430.17	5.32983	430.341	5.54688
432.841	1.71439	432.841	5.26308	432.67	3.06385	432.841	3.56858
435.341	0.88032	435.341	3.19227	435.17	1.21119	435.341	2.36198
437.841	0.3649	437.841	1.66802	437.67	0.01834	437.841	1.68924
440.341	0.07489	440.341	0.64609	440.17	-0.75028	440.341	1.34723
442.841	0.07562	442.841	-0.02317	442.67	-1.24389	442.841	1.17448
445.341	0.16667	445.341	-0.34993	445.17	-1.40304	445.341	1.06164
447.841	0.21512	447.841	-0.52865	447.67	-1.56889	447.841	1.00434
450.341	0.25844	450.341	-0.59974	450.17	-1.63574	450.341	0.9375
452.841	0.3003	452.841	-0.67254	452.67	-1.68651	452.841	0.90278
455.341	0.3025	455.341	-0.73157	455.17	-1.73299	455.341	0.88368
457.841	0.33187	457.841	-0.76779	457.67	-1.7612	457.841	0.8507
460.341	0.34949	460.341	-0.79599	460.17	-1.85294	460.341	0.81598
462.841	0.36123	462.841	-0.8282	462.67	-1.86863	462.841	0.81598
465.341	0.37592	465.341	-0.85762	465.17	-1.89782	465.341	0.79514
467.841	0.37592	467.841	-0.87937	467.67	-1.95706	467.841	0.78125
470.341	0.40529	470.341	-0.91855	470.17	-1.99575	470.341	0.76389
472.841	0.41997	472.841	-0.9255	472.67	-1.97458	472.841	0.74653
475.341	0.43466	475.341	-0.94123	475.17	-1.93635	475.341	0.72917
477.841	0.43466	477.841	-0.96187	477.67	-1.95762	477.841	0.71181
480.341	0.4464	480.341	-0.98278	480.17	-1.98306	480.341	0.69792
482.841	0.44934	482.841	-0.98274	482.67	-1.90253	482.841	0.69445
485.341	0.46402	485.341	-0.99128	485.17	-1.93185	485.341	0.67709
487.841	0.46402	487.841	-1.00525	487.67	-2.00845	487.841	0.67709
490.341	0.47871	490.341	-1.00866	490.17	-1.98729	490.341	0.65973
492.841	0.49339	492.841	-1.01371	492.67	-2.04241	492.841	0.64236
495.341	0.49339	495.341	-1.03481	495.17	-2.09728	495.341	0.64236
497.841	0.50808	497.841	-1.05369	497.67	-2.07241	497.841	0.625
500.341	0.50808	500.341	-1.05893	500.17	-2.1186	500.341	0.625
502.841	0.52276	502.841	-1.06957	502.67	-2.13137	502.841	0.60764
505.341	0.53745	505.341	-1.09695	505.17	-2.13999	505.341	0.59028
507.841	0.53745	507.841	-1.13547	507.67	-2.17792	507.841	0.59028
510.341	0.55213	510.341	-1.12999	510.17	-2.13542	510.341	0.57292
512.841	0.55213	512.841	-1.14212	512.67	-2.18242	512.841	0.57292
515.341	0.56681	515.341	-1.13518	515.17	-2.15261	515.341	0.55556
517.841	0.56681	517.841	-1.148	517.67	-2.18553	517.841	0.5382
520.341	0.56681	520.341	-1.15268	520.17	-2.19824	520.341	0.5382
522.841	0.57049	522.841	-1.14696	522.67	-2.21634	522.841	0.53386
525.341	0.5815	525.341	-1.15153	525.17	-2.20309	525.341	0.52084
527.841	0.59618	527.841	-1.14384	527.67	-2.21192	527.841	0.50348
530.341	0.5815	530.341	-1.15428	530.17	-2.2288	530.341	0.52084
532.841	0.59618	532.841	-1.18388	532.67	-2.28806	532.841	0.50348
535.341	0.59618	535.341	-1.18371	535.17	-2.29125	535.341	0.50348
537.841	0.61087	537.841	-1.1854	537.67	-2.26688	537.841	0.48611
540.341	0.61087	540.341	-1.20613	540.17	-2.26023	540.341	0.48611
542.841	0.62041	542.841	-1.18572	542.67	-2.27548	542.841	0.46875
545.341	0.61087	545.341	-1.18356	545.17	-2.26255	545.341	0.48611
547.841	0.62555	547.841	-1.19003	547.67	-2.31876	547.841	0.46875
550.341	0.62555	550.341	-1.19273	550.17	-2.29684	550.341	0.46875
552.841	0.63877	552.841	-1.18762	552.67	-2.29872	552.841	0.45139
555.341	0.62555	555.341	-1.20757	555.17	-2.32352	555.341	0.46875
557.841	0.64024	557.841	-1.2097	557.67	-2.2919	557.841	0.45139
560.341	0.64024	560.341	-1.20037	560.17	-2.27498	560.341	0.45139
562.841	0.65492	562.841	-1.18034	562.67	-2.29219	562.841	0.43403
565.341	0.65492	565.341	-1.18901	565.17	-2.27122	565.341	0.45139
567.841	0.6696	567.841	-1.20602	567.67	-2.30505	567.841	0.43403
570.341	0.65492	570.341	-1.21313	570.17	-2.29675	570.341	0.43403
572.841	0.6696	572.841	-1.2305	572.67	-2.36033	572.841	0.43143
575.341	0.65492	575.341	-1.25479	575.17	-2.33486	575.341	0.43403
577.841	0.6696	577.841	-1.23054	577.67	-2.28765	577.841	0.41667
580.341	0.6696	580.341	-1.23099	580.17	-2.30864	580.341	0.41667
582.841	0.65639	582.841	-1.24764	582.67	-2.339	582.841	0.4323
585.341	0.6696	585.341	-1.25822	585.17	-2.33957	585.341	0.41667
587.841	0.6696	587.841	-1.2699	587.67	-2.35186	587.841	0.41667
590.341	0.68429	590.341	-1.25595	590.17	-2.36013	590.341	0.41667
592.841	0.6696	592.841	-1.24958	592.67	-2.34747	592.841	0.41667
595.341	0.68429	595.341	-1.25658	595.17	-2.37718	595.341	0.39931
597.841	0.68429	597.841	-1.27024	597.67	-2.40704	597.841	0.39931
600.341	0.69897	600.341	-1.29146	600.17	-2.41975	600.341	0.39931
602.841	0.68429	602.841	-1.2873	602.67	-2.41516	602.841	0.39931
605.341	0.69897	605.341	-1.27571	605.17	-2.34751	605.341	0.38195
607.841	0.69897	607.841	-1.28612	607.67	-2.38112	607.841	0.39931
610.341	0.69897	610.341	-1.29205	610.17	-2.44399	610.341	0.38195
612.841	0.69897	612.841	-1.31149	612.67	-2.45384	612.841	0.38195
615.341	0.70411	615.341	-1.31116	615.17	-2.4022	615.341	0.39323
617.841	0.71146	617.841	-1.28246	617.67	-2.3903	617.841	0.38195
620.341	0.69897	620.341	-1.28069	620.17	-2.37579	620.341	0.38195
622.841	0.71366	622.841	-1.30338	622.67	-2.43965	622.841	0.36459
625.341	0.71366	625.341	-1.29971	625.17	-2.42768	625.341	0.38195
627.841	0.71366	627.841	-1.32062	627.67	-2.47458	627.841	0.36459
630.341	0.71366	630.341	-1.31548	630.17	-2.44918	630.341	0.36459
632.841	0.71366	632.841	-1.31716	632.67	-2.48305	632.841	0.36459
635.341	0.72834	635.341	-1.3224	635.17	-2.51281	635.341	0.36459
637.841	0.71366	637.841	-1.33478	637.67	-2.49299	637.841	0.36459
640.341	0.72467	640.341	-1.34809	640.17	-2.48305	640.341	0.35157
642.841	0.72834	642.841	-1.35359	642.67	-2.54901	642.841	0.36459
645.341	0.71366	645.341	-1.38128	645.17	-2.56354	645.341	0.36459
647.841	0.72834	647.841	-1.36738	647.67	-2.55082	647.841	0.34723
650.341	0.72834	650.341	-1.3655	650.17	-2.56777	650.341	0.34723
652.841	0.72834	652.841	-1.38648	652.67	-2.59361	652.841	0.36459
655.341	0.72834	655.341	-1.38182	655.17	-2.58972	655.341	0.34723
657.841	0.72834	657.841	-1.3951	657.67	-2.61847	657.841	0.34723
660.341	0.74082	660.341	-1.3963	660.17	-2.62729	660.341	0.33247
662.841	0.74303	662.841	-1.39321	662.67	-2.60166	662.841	0.34723
665.341	0.72834	665.341	-1.39879	665.17	-2.6143	665.341	0.34723
667.841	0.74303	667.841	-1.41436	667.67	-2.58899	667.841	0.32986
670.341	0.74303	670.341	-1.41907	670.17	-2.61005	670.341	0.32986
672.841	0.74303	672.841	-1.41958	672.67	-2.64843	672.841	0.32986
675.341	0.74303	675.341	-1.41297	675.17	-2.64194	675.341	0.32986
677.841	0.74303	677.841	-1.42233	677.67	-2.67381	677.841	0.32986
680.341	0.75771	680.341	-1.42813	680.17	-2.66903	680.341	0.3125
682.841	0.75771	682.841	-1.43676	682.67	-2.69915	682.841	0.3125
685.341	0.7724	685.341	-1.4591	685.17	-2.68219	685.341	0.29514
687.841	0.75771	687.841	-1.44367	687.67	-2.66498	687.841	0.29514
690.341	0.75771	690.341	-1.42476	690.17	-2.67862	690.341	0.3125
692.841	0.75771	692.841	-1.42452	692.67	-2.6483	692.841	0.3125
695.341	0.7724	695.341	-1.43005	695.17	-2.65307	695.341	0.29514
697.841	0.7724	697.841	-1.43819	697.67	-2.69408	697.841	0.29514
700.341	0.7724	700.341	-1.44327	700.17	-2.72095	700.341	0.29514
702.841	0.78708	702.841	-1.42804	702.67	-2.70401	702.841	0.27778
705.341	0.78708	705.341	-1.426	705.17	-2.68644	705.341	0.26042
707.841	0.78708	707.841	-1.43154	707.67	-2.70717	707.841	0.26042
710.341	0.78708	710.341	-1.44367	710.17	-2.69892	710.341	0.24306
712.841	0.79736	712.841	-1.45251	712.67	-2.73748	712.841	0.24306
715.341	0.81645	715.341	-1.46095	715.17	-2.73758	715.341	0.2257
717.841	0.80176	717.841	-1.46111	717.67	-2.72454	717.841	0.2257
720.341	0.80176	720.341	-1.45404	720.17	-2.70757	720.341	0.2257
722.841	0.79736	722.841	-1.46982	722.67	-2.77583	722.841	0.2257
725.341	0.80176	725.341	-1.47499	725.17	-2.76542	725.341	0.24306
727.841	0.80176	727.841	-1.47317	727.67	-2.78628	727.841	0.24306
730.341	0.80176	730.341	-1.48163	730.17	-2.79576	730.341	0.24306
732.841	0.83113	732.841	-1.47034	732.67	-2.79239	732.841	0.2257
735.341	0.83113	735.341	-1.49323	735.17	-2.78398	735.341	0.2257
737.841	0.84582	737.841	-1.50783	737.67	-2.79189	737.841	0.2257
740.341	0.8605	740.341	-1.5163	740.17	-2.82198	740.341	0.20834
742.841	0.8605	742.841	-1.50861	742.67	-2.81788	742.841	0.2257
745.341	0.8605	745.341	-1.52334	745.17	-2.83051	745.341	0.2257
747.841	0.8605	747.841	-1.51475	747.67	-2.80085	747.841	0.2257
750.341	0.85022	750.341	-1.51471	750.17	-2.78061	750.341	0.22049
752.841	0.84582	752.841	-1.50435	752.67	-2.76121	752.841	0.20834
755.341	0.8605	755.341	-1.50275	755.17	-2.80225	755.341	0.20834
757.841	0.8605	757.841	-1.53066	757.67	-2.81912	757.841	0.19098
760.341	0.84582	760.341	-1.53554	760.17	-2.84042	760.341	0.17361
762.841	0.84582	762.841	-1.52689	762.67	-2.80899	762.841	0.17361
765.341	0.84802	765.341	-1.5231	765.17	-2.83484	765.341	0.17101
767.841	0.8605	767.841	-1.5509	767.67	-2.86017	767.841	0.15625
770.341	0.8605	770.341	-1.57019	770.17	-2.9155	770.341	0.15625
772.841	0.8605	772.841	-1.56146	772.67	-2.85597	772.841	0.15625
775.341	0.87518	775.341	-1.57364	775.17	-2.89442	775.341	0.13889
777.841	0.87518	777.841	-1.58404	777.67	-2.92937	777.841	0.13889
780.341	0.87518	780.341	-1.58411	780.17	-2.90732	780.341	0.15625
782.841	0.87518	782.841	-1.59704	782.67	-2.96052	782.841	0.17361
785.341	0.88987	785.341	-1.59623	785.17	-2.98308	785.341	0.15625
787.841	0.88987	787.841	-1.61233	787.67	-3	787.841	0.15625
790.341	0.88987	790.341	-1.62458	790.17	-3.04249	790.341	0.17361
792.841	0.90455	792.841	-1.6516	792.67	-3.07261	792.841	0.15625
795.341	0.90455	795.341	-1.66034	795.17	-3.09657	795.341	0.15625

## Sheet: Fig.S10
PEM1.8		PEM2		PEM2.2		PEM2.4
Temperature	Heat flow	Temperature	Heat flow	Temperature	Heat flow	Temperature	Heat flow
-30	1.75095	-30	1.02426	-30	0.77188	-30	-0.72614
-29.833	1.74972	-29.833	1.02316	-29.833	0.7708	-29.833	-0.7272
-29.667	1.74857	-29.667	1.02201	-29.667	0.76977	-29.667	-0.72819
-29.5	1.74745	-29.5	1.02081	-29.5	0.76875	-29.5	-0.72924
-29.333	1.74661	-29.333	1.01927	-29.333	0.76792	-29.333	-0.73018
-29.167	1.74565	-29.167	1.01785	-29.167	0.76703	-29.167	-0.73116
-29	1.74468	-29	1.01648	-29	0.7661	-29	-0.7321
-28.833	1.74373	-28.833	1.01509	-28.833	0.76518	-28.833	-0.73295
-28.667	1.74287	-28.667	1.01342	-28.667	0.76436	-28.667	-0.73384
-28.5	1.74189	-28.5	1.01231	-28.5	0.76347	-28.5	-0.73468
-28.333	1.74086	-28.333	1.01217	-28.333	0.76259	-28.333	-0.73546
-28.167	1.73976	-28.167	1.01189	-28.167	0.76176	-28.167	-0.73615
-28	1.73852	-28	1.01089	-28	0.761	-28	-0.73648
-27.833	1.73745	-27.833	1.01012	-27.833	0.76014	-27.833	-0.73731
-27.667	1.73643	-27.667	1.00944	-27.667	0.75927	-27.667	-0.73761
-27.5	1.73551	-27.5	1.00875	-27.5	0.75848	-27.5	-0.7371
-27.333	1.73478	-27.333	1.00777	-27.333	0.75778	-27.333	-0.7366
-27.167	1.73433	-27.167	1.00684	-27.167	0.75706	-27.167	-0.7372
-27	1.73366	-27	1.00589	-27	0.75633	-27	-0.73856
-26.833	1.733	-26.833	1.0049	-26.833	0.75561	-26.833	-0.74034
-26.667	1.7326	-26.667	1.00378	-26.667	0.75498	-26.667	-0.74213
-26.5	1.73218	-26.5	1.00277	-26.5	0.75432	-26.5	-0.74371
-26.333	1.73073	-26.333	1.00178	-26.333	0.75366	-26.333	-0.74546
-26.167	1.72951	-26.167	1.00081	-26.167	0.75303	-26.167	-0.74684
-26	1.72847	-26	0.9999	-26	0.75249	-26	-0.74755
-25.833	1.72755	-25.833	0.99903	-25.833	0.75203	-25.833	-0.74863
-25.667	1.72665	-25.667	0.99818	-25.667	0.75161	-25.667	-0.74969
-25.5	1.72575	-25.5	0.99728	-25.5	0.75128	-25.5	-0.75072
-25.333	1.72517	-25.333	0.99654	-25.333	0.75113	-25.333	-0.75175
-25.167	1.72444	-25.167	0.99583	-25.167	0.75094	-25.167	-0.75268
-25	1.72371	-25	0.99514	-25	0.75076	-25	-0.75365
-24.833	1.72303	-24.833	0.99442	-24.833	0.75058	-24.833	-0.7547
-24.667	1.72214	-24.667	0.99371	-24.667	0.7504	-24.667	-0.75562
-24.5	1.72115	-24.5	0.99288	-24.5	0.7501	-24.5	-0.75655
-24.333	1.72004	-24.333	0.99206	-24.333	0.74971	-24.333	-0.75749
-24.167	1.71893	-24.167	0.99127	-24.167	0.74932	-24.167	-0.75851
-24	1.71774	-24	0.99031	-24	0.74888	-24	-0.75947
-23.833	1.71626	-23.833	0.98946	-23.833	0.74858	-23.833	-0.7605
-23.667	1.71506	-23.667	0.98857	-23.667	0.74835	-23.667	-0.76159
-23.5	1.71455	-23.5	0.98772	-23.5	0.74815	-23.5	-0.76267
-23.333	1.71442	-23.333	0.98715	-23.333	0.74799	-23.333	-0.76381
-23.167	1.71382	-23.167	0.98668	-23.167	0.74772	-23.167	-0.76485
-23	1.71293	-23	0.98621	-23	0.74735	-23	-0.76588
-22.833	1.71184	-22.833	0.98573	-22.833	0.74698	-22.833	-0.76695
-22.667	1.71062	-22.667	0.98533	-22.667	0.74644	-22.667	-0.76798
-22.5	1.70973	-22.5	0.98474	-22.5	0.74602	-22.5	-0.76895
-22.333	1.70888	-22.333	0.98411	-22.333	0.74567	-22.333	-0.76992
-22.167	1.70801	-22.167	0.98351	-22.167	0.74535	-22.167	-0.77094
-22	1.70749	-22	0.98272	-22	0.74503	-22	-0.77184
-21.833	1.70685	-21.833	0.982	-21.833	0.74462	-21.833	-0.77274
-21.667	1.70611	-21.667	0.98117	-21.667	0.74418	-21.667	-0.77372
-21.5	1.70539	-21.5	0.98032	-21.5	0.7437	-21.5	-0.77479
-21.333	1.70472	-21.333	0.97951	-21.333	0.74335	-21.333	-0.7759
-21.167	1.70398	-21.167	0.97863	-21.167	0.74307	-21.167	-0.77713
-21	1.70324	-21	0.97774	-21	0.74278	-21	-0.77828
-20.833	1.70249	-20.833	0.97686	-20.833	0.74246	-20.833	-0.77951
-20.667	1.70167	-20.667	0.97571	-20.667	0.74234	-20.667	-0.78141
-20.5	1.70076	-20.5	0.97474	-20.5	0.74211	-20.5	-0.78301
-20.333	1.69974	-20.333	0.97381	-20.333	0.74184	-20.333	-0.78314
-20.167	1.69883	-20.167	0.97286	-20.167	0.74161	-20.167	-0.78518
-20	1.69784	-20	0.97198	-20	0.74125	-20	-0.78398
-19.833	1.69684	-19.833	0.9711	-19.833	0.74095	-19.833	-0.78593
-19.667	1.69588	-19.667	0.97024	-19.667	0.74075	-19.667	-0.78735
-19.5	1.69498	-19.5	0.9694	-19.5	0.7406	-19.5	-0.78792
-19.333	1.69417	-19.333	0.96874	-19.333	0.74039	-19.333	-0.78854
-19.167	1.6933	-19.167	0.96798	-19.167	0.74014	-19.167	-0.7894
-19	1.69238	-19	0.96723	-19	0.73996	-19	-0.79029
-18.833	1.69151	-18.833	0.9665	-18.833	0.73985	-18.833	-0.7911
-18.667	1.69066	-18.667	0.96569	-18.667	0.73962	-18.667	-0.79199
-18.5	1.68972	-18.5	0.96482	-18.5	0.73936	-18.5	-0.79336
-18.333	1.68876	-18.333	0.9639	-18.333	0.73912	-18.333	-0.79629
-18.167	1.68784	-18.167	0.96293	-18.167	0.73889	-18.167	-0.80033
-18	1.68687	-18	0.96186	-18	0.73871	-18	-0.80097
-17.833	1.68592	-17.833	0.96082	-17.833	0.7386	-17.833	-0.80168
-17.667	1.68494	-17.667	0.9598	-17.667	0.73854	-17.667	-0.80293
-17.5	1.684	-17.5	0.95883	-17.5	0.7385	-17.5	-0.80425
-17.333	1.68318	-17.333	0.95802	-17.333	0.73845	-17.333	-0.80551
-17.167	1.6823	-17.167	0.95719	-17.167	0.73826	-17.167	-0.80678
-17	1.68145	-17	0.95628	-17	0.73805	-17	-0.80802
-16.833	1.68062	-16.833	0.95536	-16.833	0.73785	-16.833	-0.80919
-16.667	1.67981	-16.667	0.95456	-16.667	0.73727	-16.667	-0.81047
-16.5	1.67896	-16.5	0.95364	-16.5	0.7369	-16.5	-0.81181
-16.333	1.67809	-16.333	0.9527	-16.333	0.73661	-16.333	-0.81316
-16.167	1.6771	-16.167	0.95179	-16.167	0.73635	-16.167	-0.81449
-16	1.676	-16	0.95062	-16	0.73597	-16	-0.8159
-15.833	1.67506	-15.833	0.94953	-15.833	0.73557	-15.833	-0.8172
-15.667	1.67417	-15.667	0.94847	-15.667	0.73518	-15.667	-0.8184
-15.5	1.67332	-15.5	0.94752	-15.5	0.73474	-15.5	-0.8196
-15.333	1.67244	-15.333	0.94615	-15.333	0.73429	-15.333	-0.82071
-15.167	1.67156	-15.167	0.94499	-15.167	0.73388	-15.167	-0.82192
-15	1.67073	-15	0.94434	-15	0.73351	-15	-0.82313
-14.833	1.66995	-14.833	0.94469	-14.833	0.73313	-14.833	-0.82438
-14.667	1.66917	-14.667	0.94115	-14.667	0.73272	-14.667	-0.82574
-14.5	1.66843	-14.5	0.94158	-14.5	0.73242	-14.5	-0.82704
-14.333	1.66777	-14.333	0.94176	-14.333	0.73227	-14.333	-0.82831
-14.167	1.66716	-14.167	0.9396	-14.167	0.73213	-14.167	-0.82951
-14	1.66649	-14	0.93834	-14	0.73207	-14	-0.83069
-13.833	1.66577	-13.833	0.93728	-13.833	0.732	-13.833	-0.83189
-13.667	1.66508	-13.667	0.93678	-13.667	0.73186	-13.667	-0.83313
-13.5	1.66441	-13.5	0.9364	-13.5	0.73167	-13.5	-0.83435
-13.333	1.66356	-13.333	0.93611	-13.333	0.73141	-13.333	-0.8355
-13.167	1.66276	-13.167	0.93591	-13.167	0.73108	-13.167	-0.83673
-13	1.66181	-13	0.93422	-13	0.73078	-13	-0.838
-12.833	1.66092	-12.833	0.93149	-12.833	0.73045	-12.833	-0.83933
-12.667	1.66036	-12.667	0.93255	-12.667	0.73001	-12.667	-0.84066
-12.5	1.65959	-12.5	0.93202	-12.5	0.72976	-12.5	-0.84194
-12.333	1.65669	-12.333	0.92967	-12.333	0.7296	-12.333	-0.84318
-12.167	1.654	-12.167	0.92941	-12.167	0.72949	-12.167	-0.84446
-12	1.65407	-12	0.92898	-12	0.72971	-12	-0.84578
-11.833	1.65399	-11.833	0.92832	-11.833	0.72977	-11.833	-0.84714
-11.667	1.65399	-11.667	0.92759	-11.667	0.72972	-11.667	-0.84847
-11.5	1.65419	-11.5	0.92691	-11.5	0.72966	-11.5	-0.84973
-11.333	1.65461	-11.333	0.92605	-11.333	0.72956	-11.333	-0.85106
-11.167	1.65498	-11.167	0.92512	-11.167	0.72935	-11.167	-0.85242
-11	1.65492	-11	0.92414	-11	0.72909	-11	-0.85382
-10.833	1.65379	-10.833	0.92324	-10.833	0.72885	-10.833	-0.85526
-10.667	1.65085	-10.667	0.92212	-10.667	0.72837	-10.667	-0.85661
-10.5	1.64935	-10.5	0.92109	-10.5	0.72811	-10.5	-0.85795
-10.333	1.64947	-10.333	0.9201	-10.333	0.72793	-10.333	-0.85925
-10.167	1.64705	-10.167	0.91906	-10.167	0.7277	-10.167	-0.86051
-10	1.64707	-10	0.91812	-10	0.72749	-10	-0.86172
-9.833	1.64646	-9.833	0.91718	-9.833	0.72729	-9.833	-0.86307
-9.667	1.64569	-9.667	0.91633	-9.667	0.72711	-9.667	-0.86438
-9.5	1.64481	-9.5	0.91552	-9.5	0.72692	-9.5	-0.86563
-9.333	1.64399	-9.333	0.91466	-9.333	0.72665	-9.333	-0.86678
-9.167	1.64323	-9.167	0.91376	-9.167	0.72633	-9.167	-0.86788
-9	1.64237	-9	0.91293	-9	0.72596	-9	-0.86896
-8.833	1.64144	-8.833	0.91212	-8.833	0.72557	-8.833	-0.87005
-8.667	1.64063	-8.667	0.91135	-8.667	0.72526	-8.667	-0.871
-8.5	1.6398	-8.5	0.91057	-8.5	0.72505	-8.5	-0.87216
-8.333	1.6389	-8.333	0.90975	-8.333	0.7248	-8.333	-0.87347
-8.167	1.63796	-8.167	0.9089	-8.167	0.72453	-8.167	-0.87482
-8	1.63707	-8	0.90805	-8	0.72432	-8	-0.87638
-7.833	1.63611	-7.833	0.90707	-7.833	0.72392	-7.833	-0.87776
-7.667	1.63524	-7.667	0.90607	-7.667	0.72352	-7.667	-0.87911
-7.5	1.63452	-7.5	0.90508	-7.5	0.72309	-7.5	-0.8805
-7.333	1.63387	-7.333	0.90389	-7.333	0.72233	-7.333	-0.88206
-7.167	1.63321	-7.167	0.90284	-7.167	0.72165	-7.167	-0.88361
-7	1.63256	-7	0.9019	-7	0.72097	-7	-0.8851
-6.833	1.63193	-6.833	0.90098	-6.833	0.72032	-6.833	-0.88654
-6.667	1.63131	-6.667	0.90008	-6.667	0.71951	-6.667	-0.88805
-6.5	1.63051	-6.5	0.89909	-6.5	0.71875	-6.5	-0.88942
-6.333	1.62962	-6.333	0.89816	-6.333	0.71802	-6.333	-0.89077
-6.167	1.62869	-6.167	0.89726	-6.167	0.71732	-6.167	-0.89213
-6	1.62764	-6	0.89637	-6	0.71684	-6	-0.89332
-5.833	1.62675	-5.833	0.89551	-5.833	0.71645	-5.833	-0.89467
-5.667	1.62586	-5.667	0.89471	-5.667	0.71601	-5.667	-0.89615
-5.5	1.62497	-5.5	0.89397	-5.5	0.71551	-5.5	-0.8977
-5.333	1.62434	-5.333	0.89326	-5.333	0.71527	-5.333	-0.89932
-5.167	1.62358	-5.167	0.89256	-5.167	0.71488	-5.167	-0.90087
-5	1.62284	-5	0.89181	-5	0.71441	-5	-0.90237
-4.833	1.62219	-4.833	0.89106	-4.833	0.71397	-4.833	-0.90384
-4.667	1.62142	-4.667	0.89035	-4.667	0.71343	-4.667	-0.90518
-4.5	1.62064	-4.5	0.88957	-4.5	0.71291	-4.5	-0.90658
-4.333	1.61993	-4.333	0.88873	-4.333	0.71235	-4.333	-0.90805
-4.167	1.61929	-4.167	0.88786	-4.167	0.71182	-4.167	-0.90961
-4	1.61862	-4	0.887	-4	0.71151	-4	-0.91091
-3.833	1.6179	-3.833	0.88617	-3.833	0.71128	-3.833	-0.91219
-3.667	1.61715	-3.667	0.8854	-3.667	0.71112	-3.667	-0.91352
-3.5	1.61639	-3.5	0.88468	-3.5	0.71097	-3.5	-0.91487
-3.333	1.61568	-3.333	0.88394	-3.333	0.71109	-3.333	-0.91597
-3.167	1.61505	-3.167	0.88324	-3.167	0.71103	-3.167	-0.91721
-3	1.61441	-3	0.88252	-3	0.71084	-3	-0.91846
-2.833	1.61374	-2.833	0.88181	-2.833	0.71064	-2.833	-0.91968
-2.667	1.61296	-2.667	0.88128	-2.667	0.71021	-2.667	-0.92098
-2.5	1.61221	-2.5	0.88063	-2.5	0.70977	-2.5	-0.92232
-2.333	1.61151	-2.333	0.87986	-2.333	0.70924	-2.333	-0.92361
-2.167	1.61082	-2.167	0.87911	-2.167	0.70869	-2.167	-0.92486
-2	1.60999	-2	0.87842	-2	0.70794	-2	-0.92627
-1.833	1.60924	-1.833	0.87777	-1.833	0.70729	-1.833	-0.92773
-1.667	1.60849	-1.667	0.8771	-1.667	0.70669	-1.667	-0.9292
-1.5	1.60771	-1.5	0.87637	-1.5	0.70607	-1.5	-0.93065
-1.333	1.60704	-1.333	0.87573	-1.333	0.70546	-1.333	-0.93219
-1.167	1.60625	-1.167	0.87507	-1.167	0.70481	-1.167	-0.93367
-1	1.60539	-1	0.87435	-1	0.70417	-1	-0.93513
-0.833	1.60449	-0.833	0.87366	-0.833	0.7036	-0.833	-0.93656
-0.667	1.60366	-0.667	0.87312	-0.667	0.70299	-0.667	-0.93794
-0.5	1.60285	-0.5	0.87261	-0.5	0.70243	-0.5	-0.93937
-0.333	1.60204	-0.333	0.87217	-0.333	0.70197	-0.333	-0.94082
-0.167	1.60121	-0.167	0.87178	-0.167	0.70151	-0.167	-0.94232
0	1.60038	0	0.87162	0	0.70104	0	-0.94382
0.167	1.59951	0.167	0.87139	0.167	0.70046	0.167	-0.94521
0.333	1.59861	0.333	0.87108	0.333	0.69987	0.333	-0.94656
0.5	1.5977	0.5	0.87074	0.5	0.6993	0.5	-0.94797
0.667	1.59676	0.667	0.87047	0.667	0.69871	0.667	-0.9493
0.833	1.59578	0.833	0.87016	0.833	0.69824	0.833	-0.95064
1	1.59472	1	0.86976	1	0.69784	1	-0.95199
1.167	1.59363	1.167	0.86926	1.167	0.69747	1.167	-0.95336
1.333	1.59255	1.333	0.86874	1.333	0.69734	1.333	-0.95479
1.5	1.59142	1.5	0.86823	1.5	0.69704	1.5	-0.95627
1.667	1.59024	1.667	0.86772	1.667	0.6966	1.667	-0.95777
1.833	1.58899	1.833	0.86722	1.833	0.69612	1.833	-0.95928
2	1.58757	2	0.86666	2	0.69559	2	-0.96081
2.167	1.58633	2.167	0.86607	2.167	0.69509	2.167	-0.96224
2.333	1.58517	2.333	0.86547	2.333	0.69454	2.333	-0.96361
2.5	1.58401	2.5	0.86482	2.5	0.69394	2.5	-0.96501
2.667	1.58283	2.667	0.864	2.667	0.69315	2.667	-0.96637
2.833	1.58163	2.833	0.8631	2.833	0.69248	2.833	-0.96767
3	1.58039	3	0.86216	3	0.69182	3	-0.96888
3.167	1.5792	3.167	0.86125	3.167	0.69111	3.167	-0.97006
3.333	1.57807	3.333	0.86	3.333	0.6903	3.333	-0.97136
3.5	1.57686	3.5	0.85888	3.5	0.68957	3.5	-0.97273
3.667	1.57562	3.667	0.85782	3.667	0.68888	3.667	-0.97401
3.833	1.5744	3.833	0.85676	3.833	0.68819	3.833	-0.97491
4	1.57326	4	0.85556	4	0.68768	4	-0.97701
4.167	1.5721	4.167	0.85438	4.167	0.68709	4.167	-0.97872
4.333	1.57092	4.333	0.85319	4.333	0.68651	4.333	-0.98038
4.5	1.56975	4.5	0.85198	4.5	0.68596	4.5	-0.982
4.667	1.5686	4.667	0.85076	4.667	0.68559	4.667	-0.98357
4.833	1.56737	4.833	0.84952	4.833	0.68516	4.833	-0.98504
5	1.56613	5	0.84826	5	0.68467	5	-0.98652
5.167	1.56487	5.167	0.84703	5.167	0.68417	5.167	-0.98803
5.333	1.5636	5.333	0.84592	5.333	0.68362	5.333	-0.98942
5.5	1.5623	5.5	0.84484	5.5	0.68294	5.5	-0.99081
5.667	1.56093	5.667	0.84368	5.667	0.68217	5.667	-0.99216
5.833	1.55953	5.833	0.84246	5.833	0.68136	5.833	-0.99352
6	1.55809	6	0.84133	6	0.68044	6	-0.99498
6.167	1.55663	6.167	0.84017	6.167	0.67966	6.167	-0.99652
6.333	1.5552	6.333	0.83899	6.333	0.67893	6.333	-0.99805
6.5	1.55373	6.5	0.83785	6.5	0.67825	6.5	-0.99963
6.667	1.55223	6.667	0.83663	6.667	0.67788	6.667	-1.00141
6.833	1.55078	6.833	0.83537	6.833	0.67731	6.833	-1.00294
7	1.54939	7	0.83409	7	0.67673	7	-1.00437
7.167	1.54807	7.167	0.83288	7.167	0.67615	7.167	-1.00579
7.333	1.54676	7.333	0.83165	7.333	0.67561	7.333	-1.00721
7.5	1.54535	7.5	0.8304	7.5	0.67494	7.5	-1.00874
7.667	1.54396	7.667	0.82914	7.667	0.67418	7.667	-1.0103
7.833	1.5426	7.833	0.82789	7.833	0.67339	7.833	-1.0119
8	1.54123	8	0.82651	8	0.67239	8	-1.01357
8.167	1.5399	8.167	0.82509	8.167	0.67149	8.167	-1.01522
8.333	1.53855	8.333	0.82365	8.333	0.67058	8.333	-1.01684
8.5	1.53719	8.5	0.82221	8.5	0.66969	8.5	-1.0184
8.667	1.53587	8.667	0.82069	8.667	0.66878	8.667	-1.01998
8.833	1.53446	8.833	0.81934	8.833	0.66792	8.833	-1.02158
9	1.53297	9	0.81804	9	0.66704	9	-1.02314
9.167	1.53143	9.167	0.81673	9.167	0.66619	9.167	-1.02468
9.333	1.52971	9.333	0.81565	9.333	0.6655	9.333	-1.02621
9.5	1.52811	9.5	0.81446	9.5	0.66487	9.5	-1.02775
9.667	1.52654	9.667	0.81324	9.667	0.66432	9.667	-1.02935
9.833	1.525	9.833	0.81197	9.833	0.66378	9.833	-1.03098
10	1.52355	10	0.81063	10	0.66339	10	-1.03249
10.167	1.52212	10.167	0.80924	10.167	0.66296	10.167	-1.0341
10.333	1.52066	10.333	0.80776	10.333	0.66255	10.333	-1.03575
10.5	1.51918	10.5	0.80624	10.5	0.66214	10.5	-1.03738
10.667	1.51787	10.667	0.80453	10.667	0.6618	10.667	-1.039
10.833	1.51651	10.833	0.8029	10.833	0.66141	10.833	-1.04069
11	1.51511	11	0.80132	11	0.66092	11	-1.04233
11.167	1.5137	11.167	0.79974	11.167	0.66035	11.167	-1.04391
11.333	1.51214	11.333	0.79823	11.333	0.65962	11.333	-1.04557
11.5	1.51064	11.5	0.79678	11.5	0.65878	11.5	-1.04723
11.667	1.50913	11.667	0.79534	11.667	0.65757	11.667	-1.04884
11.833	1.50757	11.833	0.79388	11.833	0.65645	11.833	-1.0504
12	1.50589	12	0.79249	12	0.65502	12	-1.05182
12.167	1.50425	12.167	0.79102	12.167	0.6538	12.167	-1.05331
12.333	1.5026	12.333	0.78955	12.333	0.65254	12.333	-1.05488
12.5	1.50095	12.5	0.78811	12.5	0.65125	12.5	-1.05645
12.667	1.49931	12.667	0.78655	12.667	0.65025	12.667	-1.05793
12.833	1.49762	12.833	0.78501	12.833	0.64933	12.833	-1.05941
13	1.49594	13	0.78338	13	0.64848	13	-1.06086
13.167	1.49429	13.167	0.78172	13.167	0.64763	13.167	-1.06233
13.333	1.49264	13.333	0.78011	13.333	0.64695	13.333	-1.06398
13.5	1.491	13.5	0.77847	13.5	0.64611	13.5	-1.0657
13.667	1.48938	13.667	0.77683	13.667	0.64531	13.667	-1.06745
13.833	1.48776	13.833	0.77521	13.833	0.64458	13.833	-1.06913
14	1.48619	14	0.77369	14	0.64385	14	-1.07102
14.167	1.48457	14.167	0.77213	14.167	0.64321	14.167	-1.07286
14.333	1.48292	14.333	0.77055	14.333	0.64254	14.333	-1.0747
14.5	1.48124	14.5	0.76897	14.5	0.64182	14.5	-1.0765
14.667	1.47937	14.667	0.7675	14.667	0.6412	14.667	-1.07829
14.833	1.47756	14.833	0.76599	14.833	0.64044	14.833	-1.08006
15	1.47585	15	0.76442	15	0.6396	15	-1.08181
15.167	1.4742	15.167	0.7628	15.167	0.63874	15.167	-1.08358
15.333	1.47247	15.333	0.76109	15.333	0.63765	15.333	-1.08532
15.5	1.47071	15.5	0.75956	15.5	0.6367	15.5	-1.087
15.667	1.46894	15.667	0.75807	15.667	0.63577	15.667	-1.0887
15.833	1.4672	15.833	0.75657	15.833	0.63487	15.833	-1.09042
16	1.46557	16	0.75494	16	0.63402	16	-1.09199
16.167	1.46385	16.167	0.75335	16.167	0.63321	16.167	-1.09368
16.333	1.46213	16.333	0.75178	16.333	0.6323	16.333	-1.09543
16.5	1.46039	16.5	0.75019	16.5	0.63128	16.5	-1.09725
16.667	1.45854	16.667	0.74839	16.667	0.6302	16.667	-1.09908
16.833	1.45671	16.833	0.74659	16.833	0.62923	16.833	-1.10091
17	1.45487	17	0.74481	17	0.62826	17	-1.10277
17.167	1.45304	17.167	0.74305	17.167	0.62727	17.167	-1.10464
17.333	1.45106	17.333	0.74114	17.333	0.62619	17.333	-1.10647
17.5	1.44915	17.5	0.73931	17.5	0.6252	17.5	-1.10821
17.667	1.44731	17.667	0.73757	17.667	0.62425	17.667	-1.10997
17.833	1.4455	17.833	0.73592	17.833	0.62329	17.833	-1.11175
18	1.44356	18	0.7342	18	0.62248	18	-1.11336
18.167	1.44169	18.167	0.73242	18.167	0.62165	18.167	-1.1151
18.333	1.4399	18.333	0.73061	18.333	0.6209	18.333	-1.11689
18.5	1.4381	18.5	0.72882	18.5	0.62019	18.5	-1.1187
18.667	1.4362	18.667	0.72693	18.667	0.61948	18.667	-1.12057
18.833	1.43423	18.833	0.72509	18.833	0.61868	18.833	-1.12251
19	1.43221	19	0.72329	19	0.61791	19	-1.12447
19.167	1.4302	19.167	0.72148	19.167	0.61718	19.167	-1.1264
19.333	1.4281	19.333	0.7197	19.333	0.61633	19.333	-1.12844
19.5	1.42616	19.5	0.71785	19.5	0.61552	19.5	-1.13047
19.667	1.42425	19.667	0.71595	19.667	0.61471	19.667	-1.13251
19.833	1.42232	19.833	0.714	19.833	0.61387	19.833	-1.13454
20	1.42044	20	0.71204	20	0.61287	20	-1.13661
20.167	1.41846	20.167	0.71004	20.167	0.6119	20.167	-1.13865
20.333	1.41646	20.333	0.70788	20.333	0.61105	20.333	-1.14067
20.5	1.41448	20.5	0.70559	20.5	0.61025	20.5	-1.14269
20.667	1.41231	20.667	0.69258	20.667	0.60924	20.667	-1.14467
20.833	1.41019	20.833	0.67852	20.833	0.60823	20.833	-1.14668
21	1.40813	21	0.67749	21	0.60717	21	-1.14861
21.167	1.40614	21.167	0.68106	21.167	0.60608	21.167	-1.15048
21.333	1.40402	21.333	0.68477	21.333	0.605	21.333	-1.1524
21.5	1.40199	21.5	0.68714	21.5	0.60396	21.5	-1.15446
21.667	1.40004	21.667	0.68779	21.667	0.60299	21.667	-1.15662
21.833	1.39811	21.833	0.68743	21.833	0.60209	21.833	-1.15875
22	1.39619	22	0.68622	22	0.60132	22	-1.16123
22.167	1.39418	22.167	0.68512	22.167	0.60049	22.167	-1.16375
22.333	1.39212	22.333	0.68404	22.333	0.59969	22.333	-1.16629
22.5	1.39005	22.5	0.68281	22.5	0.59887	22.5	-1.16877
22.667	1.38786	22.667	0.68109	22.667	0.59811	22.667	-1.1713
22.833	1.38571	22.833	0.67948	22.833	0.59726	22.833	-1.17364
23	1.38357	23	0.67785	23	0.59635	23	-1.17603
23.167	1.38141	23.167	0.67612	23.167	0.59541	23.167	-1.17845
23.333	1.37921	23.333	0.67385	23.333	0.5944	23.333	-1.18041
23.5	1.377	23.5	0.67166	23.5	0.59344	23.5	-1.18251
23.667	1.37482	23.667	0.66946	23.667	0.5924	23.667	-1.1846
23.833	1.37263	23.833	0.66723	23.833	0.59132	23.833	-1.18667
24	1.37055	24	0.66477	24	0.59034	24	-1.18867
24.167	1.36852	24.167	0.66248	24.167	0.58926	24.167	-1.19068
24.333	1.36646	24.333	0.66014	24.333	0.58814	24.333	-1.19265
24.5	1.36434	24.5	0.65774	24.5	0.58704	24.5	-1.19459
24.667	1.36222	24.667	0.6554	24.667	0.58605	24.667	-1.19651
24.833	1.36006	24.833	0.65297	24.833	0.58502	24.833	-1.1985
25	1.35786	25	0.65056	25	0.58393	25	-1.20052
25.167	1.35561	25.167	0.64818	25.167	0.58285	25.167	-1.20255
25.333	1.35322	25.333	0.64556	25.333	0.58175	25.333	-1.20474
25.5	1.35094	25.5	0.64296	25.5	0.58051	25.5	-1.20696
25.667	1.34867	25.667	0.64037	25.667	0.57925	25.667	-1.20923
25.833	1.34634	25.833	0.63782	25.833	0.57801	25.833	-1.21149
26	1.34407	26	0.63522	26	0.5766	26	-1.21388
26.167	1.34182	26.167	0.63266	26.167	0.57528	26.167	-1.21622
26.333	1.33962	26.333	0.63015	26.333	0.57395	26.333	-1.21854
26.5	1.33743	26.5	0.62769	26.5	0.57261	26.5	-1.22083
26.667	1.3353	26.667	0.62542	26.667	0.57148	26.667	-1.22313
26.833	1.33319	26.833	0.62313	26.833	0.57035	26.833	-1.22547
27	1.33113	27	0.6209	27	0.56926	27	-1.22784
27.167	1.32911	27.167	0.61866	27.167	0.56822	27.167	-1.23027
27.333	1.32713	27.333	0.6165	27.333	0.56731	27.333	-1.23268
27.5	1.32499	27.5	0.61424	27.5	0.56633	27.5	-1.23505
27.667	1.3228	27.667	0.612	27.667	0.56534	27.667	-1.2374
27.833	1.32056	27.833	0.60979	27.833	0.56439	27.833	-1.23974
28	1.31815	28	0.6075	28	0.56352	28	-1.24218
28.167	1.31585	28.167	0.60524	28.167	0.56259	28.167	-1.24461
28.333	1.31355	28.333	0.60292	28.333	0.56159	28.333	-1.24698
28.5	1.31126	28.5	0.60055	28.5	0.56054	28.5	-1.24936
28.667	1.30882	28.667	0.59815	28.667	0.55946	28.667	-1.25194
28.833	1.30642	28.833	0.59573	28.833	0.55835	28.833	-1.25444
29	1.30396	29	0.59326	29	0.5572	29	-1.25697
29.167	1.30144	29.167	0.59076	29.167	0.55601	29.167	-1.25948
29.333	1.29876	29.333	0.58801	29.333	0.55473	29.333	-1.26201
29.5	1.29616	29.5	0.58527	29.5	0.5536	29.5	-1.26454
29.667	1.2936	29.667	0.58256	29.667	0.55253	29.667	-1.2671
29.833	1.29106	29.833	0.5799	29.833	0.55143	29.833	-1.26967
30	1.28855	30	0.57699	30	0.55038	30	-1.27215
30.167	1.28604	30.167	0.57414	30.167	0.5493	30.167	-1.2747
30.333	1.28355	30.333	0.5713	30.333	0.54822	30.333	-1.27733
30.5	1.28105	30.5	0.56843	30.5	0.5471	30.5	-1.28
30.667	1.27863	30.667	0.56555	30.667	0.54591	30.667	-1.28275
30.833	1.27614	30.833	0.56262	30.833	0.54477	30.833	-1.28543
31	1.27361	31	0.55967	31	0.54362	31	-1.28804
31.167	1.27107	31.167	0.55668	31.167	0.54248	31.167	-1.29061
31.333	1.26844	31.333	0.55378	31.333	0.54142	31.333	-1.29325
31.5	1.2659	31.5	0.55091	31.5	0.5404	31.5	-1.29586
31.667	1.26334	31.667	0.548	31.667	0.53935	31.667	-1.29847
31.833	1.26077	31.833	0.54507	31.833	0.53825	31.833	-1.30116
32	1.25826	32	0.54216	32	0.53714	32	-1.30377
32.167	1.25571	32.167	0.5392	32.167	0.53598	32.167	-1.30646
32.333	1.25318	32.333	0.53621	32.333	0.53478	32.333	-1.30921
32.5	1.25071	32.5	0.53321	32.5	0.53359	32.5	-1.31197
32.667	1.24828	32.667	0.5303	32.667	0.53239	32.667	-1.31491
32.833	1.24581	32.833	0.52741	32.833	0.53128	32.833	-1.31778
33	1.24333	33	0.52455	33	0.53021	33	-1.32059
33.167	1.24077	33.167	0.52166	33.167	0.52914	33.167	-1.32338
33.333	1.23826	33.333	0.51884	33.333	0.52818	33.333	-1.32639
33.5	1.23571	33.5	0.51583	33.5	0.52706	33.5	-1.32933
33.667	1.23316	33.667	0.51273	33.667	0.52587	33.667	-1.33226
33.833	1.23066	33.833	0.50964	33.833	0.52463	33.833	-1.33524
34	1.22807	34	0.50636	34	0.52325	34	-1.33833
34.167	1.22536	34.167	0.50323	34.167	0.52196	34.167	-1.34131
34.333	1.2226	34.333	0.50011	34.333	0.52062	34.333	-1.34425
34.5	1.21989	34.5	0.49696	34.5	0.51923	34.5	-1.34713
34.667	1.2171	34.667	0.49391	34.667	0.51791	34.667	-1.35006
34.833	1.21433	34.833	0.49069	34.833	0.5166	34.833	-1.35308
35	1.21153	35	0.48744	35	0.51534	35	-1.35608
35.167	1.20874	35.167	0.4842	35.167	0.51408	35.167	-1.35905
35.333	1.20604	35.333	0.48091	35.333	0.51286	35.333	-1.36208
35.5	1.20333	35.5	0.4777	35.5	0.51158	35.5	-1.36509
35.667	1.20066	35.667	0.47448	35.667	0.51023	35.667	-1.36812
35.833	1.19801	35.833	0.47122	35.833	0.50888	35.833	-1.3712
36	1.19539	36	0.46811	36	0.50755	36	-1.37432
36.167	1.19268	36.167	0.46494	36.167	0.50625	36.167	-1.37749
36.333	1.18988	36.333	0.46173	36.333	0.50494	36.333	-1.38072
36.5	1.18707	36.5	0.45853	36.5	0.50361	36.5	-1.38392
36.667	1.18427	36.667	0.45524	36.667	0.50227	36.667	-1.3873
36.833	1.18144	36.833	0.45186	36.833	0.5009	36.833	-1.39061
37	1.17854	37	0.44846	37	0.49946	37	-1.39392
37.167	1.17565	37.167	0.44503	37.167	0.49798	37.167	-1.39725
37.333	1.17281	37.333	0.44146	37.333	0.49647	37.333	-1.40064
37.5	1.16993	37.5	0.43802	37.5	0.49506	37.5	-1.40396
37.667	1.16704	37.667	0.43461	37.667	0.49363	37.667	-1.40724
37.833	1.16413	37.833	0.43128	37.833	0.49219	37.833	-1.41048
38	1.16123	38	0.42812	38	0.49081	38	-1.41366
38.167	1.15833	38.167	0.42492	38.167	0.48938	38.167	-1.41679
38.333	1.15535	38.333	0.42161	38.333	0.48797	38.333	-1.41988
38.5	1.1523	38.5	0.41828	38.5	0.4865	38.5	-1.423
38.667	1.14932	38.667	0.41502	38.667	0.48486	38.667	-1.42605
38.833	1.14638	38.833	0.41163	38.833	0.48332	38.833	-1.42922
39	1.14353	39	0.40822	39	0.48183	39	-1.43246
39.167	1.1407	39.167	0.40478	39.167	0.48036	39.167	-1.43573
39.333	1.13795	39.333	0.4012	39.333	0.47888	39.333	-1.43913
39.5	1.13513	39.5	0.39766	39.5	0.47745	39.5	-1.44244
39.667	1.13226	39.667	0.39421	39.667	0.47608	39.667	-1.44575
39.833	1.12935	39.833	0.39074	39.833	0.47476	39.833	-1.4491
40	1.1265	40	0.38731	40	0.4736	40	-1.45245
40.167	1.12365	40.167	0.38393	40.167	0.47238	40.167	-1.45573
40.333	1.12077	40.333	0.38058	40.333	0.4712	40.333	-1.45902
40.5	1.11788	40.5	0.37721	40.5	0.46999	40.5	-1.46232
40.667	1.11506	40.667	0.37388	40.667	0.46877	40.667	-1.46555
40.833	1.11224	40.833	0.37042	40.833	0.46749	40.833	-1.46881
41	1.10939	41	0.36692	41	0.4662	41	-1.47207
41.167	1.10652	41.167	0.36341	41.167	0.46494	41.167	-1.47534
41.333	1.10369	41.333	0.35974	41.333	0.4637	41.333	-1.47859
41.5	1.10083	41.5	0.35609	41.5	0.46251	41.5	-1.48193
41.667	1.09802	41.667	0.35244	41.667	0.46128	41.667	-1.48539
41.833	1.09521	41.833	0.34877	41.833	0.46003	41.833	-1.48893
42	1.09236	42	0.34505	42	0.45882	42	-1.49259
42.167	1.08948	42.167	0.34143	42.167	0.45756	42.167	-1.49613
42.333	1.08661	42.333	0.3379	42.333	0.45628	42.333	-1.49963
42.5	1.08376	42.5	0.33445	42.5	0.45496	42.5	-1.50316
42.667	1.08082	42.667	0.33103	42.667	0.45359	42.667	-1.50661
42.833	1.07787	42.833	0.32755	42.833	0.45237	42.833	-1.51002
43	1.07484	43	0.32402	43	0.45114	43	-1.51343
43.167	1.0718	43.167	0.32046	43.167	0.44983	43.167	-1.51685
43.333	1.06862	43.333	0.31693	43.333	0.4485	43.333	-1.52018
43.5	1.06554	43.5	0.31344	43.5	0.44704	43.5	-1.52356
43.667	1.06248	43.667	0.30996	43.667	0.44565	43.667	-1.52696
43.833	1.05943	43.833	0.30648	43.833	0.4443	43.833	-1.53038
44	1.05634	44	0.30311	44	0.44279	44	-1.53387
44.167	1.05323	44.167	0.29973	44.167	0.44143	44.167	-1.53728
44.333	1.05014	44.333	0.29638	44.333	0.44003	44.333	-1.54066
44.5	1.04704	44.5	0.29306	44.5	0.43858	44.5	-1.54401
44.667	1.04406	44.667	0.2898	44.667	0.43733	44.667	-1.54744
44.833	1.04118	44.833	0.28654	44.833	0.43591	44.833	-1.55095
45	1.03833	45	0.28333	45	0.43441	45	-1.55446
45.167	1.03549	45.167	0.28011	45.167	0.4329	45.167	-1.55797
45.333	1.03279	45.333	0.27688	45.333	0.43136	45.333	-1.56155
45.5	1.03002	45.5	0.27358	45.5	0.42989	45.5	-1.56507
45.667	1.02729	45.667	0.27023	45.667	0.42842	45.667	-1.56857
45.833	1.02462	45.833	0.26683	45.833	0.42698	45.833	-1.57208
46	1.02186	46	0.26333	46	0.42571	46	-1.57551
46.167	1.01912	46.167	0.25981	46.167	0.42438	46.167	-1.57901
46.333	1.01644	46.333	0.25627	46.333	0.423	46.333	-1.58251
46.5	1.01373	46.5	0.25273	46.5	0.4216	46.5	-1.58598
46.667	1.01091	46.667	0.24888	46.667	0.42027	46.667	-1.58947
46.833	1.00805	46.833	0.24511	46.833	0.41885	46.833	-1.59301
47	1.00516	47	0.24141	47	0.41739	47	-1.59655
47.167	1.00224	47.167	0.2378	47.167	0.41592	47.167	-1.60009
47.333	0.99921	47.333	0.23404	47.333	0.41437	47.333	-1.60365
47.5	0.99628	47.5	0.23035	47.5	0.41285	47.5	-1.60723
47.667	0.99333	47.667	0.22678	47.667	0.41143	47.667	-1.61078
47.833	0.99039	47.833	0.22324	47.833	0.41012	47.833	-1.61438
48	0.98758	48	0.2198	48	0.4089	48	-1.61801
48.167	0.98481	48.167	0.21628	48.167	0.40771	48.167	-1.6216
48.333	0.98205	48.333	0.2127	48.333	0.40651	48.333	-1.62522
48.5	0.97928	48.5	0.20913	48.5	0.40529	48.5	-1.62887
48.667	0.9765	48.667	0.20547	48.667	0.40436	48.667	-1.63254
48.833	0.97361	48.833	0.20182	48.833	0.40336	48.833	-1.63611
49	0.97071	49	0.19812	49	0.40232	49	-1.63961
49.167	0.96783	49.167	0.19439	49.167	0.40127	49.167	-1.64305
49.333	0.96473	49.333	0.1906	49.333	0.40011	49.333	-1.64662
49.5	0.96177	49.5	0.18684	49.5	0.3989	49.5	-1.6502
49.667	0.95883	49.667	0.18308	49.667	0.39765	49.667	-1.6538
49.833	0.9559	49.833	0.17934	49.833	0.39639	49.833	-1.65742
50	0.95308	50	0.17561	50	0.39497	50	-1.66115
50.167	0.95023	50.167	0.17185	50.167	0.39373	50.167	-1.66475
50.333	0.94733	50.333	0.16813	50.333	0.39258	50.333	-1.66831
50.5	0.94441	50.5	0.16441	50.5	0.39142	50.5	-1.67185
50.667	0.94154	50.667	0.16071	50.667	0.39041	50.667	-1.67545
50.833	0.93857	50.833	0.15697	50.833	0.38934	50.833	-1.67915
51	0.93557	51	0.15322	51	0.38829	51	-1.68283
51.167	0.93259	51.167	0.14945	51.167	0.38723	51.167	-1.68648
51.333	0.92959	51.333	0.14564	51.333	0.38606	51.333	-1.69029
51.5	0.92666	51.5	0.14185	51.5	0.38494	51.5	-1.69403
51.667	0.92375	51.667	0.13809	51.667	0.38389	51.667	-1.69774
51.833	0.92084	51.833	0.13436	51.833	0.38284	51.833	-1.70144
52	0.91808	52	0.13059	52	0.38169	52	-1.70509
52.167	0.91525	52.167	0.12686	52.167	0.38062	52.167	-1.70874
52.333	0.91242	52.333	0.12313	52.333	0.37963	52.333	-1.71237
52.5	0.9096	52.5	0.11943	52.5	0.3787	52.5	-1.71604
52.667	0.90684	52.667	0.1158	52.667	0.37791	52.667	-1.71978
52.833	0.90412	52.833	0.11211	52.833	0.37712	52.833	-1.72349
53	0.90143	53	0.10842	53	0.37634	53	-1.72717
53.167	0.89876	53.167	0.10472	53.167	0.37556	53.167	-1.73081
53.333	0.89613	53.333	0.10112	53.333	0.37483	53.333	-1.73458
53.5	0.8934	53.5	0.09752	53.5	0.37402	53.5	-1.73826
53.667	0.89071	53.667	0.09391	53.667	0.37327	53.667	-1.74191
53.833	0.88804	53.833	0.09029	53.833	0.37257	53.833	-1.74555
54	0.88522	54	0.08672	54	0.37171	54	-1.74909
54.167	0.88249	54.167	0.08313	54.167	0.37086	54.167	-1.75264
54.333	0.87984	54.333	0.07955	54.333	0.36999	54.333	-1.75621
54.5	0.87721	54.5	0.07599	54.5	0.36911	54.5	-1.7598
54.667	0.87459	54.667	0.07252	54.667	0.36821	54.667	-1.76343
54.833	0.872	54.833	0.06903	54.833	0.36723	54.833	-1.76704
55	0.86941	55	0.06555	55	0.36617	55	-1.77065
55.167	0.86685	55.167	0.06204	55.167	0.36512	55.167	-1.77428
55.333	0.86419	55.333	0.05861	55.333	0.36401	55.333	-1.77799
55.5	0.86149	55.5	0.05514	55.5	0.36293	55.5	-1.78161
55.667	0.85884	55.667	0.05167	55.667	0.36186	55.667	-1.78525
55.833	0.85625	55.833	0.04821	55.833	0.36083	55.833	-1.78887
56	0.85362	56	0.04471	56	0.35993	56	-1.7924
56.167	0.8511	56.167	0.04126	56.167	0.35901	56.167	-1.79592
56.333	0.8486	56.333	0.03783	56.333	0.3581	56.333	-1.79941
56.5	0.84607	56.5	0.0344	56.5	0.3572	56.5	-1.80292
56.667	0.84375	56.667	0.03092	56.667	0.35646	56.667	-1.80646
56.833	0.84134	56.833	0.02745	56.833	0.35571	56.833	-1.81004
57	0.8389	57	0.02399	57	0.35496	57	-1.81359
57.167	0.83647	57.167	0.02053	57.167	0.35424	57.167	-1.81709
57.333	0.83399	57.333	0.01705	57.333	0.35356	57.333	-1.82063
57.5	0.8316	57.5	0.01357	57.5	0.35286	57.5	-1.82419
57.667	0.82924	57.667	0.01014	57.667	0.35216	57.667	-1.82775
57.833	0.82684	57.833	0.00678	57.833	0.35145	57.833	-1.83126
58	0.82429	58	0.00346	58	0.35069	58	-1.83467
58.167	0.82175	58.167	0.000111856	58.167	0.34991	58.167	-1.83808
58.333	0.81921	58.333	-0.00318	58.333	0.34912	58.333	-1.8415
58.5	0.81668	58.5	-0.00645	58.5	0.3484	58.5	-1.84492
58.667	0.81406	58.667	-0.00966	58.667	0.34774	58.667	-1.84815
58.833	0.8116	58.833	-0.01285	58.833	0.3471	58.833	-1.85145
59	0.80922	59	-0.0161	59	0.34645	59	-1.8548
59.167	0.80686	59.167	-0.01938	59.167	0.3458	59.167	-1.85819
59.333	0.80477	59.333	-0.02269	59.333	0.34532	59.333	-1.86151
59.5	0.80253	59.5	-0.026	59.5	0.34473	59.5	-1.86487
59.667	0.80029	59.667	-0.02935	59.667	0.34409	59.667	-1.86824
59.833	0.79811	59.833	-0.03268	59.833	0.34341	59.833	-1.87163
60	0.79589	60	-0.03612	60	0.34253	60	-1.87497
60.167	0.79367	60.167	-0.03955	60.167	0.34171	60.167	-1.87826
60.333	0.79145	60.333	-0.043	60.333	0.34092	60.333	-1.88164
60.5	0.78923	60.5	-0.04647	60.5	0.34018	60.5	-1.88509
60.667	0.7869	60.667	-0.04994	60.667	0.33948	60.667	-1.88843
60.833	0.78462	60.833	-0.05337	60.833	0.33893	60.833	-1.89178
61	0.78237	61	-0.0567	61	0.33868	61	-1.89512
61.167	0.78017	61.167	-0.05995	61.167	0.3383	61.167	-1.89844
61.333	0.77792	61.333	-0.0631	61.333	0.33808	61.333	-1.90186
61.5	0.77567	61.5	-0.06624	61.5	0.33766	61.5	-1.90533
61.667	0.77345	61.667	-0.06941	61.667	0.33715	61.667	-1.90873
61.833	0.77126	61.833	-0.07259	61.833	0.33659	61.833	-1.91207
62	0.76919	62	-0.07558	62	0.33568	62	-1.91547
62.167	0.76709	62.167	-0.07865	62.167	0.33499	62.167	-1.9188
62.333	0.76499	62.333	-0.08171	62.333	0.33438	62.333	-1.92211
62.5	0.76293	62.5	-0.08476	62.5	0.33378	62.5	-1.92539
62.667	0.76091	62.667	-0.08786	62.667	0.33314	62.667	-1.92846
62.833	0.75884	62.833	-0.09093	62.833	0.33253	62.833	-1.93168
63	0.75675	63	-0.09399	63	0.33198	63	-1.93499
63.167	0.75467	63.167	-0.09709	63.167	0.33142	63.167	-1.9383
63.333	0.75263	63.333	-0.10022	63.333	0.33086	63.333	-1.94159
63.5	0.75058	63.5	-0.10331	63.5	0.33032	63.5	-1.94487
63.667	0.7485	63.667	-0.10637	63.667	0.32976	63.667	-1.94814
63.833	0.74639	63.833	-0.10942	63.833	0.3292	63.833	-1.95137
64	0.74424	64	-0.11243	64	0.32863	64	-1.95457
64.167	0.74211	64.167	-0.11546	64.167	0.32802	64.167	-1.95777
64.333	0.74003	64.333	-0.11848	64.333	0.32742	64.333	-1.96101
64.5	0.73804	64.5	-0.12149	64.5	0.32685	64.5	-1.96422
64.667	0.73617	64.667	-0.1245	64.667	0.32626	64.667	-1.96734
64.833	0.73432	64.833	-0.12756	64.833	0.32572	64.833	-1.97048
65	0.73242	65	-0.13063	65	0.32516	65	-1.97362
65.167	0.73057	65.167	-0.13371	65.167	0.3246	65.167	-1.97679
65.333	0.72901	65.333	-0.13679	65.333	0.32422	65.333	-1.97996
65.5	0.72726	65.5	-0.1398	65.5	0.3238	65.5	-1.98314
65.667	0.72546	65.667	-0.14275	65.667	0.32337	65.667	-1.98629
65.833	0.72363	65.833	-0.14558	65.833	0.32292	65.833	-1.98947
66	0.72177	66	-0.14816	66	0.32243	66	-1.99276
66.167	0.71996	66.167	-0.1508	66.167	0.3218	66.167	-1.99601
66.333	0.71818	66.333	-0.15349	66.333	0.32113	66.333	-1.99923
66.5	0.71648	66.5	-0.15619	66.5	0.32052	66.5	-2.00244
66.667	0.7148	66.667	-0.15884	66.667	0.31986	66.667	-2.00567
66.833	0.71311	66.833	-0.16155	66.833	0.3194	66.833	-2.00888
67	0.71145	67	-0.16429	67	0.31897	67	-2.01202
67.167	0.70978	67.167	-0.16711	67.167	0.31858	67.167	-2.01516
67.333	0.70812	67.333	-0.17035	67.333	0.31848	67.333	-2.01825
67.5	0.70643	67.5	-0.17342	67.5	0.31825	67.5	-2.02134
67.667	0.70468	67.667	-0.17645	67.667	0.31799	67.667	-2.02447
67.833	0.70288	67.833	-0.17945	67.833	0.31772	67.833	-2.02765
68	0.70104	68	-0.18251	68	0.31736	68	-2.03073
68.167	0.69931	68.167	-0.18543	68.167	0.31697	68.167	-2.03384
68.333	0.69761	68.333	-0.18828	68.333	0.31658	68.333	-2.03692
68.5	0.6959	68.5	-0.19107	68.5	0.3162	68.5	-2.03998
68.667	0.69427	68.667	-0.19357	68.667	0.31563	68.667	-2.04297
68.833	0.69257	68.833	-0.19619	68.833	0.31515	68.833	-2.04598
69	0.69083	69	-0.19877	69	0.3147	69	-2.04901
69.167	0.6891	69.167	-0.20129	69.167	0.31426	69.167	-2.05202
69.333	0.68741	69.333	-0.20379	69.333	0.31379	69.333	-2.05496
69.5	0.68571	69.5	-0.20631	69.5	0.31336	69.5	-2.05787
69.667	0.684	69.667	-0.20887	69.667	0.31288	69.667	-2.06076
69.833	0.68228	69.833	-0.21151	69.833	0.31235	69.833	-2.06363
70	0.68059	70	-0.21418	70	0.31184	70	-2.06638
70.167	0.67893	70.167	-0.21683	70.167	0.31137	70.167	-2.06924
70.333	0.67729	70.333	-0.21953	70.333	0.31094	70.333	-2.0721
70.5	0.67565	70.5	-0.22227	70.5	0.31054	70.5	-2.07496
70.667	0.67408	70.667	-0.22496	70.667	0.31012	70.667	-2.07786
70.833	0.67258	70.833	-0.22762	70.833	0.30975	70.833	-2.08072
71	0.67112	71	-0.2303	71	0.30938	71	-2.0836
71.167	0.66968	71.167	-0.23299	71.167	0.30901	71.167	-2.0865
71.333	0.66833	71.333	-0.23549	71.333	0.30881	71.333	-2.08936
71.5	0.66686	71.5	-0.23805	71.5	0.30857	71.5	-2.09221
71.667	0.6654	71.667	-0.24061	71.667	0.30832	71.667	-2.09505
71.833	0.66402	71.833	-0.24316	71.833	0.30809	71.833	-2.09785
72	0.66262	72	-0.24554	72	0.30787	72	-2.1006
72.167	0.6612	72.167	-0.2479	72.167	0.30751	72.167	-2.10338
72.333	0.65975	72.333	-0.25028	72.333	0.30707	72.333	-2.10611
72.5	0.65827	72.5	-0.25262	72.5	0.30659	72.5	-2.1088
72.667	0.65685	72.667	-0.25479	72.667	0.306	72.667	-2.11139
72.833	0.65547	72.833	-0.257	72.833	0.30551	72.833	-2.11402
73	0.65413	73	-0.25919	73	0.30503	73	-2.11662
73.167	0.65281	73.167	-0.2614	73.167	0.3045	73.167	-2.11922
73.333	0.65146	73.333	-0.26357	73.333	0.30407	73.333	-2.1219
73.5	0.6501	73.5	-0.2658	73.5	0.30365	73.5	-2.12472
73.667	0.64874	73.667	-0.26805	73.667	0.30324	73.667	-2.12763
73.833	0.64738	73.833	-0.2703	73.833	0.30279	73.833	-2.13057
74	0.64605	74	-0.27262	74	0.30236	74	-2.13367
74.167	0.64473	74.167	-0.27486	74.167	0.30202	74.167	-2.1366
74.333	0.64347	74.333	-0.27709	74.333	0.30174	74.333	-2.13952
74.5	0.64221	74.5	-0.27933	74.5	0.30141	74.5	-2.14245
74.667	0.64099	74.667	-0.28153	74.667	0.30101	74.667	-2.1453
74.833	0.63972	74.833	-0.28376	74.833	0.30055	74.833	-2.14817
75	0.6385	75	-0.28605	75	0.30009	75	-2.15099
75.167	0.63731	75.167	-0.28836	75.167	0.29963	75.167	-2.15382
75.333	0.63613	75.333	-0.29061	75.333	0.29908	75.333	-2.15663
75.5	0.63499	75.5	-0.29289	75.5	0.29865	75.5	-2.15932
75.667	0.63386	75.667	-0.29516	75.667	0.29825	75.667	-2.16193
75.833	0.63276	75.833	-0.29745	75.833	0.29782	75.833	-2.1645
76	0.63172	76	-0.29968	76	0.29754	76	-2.1669
76.167	0.6306	76.167	-0.30183	76.167	0.29724	76.167	-2.1694
76.333	0.62946	76.333	-0.30391	76.333	0.29699	76.333	-2.17194
76.5	0.62835	76.5	-0.30596	76.5	0.2967	76.5	-2.17447
76.667	0.62715	76.667	-0.3079	76.667	0.29638	76.667	-2.17702
76.833	0.62599	76.833	-0.3099	76.833	0.29611	76.833	-2.17959
77	0.6248	77	-0.3119	77	0.2959	77	-2.18216
77.167	0.62363	77.167	-0.31388	77.167	0.29572	77.167	-2.18474
77.333	0.6225	77.333	-0.31578	77.333	0.29547	77.333	-2.18734
77.5	0.62141	77.5	-0.31767	77.5	0.29523	77.5	-2.18993
77.667	0.62035	77.667	-0.31956	77.667	0.29497	77.667	-2.19252
77.833	0.61928	77.833	-0.32141	77.833	0.29467	77.833	-2.19511
78	0.61825	78	-0.3231	78	0.29433	78	-2.19761
78.167	0.61721	78.167	-0.32482	78.167	0.29406	78.167	-2.2001
78.333	0.6162	78.333	-0.32657	78.333	0.29384	78.333	-2.20255
78.5	0.61518	78.5	-0.32834	78.5	0.29358	78.5	-2.20499
78.667	0.61404	78.667	-0.33006	78.667	0.29325	78.667	-2.20731
78.833	0.61293	78.833	-0.33186	78.833	0.29293	78.833	-2.20963
79	0.61181	79	-0.33368	79	0.29262	79	-2.21189
79.167	0.61068	79.167	-0.33546	79.167	0.29232	79.167	-2.2141
79.333	0.60948	79.333	-0.33731	79.333	0.29197	79.333	-2.21617
79.5	0.6084	79.5	-0.33905	79.5	0.29172	79.5	-2.21828
79.667	0.6074	79.667	-0.34074	79.667	0.29153	79.667	-2.22041
79.833	0.60639	79.833	-0.34243	79.833	0.29137	79.833	-2.22255
80	0.60551	80	-0.34398	80	0.2913	80	-2.22457
80.167	0.60455	80.167	-0.34571	80.167	0.29117	80.167	-2.22667
80.333	0.60361	80.333	-0.34749	80.333	0.29104	80.333	-2.22882
80.5	0.60269	80.5	-0.34925	80.5	0.29095	80.5	-2.23098
80.667	0.60185	80.667	-0.35102	80.667	0.29071	80.667	-2.23319
80.833	0.60099	80.833	-0.35275	80.833	0.29048	80.833	-2.23536
81	0.60014	81	-0.35444	81	0.29025	81	-2.23752
81.167	0.59927	81.167	-0.3561	81.167	0.28997	81.167	-2.23967
81.333	0.59845	81.333	-0.35756	81.333	0.28966	81.333	-2.24183
81.5	0.59762	81.5	-0.35908	81.5	0.28944	81.5	-2.24395
81.667	0.59676	81.667	-0.36054	81.667	0.2893	81.667	-2.24608
81.833	0.59589	81.833	-0.36199	81.833	0.28917	81.833	-2.24822
82	0.595	82	-0.36339	82	0.28914	82	-2.25035
82.167	0.59409	82.167	-0.36479	82.167	0.28909	82.167	-2.25252
82.333	0.59321	82.333	-0.36622	82.333	0.2891	82.333	-2.25474
82.5	0.59232	82.5	-0.36769	82.5	0.28913	82.5	-2.25696
82.667	0.59155	82.667	-0.36914	82.667	0.28906	82.667	-2.25928
82.833	0.59079	82.833	-0.37056	82.833	0.28902	82.833	-2.26166
83	0.59001	83	-0.37197	83	0.289	83	-2.26405
83.167	0.58923	83.167	-0.37335	83.167	0.28896	83.167	-2.26638
83.333	0.58857	83.333	-0.37465	83.333	0.2889	83.333	-2.2687
83.5	0.58786	83.5	-0.37601	83.5	0.28885	83.5	-2.27089
83.667	0.58716	83.667	-0.37737	83.667	0.28876	83.667	-2.27298
83.833	0.58649	83.833	-0.3787	83.833	0.28868	83.833	-2.27502
84	0.58578	84	-0.38005	84	0.2887	84	-2.27674
84.167	0.58508	84.167	-0.38139	84.167	0.2887	84.167	-2.2786
84.333	0.58442	84.333	-0.38275	84.333	0.28876	84.333	-2.28046
84.5	0.58376	84.5	-0.38415	84.5	0.28888	84.5	-2.2823
84.667	0.58314	84.667	-0.38575	84.667	0.28909	84.667	-2.28406
84.833	0.58252	84.833	-0.38725	84.833	0.28927	84.833	-2.28592
85	0.58187	85	-0.38883	85	0.2894	85	-2.28775
85.167	0.58121	85.167	-0.39055	85.167	0.28951	85.167	-2.28957
85.333	0.58059	85.333	-0.39447	85.333	0.28956	85.333	-2.29136
85.5	0.57995	85.5	-0.39893	85.5	0.28956	85.5	-2.29314
85.667	0.57936	85.667	-0.39964	85.667	0.28952	85.667	-2.2949
85.833	0.5788	85.833	-0.39941	85.833	0.28943	85.833	-2.29663
86	0.57839	86	-0.39889	86	0.28912	86	-2.29813
86.167	0.57797	86.167	-0.39882	86.167	0.28899	86.167	-2.29968
86.333	0.57754	86.333	-0.39893	86.333	0.28896	86.333	-2.30129
86.5	0.57713	86.5	-0.39906	86.5	0.28897	86.5	-2.30292
86.667	0.57682	86.667	-0.39948	86.667	0.28898	86.667	-2.30443
86.833	0.57641	86.833	-0.39983	86.833	0.289	86.833	-2.30609
87	0.57601	87	-0.40024	87	0.28905	87	-2.30781
87.167	0.5756	87.167	-0.40073	87.167	0.28912	87.167	-2.30956
87.333	0.57507	87.333	-0.40141	87.333	0.28917	87.333	-2.31153
87.5	0.5746	87.5	-0.40208	87.5	0.28915	87.5	-2.3134
87.667	0.57414	87.667	-0.40279	87.667	0.28913	87.667	-2.31528
87.833	0.57372	87.833	-0.4035	87.833	0.28907	87.833	-2.31716
88	0.57324	88	-0.40436	88	0.2889	88	-2.31912
88.167	0.57275	88.167	-0.40515	88.167	0.28877	88.167	-2.32103
88.333	0.57226	88.333	-0.40597	88.333	0.28866	88.333	-2.32291
88.5	0.57176	88.5	-0.40684	88.5	0.28855	88.5	-2.32476
88.667	0.57119	88.667	-0.40771	88.667	0.2883	88.667	-2.32644
88.833	0.57065	88.833	-0.4086	88.833	0.28807	88.833	-2.32807
89	0.57015	89	-0.40946	89	0.28786	89	-2.32964
89.167	0.56971	89.167	-0.41029	89.167	0.28767	89.167	-2.33119
89.333	0.5694	89.333	-0.41113	89.333	0.28749	89.333	-2.33237
89.5	0.56911	89.5	-0.41196	89.5	0.2874	89.5	-2.33372
89.667	0.56884	89.667	-0.41277	89.667	0.28731	89.667	-2.33513
89.833	0.56859	89.833	-0.4135	89.833	0.28723	89.833	-2.33652
90	0.56854	90	-0.41419	90	0.28732	90	-2.33779
90.167	0.5683	90.167	-0.41498	90.167	0.28742	90.167	-2.33914
90.333	0.56797	90.333	-0.41592	90.333	0.28758	90.333	-2.34051
90.5	0.56764	90.5	-0.41689	90.5	0.2878	90.5	-2.34189
90.667	0.56719	90.667	-0.41782	90.667	0.2881	90.667	-2.34328
90.833	0.56686	90.833	-0.41861	90.833	0.28838	90.833	-2.34468
91	0.56657	91	-0.41944	91	0.28867	91	-2.34603
91.167	0.56631	91.167	-0.42057	91.167	0.28892	91.167	-2.34733
91.333	0.56606	91.333	-0.42056	91.333	0.28911	91.333	-2.34871
91.5	0.56579	91.5	-0.42108	91.5	0.28922	91.5	-2.35008
91.667	0.56554	91.667	-0.42172	91.667	0.28931	91.667	-2.3514
91.833	0.56536	91.833	-0.42237	91.833	0.28941	91.833	-2.35274
92	0.56524	92	-0.4231	92	0.28927	92	-2.35415
92.167	0.56517	92.167	-0.42379	92.167	0.28925	92.167	-2.35558
92.333	0.5651	92.333	-0.42451	92.333	0.28927	92.333	-2.35705
92.5	0.56504	92.5	-0.42528	92.5	0.28925	92.5	-2.35852
92.667	0.56508	92.667	-0.42862	92.667	0.28924	92.667	-2.36006
92.833	0.56506	92.833	-0.43624	92.833	0.28925	92.833	-2.36154
93	0.56501	93	-0.4391	93	0.28926	93	-2.363
93.167	0.56493	93.167	-0.43846	93.167	0.28927	93.167	-2.36444
93.333	0.5646	93.333	-0.43631	93.333	0.28922	93.333	-2.36574
93.5	0.56427	93.5	-0.43484	93.5	0.28921	93.5	-2.36702
93.667	0.56392	93.667	-0.43367	93.667	0.28924	93.667	-2.36831
93.833	0.56361	93.833	-0.4326	93.833	0.28931	93.833	-2.36961
94	0.56324	94	-0.4326	94	0.28935	94	-2.37078
94.167	0.56305	94.167	-0.43225	94.167	0.28939	94.167	-2.37199
94.333	0.5629	94.333	-0.43198	94.333	0.28946	94.333	-2.37318
94.5	0.56276	94.5	-0.43177	94.5	0.28958	94.5	-2.37438
94.667	0.56302	94.667	-0.43195	94.667	0.28996	94.667	-2.37562
94.833	0.56316	94.833	-0.432	94.833	0.2903	94.833	-2.37679
95	0.56329	95	-0.43211	95	0.29052	95	-2.37792
95.167	0.56343	95.167	-0.43226	95.167	0.29069	95.167	-2.37905
95.333	0.56363	95.333	-0.43254	95.333	0.29115	95.333	-2.38014
95.5	0.56371	95.5	-0.43282	95.5	0.29143	95.5	-2.38127
95.667	0.56377	95.667	-0.43315	95.667	0.29154	95.667	-2.38239
95.833	0.5638	95.833	-0.4335	95.833	0.29157	95.833	-2.38346
96	0.5637	96	-0.43382	96	0.2986	96	-2.38457
96.167	0.56359	96.167	-0.43408	96.167	0.30498	96.167	-2.38569
96.333	0.5635	96.333	-0.4344	96.333	0.30809	96.333	-2.38676
96.5	0.56346	96.5	-0.43474	96.5	0.30974	96.5	-2.38783
96.667	0.56341	96.667	-0.43492	96.667	0.30814	96.667	-2.3889
96.833	0.56335	96.833	-0.43514	96.833	0.30677	96.833	-2.39001
97	0.56334	97	-0.43537	97	0.30545	97	-2.39115
97.167	0.56328	97.167	-0.4356	97.167	0.30407	97.167	-2.39226
97.333	0.56318	97.333	-0.43583	97.333	0.30265	97.333	-2.39334
97.5	0.5631	97.5	-0.43604	97.5	0.3013	97.5	-2.39437
97.667	0.56306	97.667	-0.43628	97.667	0.29873	97.667	-2.39535
97.833	0.56301	97.833	-0.43654	97.833	0.29527	97.833	-2.39635
98	0.56288	98	-0.43688	98	0.29237	98	-2.39713
98.167	0.56269	98.167	-0.43721	98.167	0.28957	98.167	-2.39792
98.333	0.56256	98.333	-0.43758	98.333	0.28755	98.333	-2.39876
98.5	0.56242	98.5	-0.43796	98.5	0.28627	98.5	-2.39963
98.667	0.56226	98.667	-0.43828	98.667	0.28558	98.667	-2.40033
98.833	0.56212	98.833	-0.43853	98.833	0.28493	98.833	-2.40112
99	0.56206	99	-0.43874	99	0.28428	99	-2.40196
99.167	0.56199	99.167	-0.43891	99.167	0.28369	99.167	-2.40278
99.333	0.56192	99.333	-0.4388	99.333	0.28356	99.333	-2.40368
99.5	0.56189	99.5	-0.43879	99.5	0.2833	99.5	-2.40471
99.667	0.5619	99.667	-0.4388	99.667	0.28308	99.667	-2.40829
99.833	0.56186	99.833	-0.43877	99.833	0.2829	99.833	-2.41636
100	0.5618	100	-0.43857	100	0.2829	100	-2.41678

## Sheet: Fig.S11
Young's Modulus						Toughness
	PEM1.8	PEM2	PEM2.2	PEM2.4			PEM1.8	PEM2	PEM2.2	PEM2.4
Sample 1	0.19671	0.72404	14.658	16.551		Sample 1	0.96601	1.97661	5.977	11.7911
Sample 2	0.11982	0.87007	10.557	14.059		Sample 2	0.60242	1.94538	5.165	8.1969
Sample 3	0.1396	0.97499	12.117	19.917		Sample 3	0.84348	2.87014	8.406	11.1811
Mean	0.152043	0.856367	12.444	16.8423		Mean	0.80397	2.26404	6.516	10.3897
Error bar	0.0399268	0.126035	2.06996	2.93985		Error bar	0.184987	0.525127	1.68639	1.92335

## Sheet: Fig.S12
PEM1.8		PEM2		PEM2.2		PEM2.4
1/λ	dσred	1/λ	dσred	1/λ	dσred	1/λ	dσred
0.9095	0.15084	0.9049	4.96886	0.90513	52.2079	0.90747	8.17901
0.90803	0.51359	0.90339	4.92809	0.90363	50.4161	0.8999	12.6886
0.90655	1.03015	0.90196	4.70165	0.90219	48.3792	0.89247	16.7053
0.90503	0.99626	0.90046	4.5707	0.9007	48.3309	0.88515	17.5654
0.90358	0.80792	0.89901	4.52193	0.89926	49.1409	0.87796	20.2766
0.90205	0.67834	0.89753	4.19233	0.89779	48.4774	0.87088	24.3017
0.90061	0.59292	0.89608	4.09332	0.89633	45.4144	0.86391	29.6462
0.89914	0.52269	0.89465	4.49904	0.89486	42.9002	0.85706	29.5029
0.89768	0.46107	0.89322	4.69655	0.89342	42.4649	0.85031	29.08
0.89622	0.43588	0.89177	3.96457	0.89197	41.7329	0.84366	32.0239
0.89477	0.55378	0.89031	3.63372	0.89054	41.6325	0.83713	32.2444
0.89337	0.88345	0.88887	4.08645	0.88913	42.3744	0.8307	32.9046
0.89189	1.0559	0.88744	4.07285	0.88766	42.1137	0.82434	31.5488
0.89046	1.01725	0.88602	3.44748	0.88625	40.9302	0.81811	30.6287
0.88903	0.76197	0.8846	2.9082	0.88484	39.1244	0.81195	32.1746
0.88761	0.50825	0.88316	3.17945	0.88344	38.1942	0.80589	32.1163
0.88617	0.34671	0.88179	3.84477	0.882	37.3082	0.79992	33.5066
0.88478	0.40409	0.88041	3.77662	0.88058	36.1868	0.79404	31.8006
0.88335	0.6109	0.87897	3.29357	0.87919	35.5991	0.78826	28.2943
0.88193	0.64139	0.87759	3.12095	0.87779	35.7387	0.78254	28.6851
0.88055	0.42999	0.87616	3.29955	0.87641	35.8671	0.7769	29.4024
0.87914	0.32587	0.87479	3.37929	0.87503	34.8837	0.77136	30.0804
0.87772	0.53638	0.87342	3.08815	0.87368	33.5539	0.76588	28.6309
0.87634	0.61366	0.87204	2.81965	0.87226	33.0802	0.76051	26.11
0.87498	0.53547	0.87063	2.51507	0.87089	32.904	0.75518	26.5147
0.87358	0.27501	0.86927	2.49591	0.86953	32.2378	0.74994	25.7048
0.8722	0.28066	0.86793	2.76485	0.86812	31.1689	0.74477	25.0198
0.87084	0.63462	0.86657	2.96288	0.86678	30.6204	0.73966	24.8202
0.86944	0.59687	0.86519	2.54133	0.86542	30.4927	0.73464	23.2111
0.86807	0.41806	0.86386	2.42436	0.86407	29.833	0.72967	22.478
0.86671	0.37907	0.86249	2.82408	0.86272	28.9299	0.72477	22.0929
0.86536	0.49675	0.86116	2.54405	0.86137	28.6131	0.71994	23.6094
0.864	0.61453	0.85982	2.24666	0.86006	28.7377	0.71517	21.9035
0.86263	0.54625	0.85849	2.19694	0.85871	30.0378	0.71048	18.3663
0.8613	0.49898	0.85716	2.40777	0.8574	30.2614	0.70583	20.0412
0.85996	0.40254	0.85582	2.48133	0.85604	28.3115	0.70125	19.6439
0.85863	0.34852	0.85451	2.21168	0.85472	26.7507	0.69672	18.1223
0.8573	0.40576	0.85319	2.15211	0.8534	25.1612	0.69225	18.8257
0.85595	0.43144	0.85186	2.22566	0.85209	24.8362	0.68785	20.6699
0.85464	0.47994	0.85053	2.38061	0.85077	25.4401	0.68349	18.2273
0.85333	0.37299	0.84926	2.43712	0.84949	25.6678	0.6792	13.8553
0.852	0.41623	0.84795	2.25802	0.84816	25.5451	0.67496	15.4635
0.85068	0.41421	0.84665	1.99903	0.84683	25.5955	0.67075	16.6852
0.84938	0.44696	0.84534	1.84723	0.84556	24.9398	0.66663	15.2142
0.84807	0.58181	0.84405	2.08846	0.84427	23.4157	0.66253	17.5758
0.84678	0.49655	0.84277	2.26684	0.84297	22.6132	0.65849	16.6372
0.84549	0.46377	0.8415	2.16813	0.8417	22.4521	0.6545	13.1912
0.8442	0.25562	0.84019	1.93037	0.84043	22.1041	0.65056	13.5784
0.8429	-0.075	0.83893	1.82544	0.83914	20.9736	0.64667	12.6509
0.84162	0.20335	0.83765	2.08708	0.83787	20.6514	0.64282	13.0529
0.84034	0.64368	0.83637	2.2591	0.8366	21.4885	0.63901	13.4828
0.83909	0.61803	0.83513	2.12462	0.83535	21.8583	0.63526	13.666
0.83779	0.55163	0.83385	1.69972	0.83407	21.2518	0.63154	16.9533
0.83655	0.52774	0.8326	1.78704	0.83284	20.5757	0.62787	14.1761
0.83525	0.42498	0.83136	1.86402	0.83157	20.1663	0.62424	9.18664
0.834	0.19767	0.8301	1.61805	0.83032	19.1655	0.62066	10.3276
0.83274	-0.0125	0.82886	1.54778	0.82906	18.4456	0.6171	11.3103
0.8315	-0.01646	0.82762	1.53838	0.82784	19.0304	0.6136	12.489
0.83023	0.23336	0.82639	1.69522	0.82658	20.0406	0.61013	11.2129
0.82899	0.61571	0.82518	1.90252	0.82535	19.9834	0.60671	10.0423
0.82773	0.82643	0.82391	1.81893	0.82413	19.4203	0.60332	11.1078
0.82652	0.64946	0.82267	1.63612	0.82291	19.2011	0.59997	10.5784
0.82528	0.39305	0.82149	1.68149	0.82167	18.8115	0.59666	12.7884
0.82406	0.27561	0.82026	1.76087	0.82045	17.9715	0.59337	10.8475
0.82281	0.26894	0.81905	1.52775	0.81924	17.0534	0.59013	7.09539
0.82162	0.10247	0.81784	1.2305	0.81803	17.1901	0.58692	8.68626
0.82038	-0.04122	0.81661	1.45711	0.81681	18.2008	0.58375	9.13531
0.81917	-0.00647	0.8154	1.76389	0.81559	18.7269	0.58062	10.0808
0.81794	0.47873	0.81421	1.80721	0.81439	18.1522	0.5775	9.04472
0.81675	0.76756	0.81302	1.7848	0.81319	17.6573	0.57445	7.11124
0.81555	0.63505	0.81183	1.63614	0.81201	17.5801	0.5714	7.87314
0.81433	0.29065	0.8106	1.63702	0.81083	17.3348	0.56839	8.6106
0.81315	-0.1409	0.80944	1.64294	0.80964	15.9621	0.56542	11.2777
0.81195	0.0263	0.80824	1.54923	0.80844	14.9703	0.56247	9.74403
0.81075	0.15099	0.80708	1.37715	0.80725	15.4616	0.55957	6.21928
0.80958	0.13771	0.80588	1.21383	0.80611	16.4866	0.55667	7.09572
0.80836	0.22525	0.80473	1.53452	0.80493	16.9608	0.55382	6.86138
0.80716	0.50897	0.80354	1.71986	0.80374	16.5906	0.55099	7.33085
0.80601	0.63884	0.80238	1.46847	0.80256	16.6113	0.54819	7.58712
0.80484	0.65781	0.8012	1.41501	0.80141	17.3756	0.54543	6.74221
0.80368	0.50853	0.80005	1.56636	0.80022	15.7499	0.54269	6.92467
0.80251	0.338	0.7989	1.59154	0.7991	13.8746	0.53998	7.37406
0.80135	0.19544	0.79773	1.39169	0.79793	14.5082	0.53729	8.19522
0.80018	0.02031	0.79658	1.14377	0.79678	15.1025	0.53462	7.52097
0.79899	-0.01414	0.79544	1.23434	0.79565	15.1235	0.532	6.06634
0.79785	0.01228	0.79431	1.47217	0.79449	14.6221	0.52939	8.78559
0.79672	0.31349	0.79317	1.53308	0.79336	14.4673	0.52681	7.87357
0.79554	0.53665	0.79203	1.51653	0.79222	14.0699	0.52425	5.2403
0.7944	0.45524	0.79089	1.5005	0.7911	13.2445	0.52171	6.32713
0.79329	0.31094	0.78975	1.36712	0.78996	12.8854	0.51921	6.00146
0.79216	0.2071	0.78863	1.3181	0.78883	12.9252	0.51672	5.56682
0.79101	0.25966	0.78752	1.30567	0.78771	13.2965	0.51427	5.29706
0.78988	0.22915	0.7864	1.14528	0.78657	13.5514	0.51183	5.78667
0.78874	0.045	0.78526	0.89324	0.78547	13.5119	0.50941	6.4177
0.78764	0.06329	0.78415	0.9011	0.78435	13.1376	0.50702	5.46082
0.78651	0.43393	0.78304	1.25165	0.78323	12.6315	0.50466	5.60959
0.7854	0.58583	0.78193	1.44093	0.78212	12.5644	0.50231	7.43047
0.78426	0.27945	0.78082	1.37338	0.78101	12.6979	0.49998	6.61773
0.78317	0.13914	0.77971	1.28596	0.77992	12.5127	0.49768	4.7305
0.78207	0.11281	0.77862	1.30684	0.77883	11.9755	0.4954	3.97922
0.78096	0.15991	0.77753	1.32826	0.77773	11.3901	0.49313	4.45064
0.77986	0.15357	0.77646	1.14531	0.77661	11.3739	0.49089	5.09051
0.77873	0.0544	0.77536	0.94186	0.77552	11.6513	0.48867	4.99791
0.77766	0.09587	0.77426	0.92571	0.77443	12.6731	0.48647	5.71648
0.77657	0.31778	0.77316	0.94848	0.77336	12.8219	0.48429	5.28296
0.77547	0.50958	0.77208	0.99394	0.77227	11.7068	0.48213	4.23628
0.7744	0.44628	0.77102	1.08341	0.77121	11.1699	0.47998	4.42217
0.77329	0.17693	0.76995	1.01524	0.77012	10.5972	0.47786	6.8083
0.7722	0.16744	0.76888	1.11606	0.76907	10.3975	0.47576	6.59079
0.77116	0.23987	0.7678	1.19151	0.76797	10.5921	0.47367	3.60994
0.77005	0.17698	0.76674	1.14267	0.76691	11.0542	0.4716	3.79061
0.76901	0.18066	0.76569	0.97485	0.76586	11.3683	0.46955	4.72769
0.76792	0.21291	0.76458	0.73801	0.7648	11.5612	0.46752	4.2325
0.76686	0.35202	0.76356	0.87018	0.76374	11.2853	0.46551	4.62757
0.76577	0.34851	0.7625	1.01048	0.76268	10.6504	0.4635	4.51204
0.76474	0.24887	0.76145	1.15032	0.76166	9.96619	0.46153	3.83714
0.76369	0.04862	0.76041	1.08948	0.76059	9.57925	0.45956	4.3284
0.76262	0.01393	0.75936	0.86777	0.75956	9.80056	0.45761	6.34066
0.76159	0.27632	0.75832	0.91113	0.75851	10.0605	0.45568	6.83616
0.76053	0.34616	0.75728	0.96733	0.75744	10.1446	0.45376	3.66701
0.75947	0.32414	0.75624	0.91981	0.75642	10.1505	0.45188	2.3829
0.75844	0.25812	0.75522	0.8483	0.7554	10.0487	0.44999	3.42196
0.75738	0.28806	0.75418	0.81831	0.75434	9.6851	0.44812	3.96915
0.75635	0.18043	0.75314	0.99559	0.75331	9.30286	0.44627	4.49236
0.75533	0.12062	0.75212	1.07449	0.7523	9.07053	0.44443	4.34359
0.75429	0.12601	0.75111	1.02791	0.75128	9.03494	0.44261	3.63674
0.75327	0.18203	0.75008	0.81825	0.75024	9.00189	0.4408	3.93213
0.75225	0.38669	0.74909	0.79857	0.74923	10.1077	0.43901	3.68353
0.75124	0.31463	0.74806	0.97526	0.74821	10.4374	0.43724	5.55258
0.75018	0.18296	0.74704	0.91125	0.7472	9.60339	0.43547	5.21057
0.74919	0.09209	0.74602	0.73049	0.7462	9.32667	0.43373	2.44169
0.74817	0.1241	0.74502	0.62342	0.74519	8.84752	0.43199	2.78009
0.74716	0.25484	0.74401	0.89783	0.74419	8.32871	0.43027	3.47788
0.74613	0.15688	0.74302	1.14878	0.7432	8.09627	0.42856	4.44361
0.74513	0.04144	0.74203	1.0529	0.74219	8.35214	0.42687	3.97209
0.74414	0.17449	0.74102	0.83039	0.74119	8.66821	0.42519	2.55361
0.74314	0.38621	0.74003	0.76606	0.74021	8.71655	0.42352	3.0248
0.74213	0.50366	0.73905	0.91083	0.73922	8.79368	0.42186	3.79531
0.74114	0.26542	0.73804	0.93515	0.73824	9.06459	0.42022	6.36404
0.74013	0.11869	0.73708	0.76555	0.73724	9.14156	0.41859	5.42403
0.73914	0.08438	0.7361	0.69868	0.73627	8.52072	0.41698	2.53664
0.73815	0.03269	0.73512	0.84963	0.73529	7.95906	0.41538	2.84111
0.73717	-0.06417	0.73413	1.09898	0.73431	7.71234	0.41379	2.63628
0.7362	-0.03323	0.73316	1.15487	0.73332	7.86287	0.41221	3.38504
0.73522	0.29249	0.7322	0.91876	0.73237	8.02439	0.41064	3.99438
0.73424	0.47575	0.73122	0.74146	0.73137	8.17586	0.40908	3.54228
0.73326	0.53685	0.73022	0.71147	0.73043	8.60384	0.40754	3.33773
0.73229	0.2038	0.72929	0.85134	0.72946	8.78281	0.40601	3.76799
0.73131	0.05799	0.72834	0.83722	0.72848	8.70853	0.40449	4.14061
0.73035	0.1012	0.72739	0.74599	0.72752	8.4535	0.40298	6.07557
0.72941	0.14358	0.72641	0.86452	0.72658	8.71729	0.40148	4.15899
0.72845	0.18453	0.72547	1.05942	0.72561	8.10223	0.39999	1.76067
0.72747	0.00806	0.72451	1.14952	0.72466	7.30657	0.39852	3.0242
0.72653	0.00454	0.72355	1.04011	0.72371	7.63324	0.39705	3.27765
0.72558	0.2438	0.72262	0.81339	0.72278	8.16864	0.3956	4.39926
0.72461	0.51582	0.72169	0.65609	0.72183	8.43668	0.39415	3.75801
0.72367	0.50967	0.72073	0.75725	0.72087	8.23339	0.39272	2.39662
0.72273	0.20856	0.71976	0.82262	0.71994	7.79341	0.3913	2.88075
0.7218	-0.03523	0.71885	0.79839	0.71901	7.2877	0.38988	3.42965
0.72084	0.03971	0.71792	0.6548	0.71808	7.04174	0.38848	4.29224
0.71989	0.12118	0.71698	0.80332	0.71713	6.85887	0.38709	5.82529
0.71896	0.09501	0.71606	1.07929	0.71621	6.71701	0.38571	4.00906
0.71803	0.10641	0.71514	1.12254	0.71529	6.80891	0.38433	2.37881
0.7171	0.29479	0.71419	0.88711	0.71437	7.21258	0.38297	2.85343
0.71617	0.43736	0.71329	0.65661	0.71345	7.57884	0.38162	3.09439
0.71523	0.25874	0.71236	0.76413	0.71252	7.46327	0.38027	3.09412
0.7143	0.08217	0.71143	0.86889	0.71161	7.12187	0.37894	2.79582
0.71339	0.11175	0.71055	0.71011	0.7107	6.98058	0.37762	3.1539
0.71247	0.10527	0.70961	0.57639	0.70977	6.95364	0.3763	3.11328
0.71156	0.05545	0.70871	0.68997	0.70887	6.79759	0.37499	4.34224
0.71065	0.01637	0.7078	0.93696	0.70796	6.71298	0.37369	4.08668
0.70971	0.14962	0.70691	1.02638	0.70705	6.73293	0.37241	3.18291
0.7088	0.26611	0.70598	0.8429	0.70614	6.8418	0.37113	4.32259
0.7079	0.24001	0.70511	0.70815	0.70524	6.83906	0.36986	3.7715
0.70698	0.18442	0.70421	0.63921	0.70435	7.30929	0.3686	3.34402
0.70608	0.17775	0.70329	0.62844	0.70343	7.12599	0.36734	3.46802
0.7052	0.18877	0.70241	0.53248	0.70253	6.3511	0.3661	3.06199
0.7043	0.18111	0.70152	0.51098	0.70168	6.33207	0.36486	3.32013
0.70339	0.2582	0.70063	0.71215	0.70076	6.22592	0.36363	2.87096
0.70249	0.14652	0.69974	0.96051	0.69987	6.08228	0.36241	3.31647
0.70162	0.03701	0.69885	0.96775	0.69899	6.03927	0.3612	3.96702
0.70074	0.05638	0.69796	0.68876	0.6981	6.21245	0.36	3.18163
0.69985	0.14609	0.69707	0.61292	0.69723	6.34479	0.3588	3.01285
0.69896	0.20072	0.69621	0.68686	0.69635	6.487	0.35761	5.64655
0.69805	0.14457	0.69532	0.74367	0.69548	6.56191	0.35643	5.20889
0.69719	0.19041	0.69445	0.66578	0.69459	6.31302	0.35526	2.4426
0.69631	0.2438	0.69359	0.45551	0.69372	5.84793	0.3541	2.1811
0.69539	0.2496	0.69271	0.48883	0.69286	5.79456	0.35294	2.53067
0.69456	0.29011	0.69185	0.656	0.69199	6.10752	0.35179	2.9944
0.69367	0.16176	0.69098	0.77277	0.69113	6.19569	0.35065	3.3814
0.69281	-0.06525	0.69012	0.79205	0.69026	6.03986	0.34951	3.92041
0.69194	-0.06845	0.68924	0.63253	0.68942	6.00479	0.34838	3.45836
0.69106	0.0743	0.68839	0.60598	0.68855	6.12215	0.34726	2.77356
0.6902	0.2638	0.68754	0.66257	0.6877	5.8857	0.34615	2.59391
0.68936	0.35103	0.68669	0.70094	0.68685	5.68592	0.34505	3.34467
0.68848	0.22247	0.68584	0.69781	0.68598	5.73913	0.34395	4.87178
0.68763	0.16873	0.68499	0.5511	0.68513	5.77367	0.34286	4.54203
0.68677	0.1798	0.68414	0.54971	0.68428	5.55948	0.34177	3.06491
0.68592	0.167	0.68327	0.66065	0.68345	5.23762	0.34069	3.03142
0.68507	0.11244	0.68246	0.60376	0.68258	5.23231	0.33962	3.2415
0.68423	0.02333	0.68161	0.47149	0.68175	5.53532	0.33856	3.22384
0.68338	0.11824	0.68076	0.58008	0.6809	5.60018	0.3375	2.99793
0.68253	0.17611	0.67993	0.69971	0.68006	5.44583	0.33645	2.9192
0.6817	0.1752	0.6791	0.72614	0.67921	5.34146	0.3354	3.32542
0.68086	0.25766	0.67827	0.60616	0.6784	5.25248	0.33436	3.45788
0.68002	0.25659	0.67742	0.47353	0.67754	5.08833	0.33333	4.2906
0.67919	0.21983	0.67659	0.47517	0.67675	4.75011	0.33231	4.03126
0.67837	0.15544	0.67576	0.54278	0.6759	4.59311	0.33129	2.66874
0.67751	0.06976	0.67494	0.4853	0.67507	4.97102	0.33027	2.88136
0.6767	0.07422	0.67413	0.42491	0.67425	5.30991	0.32927	5.03271
0.67586	0.01525	0.6733	0.57172	0.67342	5.25258	0.32827	5.10618
0.67504	0.02002	0.67248	0.80968	0.67262	5.15882	0.32727	2.79953
0.67422	0.10349	0.67166	0.76556	0.6718	5.25359	0.32628	2.4757
0.6734	0.30248	0.67084	0.53205	0.67098	5.27886	0.3253	3.13413
0.67258	0.37821	0.67003	0.38766	0.67016	4.95744	0.32432	2.95799
0.67176	0.24219	0.66922	0.43879	0.66936	4.65413	0.32335	3.16572
0.67095	0.10686	0.66841	0.44449	0.66856	4.59112	0.32239	3.09124
0.67012	0.05342	0.6676	0.44829	0.66774	4.79236	0.32143	2.51698
0.6693	0.08001	0.66679	0.51876	0.66694	4.97555	0.32047	2.8214
0.66851	0.0798	0.666	0.609	0.66613	5.1235	0.31953	2.9742
0.66768	0.14524	0.66518	0.71988	0.66533	5.94651	0.31858	3.79049
0.66688	0.22061	0.66439	0.69951	0.66452	5.82225	0.31764	3.72837
0.66608	0.28474	0.66358	0.72015	0.66374	4.93019	0.31672	3.65293
0.66528	0.23636	0.66279	0.67143	0.66294	4.88614	0.31579	3.13391
0.66445	0.12145	0.66201	0.5034	0.66214	5.17552	0.31487	2.21434
0.66368	0.06883	0.66123	0.28013	0.66135	5.19885	0.31395	2.96186
0.66287	0.0991	0.66043	0.20639	0.66055	4.8949	0.31304	3.07241
0.66209	0.16796	0.65963	0.37843	0.65976	4.82752	0.31214	2.5719
0.66129	0.15594	0.65884	0.70602	0.65898	4.95207	0.31124	2.63644
0.66051	0.04499	0.65805	0.88087	0.65819	5.06517	0.31035	2.70069
0.65971	0.00792	0.65728	0.76779	0.65741	5.00784	0.30946	2.80865
0.65894	0.07689	0.65651	0.58205	0.65662	5.01881	0.30857	3.32744
0.65816	0.27419	0.65572	0.58518	0.65585	5.06931	0.30769	2.82901
0.65735	0.32022	0.65494	0.63505	0.65506	4.94336	0.30682	2.68269
0.65657	0.18172	0.65416	0.60927	0.6543	4.7661	0.30595	3.42088
0.65579	0.02128	0.65338	0.43252	0.65351	4.54709	0.30508	5.60366
0.65502	0.15701	0.65263	0.33094	0.65275	4.58372	0.30422	4.43806
0.65426	0.3219	0.65186	0.47446	0.65198	4.57554	0.30337	1.45172
0.65348	0.09579	0.65108	0.73722	0.6512	4.38193	0.30252	2.08132
0.65272	-0.09524	0.65029	0.93035	0.65044	4.39218	0.30168	2.71787
0.65194	-0.05703	0.64954	0.85549	0.64968	4.55483	0.30084	2.94863
0.65115	0.11022	0.64878	0.56228	0.64892	4.63016	0.3	3.41923
0.65041	0.22986	0.64802	0.282	0.64816	4.63388	0.29917	3.16312
0.64963	0.22887	0.64727	0.23291	0.64741	4.54073	0.29834	2.358
0.64888	0.13597	0.6465	0.30888	0.64663	4.65664	0.29752	2.27958
0.6481	0.18797	0.64575	0.39729	0.64588	4.72826	0.2967	2.87354
0.64735	0.25121	0.64499	0.47324	0.64513	4.58557	0.29589	3.62099
0.6466	0.22078	0.64424	0.6596	0.64437	4.73395	0.29508	3.13299
0.64583	0.0151	0.6435	0.79715	0.64362	4.74652	0.29428	4.67547
0.64508	-0.15361	0.64275	0.66384	0.64287	4.45985	0.29348	4.26919
0.64432	-0.09497	0.64201	0.52749	0.64213	4.14765	0.29268	1.93576
0.64357	0.0916	0.64127	0.53152	0.64139	4.11772	0.29189	2.76629
0.64283	0.24918	0.64051	0.49353	0.64064	4.20514	0.29111	2.37158
0.64208	0.25423	0.63978	0.37533	0.63989	4.3158	0.29032	2.02508
0.64134	0.25883	0.63903	0.28719	0.63915	4.20212	0.28954	2.77057
0.64059	0.2574	0.6383	0.33695	0.6384	4.01293	0.28877	2.95139
0.63985	0.2159	0.63757	0.65308	0.63767	3.93928	0.288	3.63677
0.63913	0.06624	0.63682	0.77458	0.63695	3.89957	0.28723	3.34944
0.63837	-0.11724	0.63609	0.60043	0.63621	4.08816	0.28647	2.23528
0.63764	-0.10814	0.63536	0.40761	0.63549	4.16575	0.28572	2.58141
0.63691	0.19907	0.63462	0.37666	0.63474	4.00515	0.28496	2.96085
0.63618	0.28603	0.6339	0.47191	0.63401	3.97932	0.28421	3.58037
0.63545	0.13209	0.63318	0.41146	0.63329	4.17885	0.28346	5.15726
0.63471	0.17779	0.63246	0.26813	0.63257	4.29446	0.28272	4.11058
0.63397	0.28799	0.63172	0.27323	0.63185	3.99689	0.28198	2.50015
0.63325	0.25287	0.63099	0.54826	0.63112	3.60089	0.28125	2.55501
0.63254	0.01035	0.63027	0.88936	0.63039	3.8849	0.28052	2.8608
0.6318	-0.1721	0.62957	0.84471	0.62967	4.77091	0.27979	2.8293
0.63108	-0.13067	0.62884	0.50415	0.62897	4.36813	0.27907	2.44196
0.63037	0.08497	0.62813	0.36784	0.62826	3.56768	0.27835	2.85208
0.62963	0.28012	0.62743	0.33544	0.62754	3.82027	0.27764	3.0378
0.62892	0.29905	0.6267	0.30376	0.62683	3.6212	0.27692	3.71054
0.62822	0.17547	0.626	0.20473	0.62612	3.25133	0.27621	3.51939
0.62749	0.16867	0.6253	0.11499	0.62541	3.43587	0.27551	2.05087
0.62678	0.23757	0.62458	0.51356	0.62469	3.87094	0.27481	2.31085
0.62608	0.16053	0.62388	0.87673	0.62399	3.91598	0.27411	3.31653
0.62537	0.01079	0.62317	0.68046	0.62329	3.66903	0.27342	4.91901
0.62465	-0.08338	0.62247	0.36888	0.62259	3.52708	0.27273	4.43893
0.62395	0.03649	0.62177	0.34931	0.62189	3.47986	0.27204	2.23133
0.62325	0.20692	0.62109	0.42058	0.62119	3.42364	0.27136	2.35048
0.62255	0.31676	0.62038	0.35599	0.6205	3.19227	0.27068	2.49834
0.62185	0.25099	0.61968	0.26045	0.61979	3.05767	0.27	2.4458
0.62115	0.16304	0.61898	0.21796	0.6191	3.15644	0.26933	3.0183
0.62044	0.12136	0.61829	0.40315	0.61839	3.30566	0.26866	2.73273
0.61975	0.01447	0.6176	0.64203	0.61771	3.21966	0.26799	2.32576
0.61907	-0.04734	0.61691	0.69768	0.61704	3.25669	0.26733	2.78614
0.61836	-8.98112e-05	0.61622	0.49631	0.61633	3.65822	0.26667	3.41752
0.61768	0.14865	0.61553	0.24814	0.61563	3.92018	0.26601	3.23226
0.61698	0.24292	0.61485	0.31181	0.61495	3.86217	0.26536	2.25746
0.6163	0.22526	0.61416	0.34611	0.61428	3.42546	0.26471	2.33404
0.61561	0.0953	0.61349	0.28557	0.61359	3.22748	0.26406	4.90182
0.61493	0.1305	0.61281	0.27428	0.61291	3.24668	0.26342	4.521
0.61425	0.17162	0.61213	0.39029	0.61223	3.2934	0.26278	2.6854
0.61356	0.14093	0.61145	0.7009	0.61156	3.59813	0.26214	2.71518
0.61287	0.14597	0.61078	0.76788	0.61088	3.77435	0.2615	2.06766
0.61219	0.03316	0.61009	0.62371	0.61021	3.66927	0.26087	2.32821
0.61153	0.01167	0.60942	0.30297	0.60953	3.54753	0.26024	2.58632
0.61083	0.07159	0.60875	0.26646	0.60888	3.66714	0.25962	3.17776
0.61016	0.19303	0.60809	0.44055	0.6082	3.53884	0.25899	3.12519
0.60949	0.22787	0.60741	0.26857	0.60752	3.22231	0.25838	2.50012
0.60882	0.08523	0.60674	0.11138	0.60687	2.98936	0.25776	3.07661
0.60816	0.13081	0.60609	0.34014	0.60619	3.26223	0.25714	2.91048
0.60748	0.15561	0.60543	0.64566	0.60553	3.8699	0.25653	2.93631
0.6068	0.16382	0.60476	0.62636	0.60486	4.14246	0.25593	3.0496
0.60615	0.13178	0.60409	0.46154	0.6042	3.92581	0.25532	2.43928
0.6055	0.06513	0.60344	0.38376	0.60355	3.63083	0.25472	4.47411
0.60481	0.09464	0.60278	0.50521	0.60289	3.71168	0.25412	4.0829
0.60416	0.10612	0.60212	0.65709	0.60222	3.76871	0.25352	2.63639
0.6035	0.10156	0.60147	0.55118	0.60157	3.35591	0.25293	2.71522
0.60283	0.11303	0.6008	0.2961	0.60092	2.79052	0.25234	1.87085
0.60218	0.15862	0.60015	0.14583	0.60025	2.789	0.25175	2.12527
0.60154	0.09423	0.59951	0.30417	0.59961	3.26135	0.25116	2.46101
0.60087	0.10593	0.59885	0.54082	0.59895	3.55909	0.25058	2.99954
0.60024	0.10007	0.59821	0.52201	0.59831	3.48049	0.25	2.81158
0.59957	0.09373	0.59756	0.40851	0.59767	3.75047	0.24943	2.45152
0.59893	0.12762	0.59691	0.40162	0.59701	3.86353	0.24885	2.73795
0.59828	0.06757	0.59626	0.573	0.59637	3.32063	0.24828	2.52377
0.59764	0.11885	0.59563	0.62446	0.59573	2.82826	0.24771	2.80629
0.59698	0.14817	0.59499	0.46278	0.59509	2.57473	0.24714	2.97378
0.59635	0.19022	0.59434	0.28794	0.59445	2.95131	0.24658	2.40548
0.5957	0.22552	0.59371	0.28127	0.59381	3.41299	0.24602	4.24574
0.59505	-0.0168	0.59306	0.54058	0.59317	3.39756	0.24546	4.02204
0.59441	-0.00469	0.59242	0.47067	0.59255	3.04871	0.2449	2.70784
0.59378	0.04035	0.5918	0.15425	0.5919	2.94744	0.24435	2.8312
0.59313	0.1432	0.59116	0.36369	0.59127	3.40306	0.2438	1.58622
0.59251	0.1184	0.59054	0.60846	0.59064	3.60115	0.24325	2.02426
0.59186	-0.1159	0.5899	0.52907	0.59001	3.46409	0.2427	2.75113
0.59124	-0.0348	0.58928	0.27973	0.58938	3.18205	0.24216	2.8318
0.59059	0.19066	0.58865	0.21993	0.58874	3.03583	0.24161	3.13877
0.58997	0.36057	0.58803	0.47176	0.58812	3.01339	0.24107	2.75217
0.58934	0.14076	0.58739	0.65475	0.58751	2.91922	0.24054	2.37115
0.58872	0.12062	0.58677	0.59605	0.58687	2.93506	0.24	2.32772
0.58808	0.1444	0.58615	0.32044	0.58625	2.92292	0.23947	2.50667
0.58745	0.14615	0.58553	0.20221	0.58563	2.91734	0.23894	3.2269
0.58683	0.05541	0.58491	0.39768	0.58502	2.96663	0.23841	4.53069
0.58622	-0.19968	0.58429	0.57663	0.58439	2.86274	0.23789	3.47889
0.5856	-0.07876	0.58365	0.49172	0.58377	2.75875	0.23737	1.96719
0.58497	0.17631	0.58306	0.26169	0.58315	2.81819	0.23684	2.54624
0.58435	0.43938	0.58245	0.11026	0.58255	3.27465	0.23633	2.53988
0.58373	0.34357	0.58183	0.19996	0.58194	3.31561	0.23581	2.04154
0.58312	-0.01091	0.58121	0.38058	0.58131	2.84469	0.2353	2.22322
0.58251	-0.08904	0.58061	0.4022	0.5807	2.82797	0.23479	2.56226
0.58191	0.05353	0.58	0.25484	0.58009	2.98178	0.23428	2.53867
0.58128	0.19185	0.57939	0.26071	0.57948	2.93035	0.23377	3.04554
0.58068	0.10421	0.57877	0.57783	0.57888	2.95214	0.23326	2.90522
0.58006	-0.07409	0.57817	0.64674	0.57828	2.8139	0.23276	2.19096
0.57945	0.13082	0.57756	0.24384	0.57767	2.69243	0.23226	1.84691
0.57884	0.34981	0.57697	0.15595	0.57706	2.86636	0.23176	2.21663
0.57824	0.377	0.57635	0.38536	0.57647	3.03525	0.23127	3.23599
0.57763	0.11383	0.57575	0.47893	0.57585	3.07556	0.23077	3.34256
0.57703	-0.07321	0.57517	0.33197	0.57526	2.73042	0.23028	3.55794
0.57642	0.02205	0.57456	0.08591	0.57466	2.61087	0.22979	3.46296
0.57582	0.14018	0.57397	0.24892	0.57407	2.63986	0.2293	2.41171
0.57523	0.09214	0.57337	0.5655	0.57348	2.50816	0.22882	2.40459
0.57463	-0.22955	0.57278	0.5819	0.57288	2.4145	0.22833	2.21932
0.57404	0.0248	0.57218	0.32959	0.57228	2.26911	0.22785	1.97272
0.57343	0.50641	0.57159	0.13841	0.5717	2.28557	0.22737	2.68597
0.57284	0.37064	0.571	0.29237	0.57111	2.40263	0.22689	2.75092
0.57225	0.06139	0.57042	0.34102	0.57052	2.7265	0.22642	3.16548
0.57166	-0.04626	0.56982	0.22608	0.56992	2.98126	0.22594	3.12434
0.57107	0.08342	0.56924	0.24305	0.56933	2.70553	0.22547	2.16037
0.57047	0.26239	0.56865	0.41151	0.56875	2.34371	0.225	2.40716
0.56988	0.06364	0.56808	0.63769	0.56816	2.34423	0.22454	2.50412
0.56931	-0.15308	0.56748	0.56947	0.56759	2.15107	0.22407	3.0126
0.56871	0.00477	0.5669	0.3347	0.56699	2.06037	0.2236	3.2999
0.56812	0.28118	0.56632	0.16307	0.56642	2.43295	0.22314	4.69155
0.56754	0.41496	0.56573	0.08365	0.56584	2.90483	0.22268	3.94382
0.56697	0.21036	0.56515	0.199	0.56526	3.2325	0.22223	1.43846
0.5664	0.04049	0.56459	0.29661	0.56467	3.01948	0.22177	2.55341
0.5658	0.05296	0.564	0.2851	0.5641	2.82789	0.22131	3.02483
0.56522	0.06411	0.56343	0.36002	0.56354	2.8852	0.22086	1.97956
0.56465	0.12347	0.56285	0.4905	0.56296	2.81263	0.22041	2.36045
0.56406	0.00111	0.56228	0.42381	0.56237	2.29902	0.21996	3.03587
0.5635	-0.02885	0.56171	0.3093	0.56181	1.82637	0.21952	3.39304
0.56293	0.08773	0.56114	0.25075	0.56124	2.3748	0.21907	3.1475
0.56233	0.20759	0.56056	0.20678	0.56067	3.13392	0.21863	2.01815
0.56177	0.26218	0.56001	0.28243	0.5601	3.27261	0.21818	2.43024
0.56122	0.10167	0.55943	0.36151	0.55953	2.92444	0.21774	2.93377
0.56063	-0.000842989	0.55887	0.43223	0.55896	2.8518	0.21731	3.10154
0.56005	0.13771	0.55831	0.50953	0.5584	3.08615	0.21687	3.67688
0.55951	0.14385	0.55775	0.52083	0.55785	2.81144	0.21644	3.41893
0.55893	-0.02843	0.55719	0.40619	0.55729	2.27682	0.216	2.99718
0.55837	-0.00533	0.55662	0.18722	0.55671	2.0619
0.5578	0.04271	0.55607	0.1227	0.55615	2.36336
0.55725	0.20082	0.5555	0.28	0.55559	2.75896
0.55668	0.26197	0.55494	0.46447	0.55504	3.20462
0.55613	0.19217	0.5544	0.54007	0.55448	3.12094
0.55556	0.17955	0.55383	0.51945	0.55392	2.78028
0.555	0.08318	0.55327	0.44762	0.55337	2.51316
0.55445	0.11318	0.55274	0.40441	0.5528	2.24249
0.55389	0.000880324	0.55217	0.30782	0.55225	2.2182
0.55333	-0.09077	0.55162	0.19323	0.55171	2.54033
0.55279	-0.04214	0.55107	0.06239	0.55116	2.9072
0.55223	0.000975124	0.55053	0.1042	0.55061	2.75738
0.55168	0.13717	0.54998	0.41992	0.55006	2.54426
0.55114	0.19056	0.54943	0.53352	0.54952	2.48882
0.55058	0.26348	0.54888	0.45511	0.54897	2.58667
0.55003	0.27696	0.54834	0.43602	0.54843	2.59278
0.5495	0.17866	0.54779	0.37586	0.54787	2.48998
0.54894	0.08689	0.54724	0.17021	0.54732	2.35948
0.54839	-0.09288	0.5467	0.06956	0.5468	2.39865
0.54785	-0.10487	0.54617	0.13728	0.54626	2.70663
0.5473	0.02042	0.54562	0.3207	0.54571	2.81111
0.54677	0.03901	0.54508	0.45162	0.54518	2.62233
0.54622	0.02123	0.54455	0.50567	0.54464	2.39272
0.54568	0.16006	0.54402	0.49855	0.54411	2.46564
0.54514	0.26293	0.54348	0.45513	0.54357	2.49838
0.54461	0.2187	0.54295	0.47167	0.54304	2.2719
0.54407	0.09039	0.54241	0.32589	0.5425	2.26747
0.54353	0.000145744	0.54188	0.0433	0.54198	2.38915
0.54301	0.0673	0.54135	-0.08101	0.54144	2.25738
0.54247	0.00741	0.54082	0.11182	0.54091	2.30895
0.54193	-0.11021	0.54027	0.35672	0.54038	2.50769
0.54141	-0.07904	0.53977	0.37966	0.53984	2.58493
0.54087	0.23953	0.53923	0.43352	0.53932	2.4744
0.54034	0.50701	0.53871	0.49371	0.5388	2.237
0.53982	0.43923	0.53819	0.51393	0.53826	2.15281
0.5393	0.14589	0.53765	0.47598	0.53775	2.35876
0.53876	-0.10621	0.53713	0.2667	0.53722	2.56315
0.53825	-0.08211	0.53663	-0.20162	0.5367	2.39073
0.53772	0.10306	0.53609	-0.05668	0.53619	2.23977
0.5372	0.13905	0.53558	0.43524	0.53566	2.22348
0.53667	0.01495	0.53505	0.5075	0.53513	2.2755
0.53616	-0.02633	0.53453	0.47043	0.53462	2.0485
0.53563	0.2208	0.53401	0.4028	0.5341	1.90898
0.53511	0.31012	0.5335	0.40217	0.53359	2.10393
0.5346	0.13123	0.53298	0.34627	0.53309	2.32283
0.53407	-0.00576	0.53247	0.22338	0.53256	2.39366
0.53357	0.03639	0.53196	-0.0022	0.53206	2.24723
0.53305	0.23498	0.53143	-0.03575	0.53154	2.1873
0.53254	0.1203	0.53093	0.28858	0.53104	2.08233
0.53202	-0.08176	0.53043	0.53373	0.53052	2.07258
0.5315	-0.08962	0.52991	0.4958	0.53001	1.91676
0.53099	0.15031	0.52941	0.28642	0.52951	1.71741
0.53049	0.30756	0.52891	0.19353	0.52899	1.87481
0.52997	0.18272	0.5284	0.26848	0.52849	2.11104
0.52947	0.09281	0.5279	0.21124	0.52799	2.14219
0.52896	0.08073	0.5274	0.06498	0.52746	1.93841
0.52844	0.04138	0.5269	-0.07716	0.52697	1.96907
0.52795	0.03502	0.52639	0.09336	0.52648	2.09297
0.52744	0.04298	0.52589	0.40145	0.52597	2.05268
0.52694	0.09196	0.52538	0.487	0.52547	1.92569
0.52644	0.14116	0.52488	0.49995	0.52497	1.82976
0.52594	0.14079	0.52439	0.38199	0.52447	1.91232
0.52544	0.11571	0.5239	0.2161	0.52398	1.99174
0.52495	0.06626	0.52339	0.15374	0.52347	1.96932
0.52445	0.0668	0.5229	0.11018	0.52298	1.93349
0.52394	0.20283	0.5224	0.08506	0.52249	2.01746
0.52345	0.15824	0.52191	0.31334	0.522	2.08835
0.52296	-0.08214	0.52143	0.43126	0.52151	2.16044
0.52246	-0.1943	0.52093	0.32989	0.52102	2.24769
0.52198	-0.10268	0.52044	0.26657	0.52052	2.21809
0.52149	0.13252	0.51995	0.29689	0.52002	2.16145
0.52099	0.23102	0.51946	0.43931	0.51955	2.26825
0.52049	0.18246	0.51897	0.3519	0.51906	2.6772
0.52	0.15889	0.51849	0.22696	0.51858	2.96335
0.51952	0.23335	0.51801	0.10203	0.51809	2.46635
0.51903	0.27396	0.51752	0.13995	0.5176	1.96415
0.51854	0.09264	0.51703	0.42513	0.51711	2.02851
0.51806	-0.06696	0.51654	0.46739	0.51664	2.17151
0.51757	-0.1402	0.51607	0.33108	0.51614	2.18695
0.51709	-0.11503	0.51559	0.21436	0.51566	2.19231
0.5166	-0.02117	0.5151	0.29509	0.51518	2.30847
0.51611	0.21106	0.51463	0.43594	0.51471	2.42586
0.51564	0.33985	0.51415	0.36719	0.51422	2.36681
0.51516	0.26884	0.51366	0.23985	0.51375	2.13727
0.51468	0.16224	0.5132	0.10974	0.51327	1.98271
0.51421	0.0861	0.51272	0.20494	0.51279	2.00434
0.51372	0.11156	0.51224	0.36462	0.51231	2.09541
0.51324	0.000259775	0.51177	0.31479	0.51184	1.99285
0.51277	-0.09848	0.51129	0.26418	0.51137	1.89039
0.51229	-0.1051	0.51082	0.30699	0.51089	2.00553
0.51182	0.2255	0.51034	0.36307	0.51042	2.23044
0.51135	0.42502	0.50988	0.32005	0.50994	2.21619
0.51087	0.29333	0.5094	0.30058	0.50949	1.94033
0.51041	0.04346	0.50893	0.17908	0.50902	1.85002
0.50994	-0.13037	0.50847	0.1976	0.50855	1.94143
0.50946	-0.0871	0.50799	0.24543	0.50808	2.19126
0.50899	-0.10689	0.50753	0.14607	0.50761	2.21347
0.50852	-0.09921	0.50706	0.1091	0.50715	1.99431
0.50805	0.01895	0.5066	0.27032	0.50668	2.06123
0.50758	0.3007	0.50614	0.48497	0.50622	2.10213
0.50712	0.42552	0.50568	0.49145	0.50575	2.13099
0.50665	0.32492	0.50522	0.34717	0.50529	2.06533
0.50619	0.15062	0.50475	0.24576	0.50483	1.79091
0.50572	-0.01507	0.50429	0.2815	0.50436	1.62331
0.50526	-0.06509	0.50384	0.2938	0.50392	1.81594
0.5048	-0.10359	0.50338	0.28731	0.50345	1.94007
0.50434	-0.14601	0.50292	0.12099	0.503	1.85672
0.50387	-0.15054	0.50245	0.07131	0.50253	1.93688
0.50342	0.02911	0.502	0.23703	0.50208	2.11692
0.50297	0.3389	0.50154	0.3558	0.50163	2.18273
0.50251	0.40448	0.50109	0.28604	0.50117	2.00906
0.50204	0.19498	0.50064	0.21591	0.50071	1.95027
0.50161	0.04769	0.50019	0.27233	0.50025	1.8522
0.50114	0.02882	0.49973	0.25532	0.4998	1.61502
0.50069	-0.00951	0.49927	0.18494	0.49935	1.67037
0.50023	-0.08346	0.49882	0.05919	0.4989	1.78928
0.49977	-0.0024	0.49838	0.21161	0.49845	1.77855
0.49932	0.23822	0.49793	0.367	0.49801	1.84081
0.49888	0.40406	0.49748	0.35361	0.49755	2.01955
0.49843	0.26846	0.49703	0.26147	0.49711	2.1354
0.49798	0.01293	0.49659	0.21683	0.49666	1.60242
0.49753	-0.02531	0.49614	0.24401	0.49622	1.27618
0.49709	0.0826	0.49569	0.23735	0.49577	1.58524
0.49663	0.10168	0.49525	0.07342	0.49531	1.86371
0.49619	0.02049	0.4948	-0.04098	0.49487	1.80535
0.49574	-0.13255	0.49436	0.01683	0.49445	1.52879
0.4953	0.00641	0.49391	0.36119	0.494	1.58538
0.49486	0.16586	0.49348	0.56797	0.49355	1.85776
0.49442	0.25618	0.49304	0.41239	0.49311	1.8667
0.49396	0.22937	0.49259	0.27425	0.49268	1.4377
0.49353	0.13753	0.49217	0.30477	0.49224	1.06236
0.49309	0.17652	0.49172	0.39139	0.49179	1.17063
0.49264	-0.00357	0.49128	0.09555	0.49136	1.51288
0.49222	-0.02866	0.49085	-0.17567	0.49092	1.71278
0.49177	-0.0062	0.49041	-0.26225	0.49049	1.64275
0.49133	-0.01945	0.48998	0.25354	0.49006	1.68666
0.49089	0.14497	0.48955	0.53568	0.48961	1.89761
0.49046	0.17043	0.48911	0.36702	0.48918	1.79137
0.49002	-0.01963	0.48868	0.21304	0.48875	1.50287
0.48958	0.02495	0.48825	0.16732	0.48831	1.25634
0.48915	0.23121	0.48783	0.28934	0.48788	1.35447
0.48873	0.14803	0.48739	0.14481	0.48745	1.8024
0.4883	0.09325	0.48697	-0.05486	0.48702	1.98038
0.48786	0.04624	0.48653	-0.09494	0.4866	1.85759
0.48744	0.03397	0.4861	0.20093	0.48617	1.70717
0.48701	0.08194	0.48567	0.60495	0.48575	1.77489
0.48657	-0.02005	0.48525	0.60152	0.48531	1.7068
0.48614	0.03017	0.48481	0.39363	0.48489	1.6012
0.48572	0.18248	0.4844	0.21206	0.48447	1.72533
0.48529	0.31787	0.48397	0.12712	0.48404	1.77529
0.48486	0.28677	0.48355	0.06461	0.48362	1.87447
0.48444	0.00849	0.48313	-0.03163	0.48319	1.87248
0.48402	-0.11931	0.4827	-0.03177	0.48277	1.90912
0.48359	-0.03602	0.48228	0.07786	0.48235	2.08847
0.48318	0.07767	0.48186	0.41971	0.48193	2.17146
0.48274	0.07192	0.48144	0.62736	0.48151	1.96917
0.48233	-0.04335	0.48102	0.56732	0.48109	1.57013
0.4819	0.01505	0.48059	0.40431	0.48067	1.56019
0.48149	0.26221	0.48018	0.21724	0.48026	2.00584
0.48106	0.4147	0.47977	0.10799	0.47984	2.19622
0.48065	0.09447	0.47935	-0.00404	0.47942	1.71975
0.48022	-0.18847	0.47893	-0.00256	0.47901	1.28964
0.47981	0.04711	0.47852	0.12972	0.47859	1.61899
0.4794	0.08698	0.47811	0.40304	0.47816	1.95185
0.47898	-0.08922	0.47769	0.51292	0.47776	1.84012
0.47856	-0.13152	0.47727	0.50296	0.47735	1.52191
0.47816	0.09551	0.47686	0.4115	0.47694	1.63699
0.47772	0.43132	0.47646	0.28055	0.47652	2.06392
0.47732	0.44632	0.47605	0.20104	0.47612	1.93445
0.47691	0.16227	0.47564	0.11784	0.4757	1.61606
0.47651	-0.08597	0.47522	0.12612	0.47529	1.6115
0.4761	-0.15608	0.47481	0.16961	0.47488	1.7733
0.47569	-0.00185	0.47441	0.30564	0.47448	1.8172
0.47527	0.08271	0.474	0.50524	0.47408	1.73893
0.47487	-0.02096	0.47359	0.45167	0.47366	1.59927
0.47446	-0.03844	0.47319	0.23224	0.47326	1.66084
0.47405	0.19758	0.47279	0.09555	0.47285	1.88818
0.47364	0.44938	0.47238	0.12114	0.47245	1.95162
0.47324	0.32215	0.47198	0.1757	0.47204	1.86418
0.47282	0.05853	0.47157	0.10818	0.47165	1.60946
0.47243	-0.0641	0.47117	0.06139	0.47124	1.60176
0.47203	-0.00868	0.47077	0.22743	0.47084	1.61284
0.47162	-0.01336	0.47037	0.50768	0.47044	1.45302
0.47121	-0.15482	0.46997	0.33094	0.47004	1.3624
0.47082	-0.01375	0.46957	0.11193	0.46964	1.53895
0.47041	0.30536	0.46918	0.21547	0.46925	1.90574
0.47001	0.35523	0.46877	0.22851	0.46885	1.90429
0.46962	0.16456	0.46838	0.19502	0.46844	1.58492
0.46922	-0.00225	0.46799	0.21767	0.46805	1.3419
0.46882	-0.00229	0.46758	0.21079	0.46766	1.50914
0.46842	0.09071	0.46719	0.25483	0.46725	1.38902
0.46803	0.1042	0.46679	0.26172	0.46686	1.06299
0.46762	-0.10083	0.4664	0.24733	0.46646	1.14323
0.46723	-0.06897	0.46602	0.14384	0.46608	1.39468
0.46684	0.10225	0.46562	0.09185	0.46568	1.60382
0.46644	0.24281	0.46522	0.22786	0.46529	1.68652
0.46606	0.26209	0.46483	0.25331	0.4649	1.68624
0.46566	0.13422	0.46444	0.2269	0.46451	1.51311
0.46526	0.02076	0.46405	0.22729	0.46411	1.37321
0.46487	-0.0314	0.46366	0.27949	0.46373	1.34786
0.46448	0.08241	0.46327	0.3587	0.46334	1.32533
0.46409	0.14834	0.46289	0.23848	0.46294	1.22142
0.46371	0.00189	0.4625	0.03938	0.46256	1.10197
0.46332	0.03927	0.46211	-0.06033	0.46218	1.12509
0.46292	0.13212	0.46172	0.07778	0.46178	1.16169
0.46254	0.12763	0.46134	0.30373	0.4614	1.30193
0.46216	0.01148	0.46095	0.22417	0.46101	1.45205
0.46176	-0.04853	0.46057	0.09195	0.46063	1.50118
0.46138	0.13449	0.46018	0.37439	0.46025	1.40578
0.461	0.20748	0.45981	0.44718	0.45987	1.27132
0.46061	0.18026	0.45942	0.05688	0.45949	1.19005
0.46023	0.12031	0.45904	-0.13578	0.45909	1.07557
0.45984	0.06099	0.45865	0.025	0.45873	1.03797
0.45946	0.03421	0.45828	0.24985	0.45835	1.11321
0.45908	0.03349	0.4579	0.27706	0.45796	1.00509
0.4587	-0.03924	0.45752	0.17224	0.45758	1.27549
0.45831	0.02112	0.45714	0.21846	0.4572	1.76807
0.45794	0.12068	0.45676	0.26852	0.45682	1.61205
0.45756	0.11365	0.45639	0.31359	0.45645	1.21392
0.45718	0.08683	0.456	0.25126	0.45607	1.10001
0.4568	0.0535	0.45564	-0.04069	0.4557	1.29387
0.45642	0.12717	0.45526	-0.16757	0.45531	1.45912
0.45605	0.04563	0.45488	-0.01478	0.45494	1.39024
0.45568	-0.14877	0.4545	0.3241	0.45457	1.39565
0.4553	-0.09324	0.45414	0.39146	0.45419	1.38378
0.45492	0.1081	0.45375	0.23375	0.45382	1.42927
0.45455	0.30329	0.45339	0.29855	0.45345	1.66204
0.45418	0.29631	0.453	0.40145	0.45307	1.76862
0.45381	0.16012	0.45264	0.2824	0.4527	1.71593
0.45343	0.06634	0.45227	0.03123	0.45234	1.55619
0.45305	0.03949	0.4519	-0.16341	0.45196	1.53714
0.45268	0.0259	0.45153	-0.02302	0.45159	1.55234
0.45231	-0.12388	0.45117	0.30393	0.45123	1.51024
0.45194	-0.11688	0.45079	0.31822	0.45086	1.59685
0.45157	0.09504	0.45043	0.23889	0.4505	1.75137
0.45121	0.25342	0.45006	0.34824	0.45013	1.68261
0.45083	0.27845	0.4497	0.39469	0.44976	1.49409
0.45046	0.13862	0.44933	0.2566	0.44939	1.36988
0.4501	0.07829	0.44897	-0.02059	0.44903	1.36545
0.44974	0.01834	0.44861	-0.05302	0.44866	1.40592
0.44937	0.03856	0.44824	0.2106	0.4483	1.37177
0.449	0.04426	0.44787	0.4224	0.44794	1.56024
0.44864	0.03678	0.44752	0.40877	0.44758	1.62492
0.44827	0.11836	0.44714	0.1374	0.4472	1.37546
0.44792	0.15189	0.44679	0.04957	0.44685	1.28213
0.44755	0.22632	0.44643	0.21767	0.44648	1.39274
0.44719	0.11186	0.44606	0.29838	0.44612	1.59406
0.44683	0.01035	0.44571	0.1503	0.44576	1.5534
0.44646	0.01601	0.44535	-0.096	0.4454	1.39871
0.44611	0.06336	0.44499	-0.00764	0.44504	1.39612
0.44575	0.11191	0.44462	0.3006	0.44469	1.56264
0.44538	0.01608	0.44427	0.44995	0.44433	1.78787
0.44502	0.00217	0.44392	0.39447	0.44398	1.74576
0.44467	-0.03153	0.44356	0.17354	0.44361	1.49924
0.44432	0.10909	0.44321	0.1327	0.44327	1.33297
0.44395	0.28727	0.44285	0.33788	0.44291	1.26184
0.4436	0.11918	0.44249	0.25668	0.44255	1.26618
0.44325	-0.04323	0.44213	-0.04537	0.4422	1.26341
0.44288	0.07438	0.44178	0.04919	0.44184	1.23901
0.44253	0.26547	0.44143	0.38621	0.44149	1.30244
0.44216	0.13904	0.44108	0.43377	0.44114	1.45082
0.44182	-0.07684	0.44073	0.3021	0.44079	1.25868
0.44147	-0.15284	0.44038	0.05982	0.44044	1.09132
0.44111	0.00649	0.44002	0.08106	0.44009	1.23715
0.44076	0.22994	0.43967	0.28864	0.43974	1.26071
0.44042	0.1749	0.43932	0.22657	0.43938	1.06834
0.44005	0.04171	0.43898	-0.00302	0.43904	1.06462
0.43972	0.02064	0.43863	-0.05881	0.43869	1.21112
0.43937	0.20116	0.43829	0.26805	0.43834	1.42838
0.43902	0.31512	0.43794	0.45947	0.438	1.36942
0.43866	0.09906	0.43758	0.32599	0.43764	1.11232
0.43832	-0.16765	0.43725	0.05663	0.4373	1.16735
0.43797	-0.14414	0.43689	-0.0035	0.43695	1.37428
0.43762	0.04967	0.43655	0.06503	0.4366	1.44959
0.43727	0.13151	0.43621	0.14063	0.43626	1.18776
0.43693	0.11765	0.43586	0.12725	0.43592	0.95891
0.43658	0.09713	0.43552	-0.026	0.43557	0.9488
0.43624	0.22891	0.43516	0.16323	0.43522	1.15729
0.4359	0.17323	0.43483	0.39789	0.43488	1.4686
0.43556	-0.07495	0.43448	0.45458	0.43454	1.3313
0.43521	-0.18026	0.43415	0.09158	0.4342	0.84829
0.43487	0.00426	0.43381	-0.09257	0.43386	0.72426
0.43452	0.2081	0.43347	0.09458	0.43352	0.91328
0.43419	0.2467	0.43312	0.19326	0.43318	1.12677
0.43384	0.12571	0.43279	0.17475	0.43284	0.56465
0.4335	-0.00932	0.43245	0.02179	0.43251	0.47489
0.43317	0.14374	0.43211	0.18912	0.43217	1.18496
0.43282	0.22657	0.43177	0.32789	0.43182	1.1868
0.43248	0.0945	0.43143	0.34182	0.43149	0.88339
0.43215	-0.09042	0.4311	0.10758	0.43116	0.84754
0.43181	-0.18132	0.43076	-0.06342	0.43082	1.04233
0.43147	-0.05123	0.43043	0.08869	0.43048	1.28665
0.43113	0.04805	0.43009	0.1547	0.43015	1.2865
0.43079	0.20205	0.42976	0.19418	0.42982	1.30316
0.43046	0.27769	0.42943	0.13368	0.42948	1.40829
0.43012	0.18081	0.42909	0.14064	0.42914	1.2771
0.4298	0.09095	0.42876	0.30629	0.42881	1.23782
0.42946	0.06847	0.42843	0.31402	0.42848	1.158
0.42913	0.11676	0.42809	0.16157	0.42814	0.97428
0.4288	0.02599	0.42776	-0.02239	0.42782	1.05385
0.42846	-0.21189	0.42743	-0.00555	0.42748	1.1935
0.42813	-0.17019	0.4271	0.13026	0.42715	1.40271
0.4278	0.31727	0.42677	0.18171	0.42682	1.44632
0.42747	0.40153	0.42644	0.2007	0.42649	1.42267
0.42714	0.15176	0.42611	0.18034	0.42617	1.47922
0.42681	-0.00152	0.42578	0.28619	0.42583	1.43633
0.42648	-0.07915	0.42545	0.36925	0.42551	1.28836
0.42615	-0.01773	0.42512	0.27065	0.42518	0.89744
0.42583	-0.04208	0.4248	-0.01273	0.42486	1.18904
0.42549	-0.04916	0.42447	0.000767492	0.42453	1.67805
0.42516	0.01003	0.42415	0.1867	0.4242	1.57862
0.42484	0.17648	0.42382	0.3355	0.42387	1.34791
0.42451	0.34334	0.42349	0.34085	0.42355	0.89857
0.42418	0.34988	0.42317	0.09929	0.42323	0.70891
0.42386	0.21853	0.42285	0.17692	0.42291	1.07014
0.42353	0.00964	0.42253	0.17588	0.42258	1.53824
0.42321	-0.06104	0.42221	0.08333	0.42226	1.64393
0.42288	0.02383	0.42189	0.08167	0.42194	1.3693
0.42255	-0.01549	0.42155	0.10935	0.42161	1.34766
0.42224	-0.16077	0.42124	0.32942	0.42129	1.49121
0.42191	-0.03656	0.42091	0.40135	0.42097	1.37354
0.42159	0.23181	0.4206	0.30432	0.42065	1.17622
0.42127	0.38233	0.42028	0.16759	0.42033	1.01303
0.42094	0.25241	0.41996	0.12626	0.42002	1.24653
0.42063	0.0377	0.41964	0.18397	0.41969	1.45575
0.42031	-0.08068	0.41932	0.05549	0.41937	1.41151
0.41998	-0.07554	0.419	-0.13626	0.41905	1.35721
0.41967	-0.05723	0.41868	0.01097	0.41874	1.2809
0.41936	0.07322	0.41837	0.23928	0.41842	1.39305
0.41904	0.17311	0.41805	0.34549	0.4181	1.3535
0.41872	0.1659	0.41773	0.42405	0.41779	0.98506
0.4184	0.1086	0.41742	0.2824	0.41747	0.77997
0.41809	0.08523	0.4171	0.19587	0.41716	0.99063
0.41776	0.18665	0.41679	0.1974	0.41684	1.013
0.41746	0.13119	0.41647	0.04584	0.41652	1.009
0.41714	-0.02793	0.41616	-0.08772	0.41622	1.14249
0.41682	-0.07832	0.41585	-0.04293	0.4159	1.10165
0.41651	-0.02113	0.41553	0.12491	0.41559	1.05667
0.4162	0.11334	0.41522	0.35187	0.41527	0.95257
0.41588	0.08426	0.41491	0.31684	0.41496	0.94122
0.41557	0.06298	0.41459	0.11442	0.41465	1.02928
0.41525	0.12813	0.41429	-0.0108	0.41434	1.13671
0.41494	0.13094	0.41398	0.07162	0.41403	1.20385
0.41463	0.13106	0.41367	0.15469	0.41372	1.15243
0.41432	-0.07838	0.41335	0.01112	0.41341	1.15002
0.41401	-0.01355	0.41305	-0.00607	0.4131	1.22874
0.4137	0.03605	0.41275	0.10795	0.4128	1.20071
0.41339	-0.03572	0.41244	0.33133	0.41249	1.00549
0.41308	0.00762	0.41213	0.5184	0.41217	0.96699
0.41277	0.13742	0.41182	0.36824	0.41187	0.94333
0.41247	0.13073	0.41151	0.15057	0.41156	0.90066
0.41216	0.13198	0.41121	-0.0034	0.41125	1.00384
0.41185	0.22503	0.4109	0.04827	0.41095	1.16304
0.41155	0.05107	0.4106	0.0302	0.41064	1.25047
0.41123	0.06592	0.41029	-0.04488	0.41033	0.97846
0.41093	0.08544	0.40999	-0.02122	0.41003	0.8544
0.41063	0.077	0.40968	0.21085	0.40973	0.94109
0.41032	0.0246	0.40937	0.46782	0.40942	0.7488
0.41002	-0.08059	0.40907	0.42542	0.40912	0.63695
0.40971	-0.04304	0.40877	0.21455	0.40882	0.79204
0.40941	0.07076	0.40846	0.04522	0.40852	1.10843
0.40911	0.22468	0.40817	0.01936	0.40821	1.16184
0.40881	0.32194	0.40786	0.0882	0.40791	1.06265
0.4085	0.13937	0.40756	0.03149	0.40761	0.86617
0.4082	0.02767	0.40726	-0.01797	0.40732	0.87387
0.4079	0.02901	0.40696	0.09085	0.40701	0.86819
0.4076	0.07257	0.40666	0.23563	0.4067	0.83732
0.4073	0.03136	0.40637	0.34603	0.40641	0.86081
0.40699	-0.15088	0.40607	0.2654	0.40612	0.80905
0.40669	-0.10386	0.40577	0.19188	0.40581	0.85799
0.40639	0.13727	0.40547	0.13994	0.40552	0.87184
0.4061	0.41563	0.40517	0.11846	0.40523	0.97837
0.4058	0.14407	0.40488	0.06694	0.40492	0.94822
0.4055	-0.10447	0.40458	-0.02347	0.40463	0.90669
0.4052	0.04953	0.40428	0.06437	0.40434	0.97217
0.4049	0.09269	0.40399	0.32244	0.40404	0.95214
0.40461	-0.05421	0.40369	0.48464	0.40374	0.91462
0.40431	-0.20861	0.4034	0.23456	0.40344	0.72809
0.40402	-0.04008	0.40311	-0.03578	0.40315	0.87253
0.40372	0.3059	0.40281	-0.04701	0.40286	1.20307
0.40343	0.4686	0.40251	0.09079	0.40257	1.11023
0.40313	0.32078	0.40222	0.19772	0.40227	1.14783
0.40284	0.03953	0.40193	0.01395	0.40198	1.20025
0.40255	-0.07014	0.40164	0.02073	0.40168	1.12395
0.40226	-0.01787	0.40135	0.21189	0.4014	0.93048
0.40197	-0.00884	0.40106	0.37513	0.4011	0.92572
0.40167	-0.11863	0.40077	0.32473	0.40081	1.16681
0.40138	-0.15066	0.40047	0.16099	0.40052	1.27331
0.40109	0.11574	0.40018	0.20387	0.40023	1.20534
0.4008	0.37849	0.39989	0.22696	0.39995	1.03138
0.4005	0.4295	0.3996	0.15947	0.39965	1.18703
0.40021	0.29234	0.39931	0.15889	0.39936	1.28894
0.39993	-0.00847	0.39903	0.11325	0.39908	1.11321
0.39963	-0.1062	0.39874	0.12142	0.39879	0.88054
0.39935	-0.09837	0.39845	0.11206	0.3985	0.84311
0.39905	-0.19659	0.39816	0.08138	0.39822	1.04708
0.39877	-0.04399	0.39787	0.13441	0.39792	1.12481
0.39849	0.28796	0.3976	0.18062	0.39764	1.09232
0.39819	0.44285	0.3973	0.24211	0.39736	1.07819
0.39791	0.24691	0.39702	0.18258	0.39706	1.09806
0.39762	-0.04213	0.39674	0.16049	0.39678	1.1106
0.39734	-0.13143	0.39645	0.25536	0.3965	0.81852
0.39705	0.00935	0.39617	0.16805	0.39622	0.75828
0.39677	0.14307	0.39588	0.08525	0.39593	1.10291
0.39647	-0.06268	0.3956	0.0213	0.39565	1.32877
0.3962	-0.21228	0.39531	0.07427	0.39536	1.37895
0.39592	-0.07301	0.39503	0.15773	0.39508	1.21417
0.39563	0.26848	0.39475	0.24011	0.3948	1.00885
0.39535	0.38959	0.39447	0.30039	0.39452	0.93037
0.39507	0.16107	0.39418	0.20345	0.39423	1.03347
0.39478	-0.013	0.3939	0.13462	0.39394	0.88128
0.3945	0.0608	0.39362	0.06691	0.39367	0.74662
0.39422	0.17326	0.39334	-0.05155	0.39339	0.78488
0.39394	0.16557	0.39306	0.03772	0.39311	0.83934
0.39365	-0.06851	0.39279	0.13118	0.39283	0.95911
0.39338	-0.1952	0.3925	0.3039	0.39256	0.9006
0.3931	-0.13322	0.39222	0.37433	0.39228	0.90003
0.39282	0.02489	0.39195	0.2698	0.392	0.87701
0.39254	0.21141	0.39167	0.25452	0.39171	0.85549
0.39226	0.12866	0.3914	0.09702	0.39144	0.97099
0.39198	0.11421	0.39112	0.04483	0.39117	1.07245
0.3917	0.24902	0.39084	-0.09278	0.39089	1.01317
0.39142	0.27928	0.39057	-0.21629	0.39061	0.84701
0.39114	0.07516	0.39029	-0.13521	0.39033	0.74527
0.39087	0.03725	0.39002	0.11643	0.39006	0.94305
0.3906	-0.05651	0.38974	0.45673	0.38979	0.91017
0.39032	-0.10931	0.38946	0.46394	0.38952	0.60855
0.39004	-0.16244	0.38919	0.18112	0.38923	0.76215
0.38976	-0.08729	0.38891	0.11124	0.38896	0.94323
0.38949	0.25114	0.38865	0.19164	0.38868	0.95021
0.38922	0.35895	0.38838	0.11281	0.38841	0.78066
0.38895	0.29596	0.3881	-0.11968	0.38814	0.55661
0.38867	0.06766	0.38782	-0.12708	0.38787	0.59657
0.3884	-0.04504	0.38755	0.15122	0.3876	0.79493
0.38812	-0.06874	0.38728	0.47311	0.38732	0.91373
0.38785	-0.15112	0.387	0.3869	0.38705	0.89736
0.38758	-0.08273	0.38674	0.15242	0.38678	0.7976
0.38732	0.03817	0.38647	0.0307	0.38651	0.77092
0.38704	0.21316	0.38619	0.05361	0.38624	0.69708
0.38677	0.37756	0.38593	-0.00299	0.38597	0.58377
0.38649	0.4405	0.38566	-0.20921	0.3857	0.53697
0.38623	0.26736	0.38539	-0.20313	0.38542	0.47268
0.38596	-0.29878	0.38512	0.07172	0.38517	0.48817
0.38569	-0.33615	0.38485	0.54563	0.3849	0.62254
0.38542	-0.03814	0.38458	0.51524	0.38462	0.73681
0.38515	-0.0823	0.38431	0.23894	0.38436	0.93066
0.38488	-0.14161	0.38405	0.09314	0.38409	1.03037
0.38461	0.10315	0.38378	0.0851	0.38382	1.00794
0.38435	0.45715	0.38351	0.13042	0.38356	0.34639
0.38408	0.52374	0.38325	-0.07902	0.3833	0.10981
0.38381	0.25918	0.38299	-0.16946	0.38303	0.53406
0.38355	-0.13976	0.38272	-0.21441	0.38276	0.6397
0.38327	-0.14784	0.38245	0.15193	0.3825	0.80166
0.38301	-0.01738	0.38219	0.5752	0.38223	0.95338
0.38275	-0.0866	0.38192	0.36853	0.38197	0.8443
0.38249	-0.13709	0.38166	0.10646	0.38171	0.79531
0.38221	0.03479	0.3814	0.02978	0.38144	0.92013
0.38196	0.32781	0.38114	0.11683	0.38118	0.99132
0.38169	0.44125	0.38087	0.01757	0.38091	0.99838
0.38143	0.19056	0.38061	-0.08827	0.38065	0.92424
0.38117	0.04345	0.38035	0.0072	0.38039	0.87729
0.3809	0.0598	0.38009	0.2479	0.38013	0.91692
0.38064	0.06897	0.37982	0.50595	0.37987	0.94723
0.38038	-0.05273	0.37955	0.34885	0.37961	0.87933
0.38012	-0.28989	0.37931	0.04168	0.37935	0.88667
0.37985	-0.17842	0.37904	-0.0441	0.37908	0.77972
0.3796	0.41854	0.37878	0.09356	0.37882	0.85661
0.37933	0.6753	0.37852	0.14755	0.37856	0.93579
0.37907	0.12088	0.37826	-0.00301	0.3783	0.90424
0.37881	-0.05744	0.37801	-0.05728	0.37805	0.98509
0.37855	-0.00374	0.37774	0.14777	0.37779	1.11391
0.37829	0.07405	0.37749	0.48651	0.37753	0.86937
0.37804	-0.04395	0.37723	0.56187	0.37727	0.46641
0.37777	-0.35984	0.37697	0.31087	0.37701	0.52733
0.37751	-0.18659	0.37672	-0.01039	0.37676	0.70672
0.37726	0.21921	0.37646	-0.21567	0.3765	0.96392
0.37701	0.40242	0.3762	-0.14054	0.37625	1.02003
0.37674	0.17256	0.37595	0.02757	0.37599	0.91924
0.37649	0.01218	0.37569	0.05079	0.37573	0.9278
0.37623	0.17351	0.37544	0.1756	0.37548	0.87321
0.37597	0.23633	0.37518	0.37795	0.37522	0.84173
0.37572	0.12174	0.37493	0.4013	0.37496	0.87549
0.37546	-0.14316	0.37468	0.1622	0.37472	0.91809
0.37521	-0.30543	0.37442	-0.01883	0.37446	0.99039
0.37495	-0.11138	0.37417	0.00962	0.3742	0.9197
0.3747	0.09748	0.37392	0.11466	0.37396	0.87738
0.37445	0.12898	0.37366	0.17614	0.37369	0.89832
0.37419	-0.03305	0.37341	0.10393	0.37345	0.82687
0.37394	0.06279	0.37315	0.12809	0.37319	0.84474
0.37369	0.51	0.3729	0.38511	0.37295	0.83563
0.37344	0.32755	0.37265	0.40832	0.37269	0.84313
0.37318	-0.21524	0.3724	0.12824	0.37244	0.81294
0.37293	-0.19805	0.37215	-0.2024	0.37219	0.71001
0.37268	0.02074	0.3719	-0.10964	0.37194	0.71987
0.37243	0.15301	0.37165	0.22155	0.37169	0.70761
0.37218	0.04457	0.37139	0.17477	0.37144	0.26339
0.37193	0.06136	0.37114	0.08927	0.37119	0.47616
0.37168	0.33831	0.37089	0.0958	0.37094	0.96462
0.37142	0.49349	0.37065	0.31686	0.37069	0.94767
0.37117	0.29244	0.3704	0.40465	0.37045	1.00052
0.37093	-0.16571	0.37015	-0.00206	0.3702	0.88673
0.37068	-0.29137	0.36991	-0.12902	0.36995	0.7829
0.37043	-0.24616	0.36966	0.04076	0.3697	0.55436
0.37018	-0.16841	0.36941	0.12777	0.36945	0.5015
0.36993	-0.0536	0.36916	0.11537	0.3692	0.70384
0.36969	0.07933	0.36892	0.1097	0.36896	0.7109
0.36943	0.34519	0.36867	0.15152	0.36871	0.75805
0.36919	0.53281	0.36843	0.21267	0.36847	0.63959
0.36895	0.47614	0.36818	0.26069	0.36822	0.51817
0.36869	0.13063	0.36793	0.09979	0.36797	0.57224
0.36845	-0.13416	0.36769	-0.09947	0.36773	0.72697
0.36821	-0.20385	0.36745	-0.01662	0.36748	0.84571
0.36796	-0.41181	0.3672	0.24567	0.36724	0.627
0.36772	-0.33955	0.36696	0.23716	0.367	0.55501
0.36747	0.17024	0.36671	0.06377	0.36675	0.64349
0.36723	0.45492	0.36647	0.00688	0.36651	0.57776
0.36698	0.50258	0.36623	0.06147	0.36626	0.42648
0.36674	0.32022	0.36598	0.18143	0.36602	0.20335
0.3665	0.07343	0.36574	0.18763	0.36578	0.21117
0.36625	-0.04277	0.3655	0.09345	0.36555	0.06734
0.36602	-0.13647	0.36526	-0.05741	0.3653	0.2743
0.36577	-0.23221	0.36502	-0.01019	0.36506	0.59409
0.36553	-0.30725	0.36477	0.2136	0.36482	0.51741
0.36529	-0.11827	0.36454	0.05466	0.36457	0.57788
0.36504	0.40635	0.36429	-0.03997	0.36433	0.6084
0.3648	0.68026	0.36405	0.16533	0.3641	0.62712
0.36457	0.52	0.36382	0.28418	0.36386	0.46174
0.36432	0.12694	0.36358	0.18811	0.36361	0.4006
0.36408	-0.10074	0.36334	-0.09451	0.36337	0.57622
0.36384	-0.14224	0.3631	-0.15252	0.36314	0.88567
0.3636	-0.19123	0.36286	0.1386	0.3629	0.82853
0.36336	-0.21521	0.36263	0.26158	0.36267	0.51213
0.36312	-0.2232	0.36239	0.09493	0.36242	0.45656
0.36289	-0.03121	0.36215	-0.1092	0.36219	0.74327
0.36265	0.28538	0.36191	-0.03261	0.36195	0.88154
0.36241	0.55799	0.36167	0.23535	0.36171	0.62208
0.36217	0.29798	0.36143	0.20431	0.36147	0.47794
0.36193	0.03256	0.3612	0.000262569	0.36124	0.80155
0.3617	-0.07887	0.36097	-0.08417	0.361	1.15481
0.36146	-0.13331	0.36073	0.18466	0.36077	1.05443
0.36122	-0.18092	0.36049	0.53319	0.36053	0.70975
0.36099	-0.16537	0.36026	0.44415	0.36029	0.69292
0.36075	0.07372	0.36002	0.03816	0.36007	0.47606
0.36052	0.28274	0.35978	-0.18053	0.35983	0.37915
0.36028	0.29882	0.35955	-0.11293	0.3596	0.76341
0.36005	0.14511	0.35932	0.11433	0.35936	0.76019
0.35981	0.12975	0.35908	0.2105	0.35912	0.77689
0.35958	0.19405	0.35886	0.03683	0.35889	0.91714
0.35935	0.00973	0.35862	0.03074	0.35866	1.00724
0.35911	-0.128	0.35839	0.33282	0.35842	0.87679
0.35888	-0.13437	0.35815	0.41388	0.35819	0.65341
0.35864	0.02632	0.35792	0.03576	0.35796	0.59613
0.35841	0.22619	0.35769	-0.096	0.35773	0.76679
0.35818	0.24086	0.35746	0.14561	0.3575	0.76259
0.35794	0.14124	0.35723	0.20313	0.35727	0.57102
0.35772	0.00663	0.357	0.01402	0.35704	0.56621
0.35749	0.18441	0.35677	-0.18247	0.35681	0.80784
0.35725	0.14391	0.35654	0.02279	0.35658	1.00874
0.35702	-0.10455	0.35631	0.46354	0.35634	0.79423
0.35679	-0.34138	0.35608	0.53643	0.35612	0.57395
0.35656	-0.12292	0.35585	0.1761	0.35589	0.65671
0.35633	0.21999	0.35562	-0.15729	0.35565	0.72933
0.3561	0.17069	0.35539	-0.12943	0.35543	0.7055
0.35587	0.09739	0.35517	0.13121	0.3552	0.60284
0.35564	0.21216	0.35493	0.10771	0.35497	0.62903
0.35542	0.42222	0.3547	-0.07279	0.35474	0.18933
0.35519	0.28295	0.35448	0.02273	0.35452	0.12551
0.35496	-0.10004	0.35425	0.25215	0.35428	0.65594
0.35473	-0.31692	0.35402	0.38326	0.35406	0.69038
0.3545	-0.18692	0.35379	0.28383	0.35384	0.75302
0.35428	0.0549	0.35357	0.04124	0.35361	0.79044
0.35405	0.06535	0.35335	-0.10131	0.35338	0.66162
0.35382	-0.08085	0.35312	0.00596	0.35316	0.48356
0.35359	0.000651354	0.35289	0.0565	0.35293	0.57066
0.35337	0.32287	0.35267	-0.11199	0.35271	0.72886
0.35314	0.48787	0.35245	-0.11511	0.35248	0.6481
0.35292	0.18983	0.35222	0.20571	0.35226	0.51065
0.35269	-0.14054	0.35199	0.55773	0.35203	0.50937
0.35247	-0.18267	0.35177	0.50864	0.3518	0.5804
0.35224	-0.00992	0.35155	0.10157	0.35158	0.71935
0.35202	0.03886	0.35133	-0.08207	0.35136	0.84509
0.35179	-0.09278	0.3511	-0.07979	0.35114	0.77305
0.35157	-0.05146	0.35088	0.16171	0.35092	0.59272
0.35135	0.46378	0.35065	0.16754	0.35069	0.61446
0.35112	0.67428	0.35043	-0.07023	0.35047	0.64777
0.3509	0.15142	0.35021	0.02431	0.35025	0.53144
0.35068	-0.15321	0.34999	0.16334	0.35002	0.38347
0.35046	-0.15073	0.34977	0.31138	0.34981	0.31035
0.35023	-0.05721	0.34955	0.18836	0.34958	0.41412
0.35002	-0.14065	0.34932	0.03188	0.34936	0.11246
0.34979	-0.27126	0.3491	0.01219	0.34914	0.09081
0.34957	0.000230332	0.34888	-0.03626	0.34892	0.39387
0.34935	0.36399	0.34866	0.05571	0.3487	0.22228
0.34912	0.53888	0.34844	0.05381	0.34848	0.19524
0.34891	0.33069	0.34822	0.09725	0.34826	0.27079
0.34868	0.05385	0.348	0.14422	0.34804	0.24765
0.34847	-0.10255	0.34779	0.14449	0.34782	0.31335
0.34825	-0.16808	0.34756	-0.0574	0.3476	0.43745
0.34803	-0.03626	0.34735	-0.11795	0.34738	0.59201
0.34781	-0.125	0.34713	-0.00618	0.34716	0.59992
0.34759	-0.27339	0.34691	0.04231	0.34695	0.43819
0.34737	0.03242	0.3467	0.11983	0.34673	0.49867
0.34715	0.32066	0.34648	-0.00524	0.34652	0.65178
0.34693	0.43757	0.34626	0.10135	0.34629	0.42417
0.34672	0.21657	0.34604	0.06251	0.34608	0.12229
0.3465	-0.00912	0.34582	-0.105	0.34586	0.1895
0.34628	0.04617	0.34561	-0.02252	0.34565	0.46631
0.34607	0.05484	0.34539	0.12839	0.34543	0.61228
0.34585	0.00105	0.34518	0.29592	0.34521	0.63389
0.34563	-0.05048	0.34496	0.15846	0.345	0.68926
0.34542	0.1273	0.34475	0.01793	0.34478	0.68317
0.3452	0.06903	0.34453	0.08033	0.34457	0.78048
0.34499	0.00378	0.34432	-0.01431	0.34435	0.38329
0.34477	0.01259	0.34411	-0.00533	0.34414	-0.04931
0.34455	0.15653	0.34389	0.01362	0.34393	0.15397
0.34434	0.23206	0.34368	-0.02886	0.34371	0.38827
0.34412	0.08845	0.34346	0.02942	0.34349	0.69746
0.34391	0.0143	0.34325	0.07069	0.34328	0.85507
0.34369	-0.0029	0.34304	0.25467	0.34307	0.83738
0.34349	0.00383	0.34282	0.30676	0.34285	0.85863
0.34327	-0.00407	0.34261	0.23012	0.34264	0.92211
0.34306	0.02097	0.3424	0.08248	0.34243	0.81747
0.34285	0.13712	0.34219	-0.09471	0.34222	0.49856
0.34263	0.18793	0.34197	0.00677	0.34201	0.20212
0.34242	0.19132	0.34177	0.00437	0.3418	0.29686
0.34221	0.14073	0.34155	-0.14713	0.34158	0.5535
0.342	0.07028	0.34133	0.01641	0.34137	0.77704
0.34178	-0.03159	0.34112	0.45957	0.34116	0.78506
0.34157	-0.04772	0.34092	0.50175	0.34095	0.62445
0.34136	0.02731	0.34071	0.14513	0.34074	0.70051
0.34115	-0.27752	0.3405	-0.08548	0.34054	0.67064
0.34094	-0.21674	0.34029	-0.05167	0.34032	0.47123
0.34073	0.22116	0.34008	0.05527	0.34011	0.28098
0.34052	0.38228	0.33987	-0.06896	0.3399	0.30147
0.34031	0.28358	0.33966	-0.16001	0.33969	0.60969
0.3401	0.08066	0.33945	-0.07444	0.33949	0.59001
0.33989	-0.02989	0.33925	0.14933	0.33928	0.66892
0.33968	-0.031	0.33904	0.39136	0.33907	0.74607
0.33947	0.02008	0.33883	0.46715	0.33887	0.60347
0.33927	-0.08806	0.33862	0.21034	0.33865	0.47241
0.33906	-0.22517	0.33841	-0.01595	0.33845	0.35192
0.33885	-0.14253	0.3382	-0.01815	0.33824	0.26256
0.33864	0.21786	0.338	-0.01899	0.33803	0.11528
0.33844	0.50818	0.33779	-0.19784	0.33782	0.33969
0.33822	0.32731	0.33758	-0.41832	0.33762	0.81684
0.33802	0.00733	0.33738	-0.12398	0.33741	1.05204
0.33782	-0.06027	0.33717	0.55151	0.3372	0.96556
0.33761	0.03744	0.33697	0.61913	0.337	0.74631
0.3374	0.05434	0.33676	0.16988	0.3368	0.62537
0.33719	-0.13531	0.33656	-0.000950449	0.33659	0.54599
0.33699	-0.2032	0.33635	-0.07104	0.33639	0.2864
0.33678	0.08131	0.33614	-0.13625	0.33618	0.131
0.33658	0.42488	0.33594	-0.25895	0.33597	0.1538
0.33638	0.50912	0.33574	-0.21377	0.33578	0.56372
0.33617	0.02792	0.33553	0.11678	0.33557	1.01638
0.33597	-0.2539	0.33533	0.46047	0.33537	1.10885
0.33576	0.04367	0.33513	0.4008	0.33516	0.80867
0.33556	0.25686	0.33492	0.08047	0.33496	0.52034
0.33535	0.000678522	0.33472	-0.00149	0.33475	0.35655
0.33515	-0.20589	0.33452	0.13177	0.33455	-0.32631
0.33495	-0.05868	0.33431	0.076	0.33435	-0.34818
0.33474	0.18383	0.33411	-0.26718	0.33415	0.05893
0.33454	0.34756	0.33391	-0.49801	0.33395	0.47519
0.33434	0.23448	0.33371	-0.13737	0.33375	1.00881
0.33413	0.0697	0.33351	0.38415	0.33355	0.95517
0.33393	-0.07768	0.3333	0.59402	0.33334	0.38376
0.33373	-0.03455	0.33311	0.41383	0.33314	0.08333
0.33353	0.07052	0.33291	0.01966	0.33294	0.19972
0.33333	-0.04865	0.33271	-0.12316	0.33274	0.27127
0.33313	-0.13754	0.33251	-0.06708	0.33253	0.20132
0.33293	-0.0183	0.33231	-0.24638	0.33234	0.03023
0.33273	0.10505	0.33211	-0.48237	0.33214	0.32994
0.33253	0.16749	0.3319	-0.09904	0.33194	0.70543
0.33233	0.09916	0.33171	0.3264	0.33174	0.76002
0.33213	0.09686	0.33151	0.36165	0.33154	0.44085
0.33193	0.13944	0.33131	0.06155	0.33134	0.23237
0.33173	0.12372	0.33111	-0.09164	0.33114	0.28522
0.33153	0.13226	0.33091	0.02509	0.33095	0.24714
0.33133	-0.06001	0.33071	0.1442	0.33075	0.24352
0.33113	-0.09515	0.33051	-0.03309	0.33055	0.24295
0.33094	-0.07644	0.33032	-0.19599	0.33035	0.37555
0.33074	0.15706	0.33012	-0.1299	0.33015	0.57791
0.33054	0.31149	0.32992	0.10202	0.32996	0.56945
0.33034	0.18213	0.32972	0.30131	0.32976	-0.20635
0.33014	0.09575	0.32953	0.08909	0.32957	-0.17033
0.32994	0.00923	0.32934	-0.22163	0.32937	0.64715
0.32975	0.03584	0.32914	-0.17196	0.32917	0.67224
0.32955	-0.1076	0.32894	0.16463	0.32898	0.72092
0.32936	-0.29916	0.32875	0.37971	0.32878	0.73241
0.32916	-0.13801	0.32855	0.16103	0.32859	0.82295
0.32896	0.09746	0.32836	-0.14361	0.32839	0.73517
0.32877	0.30309	0.32816	0.04061	0.32819	0.61857
0.32857	0.29373	0.32797	0.35372	0.328	0.58512
0.32837	0.15806	0.32777	0.33695	0.3278	0.58826
0.32818	0.18456	0.32758	-0.36653	0.32761	0.65358
0.32799	0.07091	0.32738	-0.29687	0.32742	0.53845
0.32779	-0.05223	0.32719	0.38225	0.32722	0.62206
0.3276	-0.20647	0.327	0.2853	0.32703	0.71853
0.3274	-0.31408	0.3268	-0.1516	0.32684	0.76899
0.32721	-0.06304	0.32661	-0.3163	0.32664	0.8101
0.32702	0.49624	0.32642	0.07584	0.32645	0.63358
0.32682	0.45148	0.32622	0.26455	0.32625	0.52695
0.32663	0.13191	0.32603	0.10106	0.32606	0.49885
0.32644	0.08875	0.32584	-0.21453	0.32586	0.44363
0.32624	0.00934	0.32565	0.06291	0.32568	0.44659
0.32605	-0.00152	0.32546	0.40885	0.32549	0.47712
0.32586	-0.18117	0.32526	0.35018	0.32529	0.11783
0.32567	-0.28581	0.32507	0.09729	0.3251	0.13971
0.32548	-0.12299	0.32488	-0.16319	0.32491	0.52878
0.32528	0.31593	0.32469	-0.0725	0.32472	0.44414
0.32509	0.61295	0.3245	0.04572	0.32453	0.39805
0.3249	0.49696	0.32431	0.09928	0.32434	0.49619
0.32471	0.13901	0.32412	-0.068	0.32415	0.68272
0.32452	-0.22016	0.32393	-0.21101	0.32396	0.76288
0.32433	-0.25	0.32374	0.09051	0.32377	0.64354
0.32414	-0.10686	0.32355	0.47428	0.32358	0.54135
0.32395	-0.12211	0.32336	0.43686	0.32339	0.65928
0.32376	-0.16865	0.32317	0.03998	0.3232	0.75489
0.32357	0.06816	0.32298	-0.20035	0.32301	0.60534
0.32338	0.35907	0.3228	0.04674	0.32282	0.33995
0.32319	0.45208	0.32261	-0.1066	0.32264	0.28634
0.323	0.24204	0.32242	-0.41978	0.32245	0.51901
0.32281	0.19402	0.32223	-0.14733	0.32226	0.6496
0.32262	-0.03296	0.32204	0.53065	0.32207	0.50588
0.32244	-0.26384	0.32185	0.62662	0.32188	0.46391
0.32225	-0.17969	0.32166	0.21848	0.3217	0.58106
0.32206	-0.15072	0.32147	-0.21284	0.32151	0.59866
0.32187	0.07324	0.32129	-0.30848	0.32132	0.40764
0.32169	0.3095	0.32111	-0.03912	0.32113	0.23273
0.3215	0.28154	0.32091	0.11409	0.32095	0.3185
0.32131	0.07904	0.32073	0.01345	0.32076	-0.04964
0.32112	0.04369	0.32054	-0.27185	0.32057	0.03681
0.32094	0.27483	0.32036	-0.05254	0.32039	0.57465
0.32075	0.09823	0.32017	0.50456	0.3202	0.65833
0.32057	-0.17882	0.31998	0.60299	0.32002	0.59312
0.32038	-0.2629	0.3198	0.18213	0.31983	0.52767
0.32019	-0.02747	0.31962	-0.21194	0.31965	0.37756
0.32001	0.30318	0.31943	-0.09515	0.31946	0.15461
0.31982	0.33847	0.31925	0.06475	0.31928	0.31855
0.31964	0.25928	0.31906	-0.16493	0.31909	0.65173
0.31945	0.08771	0.31888	-0.46571	0.31891	0.82979
0.31927	0.16729	0.3187	-0.34488	0.31873	0.54375
0.31908	0.11359	0.31851	0.3667	0.31854	0.331
0.3189	-0.06346	0.31833	0.62786	0.31836	0.3721
0.31871	-0.2505	0.31815	0.09057	0.31818	0.48013
0.31853	-0.28586	0.31796	-0.13212	0.31799	0.2656
0.31835	0.14881	0.31778	0.08452	0.31781	0.00815
0.31816	0.39055	0.3176	-0.09909	0.31763	0.30064
0.31798	0.06042	0.31741	-0.36822	0.31745	0.52841
0.3178	0.07659	0.31723	-0.29556	0.31726	0.60788
0.31762	0.23044	0.31705	0.09239	0.31708	0.39709
0.31743	0.04202	0.31687	0.53464	0.3169	0.397
0.31725	0.00622	0.31669	0.5246	0.31672	-0.15573
0.31707	-0.13976	0.31651	0.1992	0.31653	-0.43038
0.31689	-0.26422	0.31633	-0.07579	0.31635	-0.03614
0.31671	-0.06379	0.31614	-0.19242	0.31617	0.06638
0.31652	0.06084	0.31596	-0.26204	0.31599	0.37828
0.31634	0.20667	0.31578	-0.30873	0.31581	0.58406
0.31616	0.20666	0.3156	-0.34434	0.31563	0.7346
0.31598	0.22671	0.31542	-0.08211	0.31545	0.61406
0.31581	0.36058	0.31524	0.44407	0.31527	0.52688
0.31562	0.1141	0.31505	0.72309	0.31509	0.4417
0.31544	-0.05645	0.31488	0.47759	0.31491	0.36841
0.31526	-0.16491	0.3147	-0.05028	0.31473	0.51311
0.31508	-0.09247	0.31452	-0.3161	0.31455	0.41947
0.3149	0.08751	0.31434	-0.21424	0.31438	0.37514
0.31472	-0.02896	0.31416	-0.16549	0.31419	0.47008
0.31454	-0.12213	0.31398	-0.12025	0.31402	0.58398
0.31436	0.12903	0.31381	-0.09918	0.31384	0.67311
0.31418	0.46704	0.31363	0.16809	0.31366	0.51756
0.314	0.34185	0.31345	0.47422	0.31348	0.45334
0.31383	-0.01303	0.31327	0.19114	0.3133	0.51462
0.31365	-0.10314	0.3131	-0.16397	0.31313	0.64735
0.31347	0.01578	0.31292	-0.12489	0.31295	0.7829
0.31329	-0.07856	0.31274	-0.00288	0.31277	0.60552
0.31311	-0.25047	0.31257	0.04585	0.31259	0.44789
0.31294	-0.1209	0.31238	0.05298	0.31242	0.37726
0.31276	0.34702	0.31221	0.01097	0.31224	-0.18601
0.31258	0.63127	0.31204	0.0697	0.31206	0.05293
0.31241	0.36216	0.31185	0.17893	0.31189	0.70746
0.31223	-0.0718	0.31169	0.18561	0.31171	0.65238
0.31206	-0.20779	0.31151	-0.04767	0.31154	0.55505
0.31188	-0.01272	0.31133	-0.26497	0.31136	0.41975
0.3117	0.04927	0.31116	-0.08569	0.31118	0.38499
0.31153	-0.20753	0.31098	0.16439	0.31101	0.6216
0.31135	-0.38527	0.31081	0.07786	0.31084	0.65242
0.31118	0.0207	0.31063	-0.0362	0.31066	0.5092
0.311	0.5164	0.31046	0.04315	0.31048	0.43036
0.31082	0.63236	0.31028	0.38163	0.31031	0.52147
0.31065	0.30505	0.31011	0.34601	0.31014	0.62062
0.31048	-0.09787	0.30993	-0.01711	0.30997	0.5893
0.3103	-0.0864	0.30976	-0.26087	0.30979	0.60502
0.31013	-0.01299	0.30959	-0.31016	0.30962	0.58662
0.30995	-0.24822	0.30942	-0.15974	0.30944	0.52563
0.30978	-0.24807	0.30924	-0.00576	0.30927	0.58289
0.30961	0.27515	0.30907	0.12136	0.30909	0.56223
0.30943	0.58066	0.30889	0.37791	0.30892	0.44296
0.30926	0.38286	0.30872	0.33215	0.30875	0.44447
0.30908	-0.06156	0.30855	-0.17165	0.30858	0.54216
0.30891	-0.34013	0.30838	-0.47169	0.3084	0.68643
0.30874	-0.19116	0.30821	-0.21727	0.30823	0.00166
0.30856	0.04163	0.30803	0.21223	0.30806	-0.09662
0.3084	0.02394	0.30786	0.24086	0.30789	0.55478
0.30822	-0.09714	0.30769	0.02704	0.30772	0.62186
0.30805	0.04945	0.30752	0.09036	0.30755	0.41318
0.30788	0.44477	0.30735	0.3136	0.30737	0.14319
0.30771	0.46957	0.30718	0.33246	0.3072	0.22593
0.30754	0.15767	0.30701	0.09149	0.30703	0.53657
0.30737	-0.24218	0.30684	-0.37074	0.30687	0.61344
0.3072	-0.23263	0.30666	-0.59579	0.30669	0.45127
0.30703	0.07714	0.30649	-0.2263	0.30652	0.3906
0.30685	0.20749	0.30632	0.26863	0.30635	0.63559
0.30668	-0.01252	0.30616	0.38934	0.30618	0.88154
0.30651	-0.30444	0.30598	0.09925	0.30601	0.78536
0.30635	-0.1024	0.30582	0.06265	0.30584	0.49535
0.30617	0.18933	0.30565	0.25895	0.30568	0.16846
0.306	0.34098	0.30548	-0.09685	0.3055	0.19251
0.30584	0.22085	0.30531	-0.43644	0.30534	0.40334
0.30567	0.15298	0.30514	-0.41377	0.30517	0.44236
0.3055	0.14307	0.30497	-0.03622	0.305	0.31588
0.30533	0.06878	0.3048	0.25077	0.30483	0.24698
0.30516	-0.21282	0.30463	0.13814	0.30466	0.47975
0.30499	-0.19465	0.30447	-0.10124	0.30449	0.69556
0.30482	0.0297	0.3043	0.04927	0.30433	0.56031
0.30465	0.03899	0.30413	0.20621	0.30416	-0.74791
0.30448	0.02118	0.30397	-0.09641	0.30399	-0.96485
0.30432	-0.12862	0.3038	-0.45629	0.30383	0.20234
0.30415	0.17001	0.30363	-0.46995	0.30366	0.52766
0.30398	0.49002	0.30347	0.10399	0.30349	0.55196
0.30382	0.49307	0.3033	0.38298	0.30333	0.15552
0.30365	0.07384	0.30313	0.18895	0.30316	0.14832
0.30348	-0.27542	0.30296	-0.10339	0.303	0.53507
0.30332	-0.03452	0.3028	-0.1241	0.30283	0.61752
0.30315	0.11633	0.30263	0.23452	0.30266	0.34804
0.30298	0.0782	0.30247	0.32652	0.30249	-0.01514
0.30282	-0.28673	0.3023	-0.03483	0.30233	0.20527
0.30265	-0.16366	0.30214	-0.40746	0.30217	0.54057
0.30249	0.35848	0.30197	-0.29989	0.302	0.56657
0.30232	0.64189	0.30181	0.12118	0.30184	0.4863
0.30216	0.36425	0.30164	0.1886	0.30167	0.35702
0.30199	-0.4131	0.30147	0.05183	0.3015	0.50943
0.30183	-0.3119	0.30131	-0.13841	0.30134	0.67054
0.30166	-0.08919	0.30115	-0.1084	0.30118	0.68276
0.3015	-0.21128	0.30099	0.25004	0.30101	0.45495
0.30133	-0.1649	0.30082	0.11295	0.30085	0.28035
0.30116	0.24998	0.30066	-0.20024	0.30068	0.48588
0.301	0.68025	0.3005	-0.25492	0.30052	0.61287
0.30084	0.63057	0.30033	0.10487	0.30036	0.00428
0.30067	0.2166	0.30016	0.2461	0.30019	-0.06562
0.30051	-0.24802	0.30001	0.01253	0.30003	0.56527
0.30035	-0.25602	0.29984	-0.18798	0.29987	0.65522
0.30019	-0.08047	0.29968	-0.0926	0.29971	0.82982
0.30002	-0.1589	0.29952	0.26597	0.29954	0.4751
0.29986	-0.18849	0.29935	0.18675	0.29938	0.30278
0.2997	-0.1495	0.29919	-0.13943	0.29922	0.46278
0.29953	0.1644	0.29903	-0.27297	0.29905	0.60255
0.29937	0.52784	0.29887	0.07231	0.29889	0.81279
0.29921	0.43989	0.29871	0.38739	0.29874	0.62474
0.29905	0.22862	0.29855	0.18796	0.29857	0.52327
0.29889	-0.08337	0.29838	-0.14499	0.29841	0.48746
0.29873	-0.08373	0.29822	-0.17349	0.29825	0.5914
0.29856	-0.07635	0.29806	-0.02124	0.29808	0.73626
0.2984	-0.26349	0.2979	0.15092	0.29793	0.54402
0.29824	-0.17584	0.29774	0.15956	0.29777	0.43818
0.29808	0.45323	0.29758	-0.39704	0.29761	0.59446
0.29792	0.65009	0.29742	-0.33141	0.29745	0.7502
0.29776	-0.043	0.29726	0.21641	0.29729	0.98671
0.2976	-0.11645	0.2971	0.20653	0.29713	0.83027
0.29744	0.03144	0.29694	-0.0942	0.29697	0.58681
0.29728	0.2177	0.29678	-0.18056	0.29681	0.52369
0.29712	0.01732	0.29662	-0.05953	0.29665	0.48885
0.29696	-0.32889	0.29646	0.09676	0.29649	-0.18293
0.2968	-0.18565	0.2963	0.16832	0.29633	-0.14783
0.29664	0.18911	0.29615	0.01386	0.29617	0.75312
0.29648	0.50414	0.29599	0.05601	0.29601	0.93907
0.29632	0.21348	0.29583	0.11379	0.29586	0.81351
0.29616	0.01136	0.29567	0.1279	0.2957	0.49545
0.296	0.09683	0.29552	-0.02714	0.29554	0.36177
0.29584	0.0486	0.29535	-0.12737	0.29538	0.44822
0.29569	0.05952	0.29519	-0.06619	0.29522	0.55349
0.29553	-0.11974	0.29504	0.01267	0.29507	0.47601
0.29537	-0.21614	0.29488	0.05827	0.29491	0.33742
0.29521	-0.20103	0.29472	0.04432	0.29475	0.44683
0.29506	-0.04829	0.29457	0.10293	0.29459	0.639
0.2949	0.3204	0.29441	0.22804	0.29443	0.74481
0.29474	0.20562	0.29425	0.18147	0.29428	0.63174
0.29458	0.15387	0.29409	-0.04018	0.29412	0.4933
0.29442	0.386	0.29394	-0.19957	0.29397	0.4853
0.29427	0.2244	0.29378	-0.23814	0.29381	0.39786
0.29411	-0.31373	0.29363	-0.27907	0.29365	0.3626
0.29396	-0.34395	0.29347	-0.08495	0.2935	0.37785
0.2938	-0.11616	0.29331	-0.00817	0.29334	0.37202
0.29365	0.00979	0.29316	-0.11646	0.29318	0.44392
0.29349	0.01165	0.29301	0.0851	0.29303	0.53585
0.29333	0.05937	0.29285	-0.09428	0.29287	0.02007
0.29318	0.39663	0.29269	-0.25241	0.29272	-0.06235
0.29302	0.54348	0.29254	-0.13831	0.29256	0.2392
0.29287	0.30168	0.29238	0.04627	0.29241	0.2319
0.29271	-0.07427	0.29223	0.17221	0.29225	0.30671
0.29255	-0.22107	0.29207	0.05844	0.2921	0.304
0.2924	-0.21154	0.29192	0.12449	0.29195	0.30009
0.29224	-0.1707	0.29177	0.14039	0.29179	0.38892
0.29209	0.00144	0.29161	-0.02565	0.29164	0.39542
0.29194	0.24589	0.29146	-0.05316	0.29148	0.27036
0.29178	0.40199	0.29131	-0.16864	0.29133	0.28141
0.29163	0.48435	0.29115	-0.33583	0.29118	0.33672
0.29147	0.32761	0.291	-0.31816	0.29103	0.48878
0.29132	-0.01309	0.29084	-0.08141	0.29087	0.60938
0.29117	-0.21309	0.29069	0.14256	0.29072	0.51416
0.29101	-0.19103	0.29054	0.15056	0.29056	0.39887
0.29086	-0.19609	0.29039	0.16043	0.29041	0.23183
0.29071	-0.4857	0.29024	0.12486	0.29026	0.3275
0.29055	0.01424	0.29008	0.10632	0.29011	0.57664
0.2904	0.598	0.28993	-0.03855	0.28995	0.65153
0.29025	0.66795	0.28978	-0.69488	0.2898	0.72993
0.2901	0.41262	0.28962	-0.68564	0.28965	0.64286
0.28994	-0.10126	0.28947	0.13919	0.2895	0.53069
0.2898	-0.16805	0.28932	0.27585	0.28934	0.49568
0.28964	-0.24003	0.28917	0.11635	0.28919	-0.23285
0.28949	-0.26899	0.28902	0.06261	0.28904	-0.38644
0.28934	-0.37188	0.28887	0.02842	0.28889	0.32277
0.28918	-0.24624	0.28871	0.05794	0.28874	0.41877
0.28903	0.47544	0.28856	-0.13401	0.28859	0.54663
0.28888	0.77077	0.28841	-0.38204	0.28844	0.84471
0.28873	0.52427	0.28827	-0.28144	0.28829	0.6826
0.28858	0.00157	0.28811	0.06559	0.28814	0.56404
0.28843	-0.21734	0.28797	0.42838	0.28799	0.69553
0.28828	-0.0585	0.28781	0.53671	0.28784	0.7891
0.28813	-0.17781	0.28766	0.24041	0.28769	0.7308
0.28798	-0.3508	0.28752	0.07381	0.28754	0.53791
0.28783	-0.28378	0.28737	0.03108	0.28739	0.54748
0.28768	0.23724	0.28721	-0.02163	0.28724	0.53622
0.28753	0.671	0.28707	-0.14097	0.28709	0.65434
0.28738	0.50093	0.28692	-0.38689	0.28694	0.76431
0.28723	0.08024	0.28677	-0.26859	0.28679	0.62093
0.28708	0.04958	0.28662	-0.0024	0.28665	0.47546
0.28693	-0.07447	0.28647	0.21125	0.28649	0.44247
0.28679	-0.34505	0.28633	0.41982	0.28635	0.58406
0.28663	-0.39112	0.28617	0.18511	0.2862	0.6347
0.28649	-0.13929	0.28602	-0.13138	0.28605	0.63092
0.28634	0.25565	0.28588	-0.113	0.2859	0.70052
0.28619	0.34154	0.28573	-0.17816	0.28575	0.29056
0.28604	0.19492	0.28558	-0.38263	0.28561	0.29687
0.28589	0.01669	0.28543	-0.32009	0.28546	0.57241
0.28575	0.1627	0.28528	0.06199	0.28531	0.49257
0.2856	0.32332	0.28514	0.34413	0.28516	0.67276
0.28545	0.08724	0.28499	0.4833	0.28502	0.86456
0.2853	-0.17943	0.28485	0.25557	0.28487	0.64368
0.28516	-0.27802	0.2847	-0.06269	0.28473	0.41406
0.28501	0.03952	0.28455	-0.21489	0.28457	0.60692
0.28486	0.3066	0.28441	-0.23472	0.28443	0.81237
0.28471	0.17679	0.28426	-0.18651	0.28428	0.85851
0.28457	-0.13768	0.28412	-0.20639	0.28414	0.69581
0.28442	-0.23829	0.28397	-0.01316	0.28399	0.53203
0.28428	0.24364	0.28382	0.24572	0.28385	0.42812
0.28413	0.51666	0.28368	0.48282	0.2837	0.26857
0.28399	0.24115	0.28353	0.34465	0.28355	0.39665
0.28384	-0.22463	0.28338	-0.03158	0.28341	0.43191
0.28369	-0.14588	0.28324	-0.26041	0.28326	0.40158
0.28355	0.10747	0.28309	-0.20412	0.28312	0.57517
0.2834	-0.05953	0.28295	-0.00662	0.28298	0.79241
0.28325	-0.09873	0.2828	-0.05302	0.28283	0.98279
0.28311	0.22858	0.28266	-0.39295	0.28268	0.84106
0.28296	0.62316	0.28251	-0.31511	0.28254	0.62683
0.28282	0.42318	0.28237	0.13441	0.28239	-0.20417
0.28268	-0.07315	0.28223	0.23728	0.28225	-0.27224
0.28253	-0.3715	0.28208	0.04336	0.28211	0.42178
0.28239	-0.3211	0.28194	-0.15595	0.28196	0.57761
0.28224	-0.16186	0.28179	-0.20354	0.28182	0.78965
0.2821	-0.13241	0.28165	-0.02642	0.28168	0.87877
0.28196	-0.12037	0.28151	0.00673	0.28153	0.76087
0.28181	0.19895	0.28136	-0.11965	0.28138	0.60724
0.28167	0.50073	0.28122	-0.12575	0.28124	0.50882
0.28153	0.61587	0.28108	-0.02752	0.2811	0.36376
0.28138	0.33073	0.28093	0.07846	0.28096	0.16538
0.28124	-0.10189	0.28079	0.14642	0.28082	0.01381
0.28109	-0.27591	0.28065	0.17037	0.28067	0.1586
0.28095	-0.1071	0.2805	-0.02954	0.28053	0.50454
0.28081	0.02664	0.28037	-0.07154	0.28039	0.61164
0.28067	-0.28184	0.28022	0.03736	0.28025	0.43894
0.28052	-0.31101	0.28008	0.13553	0.28011	0.403
0.28038	0.54657	0.27994	0.04496	0.27996	0.53321
0.28024	0.85832	0.2798	-0.10825	0.27982	0.48209
0.2801	-0.08127	0.27966	-0.19965	0.27968	0.33784
0.27995	-0.33268	0.27952	-0.32352	0.27954	0.28945
0.27981	-0.18697	0.27937	-0.23819	0.27939	0.30718
0.27967	0.07047	0.27923	0.01796	0.27925	0.41772
0.27953	0.0634	0.27909	0.07491	0.27911	0.57795
0.27939	-0.13516	0.27895	-0.08074	0.27897	-0.14448
0.27925	0.19736	0.27881	-0.06769	0.27883	-0.29649
0.2791	0.49488	0.27867	-0.15847	0.27869	0.62467
0.27896	0.48481	0.27853	-0.27336	0.27855	0.71918
0.27882	0.10299	0.27839	-0.20379	0.27841	0.59672
0.27868	-0.20986	0.27825	-0.20222	0.27827	0.64349
0.27854	-0.07499	0.27811	-0.07417	0.27813	0.80396
0.27841	0.03827	0.27797	0.04672	0.27799	0.8119
0.27826	-0.03447	0.27783	0.05511	0.27785	0.66785
0.27812	-0.24462	0.27769	0.13008	0.27771	0.60597
0.27798	-0.28468	0.27754	0.0324	0.27757	0.6855
0.27784	0.20171	0.27741	0.01877	0.27743	0.85682
0.27771	0.49035	0.27727	-0.14976	0.27729	0.84629
0.27756	0.28491	0.27713	-0.40592	0.27715	0.79819
0.27742	-0.05757	0.27699	-0.51428	0.27701	0.70145
0.27729	-0.18031	0.27685	-0.25542	0.27687	0.64196
0.27715	0.00655	0.27671	0.222	0.27674	0.70951
0.277	0.06729	0.27657	0.38353	0.2766	0.76876
0.27687	-0.06557	0.27644	0.10444	0.27646	0.71806
0.27673	0.00649	0.2763	-0.04912	0.27632	0.6172
0.27659	0.24175	0.27616	0.19092	0.27619	0.58023
0.27645	0.16997	0.27602	0.14901	0.27604	0.64851
0.27631	-0.06223	0.27589	-0.21046	0.27591	0.89413
0.27617	-0.19936	0.27575	-0.59314	0.27577	0.91142
0.27604	0.04134	0.27561	-0.31111	0.27563	0.13464
0.2759	0.30963	0.27547	0.15416	0.27549	0.21772
0.27576	0.24056	0.27534	0.23097	0.27536	0.76094
0.27562	0.04606	0.2752	-0.17307	0.27522	0.43949
0.27549	-0.01574	0.27506	-0.31448	0.27509	0.37565
0.27535	0.1302	0.27492	-0.18427	0.27495	0.54829
0.27521	0.22091	0.27479	-0.22054	0.27481	0.88738
0.27507	-0.01569	0.27465	-0.28774	0.27467	1.08227
0.27494	-0.33362	0.27451	-0.27585	0.27454	0.96848
0.2748	-0.25407	0.27438	0.0662	0.2744	0.89364
0.27467	0.24749	0.27424	0.48476	0.27426	0.90639
0.27453	0.52734	0.2741	0.56813	0.27413	1.01184
0.27439	0.2221	0.27397	0.24037	0.27399	0.78134
0.27426	-0.17889	0.27384	-0.21866	0.27386	0.44327
0.27412	-0.13788	0.2737	-0.25812	0.27372	0.46103
0.27398	0.11983	0.27356	-0.02745	0.27358	0.61686
0.27385	-0.18916	0.27342	-0.10322	0.27345	0.85559
0.27371	-0.35782	0.27329	-0.4043	0.27331	0.74141
0.27358	0.15527	0.27316	-0.5394	0.27318	0.66364
0.27344	0.48638	0.27302	-0.10152	0.27304	0.72954
0.27331	0.51049	0.27288	0.45238	0.27291	0.65656
0.27317	0.18506	0.27275	0.48206	0.27277	0.53793
0.27303	-0.09547	0.27262	0.22346	0.27264	0.27989
0.2729	-0.00536	0.27248	-0.20549	0.27251	-0.27386
0.27277	-0.14339	0.27235	-0.38368	0.27237	0.00667
0.27263	-0.33351	0.27221	-0.40723	0.27224	0.7669
0.2725	-0.41812	0.27208	-0.53308	0.2721	0.72113
0.27236	0.039	0.27195	-0.35737	0.27197	0.85867
0.27223	0.51196	0.27182	0.21234	0.27184	0.98647
0.2721	0.52219	0.27168	0.6668	0.2717	0.91707
0.27196	0.26189	0.27155	0.42264	0.27157	0.69462
0.27183	-0.01544	0.27141	-0.01509	0.27144	0.30172
0.27169	-0.02706	0.27128	-0.45413	0.2713	0.37513
0.27156	-0.0267	0.27115	-0.49034	0.27116	0.35185
0.27143	-0.04575	0.27101	-0.35287	0.27104	0.36536
0.27129	-0.22367	0.27088	-0.42556	0.2709	0.65623
0.27116	-0.17147	0.27075	-0.27442	0.27077	0.89122
0.27103	0.21536	0.27062	0.1381	0.27064	1.31273
0.27089	0.50227	0.27048	0.66768	0.2705	1.30036
0.27076	0.25337	0.27035	0.67803	0.27037	0.90542
0.27063	-0.01364	0.27022	0.07548	0.27024	0.36387
0.2705	0.036	0.27009	-0.25471	0.27011	0.02188
0.27037	0.06714	0.26995	-0.37332	0.26997	0.0587
0.27023	-0.17971	0.26982	-0.31609	0.26984	0.21209
0.2701	-0.47158	0.26969	-0.39647	0.26971	0.24013
0.26997	-0.09991	0.26956	-0.49026	0.26958	0.38412
0.26983	0.46537	0.26943	-0.24985	0.26945	0.6961
0.2697	0.65201	0.26929	0.22566	0.26932	0.70302
0.26958	0.20634	0.26917	0.65632	0.26919	0.4916
0.26944	-0.12564	0.26903	0.16774	0.26905	0.16514
0.26931	0.0258	0.2689	-0.37665	0.26892	0.19015
0.26918	0.12027	0.26877	-0.34093	0.26879	0.26658
0.26905	0.00782	0.26864	-0.34097	0.26866	0.24993
0.26891	-0.24093	0.26851	-0.38282	0.26853	0.39721
0.26879	-0.22093	0.26838	-0.34062	0.2684	0.82691
0.26865	-0.00412	0.26825	-0.11808	0.26827	1.16824
0.26852	0.25902	0.26812	0.2621	0.26814	1.17482
0.26839	0.28085	0.26799	0.54914	0.26801	0.7857
0.26826	0.0785	0.26786	0.37476	0.26788	0.30701
0.26813	0.04655	0.26773	-0.18517	0.26775	0.27727
0.268	0.18183	0.2676	-0.44816	0.26762	0.56289
0.26787	0.22383	0.26747	-0.32267	0.26749	0.74227
0.26774	0.03444	0.26734	-0.21316	0.26736	0.70276
0.26762	-0.22516	0.26721	-0.15238	0.26723	0.76653
0.26748	-0.14969	0.26708	-0.14905	0.2671	1.1069
0.26735	0.11225	0.26695	0.10425	0.26697	1.33472
0.26723	-0.12183	0.26682	0.48231	0.26684	1.21064
0.2671	-0.04859	0.2667	0.61047	0.26672	0.81504
0.26697	0.33518	0.26657	0.18507	0.26659	0.43866
0.26684	0.49203	0.26644	-0.45587	0.26646	0.37396
0.26671	0.2185	0.26631	-0.56125	0.26633	-0.1045
0.26658	-0.19466	0.26618	-0.3458	0.2662	0.1426
0.26645	-0.13308	0.26606	-0.00538	0.26607	1.09979
0.26632	0.04804	0.26593	-0.2052	0.26595	1.22902
0.26619	0.03441	0.26579	-0.16457	0.26582	1.00528
0.26607	-0.05001	0.26567	0.19815	0.26569	0.69148
0.26594	-0.12161	0.26554	0.28579	0.26556	0.5175
0.26581	0.17631	0.26542	0.03724	0.26544	0.51595
0.26568	0.43851	0.26529	-0.27063	0.26531	0.48725
0.26555	0.37803	0.26516	-0.07301	0.26518	0.52212
0.26543	0.15538	0.26503	-0.08328	0.26506	0.66975
0.2653	-0.22807	0.26491	-0.08687	0.26493	0.91719
0.26517	-0.18277	0.26478	-0.01297	0.2648	1.23359
0.26504	-0.18776	0.26465	-0.04692	0.26467	1.31594
0.26492	-0.28674	0.26453	0.09394	0.26455	1.11239
0.26479	-0.2504	0.2644	0.06305	0.26442	0.80727
0.26466	0.01843	0.26427	-0.00792	0.26429	0.63121
0.26454	0.66765	0.26415	-0.30981	0.26417	0.53369
0.26441	0.66695	0.26402	-0.44202	0.26404	0.57651
0.26429	0.08803	0.26389	-0.11143	0.26391	0.61411
0.26416	0.00239	0.26377	0.04535	0.26379	0.60138
0.26404	0.01565	0.26364	0.11502	0.26367	0.89567
0.26391	-0.20949	0.26352	0.10162	0.26354	0.74303
0.26378	-0.38947	0.26339	0.11413	0.26341	0.58405
0.26365	-0.21773	0.26326	0.16226	0.26328	0.71026
0.26353	0.3199	0.26314	-0.13145	0.26316	0.7963
0.26341	0.66607	0.26301	-0.27807	0.26303	0.6264
0.26328	0.4579	0.26289	-0.52713	0.26291	0.50624
0.26316	0.03816	0.26276	-0.54184	0.26278	0.50605
0.26303	-0.1886	0.26264	-0.1809	0.26266	0.61489
0.2629	-0.15683	0.26252	-0.10069	0.26253	0.85005
0.26278	-0.14827	0.26239	0.02193	0.26241	0.92246
0.26266	-0.2301	0.26226	0.11271	0.26229	0.92822
0.26253	-0.25669	0.26214	0.18921	0.26216	0.77542
0.2624	0.15486	0.26202	-0.02672	0.26204	0.78681
0.26228	0.69072	0.26189	-0.22672	0.26191	0.76906
0.26215	0.7352	0.26177	-0.1619	0.26179	0.55218
0.26203	0.20339	0.26165	0.05019	0.26167	0.43944
0.26191	-0.21302	0.26152	0.14827	0.26154	0.51484
0.26178	-0.20962	0.2614	-0.15575	0.26142	0.92125
0.26166	-0.22181	0.26127	-0.26473	0.26129	1.08072
0.26153	-0.25611	0.26115	-0.09592	0.26117	0.81498
0.26141	-0.13856	0.26103	0.06656	0.26105	0.57106
0.26129	0.1988	0.2609	-0.0176	0.26092	0.66549
0.26116	0.34753	0.26078	-0.47154	0.2608	0.98562
0.26104	0.28073	0.26066	-0.50222	0.26068	0.84726
0.26092	0.03182	0.26053	-0.00386	0.26055	0.49576
0.26079	0.05455	0.26041	0.45326	0.26043	-0.41718
0.26067	0.16583	0.26029	0.43328	0.26031	-0.26879
0.26055	0.03576	0.26016	-0.14133	0.26019	0.49581
0.26042	-0.07353	0.26004	-0.4717	0.26006	0.1637
0.2603	-0.27034	0.25992	-0.17064	0.25994	0.17014
0.26018	-0.10764	0.2598	-0.18915	0.25982	0.51566
0.26006	0.31749	0.25968	-0.55536	0.2597	0.88342
0.25994	0.44648	0.25955	-0.5559	0.25957	0.65632
0.25981	0.05574	0.25943	-0.06901	0.25945	0.50384
0.25969	-0.2127	0.25931	0.34438	0.25933	0.4553
0.25957	0.06943	0.25919	0.38845	0.25921	0.46156
0.25945	0.30801	0.25907	-0.02641	0.25909	0.51277
0.25933	0.1348	0.25895	-0.32526	0.25896	0.2305
0.2592	-0.17026	0.25882	-0.22342	0.25885	0.2837
0.25908	-0.23615	0.2587	-0.23007	0.25873	0.59358
0.25896	0.18722	0.25858	-0.39494	0.2586	1.10365
0.25884	0.39302	0.25846	-0.38392	0.25848	1.22332
0.25872	-0.14089	0.25834	-0.01342	0.25836	0.88565
0.2586	-0.00132	0.25822	0.43274	0.25824	0.63003
0.25847	0.44681	0.2581	0.48413	0.25812	0.61358
0.25835	0.38457	0.25798	0.04849	0.25799	0.83932
0.25823	0.0562	0.25786	-0.33987	0.25788	0.83982
0.25811	-0.38759	0.25774	-0.38366	0.25776	0.62425
0.25799	-0.38004	0.25762	-0.11372	0.25764	0.49192
0.25787	0.05963	0.2575	-0.00404	0.25751	0.91254
0.25775	0.09587	0.25738	-0.24089	0.2574	1.20059
0.25763	-0.12012	0.25726	-0.35975	0.25727	0.96497
0.25751	-0.07498	0.25714	0.00943	0.25716	0.97345
0.25739	0.1965	0.25702	0.4124	0.25704	0.83533
0.25727	0.50138	0.2569	0.12792	0.25692	0.6734
0.25715	0.23177	0.25678	-0.20174	0.2568	0.55226
0.25703	0.0023	0.25666	-0.17471	0.25668	0.74117
0.25691	-0.09856	0.25654	-0.15254	0.25656	1.05164
0.25679	-0.1523	0.25642	-0.17426	0.25644	1.01077
0.25667	0.03565	0.2563	-0.30374	0.25632	1.05451
0.25655	-0.23348	0.25618	-0.10298	0.2562	1.11217
0.25644	-0.34019	0.25607	0.19421	0.25609	1.09889
0.25631	0.13644	0.25595	0.37225	0.25597	1.05668
0.2562	0.5688	0.25583	0.28297	0.25585	0.93559
0.25608	0.75149	0.25571	0.09835	0.25573	0.8774
0.25596	0.20384	0.25559	-0.15589	0.25561	0.73679
0.25584	-0.43508	0.25547	-0.30265	0.25549	0.72942
0.25572	-0.21303	0.25536	-0.20859	0.25538	1.0173
0.2556	0.0456	0.25524	-0.06082	0.25526	1.15361
0.25548	-0.0765	0.25512	0.01095	0.25514	1.14511
0.25537	-0.13203	0.255	-0.01951	0.25502	1.04686
0.25525	0.22004	0.25488	0.13446	0.25491	0.96999
0.25513	0.68487	0.25477	0.19112	0.25479	0.70568
0.25501	0.62299	0.25465	0.01885	0.25467	0.66194
0.2549	0.00138	0.25453	-0.14749	0.25455	0.79925
0.25478	-0.35715	0.25441	-0.21466	0.25444	0.91062
0.25466	-0.16825	0.2543	-0.13591	0.25432	1.00386
0.25455	-0.08647	0.25418	-0.01854	0.2542	0.84077
0.25443	-0.20993	0.25406	-0.46067	0.25408	0.71771
0.25431	-0.35778	0.25395	-0.41688	0.25397	0.94993
0.2542	0.00527	0.25383	-0.02539	0.25385	1.31583
0.25408	0.56219	0.25371	-0.0085	0.25373	1.20915
0.25396	0.64426	0.2536	-0.00705	0.25362	0.89516
0.25384	0.35453	0.25348	0.02276	0.2535	0.70025
0.25373	-0.09021	0.25336	0.0965	0.25338	0.72595
0.25361	-0.21156	0.25325	0.04075	0.25327	0.82451
0.25349	-0.05477	0.25313	0.02958	0.25315	0.84991
0.25338	-0.00785	0.25302	-0.08975	0.25304	0.89105
0.25326	-0.4075	0.2529	-0.27328	0.25292	0.96954
0.25314	-0.13507	0.25278	-0.2915	0.25281	1.05117
0.25303	0.53264	0.25267	-0.22727	0.25269	1.08402
0.25291	0.43512	0.25255	-0.14816	0.25257	0.9468
0.2528	0.18944	0.25244	-0.0475	0.25246	0.73425
0.25268	-0.10318	0.25232	0.05592	0.25234	0.66253
0.25257	-0.10293	0.25221	0.08986	0.25222	0.81055
0.25245	-0.08725	0.25209	0.04506	0.25211	0.99925
0.25234	-0.03093	0.25198	0.12068	0.252	0.01065
0.25222	-0.08521	0.25186	-0.09004	0.25188	-0.20299
0.25211	-0.11938	0.25175	-0.2095	0.25177	0.91128
0.25199	0.26076	0.25163	-0.15387	0.25165	1.10644
0.25188	0.45027	0.25152	-0.15996	0.25154	0.80212
0.25176	0.20201	0.25141	-0.17634	0.25142	0.51375
0.25165	-0.19836	0.25129	-0.43071	0.25131	0.55469
0.25153	-0.17714	0.25118	-0.202	0.25119	0.64852
0.25142	0.0979	0.25106	0.03984	0.25108	0.55995
0.2513	0.22331	0.25095	-0.09801	0.25097	0.31739
0.25119	-0.0679	0.25083	-0.18904	0.25085	0.35
0.25108	-0.24772	0.25072	-0.11598	0.25074	0.60306
0.25096	-0.04275	0.25061	-0.20443	0.25062	0.76361
0.25085	0.21414	0.25049	-0.52634	0.25051	0.69661
0.25073	0.20274	0.25038	-0.54834	0.2504	0.59926
0.25062	0.04515	0.25026	-0.09412	0.25028	0.67109
0.25051	0.16728	0.25015	0.43737	0.25017	0.7089
0.25039	0.2123	0.25004	0.47168	0.25006	0.56633
0.25028	0.2027	0.24993	0.19972	0.24995	0.43193
0.25017	-0.0087	0.24981	-0.19142	0.24983	0.42325
0.25005	-0.144	0.2497	-0.32591	0.24972	0.44796
0.24994	-0.15413	0.24959	-0.12846	0.24961	0.71636
0.24982	-0.08592	0.24948	-0.23029	0.24949	1.03618
0.24971	0.01251	0.24936	-0.54503	0.24938	0.64651
0.2496	0.06914	0.24925	-0.66113	0.24927	0.40644
0.24949	0.15854	0.24914	-0.1619	0.24916	0.87811
0.24937	0.33915	0.24902	0.51238	0.24904	1.10058
0.24926	0.48617	0.24891	0.64608	0.24893	1.05512
0.24915	0.25953	0.2488	0.35075	0.24882	0.70889
0.24904	-0.14828	0.24869	-0.1615	0.24871	0.45691
0.24893	-0.31647	0.24858	-0.35693	0.24859	0.85965
0.24881	-0.16725	0.24847	-0.78975	0.24848	1.33442
0.2487	-0.21413	0.24835	-0.88039	0.24837	1.4618
0.24859	-0.34079	0.24824	-0.20539	0.24826	1.17191
0.24848	-0.20329	0.24813	0.16964	0.24815	0.92791
0.24836	0.39322	0.24802	0.23867	0.24804	1.21207
0.24825	0.83943	0.24791	0.18177	0.24792	1.34721
0.24814	0.72565	0.2478	0.07744	0.24781	1.14079
0.24803	0.15353	0.24769	-0.0535	0.2477	0.82894
0.24792	-0.27422	0.24757	-0.00605	0.24759	0.76056
0.24781	-0.40506	0.24746	-0.11365	0.24748	1.0307
0.2477	-0.34704	0.24735	-0.42804	0.24737	1.16954
0.24759	-0.1943	0.24724	-0.49423	0.24726	1.31636
0.24748	0.15166	0.24713	0.10785	0.24715	1.27561
0.24736	0.61897	0.24702	0.63957	0.24704	0.9856
0.24725	0.72709	0.24691	0.5328	0.24693	0.96803
0.24714	0.33906	0.2468	-0.07972	0.24682	0.96236
0.24703	-0.24973	0.24669	-0.38982	0.24671	0.51386
0.24692	-0.37105	0.24658	-0.1869	0.2466	0.57638
0.24681	-0.17971	0.24647	-0.13535	0.24649	1.01222
0.2467	-0.09428	0.24636	-0.32171	0.24638	1.00344
0.24659	-0.23149	0.24625	-0.58333	0.24627	1.26783
0.24648	-0.29461	0.24614	-0.32809	0.24616	1.3986
0.24637	0.00348	0.24603	0.27142	0.24605	1.20408
0.24626	0.48675	0.24592	0.52363	0.24594	0.97147
0.24615	0.70377	0.24581	-0.00141	0.24583	0.74402
0.24604	0.34253	0.2457	-0.25117	0.24572	0.93094
0.24593	-0.12831	0.24559	-0.08415	0.24561	0.82234
0.24582	-0.25094	0.24549	-0.05234	0.2455	0.65142
0.24571	-0.00723	0.24538	-0.21076	0.24539	0.7779
0.24561	0.00303	0.24527	-0.41758	0.24528	1.13335
0.2455	-0.19522	0.24516	-0.22634	0.24517	1.59181
0.24539	-0.12645	0.24505	0.22207	0.24507	1.41179
0.24528	0.18518	0.24494	0.22818	0.24496	0.87339
0.24517	0.24099	0.24483	-0.10381	0.24485	0.51101
0.24506	0.152	0.24472	-0.23013	0.24474	0.55203
0.24495	0.10672	0.24461	-0.01417	0.24463	0.87525
0.24484	0.07948	0.24451	0.30814	0.24452	0.87643
0.24473	0.20361	0.2444	0.16454	0.24442	0.75084
0.24462	0.15982	0.24429	-0.36619	0.24431	0.85865
0.24452	-0.03541	0.24418	-0.54674	0.2442	1.05916
0.24441	-0.11581	0.24407	-0.12106	0.24409	1.22014
0.2443	0.03415	0.24396	0.30947	0.24399	0.9493
0.24419	0.32145	0.24386	0.20223	0.24388	0.68347
0.24409	0.18276	0.24375	-0.21461	0.24377	0.65774
0.24398	-0.0597	0.24364	-0.2072	0.24366	0.81883
0.24387	-0.15883	0.24354	0.0603	0.24355	0.8259
0.24376	0.11422	0.24343	0.19533	0.24345	0.74871
0.24365	0.2938	0.24332	0.02182	0.24334	1.06747
0.24355	-0.05982	0.24322	-0.40568	0.24323	1.37697
0.24344	-0.26788	0.24311	-0.65019	0.24312	1.53915
0.24333	-0.2687	0.243	-0.22107	0.24302	1.08671
0.24323	0.05472	0.24289	0.06829	0.24291	0.50484
0.24312	0.25153	0.24279	-0.30152	0.2428	0.32714
0.24301	0.34356	0.24268	-0.04597	0.2427	0.45024
0.2429	0.28682	0.24257	0.17716	0.24259	0.63944
0.2428	0.06874	0.24247	0.08479	0.24249	0.57424
0.24269	-0.01314	0.24236	-0.06346	0.24238	0.58982
0.24259	-0.00199	0.24226	-0.31032	0.24227	0.73542
0.24248	-0.20861	0.24215	-0.1779	0.24217	0.97379
0.24237	-0.43977	0.24204	-0.18354	0.24206	1.11425
0.24227	-0.22111	0.24193	-0.35141	0.24195	0.93648
0.24216	0.07971	0.24183	-0.3932	0.24185	0.69917
0.24205	0.42074	0.24172	-0.33218	0.24174	0.37986
0.24195	0.49863	0.24162	0.19796	0.24164	-0.34581
0.24184	0.21393	0.24151	0.44826	0.24153	0.01676
0.24173	0.18412	0.24141	0.20088	0.24143	1.03004
0.24163	0.10399	0.2413	-0.07179	0.24132	1.09983
0.24152	-0.14158	0.24119	-0.31298	0.24122	1.02925
0.24142	-0.35295	0.24109	-0.27732	0.24111	0.9571
0.24131	-0.34034	0.24099	-0.24449	0.241	0.91726
0.24121	-0.08204	0.24088	-0.24452	0.2409	1.02895
0.2411	0.29924	0.24078	-0.36293	0.2408	0.86168
0.241	0.55191	0.24067	-0.14652	0.24069	0.795
0.24089	0.64605	0.24056	0.27397	0.24058	0.91038
0.24079	0.31074	0.24046	0.05575	0.24048	1.02995
0.24068	-0.09708	0.24036	-0.45323	0.24037	1.25751
0.24058	-0.24406	0.24025	-0.32899	0.24027	1.25741
0.24047	-0.30535	0.24015	-0.10883	0.24017	1.14417
0.24037	-0.50025	0.24004	-0.10375	0.24006	1.17476
0.24026	-0.20354	0.23994	-0.44502	0.23996	1.3596
0.24016	0.33903	0.23983	-0.25461	0.23985	1.53655
0.24006	0.58262	0.23973	0.30652	0.23975	1.34443
0.23995	0.48673	0.23962	0.5796	0.23964	1.05177
0.23985	0.26752	0.23952	0.27372	0.23954	1.04238
0.23974	0.05907	0.23942	-0.16275	0.23944	1.25232
0.23964	-0.36413	0.23932	-0.2624	0.23933	1.38346
0.23954	-0.39897	0.23921	-0.27394	0.23923	0.71502
0.23943	-0.25932	0.23911	-0.43096	0.23913	0.66723
0.23933	-0.12007	0.239	-0.57464	0.23902	1.34439
0.23922	0.28137	0.2389	-0.43586	0.23892	1.13313
0.23912	0.48398	0.2388	0.10765	0.23882	0.99877
0.23902	0.47838	0.2387	0.62631	0.23871	0.94303
0.23891	0.1539	0.23859	0.61174	0.23861	0.97708
0.23881	-0.12449	0.23849	0.2477	0.23851	1.05818
0.23871	-0.02493	0.23839	-0.14804	0.2384	1.02169
0.2386	-0.12982	0.23828	-0.19732	0.2383	1.04807
0.2385	-0.13134	0.23818	-0.43357	0.2382	1.08562
0.2384	-0.14446	0.23808	-1.10729	0.2381	1.31633
0.23829	-0.05043	0.23798	-0.9315	0.23799	1.51514
0.23819	0.25302	0.23788	0.36376	0.23789	1.3813
0.23809	0.32429	0.23777	0.78494	0.23779	1.12816
0.23799	0.23217	0.23767	0.6027	0.23769	0.95533
0.23788	0.14877	0.23757	-0.01799	0.23758	0.91888
0.23778	-0.08752	0.23746	-0.3965	0.23748	1.07475
0.23768	-0.21454	0.23736	-0.37222	0.23738	1.13459
0.23758	-0.36947	0.23726	-0.46658	0.23728	0.98894
0.23748	-0.19464	0.23716	-0.59051	0.23718	1.06287
0.23738	0.29224	0.23706	-0.45885	0.23708	1.44067
0.23727	0.59503	0.23696	0.17111	0.23697	1.63502
0.23717	0.27542	0.23686	0.75716	0.23687	0.60839
0.23707	-0.18255	0.23675	0.75681	0.23677	0.14252
0.23697	0.01908	0.23665	0.12506	0.23667	1.02046
0.23687	0.29132	0.23655	-0.37636	0.23657	1.16175
0.23676	0.09333	0.23645	-0.56963	0.23646	1.0803
0.23666	-0.26283	0.23635	-0.43057	0.23636	1.09595
0.23656	-0.30236	0.23625	-0.41887	0.23626	1.33307
0.23646	-0.08714	0.23614	-0.54954	0.23616	1.57115
0.23636	0.20856	0.23604	-0.38145	0.23606	1.40518
0.23626	0.18474	0.23594	0.22169	0.23596	1.05747
0.23616	-0.10025	0.23584	0.68179	0.23586	0.93813
0.23606	-0.23977	0.23574	0.45237	0.23576	1.13034
0.23595	0.03377	0.23564	-0.33937	0.23566	1.17088
0.23585	0.42544	0.23554	-0.57361	0.23556	0.82621
0.23575	0.20289	0.23544	-0.29663	0.23546	0.66598
0.23565	0.02253	0.23534	-0.32822	0.23536	1.07541
0.23555	-0.00565	0.23524	-0.26609	0.23525	1.56508
0.23545	0.1843	0.23514	-0.04723	0.23516	1.69842
0.23535	0.32924	0.23504	0.511	0.23506	1.37333
0.23525	-0.23683	0.23494	0.64333	0.23496	0.96913
0.23515	-0.13075	0.23484	0.13942	0.23486	0.82212
0.23505	0.40117	0.23474	-0.23988	0.23476	0.81986
0.23495	0.43961	0.23464	-0.31244	0.23466	0.73395
0.23485	0.00944	0.23454	-0.27874	0.23456	0.56809
0.23475	-0.36284	0.23444	-0.38502	0.23446	0.48821
0.23465	-0.2549	0.23434	-0.36108	0.23436	0.94439
0.23455	0.14097	0.23424	0.01397	0.23426	1.25967
0.23445	0.17724	0.23414	0.38333	0.23416	0.80717
0.23435	-0.22278	0.23404	0.48036	0.23406	0.6389
0.23426	-0.16408	0.23395	0.11586	0.23396	0.79092
0.23416	0.2551	0.23385	-0.38343	0.23386	0.90338
0.23405	0.66034	0.23375	-0.5203	0.23376	0.81127
0.23396	0.40242	0.23365	-0.36746	0.23366	0.72906
0.23386	-0.02727	0.23355	-0.17294	0.23357	1.08597
0.23376	-0.22144	0.23345	-0.1832	0.23347	1.27856
0.23366	-0.1614	0.23335	-0.30808	0.23337	1.36287
0.23356	-0.0137	0.23326	-0.17146	0.23327	1.17547
0.23346	-0.23247	0.23315	-0.06924	0.23317	1.1409
0.23336	-0.36831	0.23306	-0.21348	0.23307	1.25436
0.23327	0.08644	0.23296	-0.3568	0.23297	1.16185
0.23317	0.85845	0.23286	-0.2607	0.23288	1.14044
0.23307	0.44502	0.23276	0.04478	0.23278	0.97143
0.23297	-0.08613	0.23267	0.06823	0.23268	1.09604
0.23287	-0.10358	0.23257	-0.06202	0.23258	1.37411
0.23277	-0.16269	0.23247	-0.17814	0.23249	1.5929
0.23268	-0.05201	0.23237	-0.02267	0.23239	1.62696
0.23258	-0.16007	0.23227	0.15669	0.23229	1.35438
0.23248	-0.13623	0.23218	-0.10929	0.23219	1.22514
0.23238	0.17356	0.23208	-0.57872	0.2321	1.6061
0.23228	0.40186	0.23198	-0.64186	0.232	1.6334
0.23219	0.2835	0.23188	-0.09513	0.2319	1.09026
0.23209	-0.10323	0.23178	0.17347	0.2318	1.20526
0.23199	-0.0198	0.23169	0.07556	0.2317	1.63861
0.23189	0.18751	0.23159	-0.045	0.23161	1.6147
0.2318	0.17425	0.23149	-0.0509	0.23151	1.35808
0.2317	-0.07263	0.2314	0.16647	0.23141	1.25103
0.2316	-0.25193	0.2313	0.16396	0.23132	1.61772
0.23151	0.17716	0.2312	-0.13274	0.23122	1.77216
0.23141	0.42636	0.2311	-0.3081	0.23112	1.56539
0.23131	0.24425	0.23101	-0.29422	0.23103	1.4617
0.23122	-0.11981	0.23091	0.04467	0.23093	1.41291
0.23112	-0.2183	0.23082	-0.14909	0.23083	1.62162
0.23102	-0.00628	0.23072	-0.46372	0.23074	1.48965
0.23093	0.04472	0.23062	-0.15703	0.23064	1.19782
0.23083	-0.17829	0.23053	0.08688	0.23054	1.04905
0.23073	-0.25272	0.23043	0.02153	0.23045	1.41433
0.23064	0.04125	0.23034	-0.33918	0.23035	1.95116
0.23054	0.08928	0.23024	-0.41693	0.23026	1.95104
0.23044	0.10203	0.23014	-0.1018	0.23016	1.46505
0.23035	0.20073	0.23005	0.28738	0.23006	1.19624
0.23025	0.3466	0.22995	0.13194	0.22997	1.23772
0.23015	0.40774	0.22986	-0.04349	0.22987	0.98081
0.23006	0.09301	0.22976	-0.05021	0.22978	0.98076
0.22996	-0.00529	0.22966	-0.01072	0.22968	1.05142
0.22987	-0.07659	0.22957	-0.03114	0.22959	1.52114
0.22977	-0.01568	0.22948	-0.50002	0.22949	1.98922
0.22968	0.17813	0.22938	-0.76854	0.2294	1.81655
0.22958	-0.08535	0.22929	-0.41379	0.2293	1.49756
0.22948	-0.35804	0.22919	0.21872	0.22921	1.3396
0.22939	-0.32784	0.22909	0.49486	0.22911	1.39628
0.2293	0.10072	0.229	0.0874	0.22902	1.42515
0.2292	0.52527	0.22891	-0.19818	0.22892	1.11033
0.2291	0.49252	0.22881	-0.07469	0.22883	0.86264
0.22901	0.11618	0.22871	0.12488	0.22873	1.03462
0.22892	-0.10467	0.22862	0.12946	0.22864	1.50008
0.22882	0.05662	0.22852	-0.29425	0.22854	1.79575
0.22873	0.09271	0.22843	-0.88052	0.22845	1.49023
0.22863	-0.57845	0.22834	-0.47913	0.22835	1.35056
0.22854	-0.40458	0.22824	0.31321	0.22826	1.45761
0.22844	0.726	0.22815	-0.09541	0.22816	1.49556
0.22835	0.81166	0.22805	-0.44294	0.22807	1.26126
0.22825	0.25449	0.22796	-0.17403	0.22798	0.78228
0.22816	-0.26737	0.22787	0.23619	0.22788	0.80694
0.22807	-0.30208	0.22777	0.09233	0.22779	1.22262
0.22797	-0.05298	0.22768	-0.49812	0.22769	1.28417
0.22788	-0.09999	0.22759	-0.56981	0.2276	1.32552
0.22778	-0.29677	0.22749	0.14571	0.22751	1.70943
0.22769	-0.28992	0.2274	0.512	0.22741	1.83284
0.22759	0.20846	0.2273	0.18693	0.22732	1.54163
0.2275	0.69282	0.22721	-0.40609	0.22723	0.96024
0.22741	0.67878	0.22712	-0.58776	0.22713	0.65849
0.22731	0.24334	0.22703	-0.24062	0.22704	0.63362
0.22722	-0.26083	0.22693	-0.11025	0.22695	1.01202
0.22713	-0.29788	0.22684	-0.25038	0.22685	1.54338
0.22703	-0.0436	0.22675	-0.58056	0.22676	1.54039
0.22694	-0.06599	0.22665	-0.38361	0.22666	1.46396
0.22685	-0.31792	0.22656	0.19928	0.22657	1.50504
0.22676	-0.14733	0.22646	0.46351	0.22648	1.52606
0.22666	0.31554	0.22637	0.21661	0.22639	1.20874
0.22657	0.69034	0.22628	-0.29082	0.22629	0.65216
0.22648	0.58855	0.22619	-0.77673	0.2262	0.54617
0.22638	-0.01616	0.2261	-0.52405	0.22611	0.79297
0.22629	-0.37941	0.226	-0.14916	0.22602	1.19168
0.2262	-0.18631	0.22591	-0.39249	0.22592	1.65381
0.22611	-0.15222	0.22582	-0.31984	0.22583	1.89308
0.22601	-0.17701	0.22572	0.03103	0.22574	1.90941
0.22592	0.12879	0.22563	0.16521	0.22565	1.87191
0.22583	0.37414	0.22554	-0.01368	0.22556	1.75855
0.22573	0.4502	0.22545	-0.41603	0.22546	1.17752
0.22564	0.1797	0.22536	-0.31367	0.22537	1.03779
0.22555	0.00563	0.22527	0.0486	0.22528	1.2369
0.22546	0.03033	0.22517	-0.04266	0.22519	1.39036
0.22537	0.03013	0.22508	-0.23673	0.2251	1.53516
0.22527	-0.03094	0.22499	-0.23732	0.22501	2.01882
0.22518	-0.31036	0.2249	0.22524	0.22491	2.39277
0.22509	-0.32323	0.22481	0.33187	0.22482	2.30973
0.225	-0.019	0.22472	-0.12445	0.22473	1.96332
0.22491	0.35658	0.22462	-0.42568	0.22464	1.40422
0.22482	0.4802	0.22453	-0.41126	0.22455	1.43836
0.22473	0.21622	0.22444	-0.16664	0.22446	1.49756
0.22463	0.04267	0.22435	-0.1667	0.22436	1.50882
0.22454	-0.03036	0.22426	-0.36385	0.22427	1.56111
0.22445	0.1345	0.22417	-0.40198	0.22418	1.86297
0.22436	0.17116	0.22408	-0.03548	0.22409	2.41764
0.22427	-0.4244	0.22399	0.44671	0.224	2.45505
0.22418	-0.51456	0.2239	-0.06101	0.22391	2.07071
0.22409	0.02831	0.2238	-0.58645	0.22382	1.60688
0.22399	0.21811	0.22371	-0.36979	0.22373	1.50623
0.2239	0.29421	0.22362	-0.112	0.22364	1.80775
0.22381	0.3453	0.22353	0.03693	0.22355	1.8952
0.22373	0.32974	0.22344	-0.06267	0.22346	1.73308
0.22363	0.19095	0.22335	-0.09654	0.22337	1.93622
0.22354	0.12078	0.22326	0.06787	0.22328	2.40583
0.22345	0.04682	0.22317	0.18275	0.22319	2.36819
0.22336	-0.29484	0.22308	-0.1726	0.2231	2.13515
0.22327	-0.53599	0.22299	-0.76178	0.22301	1.98429
0.22318	-0.4819	0.2229	-0.69735	0.22292	1.85801
0.22309	0.22754	0.22281	-0.15979	0.22283	1.62803
0.223	0.52673	0.22272	0.2209	0.22274	1.46547
0.22291	0.37364	0.22263	0.26224	0.22265	1.54619
0.22282	0.24829	0.22254	0.07873	0.22256	1.7477
0.22273	0.1342	0.22245	0.09646	0.22247	2.17815
0.22264	0.20778	0.22236	0.13348	0.22238	2.37892
0.22255	-0.1171	0.22227	0.03637	0.22229	1.99848
0.22246	-0.54585	0.22218	-0.32196	0.2222	1.69763
0.22237	-0.52657	0.2221	-0.76444	0.22211	1.93463
0.22228	-0.13474	0.22201	-0.63082	0.22202	1.96067
0.22219	0.4648	0.22192	-0.1267	0.22193	1.75487
0.22211	0.71866	0.22183	0.23533	0.22184	1.51486
0.22202	0.38403	0.22174	-0.19	0.22175	1.6567
0.22193	0.16761	0.22165	-0.1665	0.22166	2.05784
0.22184	0.02931	0.22156	0.28788	0.22157	2.08299
0.22175	-0.35333	0.22147	0.02331	0.22148	2.04485
0.22166	-0.50482	0.22138	-0.59988	0.2214	1.82955
0.22157	-0.28512	0.22129	-0.75865	0.22131	1.72744
0.22148	0.10433	0.2212	-0.14941	0.22122	1.34622
0.22139	0.4099	0.22112	0.21161	0.22113	1.24415
0.2213	0.39828	0.22103	0.30175	0.22104	1.39666
0.22121	0.26854	0.22094	0.01288	0.22095	1.48923
0.22113	0.15636	0.22085	-0.33717	0.22087	1.6543
0.22104	0.15635	0.22076	-0.16195	0.22078	1.7145
0.22095	-0.0699	0.22068	-0.25246	0.22069	1.84282
0.22086	-0.3368	0.22059	-0.40426	0.2206	1.84304
0.22077	-0.2732	0.2205	-0.63905	0.22052	1.89329
0.22068	-0.01904	0.22041	-0.49706	0.22043	1.83196
0.2206	0.39886	0.22032	0.17709	0.22034	1.53809
0.22051	0.4622	0.22024	0.31774	0.22025	1.49965
0.22042	0.29666	0.22015	0.11962	0.22016	1.46122
0.22033	0.04227	0.22006	-0.109	0.22008	1.52575
0.22025	-0.16076	0.21997	-0.13626	0.21999	1.59111
0.22016	-0.12396	0.21988	0.03406	0.2199	1.37408
0.22007	-0.23647	0.2198	-0.27511	0.21981	1.35557
0.21998	-0.14566	0.21971	-0.62849	0.21972	1.59655
0.2199	0.10511	0.21962	-0.84776	0.21964	1.95813
0.21981	0.42439	0.21954	-0.47781	0.21955	1.9712
0.21972	0.491	0.21945	0.15752	0.21946	1.51602
0.21963	0.22261	0.21936	-0.07283	0.21938	1.32165
0.21955	0.09334	0.21927	-0.26184	0.21929	1.41537
0.21946	-0.08214	0.21919	-0.07158	0.2192	1.28003
0.21937	-0.28458	0.2191	0.10061	0.21911	1.441
0.21928	-0.01933	0.21901	-0.37177	0.21903	1.76808
0.2192	0.09503	0.21893	-0.74055	0.21894	2.20832
0.21911	0.00563	0.21884	-0.56099	0.21885	2.5022
0.21902	-0.03154	0.21875	0.06085	0.21877	2.23697
0.21894	-0.03149	0.21867	0.35773	0.21868	1.89013
0.21885	0.0312	0.21858	-0.02514	0.2186	1.86548
0.21876	-0.04598	0.21849	-0.23247	0.21851	2.02245
0.21868	0.24916	0.21841	-0.19077	0.21842	2.12353
0.21859	0.32581	0.21832	-0.03774	0.21834	2.13598
0.2185	0.02876	0.21823	-0.29696
0.21842	0.07942	0.21815	-0.5741
0.21833	0.00337	0.21806	-0.48424
0.21824	0.06669	0.21798	-0.16792
0.21816	-0.11432	0.21789	0.00487
0.21807	-0.20235	0.2178	-0.03646
0.21799	0.08057	0.21772	-0.03871
0.2179	0.15558	0.21764	0.08278
0.21781	0.27213	0.21755	-0.17567
0.21773	0.15864	0.21746	-0.61206
0.21764	0.1609	0.21738	-0.40346
0.21756	0.01024	0.21729	-0.11041
0.21747	0.06147	0.21721	0.07825
0.21739	-0.14939	0.21712	-0.11569
0.2173	-0.31866	0.21703	-0.26649
0.21721	-0.25752	0.21695	-0.18597
0.21713	0.03923	0.21687	-0.01104
0.21705	0.62109	0.21678	0.06977
0.21696	0.38823	0.21669	-0.05602
0.21688	0.13208	0.21661	-0.10319
0.21679	-0.05667	0.21652	-0.03429
0.2167	-0.12212	0.21644	0.15004
0.21662	-0.10963	0.21635	0.04561
0.21653	-0.4689	0.21627	-0.40898
0.21645	-0.39603	0.21618	-0.68937
0.21636	0.14403	0.2161	-0.31853
0.21628	0.55913	0.21602	0.16195
0.21619	0.76179	0.21593	0.14135
0.21611	0.15743	0.21585	-0.12801
0.21603	-0.42987	0.21576	-0.33309
0.21594	-0.08539	0.21568	-0.30532
0.21586	0.04177	0.2156	-0.18384
0.21577	-0.33156	0.21551	-0.22394
0.21569	-0.41285	0.21543	-0.5569
0.21561	0.13916	0.21534	-0.37087
0.21552	0.60946	0.21526	0.16039
0.21544	0.74613	0.21518	-0.04081
0.21535	0.25847	0.21509	-0.03562
0.21527	-0.1476	0.21501	-0.07712
0.21518	-0.07624	0.21492	-0.13035
0.2151	-0.12793	0.21484	-0.31679
0.21502	-0.13515	0.21476	-0.60251
0.21493	-0.37381	0.21467	-0.51567
0.21485	-0.22211	0.21459	-0.3161
0.21477	0.41387	0.21451	0.15134
0.21468	0.73269	0.21442	0.19384
0.2146	0.52875	0.21434	0.05185
0.21452	0.0156	0.21426	0.02942
0.21443	-0.24526	0.21417	-0.02212
0.21435	-0.14274	0.21409	-0.15527
0.21427	-0.15048	0.21401	-0.47109
0.21418	-0.29323	0.21393	-0.76672
0.2141	-0.31107	0.21384	-0.53382
0.21402	0.49744	0.21376	0.08014
0.21393	0.89272	0.21368	0.52637
0.21385	0.14507	0.21359	0.23629
0.21377	-0.18119	0.21351	-0.29488
0.21369	-0.14042	0.21343	-0.30292
0.2136	-0.02518	0.21335	-0.62625
0.21352	0.01813	0.21327	-0.94856
0.21344	-0.34036	0.21318	-0.91776
0.21336	-0.25072	0.2131	-0.36542
0.21327	0.36939	0.21302	0.28994
0.21319	0.70003	0.21294	0.43688
0.21311	0.3591	0.21285	0.13665
0.21303	-0.11269	0.21277	-0.27171
0.21294	-0.19212	0.21269	-0.32866
0.21286	-0.01157	0.21261	-0.23133
0.21278	0.05713	0.21253	-0.53491
0.2127	-0.03603	0.21245	-0.98923
0.21262	-0.18327	0.21236	-1.07303
0.21254	-0.01334	0.21228	-0.24132
0.21245	0.29068	0.2122	0.56912
0.21237	0.42121	0.21212	0.54341
0.21229	0.22246	0.21204	0.21834
0.21221	-0.02441	0.21195	-0.03234
0.21213	-0.04872	0.21187	0.03989
[truncated: 3,667 more rows]

## Sheet: Fig.S13
Fig. S13a PEM1.8					Fig. S13b PEM2					Fig. S13c PEM2.2					Fig. S13d PEM2.4
1/(0.74λ+0.61λ-0.5-0.35)	σ/(λ-λ-2)	Fitting curve	y = 0.00104 + 0.05139*x		1/(0.74λ+0.61λ-0.5-0.35)	σ/(λ-λ-2)	Fitting curve	y = 0.01574 + 0.1695*x		1/(0.74λ+0.61λ-0.5-0.35)	σ/(λ-λ-2)	Fitting curve	y = 0.02028 + 1.03785*x		1/(0.74λ+0.61λ-0.5-0.35)	σ/(λ-λ-2)	Fitting curve	y = 0.02633 + 2.21108*x
0.99531	0.34379	Gx (MPa)	0.00104		0.99679	2.14455	Gx (MPa)	0.01574		0.9835	9.11224	Gx (MPa)	0.02028		0.95149	9.22808	Gx (MPa)	0.02633
0.9945	0.33084	Ge (MPa)	0.05139		0.99602	2.34466	Ge (MPa)	0.1695		0.98272	9.03165	Ge (MPa)	1.03785		0.94748	9.10031	Ge (MPa)	2.21108
0.99372	0.31631				0.99524	2.28053				0.98193	8.94808				0.94347	8.98172
0.99294	0.29919				0.99441	2.1289				0.98112	8.84207				0.93947	8.84558
0.99215	0.30543				0.99364	2.00682				0.98031	8.72552				0.93547	8.6924
0.99136	0.29108				0.99285	1.89226				0.97956	8.63558				0.93149	8.50452
0.99057	0.27885				0.99206	1.79479				0.97875	8.52081				0.92752	8.28314
0.98978	0.26651				0.99128	1.71288				0.97796	8.41453				0.92356	8.10307
0.98897	0.25857				0.99051	1.63438				0.97717	8.29799				0.91961	7.89374
0.98819	0.25245				0.9897	1.55625				0.97639	8.18224				0.91567	7.68097
0.98741	0.24448				0.9889	1.52909				0.9756	8.07225				0.91175	7.47565
0.98662	0.23613				0.9881	1.46082				0.9748	7.95438				0.90783	7.26029
0.98581	0.22913				0.98733	1.39578				0.97401	7.84028				0.90394	7.07829
0.98505	0.22278				0.98654	1.33601				0.97324	7.72641				0.90005	6.88093
0.98425	0.21677				0.98574	1.28389				0.97244	7.6088				0.89618	6.68522
0.98348	0.21046				0.98495	1.24158				0.97163	7.48509				0.89233	6.49459
0.98268	0.20582				0.98417	1.20308				0.97085	7.37223				0.88849	6.28805
0.98187	0.20017				0.98337	1.16553				0.97006	7.2537				0.88468	6.12345
0.9811	0.19685				0.98257	1.12864				0.96929	7.1435				0.88086	5.96279
0.9803	0.19251				0.98178	1.09461				0.96848	7.03009				0.87707	5.79764
0.97952	0.18826				0.981	1.0632				0.9677	6.9266				0.87329	5.6341
0.97871	0.18433				0.98021	1.03509				0.9669	6.81834				0.86953	5.4662
0.97792	0.18167				0.97942	1.00644				0.96612	6.71526				0.8658	5.32318
0.97713	0.17933				0.97864	0.98101				0.9653	6.64417				0.86207	5.18665
0.97635	0.17599				0.97782	0.95598				0.96452	6.54213				0.85837	5.04305
0.97555	0.17241				0.97705	0.93548				0.96375	6.44681				0.85468	4.91893
0.97475	0.16924				0.97624	0.91478				0.96295	6.34587				0.851	4.7858
0.97397	0.16736				0.97547	0.89561				0.96216	6.24701				0.84736	4.66745
0.97316	0.16723				0.97466	0.87615				0.96138	6.15256				0.84372	4.55403
0.97238	0.16458				0.97388	0.85882				0.96057	6.06261				0.84011	4.44565
0.97159	0.16318				0.97309	0.84123				0.95981	5.979				0.83651	4.33909
0.97081	0.16124				0.9723	0.82382				0.95902	5.89109				0.83293	4.21898
0.97001	0.15858				0.97151	0.80614				0.95821	5.79686				0.82938	4.13164
0.96922	0.1563				0.97072	0.79134				0.95743	5.71043				0.82584	4.04745
0.96845	0.15395				0.96992	0.78419				0.95666	5.63021				0.82231	3.94666
0.96764	0.15122				0.96915	0.77136				0.95586	5.55008				0.81881	3.86841
0.96685	0.14898				0.96834	0.75755				0.95506	5.46916				0.81532	3.78369
0.96607	0.14721				0.96755	0.74535				0.95429	5.39307				0.81187	3.7014
0.96527	0.14668				0.96677	0.73317				0.95349	5.3145				0.80842	3.60274
0.96448	0.14524				0.96599	0.71967				0.95272	5.24473				0.805	3.54341
0.96371	0.14453				0.96519	0.70816				0.95192	5.17276				0.80159	3.48443
0.96292	0.14293				0.96442	0.69731				0.95115	5.10319				0.7982	3.41287
0.96213	0.14132				0.96362	0.68751				0.95036	5.02968				0.79484	3.34544
0.96133	0.13921				0.96282	0.67591				0.94957	4.96093				0.79149	3.28775
0.96055	0.1371				0.96204	0.66539				0.94878	4.89689				0.78816	3.20267
0.95975	0.13518				0.96125	0.65568				0.948	4.8362				0.78485	3.15392
0.95898	0.13375				0.96046	0.646				0.94721	4.77419				0.78156	3.09806
0.95817	0.13199				0.95967	0.63657				0.94643	4.71566				0.77829	3.04751
0.95741	0.13138				0.95887	0.62729				0.94566	4.65602				0.77504	3.00012
0.9566	0.13059				0.95809	0.61895				0.94485	4.59375				0.77181	2.94765
0.95582	0.13037				0.9573	0.61067				0.94407	4.53456				0.7686	2.89814
0.95504	0.12907				0.95649	0.60238				0.9433	4.47834				0.7654	2.84548
0.95423	0.12727				0.95573	0.59467				0.94252	4.42458				0.76223	2.77305
0.95346	0.1261				0.95494	0.58742				0.94172	4.36985				0.75908	2.74185
0.95265	0.12487				0.95416	0.57974				0.94094	4.31804				0.75594	2.70681
0.95187	0.12407				0.95336	0.57227				0.94016	4.26826				0.75282	2.66815
0.95108	0.12313				0.9526	0.56526				0.93938	4.21871				0.74972	2.62701
0.9503	0.12254				0.9518	0.55851				0.9386	4.16885				0.74664	2.5811
0.94951	0.12179				0.95101	0.55177				0.93782	4.11953				0.74359	2.54969
0.94873	0.12127				0.95022	0.54525				0.93706	4.07347				0.74054	2.5127
0.94797	0.12022				0.94944	0.53951				0.93626	4.02659				0.73752	2.47478
0.94717	0.11872				0.94866	0.53345				0.93548	3.98135				0.73452	2.44218
0.94639	0.11715				0.94789	0.52665				0.93471	3.93675				0.73153	2.39049
0.9456	0.1158				0.9471	0.51993				0.93391	3.89217				0.72857	2.3712
0.94482	0.11498				0.9463	0.51509				0.93314	3.8512				0.72562	2.34478
0.94403	0.11435				0.94551	0.50939				0.93236	3.80935				0.72269	2.3158
0.94326	0.11399				0.94473	0.50337				0.93159	3.76853				0.71978	2.28716
0.94247	0.11321				0.94395	0.49781				0.93081	3.72894				0.71688	2.25282
0.94168	0.11225				0.94316	0.49358				0.93003	3.69037				0.71402	2.23127
0.94091	0.11141				0.94237	0.48948				0.92927	3.65273				0.71115	2.20943
0.94013	0.11105				0.94161	0.48467				0.92848	3.61384				0.70831	2.1836
0.93934	0.11049				0.94084	0.4789				0.92772	3.57282				0.70549	2.15791
0.93856	0.10956				0.94003	0.47404				0.92693	3.53314				0.70268	2.11685
0.9378	0.1088				0.93926	0.4696				0.92616	3.49705				0.69991	2.10067
0.93701	0.10808				0.93846	0.46529				0.92538	3.46241				0.69713	2.08081
0.93622	0.10803				0.93769	0.4604				0.92461	3.4307				0.69438	2.05991
0.93545	0.10732				0.93691	0.45601				0.92383	3.39712				0.69165	2.04184
0.93466	0.10628				0.93614	0.45191				0.92307	3.36459				0.68893	2.01869
0.93388	0.10566				0.93534	0.44817				0.92229	3.33025				0.68624	1.99963
0.9331	0.10514				0.93456	0.44493				0.9215	3.29678				0.68355	1.98157
0.93233	0.10464				0.9338	0.44142				0.92074	3.26364				0.68089	1.96186
0.93154	0.10379				0.93302	0.43747				0.91997	3.23296				0.67823	1.94175
0.93075	0.10296				0.93223	0.4333				0.91919	3.20306				0.6756	1.91801
0.92999	0.10232				0.93147	0.43056				0.91843	3.17477				0.67299	1.90194
0.92921	0.10162				0.93068	0.42675				0.91767	3.14596				0.67039	1.88625
0.92844	0.10124				0.9299	0.42291				0.91689	3.11811				0.66781	1.85638
0.92766	0.1007				0.92913	0.41996				0.91612	3.09233				0.66524	1.8457
0.92688	0.10015				0.92836	0.41693				0.91536	3.06577				0.66269	1.82971
0.92611	0.09955				0.92758	0.41411				0.91459	3.03804				0.66016	1.8138
0.92534	0.09889				0.9268	0.41049				0.91382	3.01041				0.65764	1.79975
0.92456	0.09857				0.92603	0.40753				0.91307	2.9848				0.65514	1.78629
0.92378	0.09779				0.92526	0.40467				0.91229	2.9589				0.65266	1.77383
0.92301	0.09748				0.92448	0.40182				0.91152	2.93403				0.65018	1.75819
0.92223	0.09662				0.92369	0.39875				0.91075	2.91095				0.64773	1.74299
0.92147	0.09596				0.92294	0.39563				0.90999	2.88814				0.64529	1.73221
0.9207	0.09535				0.92216	0.39246				0.90922	2.8636				0.64287	1.71655
0.91993	0.09477				0.92139	0.38973				0.90846	2.83831				0.64046	1.69748
0.91915	0.09468				0.92061	0.38724				0.9077	2.81472				0.63807	1.68587
0.91838	0.09496				0.91984	0.38494				0.90694	2.79096				0.63569	1.67579
0.91762	0.09417				0.91908	0.38189				0.90617	2.7674				0.63332	1.66778
0.91686	0.09334				0.91831	0.37916				0.90541	2.7446				0.63097	1.65576
0.91608	0.0926				0.91753	0.3763				0.90465	2.72384				0.62864	1.64506
0.91533	0.09194				0.91677	0.37418				0.90389	2.7034				0.62632	1.63366
0.91454	0.09125				0.91599	0.37164				0.90313	2.68208				0.62402	1.62001
0.91377	0.09085				0.91522	0.36884				0.90236	2.65907				0.62173	1.6107
0.91301	0.09076				0.91446	0.36595				0.9016	2.63673				0.61945	1.60178
0.91225	0.09088				0.91368	0.3635				0.90084	2.61549				0.61719	1.59184
0.91146	0.0908				0.91292	0.36165				0.90009	2.5947				0.61494	1.57303
0.9107	0.0903				0.91216	0.35904				0.89934	2.57388				0.61271	1.56416
0.90993	0.08926				0.91139	0.357				0.89858	2.55367				0.61049	1.55802
0.90918	0.08826				0.91063	0.35501				0.89782	2.53581				0.60828	1.54856
0.90841	0.08767				0.90986	0.35315				0.89706	2.51786				0.60609	1.5387
0.90765	0.08729				0.9091	0.3512				0.89632	2.49976				0.60392	1.53143
0.90688	0.08699				0.90835	0.34902				0.89557	2.4796				0.60174	1.52013
0.90614	0.08663				0.90756	0.34647				0.8948	2.45965				0.5996	1.51345
0.90536	0.08675				0.9068	0.34446				0.89403	2.44015				0.59746	1.50501
0.90461	0.08674				0.90606	0.34252				0.89329	2.42093				0.59533	1.49651
0.90384	0.08677				0.90529	0.34039				0.89252	2.39962				0.59322	1.48045
0.90309	0.08559				0.90453	0.33823				0.89179	2.38438				0.59112	1.47017
0.90233	0.08493				0.90377	0.33671				0.89103	2.36771				0.58904	1.46644
0.90156	0.08405				0.903	0.33523				0.89028	2.35076				0.58696	1.46118
0.90082	0.08421				0.90224	0.33315				0.88954	2.3333				0.5849	1.4536
0.90005	0.08439				0.90149	0.33099				0.88878	2.31611				0.58285	1.44641
0.89929	0.08415				0.90073	0.32885				0.88804	2.29988				0.58082	1.43704
0.89854	0.08403				0.89997	0.32673				0.88729	2.28333				0.5788	1.43052
0.89777	0.08382				0.89919	0.32489				0.88655	2.26799				0.57678	1.42384
0.897	0.08349				0.89846	0.32284				0.8858	2.25341				0.57479	1.41637
0.89626	0.08264				0.89769	0.32103				0.88505	2.23881				0.5728	1.4107
0.89551	0.08201				0.89695	0.31919				0.88431	2.22429				0.57082	1.39672
0.89476	0.0811				0.89618	0.31778				0.88355	2.20868				0.56887	1.39235
0.894	0.08082				0.89543	0.31633				0.88282	2.19386				0.56692	1.38822
0.89326	0.08032				0.89467	0.31419				0.88207	2.17876				0.56498	1.38274
0.89249	0.08037				0.89392	0.31229				0.88132	2.16444				0.56305	1.3763
0.89172	0.08027				0.89316	0.31075				0.88058	2.15063				0.56113	1.36762
0.89098	0.0804				0.89241	0.309				0.87983	2.13654				0.55923	1.36288
0.89025	0.08024				0.89166	0.30715				0.8791	2.12267				0.55734	1.35908
0.88947	0.07966				0.8909	0.30531				0.87837	2.1093				0.55546	1.35284
0.88873	0.079				0.89015	0.30392				0.87762	2.09637				0.55359	1.34658
0.888	0.07864				0.88941	0.30269				0.87687	2.08402				0.55173	1.33205
0.88725	0.0783				0.88866	0.30111				0.87613	2.07135				0.54988	1.32892
0.88649	0.07817				0.88792	0.29935				0.87539	2.05865				0.54805	1.32389
0.88575	0.07771				0.88717	0.29762				0.87466	2.04393				0.54622	1.31984
0.88499	0.07765				0.88641	0.29589				0.87392	2.03098				0.54441	1.31553
0.88426	0.07761				0.88566	0.2942				0.87319	2.01879				0.5426	1.30918
0.88351	0.07751				0.88492	0.2928				0.87244	2.00694				0.54081	1.30306
0.88277	0.07665				0.88418	0.29126				0.87172	1.99602				0.53903	1.29821
0.88202	0.0762				0.88344	0.28988				0.87097	1.98462				0.53726	1.29279
0.88128	0.07602				0.88268	0.28868				0.87024	1.97316				0.53549	1.28671
0.88055	0.07589				0.88194	0.28787				0.86951	1.96122				0.53374	1.28026
0.8798	0.07577				0.88119	0.28667				0.86878	1.94923				0.532	1.26847
0.87906	0.07554				0.88045	0.28509				0.86805	1.93681				0.53027	1.2678
0.8783	0.07543				0.87971	0.28348				0.86732	1.92533				0.52855	1.26326
0.87758	0.07542				0.87896	0.28205				0.8666	1.91456				0.52684	1.2589
0.87684	0.07522				0.87823	0.28065				0.86586	1.90448				0.52514	1.25369
0.87609	0.07472				0.87749	0.27919				0.86514	1.89445				0.52345	1.24617
0.87536	0.07411				0.87677	0.27778				0.86441	1.88413				0.52177	1.24287
0.87461	0.07375				0.87602	0.27671				0.86366	1.8732				0.5201	1.23932
0.87387	0.07372				0.87527	0.27571				0.86295	1.86294				0.51843	1.23471
0.87316	0.0734				0.87452	0.27468				0.86222	1.85241				0.51678	1.22967
0.8724	0.07321				0.87379	0.27364				0.86148	1.84201				0.51514	1.22272
0.87168	0.07302				0.87306	0.27255				0.86075	1.83218				0.51351	1.21352
0.87093	0.07283				0.87233	0.27133				0.86004	1.823				0.51188	1.21165
0.8702	0.07256				0.8716	0.27038				0.85932	1.81375				0.51027	1.20702
0.86946	0.07207				0.87085	0.26892				0.85858	1.80444				0.50867	1.2039
0.86874	0.07182				0.87012	0.26782				0.85787	1.79535				0.50706	1.19867
0.86801	0.07155				0.8694	0.26652				0.85714	1.78383				0.50548	1.19561
0.86727	0.07172				0.86863	0.26574				0.85642	1.77413				0.5039	1.19125
0.86655	0.07152				0.86792	0.26495				0.8557	1.76453				0.50234	1.18727
0.86582	0.07114				0.86719	0.26392				0.85498	1.75538				0.50077	1.18308
0.86508	0.07079				0.86646	0.26282				0.85427	1.74679				0.49922	1.17595
0.86436	0.07046				0.86573	0.26152				0.85356	1.73882				0.49768	1.1725
0.86362	0.07025				0.86501	0.26055				0.85283	1.7306				0.49615	1.1678
0.86289	0.06986				0.86427	0.2597				0.85211	1.72198				0.49462	1.16147
0.86218	0.06988				0.86355	0.25865				0.85141	1.71346				0.49311	1.15822
0.86145	0.06961				0.86282	0.25769				0.85069	1.70489				0.4916	1.15306
0.86073	0.06962				0.8621	0.25675				0.84998	1.69611				0.4901	1.14956
0.86001	0.06924				0.86137	0.25595				0.84925	1.6869				0.48861	1.14546
0.85929	0.06883				0.86063	0.25505				0.84855	1.67812				0.48713	1.14137
0.85854	0.06859				0.85991	0.25389				0.84784	1.67033				0.48565	1.13843
0.85783	0.06846				0.8592	0.25287				0.84712	1.66246				0.48418	1.1333
0.85711	0.0684				0.85847	0.2518				0.84639	1.65507				0.48273	1.12885
0.85639	0.0682				0.85776	0.25121				0.8457	1.64725				0.48127	1.12567
0.85565	0.06788				0.85703	0.25018				0.84497	1.6395				0.47983	1.12166
0.85494	0.06788				0.8563	0.24921				0.84428	1.6314				0.4784	1.11231
0.85423	0.0678				0.85558	0.24832				0.84357	1.62307				0.47697	1.10938
0.85351	0.06753				0.85486	0.24773				0.84284	1.61424				0.47555	1.10661
0.85279	0.06703				0.85414	0.24707				0.84214	1.60614				0.47414	1.10433
0.85207	0.06653				0.85343	0.24594				0.84144	1.59818				0.47274	1.10077
0.85135	0.0665				0.85272	0.24479				0.84072	1.58943				0.47134	1.09746
0.85063	0.06629				0.85199	0.24383				0.84002	1.58263				0.46995	1.09307
0.84991	0.06633				0.85128	0.24313				0.83932	1.57558				0.46857	1.0886
0.8492	0.06623				0.85057	0.24233				0.83863	1.56832				0.4672	1.0853
0.8485	0.06645				0.84983	0.24131				0.83792	1.56025				0.46584	1.0824
0.84779	0.06629				0.84913	0.24048				0.8372	1.55219				0.46448	1.07955
0.84707	0.06588				0.84842	0.23983				0.83651	1.54467				0.46312	1.07503
0.84635	0.06535				0.84771	0.23911				0.83581	1.53769				0.46178	1.06889
0.84565	0.06484				0.84699	0.23815				0.83512	1.53111				0.46045	1.06514
0.84493	0.06497				0.84628	0.23696				0.83441	1.52447				0.45911	1.06225
0.84422	0.06473				0.84558	0.23593				0.83371	1.51827				0.45779	1.05863
0.84353	0.06477				0.84486	0.23518				0.83302	1.5121				0.45648	1.05533
0.84282	0.06445				0.84413	0.23446				0.83232	1.50572				0.45517	1.05179
0.8421	0.06442				0.84345	0.23381				0.83163	1.49882				0.45387	1.049
0.84141	0.06444				0.84275	0.23286				0.83093	1.49176				0.45257	1.04567
0.8407	0.06441				0.84204	0.23221				0.83024	1.4851				0.45129	1.04207
0.83998	0.06396				0.84132	0.23141				0.82955	1.47877				0.45001	1.03851
0.83929	0.06343				0.84062	0.23056				0.82884	1.47227				0.44873	1.03325
0.83859	0.06301				0.83991	0.2294				0.82816	1.46602				0.44747	1.03026
0.8379	0.06304				0.8392	0.22835				0.82747	1.45997				0.4462	1.02783
0.83718	0.06308				0.83851	0.22743				0.82677	1.45381				0.44495	1.02444
0.83647	0.06296				0.83781	0.22684				0.82608	1.44772				0.4437	1.01773
0.83578	0.06285				0.8371	0.22619				0.82539	1.44146				0.44246	1.01424
0.83508	0.06278				0.83638	0.22538				0.8247	1.43544				0.44123	1.01218
0.83438	0.06265				0.83569	0.22464				0.824	1.42821				0.44	1.00936
0.83368	0.06224				0.83499	0.2239				0.82331	1.42248				0.43878	1.00603
0.83297	0.06183				0.83429	0.22342				0.82264	1.41705				0.43756	1.0036
0.83227	0.06175				0.8336	0.22241				0.82194	1.41123				0.43635	0.9999
0.83159	0.06168				0.83291	0.22144				0.82125	1.40583				0.43515	0.99764
0.83089	0.06154				0.83219	0.22032				0.82057	1.4005				0.43395	0.99509
0.8302	0.06149				0.83151	0.21978				0.81988	1.39514				0.43276	0.99228
0.82951	0.06144				0.8308	0.21911				0.8192	1.38955				0.43158	0.98947
0.82879	0.06146				0.83011	0.21836				0.81852	1.38401				0.43039	0.98515
0.82811	0.06117				0.82943	0.21754				0.81784	1.37819				0.42923	0.9825
0.82742	0.06098				0.82872	0.21708				0.81715	1.37246				0.42806	0.97837
0.82672	0.06073				0.82804	0.21649				0.81647	1.3671				0.4269	0.97669
0.82603	0.06064				0.82734	0.21583				0.8158	1.36233				0.42574	0.97431
0.82536	0.06042				0.82666	0.21481				0.81512	1.35709				0.42459	0.97128
0.82467	0.06031				0.82595	0.21396				0.81445	1.3518				0.42345	0.96873
0.82396	0.06009				0.82528	0.21328				0.81377	1.34638				0.42231	0.96665
0.82328	0.05984				0.82459	0.21271				0.8131	1.34143				0.42118	0.96401
0.8226	0.05983				0.82389	0.21212				0.81242	1.3361				0.42006	0.96183
0.82192	0.05977				0.82321	0.21158				0.81175	1.3309				0.41893	0.95902
0.82124	0.05973				0.82252	0.21117				0.81107	1.32605				0.41782	0.95597
0.82055	0.05951				0.82184	0.21067				0.81039	1.32116				0.41671	0.95406
0.81984	0.05937				0.82115	0.2099				0.80972	1.31622				0.41561	0.95129
0.81917	0.05926				0.82046	0.20896				0.80904	1.31132				0.41451	0.94814
0.81849	0.05904				0.81977	0.20819				0.80839	1.30687				0.41342	0.94164
0.81778	0.05882				0.81908	0.20774				0.80769	1.30242				0.41233	0.94051
0.81712	0.0586				0.81842	0.20712				0.80703	1.29795				0.41125	0.93917
0.81644	0.05832				0.81772	0.20653				0.80635	1.29311				0.41017	0.93698
0.81576	0.05831				0.81705	0.20581				0.80568	1.2885				0.4091	0.93458
0.81508	0.05843				0.81637	0.20538				0.80501	1.28394				0.40803	0.93204
0.81439	0.05843				0.81568	0.20502				0.80436	1.27963				0.40697	0.92889
0.81371	0.0583				0.81501	0.20453				0.80367	1.27517				0.40592	0.9268
0.81305	0.05799				0.81433	0.20388				0.80303	1.27121				0.40487	0.925
0.81236	0.0577				0.81365	0.2032				0.80235	1.26739				0.40382	0.92306
0.81169	0.0576				0.81296	0.20251				0.80169	1.26353				0.40278	0.92032
0.81101	0.05741				0.81229	0.2021				0.80103	1.25919				0.40175	0.91719
0.81034	0.05729				0.81162	0.20147				0.80036	1.25477				0.40072	0.91527
0.80967	0.05713				0.81095	0.20097				0.79971	1.25061				0.39969	0.9097
0.809	0.0571				0.81028	0.20028				0.79905	1.24641				0.39867	0.90844
0.80833	0.05709				0.8096	0.19978				0.79838	1.24201				0.39765	0.90663
0.80766	0.0569				0.80894	0.19935				0.79772	1.23774				0.39664	0.90408
0.80699	0.05679				0.80825	0.19884				0.79707	1.23396				0.39564	0.90291
0.80632	0.05661				0.8076	0.19824				0.79641	1.23027				0.39464	0.90092
0.80565	0.05636				0.80692	0.19784				0.79574	1.22649				0.39364	0.89861
0.80499	0.05618				0.80624	0.19744				0.79509	1.22252				0.39265	0.89637
0.80433	0.056				0.80558	0.19687				0.79444	1.21853				0.39166	0.89302
0.80364	0.05592				0.80492	0.19628				0.79378	1.21427				0.39068	0.89125
0.80299	0.05588				0.80425	0.19566				0.79312	1.20892				0.3897	0.88963
[truncated: 5,454 more rows]

## Sheet: Fig.S14
Notched		Unnotched
Strain	Stress	Strain	Stress
0	0	0	0.00152
[truncated: 3,399 more rows]

## Sheet: Fig.S15
Fig. S15b										Fig. S15c
[truncated: 3,402 more rows]

[truncated: 15 more sheets: Fig.S16, Fig.S17&18, Fig.S20, Fig.S21, Fig.S22, Fig.S23, Fig.S24, Fig.S26, Fig.S27, Fig.S28, Fig.S29, Fig.S30, Fig.S31, Fig.S33, Fig.S38]
